# Supplementary material for: A field-wide assessment of differential expression profiling by high-throughput sequencing reveals widespread bias
Source: PLoS Biol. 2023 Mar 2;21(3):e3002007. doi: 10.1371/journal.pbio.3002007 (PMC10013925; doi:10.1371/journal.pbio.3002007)
Supplement: S2 Data — (CSV) [file pbio.3002007.s019.csv]

n	total_in_de_tool	Class	de_tool
2	8	anti-conservative	ballgown
0	8	bimodal	ballgown
0	8	conservative	ballgown
6	8	other	ballgown
0	8	uniform	ballgown
8	52	anti-conservative	clc genomics
13	52	bimodal	clc genomics
13	52	conservative	clc genomics
18	52	other	clc genomics
0	52	uniform	clc genomics
26	581	anti-conservative	cuffdiff
338	581	bimodal	cuffdiff
152	581	conservative	cuffdiff
65	581	other	cuffdiff
0	581	uniform	cuffdiff
7	13	anti-conservative	degseq
3	13	bimodal	degseq
0	13	conservative	degseq
3	13	other	degseq
0	13	uniform	degseq
31	131	anti-conservative	deseq
29	131	bimodal	deseq
9	131	conservative	deseq
62	131	other	deseq
0	131	uniform	deseq
367	1063	anti-conservative	deseq2
60	1063	bimodal	deseq2
17	1063	conservative	deseq2
615	1063	other	deseq2
4	1063	uniform	deseq2
1	3	anti-conservative	dexseq
0	3	bimodal	dexseq
0	3	conservative	dexseq
2	3	other	dexseq
0	3	uniform	dexseq
198	437	anti-conservative	edger
95	437	bimodal	edger
25	437	conservative	edger
113	437	other	edger
6	437	uniform	edger
47	80	anti-conservative	limma
3	80	bimodal	limma
4	80	conservative	limma
24	80	other	limma
2	80	uniform	limma
14	32	anti-conservative	partek
3	32	bimodal	partek
1	32	conservative	partek
13	32	other	partek
1	32	uniform	partek
0	11	anti-conservative	rmats
8	11	bimodal	rmats
1	11	conservative	rmats
2	11	other	rmats
0	11	uniform	rmats
6	13	anti-conservative	rockhopper
4	13	bimodal	rockhopper
0	13	conservative	rockhopper
3	13	other	rockhopper
0	13	uniform	rockhopper
1	3	anti-conservative	seurat
0	3	bimodal	seurat
0	3	conservative	seurat
2	3	other	seurat
0	3	uniform	seurat
19	26	anti-conservative	sleuth
3	26	bimodal	sleuth
0	26	conservative	sleuth
4	26	other	sleuth
0	26	uniform	sleuth
123	477	anti-conservative	unknown
96	477	bimodal	unknown
25	477	conservative	unknown
230	477	other	unknown
3	477	uniform	unknown
