# Supplementary material for: A field-wide assessment of differential expression profiling by high-throughput sequencing reveals widespread bias
Source: PLoS Biol. 2023 Mar 2;21(3):e3002007. doi: 10.1371/journal.pbio.3002007 (PMC10013925; doi:10.1371/journal.pbio.3002007)
Supplement: S3 Data — (CSV) [file pbio.3002007.s020.csv]

Accession	id	pi0	bins
GSE100009	GSE100009_H1299.shZZZ3-2.all.edgeR.txt.gz	0.401111315378423	(0.4,0.5]
GSE100045	sheet-DESeq2_res_all.txt from GSE100045_DESeq2_final.xls.gz	0.802230034872356	(0.8,0.9]
GSE100062	GSE100062_GFPposVSneg_toptags_edgeR.annotated.csv.gz	0.661451357047612	(0.6,0.7]
GSE100082	GSE100082_group_Flx_TNFa_vs_Flx_Ctl_DEG.txt.gz	0.810737370287349	(0.8,0.9]
GSE100102	sheet-cGAS KO MEF_vs_WT MEF from GSE100102_cGAS-WT.logFC.xlsx	0.554812517412212	(0.5,0.6]
GSE100146	GSE100146_RESULTS.c_d.total.txt.gz	0.869508982562445	(0.8,0.9]
GSE100236	GSE100236_ventralH_Homecage_vs_Handling.csv.gz	0.953803498143829	(0.9,1]
GSE100287	GSE100287_PASS4_denovo_transcripts.txt.gz	0.290931047585443	(0.2,0.3]
GSE100347	GSE100347_edgeR_shGAS41_vs_shNT.tsv.gz	0.494090743546772	(0.4,0.5]
GSE100355	GSE100355_Diff_mcPC_VSMC.txt.gz	0.264911426021799	(0.2,0.3]
GSE100392	GSE100392_processed_results.xls.gz	0.91956023989505	(0.9,1]
GSE100396	GSE100396_gene_exp.diff.gz	0.91231318560454	(0.9,1]
GSE100414	GSE100414_DN345_KK43_DESeq2.txt.gz	0.562016822762543	(0.5,0.6]
GSE100545	GSE100545_Expression.Table.txt.gz	0.753341282369743	(0.7,0.8]
GSE100547	GSE100547_Expression.Table.txt.gz	0.753341282369743	(0.7,0.8]
GSE100659	sheet-kn_ku_psql from GSE100659_bth_rnaseq_deg.xlsx	0.114628745519713	(0.1,0.2]
GSE100727	GSE100727_FLe105_vs_HLe110_GLMRobustDisp_edgeR.txt.gz	0.706529326959614	(0.7,0.8]
GSE100765	sheet-Sheet1 from GSE100765_Combined_processed_data.xlsx	0.375338857089364	(0.3,0.4]
GSE100822	GSE100822_KOP_vs_KO_CPM_log2FC_FDR_complete_table.txt.gz	0.717312476846611	(0.7,0.8]
GSE100892	GSE100892_Rovira2017_RNAseq_DEGs.csv.gz	0.915659886084609	(0.9,1]
GSE101134	sheet-S5 DEseq data from GSE101134_processed_data.xlsx	0.401292527287838	(0.4,0.5]
GSE101342	GSE101342_All_Genes_LincDUSP_V703_cells_DESeq2.csv.gz	0.596871795420561	(0.5,0.6]
GSE101424	GSE101424_pleb-VS-pYthA.GeneDiffExp.xls.gz	0.130843978898759	(0.1,0.2]
GSE101465	sheet-All genes from GSE101465_DAH_vs_OR.xls.gz	0.610325604261156	(0.6,0.7]
GSE101480	GSE101480_Group370_vs_GroupCtrl.all.gene.result.txt.gz	0.432869112859398	(0.4,0.5]
GSE101484	sheet-CCR4KO DEseq2 all replicates from GSE101484_SuppTable3_Complete_RNAseq_DEseq2_output.xlsx	0.843574047705038	(0.8,0.9]
GSE101877	GSE101877_MOC_allgenes_edgeR.txt.gz	0.912466246425707	(0.9,1]
GSE101883	GSE101883_DESq2_DGE.csv.gz	0.91021700260797	(0.9,1]
GSE102047	GSE102047_v7.1.PGCvsENDO.results.csv.gz	0.546371826125812	(0.5,0.6]
GSE102237	GSE102237_deseq_Pavlaki_differential_expression.tab.gz	0.517470414572986	(0.5,0.6]
GSE102365	GSE102365_DESeq2_analysis.txt.gz	0.704376078912594	(0.7,0.8]
GSE102583	sheet-Sheet1 from GSE102583_E17_kidney_delta_SRM_RNA-seq_Rauchman_Lab.xlsx	0.675168240572067	(0.6,0.7]
GSE102595	sheet-Expression_DESEQ3rep2cond from GSE102595_SupplementalTable_Expression_and_SplicingChanges.xlsx	0.278595765978337	(0.2,0.3]
GSE102713	GSE102713_BPC-bpcBAresponse.edgeR_de_total.txt.gz	0.620076176775678	(0.6,0.7]
GSE102793	GSE102793_deseq2_genes.tsv.gz	0.548113019690547	(0.5,0.6]
GSE102826	GSE102826_model_fc.txt.gz	0.708836974641909	(0.7,0.8]
GSE102842	GSE102842_Input_sumo_def_La_mut_vs_RNA_IP_sumo_def_La_mut.txt.gz	0.58311630751839	(0.5,0.6]
GSE102852	GSE102852_HCT116_H2B_8.3.c7.txt.gz	0.991317576451169	(0.9,1]
GSE102870	GSE102870_WT.agonist.vs.untrt.filter.tsv.gz	0.382308748254866	(0.3,0.4]
GSE102872	GSE102872_DESeq_3h_vs_0h.csv.gz	0.851794936191019	(0.8,0.9]
GSE103068	GSE103068_BI00894999_1nM_Volasertib_20nM_vs_DMSO_4h_dge.tsv.gz	0.416580370122776	(0.4,0.5]
GSE103146	sheet-SE_DESeq_Master from GSE103146_SE_DESeq_Processed.xlsx.gz	0.810449701491221	(0.8,0.9]
GSE103153	GSE103153_EG19732_EG19733_DESeq2.txt.gz	0.777143344806387	(0.7,0.8]
GSE103264	GSE103264_edgeR_analysis_GEOformat.txt.gz	0.588055970896498	(0.5,0.6]
GSE103305	GSE103305_Thyroid_Hyper_vs_Hypo_resultstable.txt.gz	0.747028369073982	(0.7,0.8]
GSE103361	GSE103361_RNA_edgeR_output.txt.gz	0.811485862251891	(0.8,0.9]
GSE103405	sheet-Table_S1 from GSE103405_Table_S1.xlsx	0.511124279877484	(0.5,0.6]
GSE103415	sheet-res_fc_out from GSE103415_DESeq2_genes_diffexp_by_fc_wildtype_vs_knockout.xls.gz	0.420016319178823	(0.4,0.5]
GSE103444	sheet-Complete_geneList_rawCount_Filt from GSE103444_Complete_geneList_rawCount_Filtered_EdgeR.xlsx	0.937467166293331	(0.9,1]
GSE103764	GSE103764_CraY47D_vs_CraY47F.txt.gz	0.493915864679064	(0.4,0.5]
GSE103939	GSE103939_daphnia.magna.bham2.txt.gz	0.832310627234834	(0.8,0.9]
GSE104047	GSE104047_EdgeR_OMvsSE.txt.gz	0.988108804176716	(0.9,1]
GSE104152	GSE104152_iTreg_vs_Th0.txt.gz	0.44203634185904	(0.4,0.5]
GSE104172	sheet-edgeCPMsAndStatistics_GeneDescr from GSE104172_edgeCPMsAndStatistics.xlsx	0.490644357690954	(0.4,0.5]
GSE104234	sheet-Sheet1 from GSE104234_Processed_Filtered_StatsTest.xlsx	0.579181654278202	(0.5,0.6]
GSE104255	GSE104255_res.prz.csv.gz	0.779234933110224	(0.7,0.8]
GSE104263	GSM2793830_M145-VS-D3013-Batch2.txt.gz from GSE104263_RAW.tar	0.194193612129773	(0.1,0.2]
GSE104366	GSE104366_FoldChange.csv.gz	0.299008174582486	(0.2,0.3]
GSE104415	GSE104415_processed.csv.gz	0.527395600968105	(0.5,0.6]
GSE104530	GSE104530_seq_processed_counts_results.csv.gz	0.538929110598138	(0.5,0.6]
GSE104599	GSE104599_7H9vsPBS_low-read-rm.csv.gz	0.740709714076849	(0.7,0.8]
GSE104604	sheet-EIF5A_results from GSE104604_EIF5A_RNA-seq_genes.xls.gz	0.685196427596657	(0.6,0.7]
GSE104872	sheet-2h_all_genes from GSE104872_Papachristou_et.al_mRNAseq_result_file.xlsx.gz	0.893060806135097	(0.8,0.9]
GSE104920	GSE104920_BMDM_vs_Resident_Fold.txt.gz	0.296008700324676	(0.2,0.3]
GSE104976	sheet-rRNA_rem_trim_rmdup from GSE104976_SVI_SRSF2_RNAseq_LinNeg_cKitPos_eYFPPos_differential_expression_supplementary.xlsx	0.805597160795155	(0.8,0.9]
GSE105436	GSE105436_ICE1_NS_sleuth_table.csv.gz	0.674541912213995	(0.6,0.7]
GSE105769	GSE105769_WT-VS-DLTpcrS.GeneDiffExp.txt.gz	0.651444412833083	(0.6,0.7]
GSE106093	GSE106093_DESeq2_6-8h_Pros.csv.gz	0.757034328582906	(0.7,0.8]
GSE106187	GSE106187_CAGRF15355-On.vs.Off-all_genes.txt.gz	0.121490629313523	(0.1,0.2]
GSE106192	GSE106192_deseq2.H3.3-K9R.over.WT.csv.gz	0.874407424238861	(0.8,0.9]
GSE106290	GSE106290_PTF1a_RNASEQ.txt.gz	0.407482800351824	(0.4,0.5]
GSE106296	GSE106296_processed_data.txt.gz	0.928626615737542	(0.9,1]
GSE106339	sheet-GOATKvsWT without 1139 and 1120 from GSE106339_CAGRF11628_GOATKOvsWT_NoOutliers.xlsx	0.915612797751155	(0.9,1]
GSE106365	GSE106365_S3.L7vsControl.DEG_GO_enrichment_result_all.txt.gz	0.482645585790348	(0.4,0.5]
GSE106371	GSE106371_SupplementalTableS1_counts.txt.gz	0.654335482144835	(0.6,0.7]
GSE106456	GSE106456_Supplemental_table_2.txt.gz	0.513350737051343	(0.5,0.6]
GSE106545	GSE106545_AXL-KO1-3_U251-1-3_All_results.txt.gz	0.530794162054996	(0.5,0.6]
GSE106568	GSE106568_WT_vs_ibm1.txt.gz	0.876350496006587	(0.8,0.9]
GSE106693	sheet-Control_vs_ZFP1-1(RNAi) from GSE106693_Control_v_zfp-1-1RNAi.xlsx	0.935987882243191	(0.9,1]
GSE106736	GSE106736_ARIGU-EUCGR_edgeR.tsv.gz	0.836948603353114	(0.8,0.9]
GSE106860	GSE106860_processed_data.txt.gz	0.21469989441706	(0.2,0.3]
GSE106886	GSE106886_Rao-2017-RAD21notreat_vs_RAD21treat.Genes.DESeq2.txt.gz	0.658777357353495	(0.6,0.7]
GSE106985	sheet-D5.5MUT_D5.5WT.anno from GSE106985_Table_s1.xls.gz	0.0528282979450438	[0,0.1]
GSE107045	GSE107045_TAZ_shRNA2_vs_Control_shRNA_RPKM_Filt.txt.gz	0.455536389506018	(0.4,0.5]
GSE107052	GSE107052_processed_statistics_etc.txt.gz	0.659598151720537	(0.6,0.7]
GSE107058	GSE107058_325_vs_CtrlB_only_RPKM_Filt.txt.gz	0.626307169083695	(0.6,0.7]
GSE107068	GSE107068_Total_of_genes.tsv.gz	0.997375811991723	(0.9,1]
GSE107123	sheet-b. R88A from GSE107123_STable1_RbpAMutants_all_genes.xlsx	0.699043104969971	(0.6,0.7]
GSE107167	sheet-DE_analysis from GSE107167_Sharma_RNAseq_STAR_featureCoutns_edgeR_20170619_2.xlsx	0.732052136866995	(0.7,0.8]
GSE107183	sheet-DE_analysis_ILMN_014_031 from GSE107183_Tau_SS_RNAseq_STAR_featureCoutns_edgeR_merge_20170308.xlsx	0.787299338703276	(0.7,0.8]
GSE107247	sheet-tmp.df from GSE107247_DESeq2_IFM_72hvs30h.xlsx	0.396313078075027	(0.3,0.4]
GSE107306	GSE107306_DeSeq2_Glucose-T1_vs_Glucose-T2.csv.gz	0.120595617302189	(0.1,0.2]
GSE107369	GSE107369_lncRNA_FPKM.txt.gz	0.708524653670028	(0.7,0.8]
GSE107415	GSE107415_F1_Males_ProcessedData.txt.gz	0.775044957625799	(0.7,0.8]
GSE107488	GSE107488_all_genes_fold_changes_lung_iav_vs_mock.txt.gz	0.577457896285763	(0.5,0.6]
GSE107498	sheet-Sleuth Results from GSE107498_Supplementary_FIle_1_Sleuth_results.xlsx.gz	0.518266042142888	(0.5,0.6]
GSE107502	GSE107502_LCCC1122_DESeq2_trametinibresponse.txt.gz	0.826554154436722	(0.8,0.9]
GSE107555	GSE107555_HL60_deseq_norm_countFeatures.txt.gz	0.778697432916417	(0.7,0.8]
GSE107586	GSE107586_DESeq2_analysis.txt.gz	0.989024159077573	(0.9,1]
GSE107704	GSE107704_dpy_skn.csv.gz	0.597241674764237	(0.5,0.6]
GSE107705	GSE107705_sorted_MF_edgeR_2016_07_06_submitted.csv.gz	0.555343837727731	(0.5,0.6]
GSE107841	GSE107841_wt_dhh1_expressions.txt.gz	0.507397783303764	(0.5,0.6]
GSE107961	sheet-statistics_12 h_cys-con from GSE107961_statistics_12_h_cys-con.xlsx	0.611361841406514	(0.6,0.7]
GSE107997	sheet-Sheet 1 from GSE107997_AneuSeq_GEO_DESeq.xlsx	0.430893267681352	(0.4,0.5]
GSE108073	GSE108073_cup9_overall_analysis.txt.gz	0.954746346171934	(0.9,1]
GSE108080	GSE108080_WTvsWTVSV.DiffExpGene.anno.xls.gz	0.799895647019898	(0.7,0.8]
GSE108332	sheet-WT--KO rep2 from GSE108332_RNA_seq-rep2.xls.gz	0.228276580217731	(0.2,0.3]
GSE108454	sheet-All_genes_fold_changes_group2_v from GSE108454_All_genes_fold_changes_group2_vs_group3.xlsx	0.608024071364841	(0.6,0.7]
GSE108469	GSE108469_HepG2_SB_DE.txt.gz	0.227880703984085	(0.2,0.3]
GSE108703	GSM2911372_HYS-VS-A-mutant.GeneDiffExp.txt.gz from GSE108703_RAW.tar	0.338870667467785	(0.3,0.4]
GSE108713	GSE108713_gene.description.xls.gz	0.424340252300058	(0.4,0.5]
GSE108732	GSE108732_DEseq2-NF.csv.gz	0.851783821058572	(0.8,0.9]
GSE108807	GSE108807_H7N9.txt.gz	0.456739439167628	(0.4,0.5]
GSE108919	GSE108919_CsA_differential_expression.txt.gz	0.874266105254007	(0.8,0.9]
GSE108973	GSE108973_FC_pYS5_vs_pSW4.txt.gz	0.996475428625077	(0.9,1]
GSE109006	GSE109006_AM_Gore_Oct2016_RNAseq.txt.gz	0.818755843181803	(0.8,0.9]
GSE109041	sheet-DESeq2_res_all.txt from GSE109041_DESeq2_final.xls.gz	0.495582855537285	(0.4,0.5]
GSE109111	GSE109111_NTC-KD_EdgeR.txt.gz	0.921788143061469	(0.9,1]
GSE109385	sheet-Wing disc RNA-seq from GSE109385_RNA.expression.xlsx	0.606657738906391	(0.6,0.7]
GSE109539	sheet-D1.df from GSE109539_LE_cpm.xlsx	0.557543808281148	(0.5,0.6]
GSE109740	GSE109740_iDF_mH2A2GFP_6h_over_0h_gene_exp.diff.gz	0.761811646297559	(0.7,0.8]
GSE109765	GSE109765_F1_HPC_Processed_data.txt.gz	0.787962155757783	(0.7,0.8]
GSE109980	GSE109980_XtailResults_dsAGO1low_vs_dsGFP.csv.gz	0.766970946929242	(0.7,0.8]
GSE110243	GSE110243_merged_table_full_02_04_2018_submission.csv.gz	0.984323043995194	(0.9,1]
GSE110255	GSE110255_PCT101800875_All_Data_saki_RPKM.csv.gz	0.336723017067353	(0.3,0.4]
GSE110275	GSE110275_DeSeq2_treR.txt.gz	0.630846909758479	(0.6,0.7]
GSE110307	GSE110307_RNA-seq_SSA_0427.txt.gz	0.38430646582566	(0.3,0.4]
GSE110341	sheet-NTG_vs_KO_edgeR_FDR.xls from GSE110341_Gene_Count-DEG_List.xlsx	0.752931088289639	(0.7,0.8]
GSE110374	GSE110374_Complete_genelist_wtPD_vs_input.csv.gz	0.640503504858065	(0.6,0.7]
GSE110434	GSE110434_iPSC_OB_and_iPSC.txt.gz	0.446664471559152	(0.4,0.5]
GSE110445	GSE110445_rpoN_RNA_seq_analyzed.txt.gz	0.892297869951603	(0.8,0.9]
GSE110493	sheet-Hoja1 from GSE110493_Processed_data_OtB1788_to_OtB1791.xlsx	0.508940671622988	(0.5,0.6]
GSE110500	sheet-RNA-seq from GSE110500_RNAseq.xlsx	0.214633075669012	(0.2,0.3]
GSE110512	GSE110512_gene_exp.txt.gz	0.710503247786508	(0.7,0.8]
GSE110523	GSE110523_mir24-cont-analyzed.txt.gz	0.323301452251985	(0.3,0.4]
GSE110694	sheet-CK8.DKO_over_CK5.normal from GSE110694_DKO_Dataset1_DEG.xlsx	0.699982793266461	(0.6,0.7]
GSE110703	sheet-Gene_Exp_w_Analysis (1) from GSE110703_Gene_Exp_w_Analysis.xls.gz	0.336985286381573	(0.3,0.4]
GSE110723	GSE110723_H99_v_cdc50_results.csv.gz	0.496077688083559	(0.4,0.5]
GSE110736	sheet-GeneExpression from GSE110736_Analysis.xlsx	0.306437665402699	(0.3,0.4]
GSE110750	sheet-Sheet1 from GSE110750_Processed_data_file.xlsx	0.379116638637841	(0.3,0.4]
GSE110923	sheet-results_sample2_vs_sample1_all from GSE110923_results_WT_vs_acinus_pnn_analyzed.xlsx	0.556534613523959	(0.5,0.6]
GSE110957	sheet-mb.genotype from GSE110957_limma.dge_results.Ash1L_knock_down.xls.gz	0.785978414085266	(0.7,0.8]
GSE111012	GSE111012_450_vs_Phi80.txt.gz	0.670147798229041	(0.6,0.7]
GSE111038	GSE111038_AB_vs_ABPG.txt.gz	0.244862027107739	(0.2,0.3]
GSE111178	GSE111178_IMS_FKBP_fpkm_means.txt.gz	0.676273983206137	(0.6,0.7]
GSE111189	GSE111189_diff-Deseq2-R-Oil-vs-85-Oil.txt.gz	0.569582463512008	(0.5,0.6]
GSE111193	GSE111193_DESeq2_MutAtc_vs_MutNoAtc_v2.csv.gz	0.363918281949074	(0.3,0.4]
GSE111243	sheet-CeA - Day 35 Meth vs. Saline from GSE111243_Table_S2.xlsx	0.643487125499278	(0.6,0.7]
GSE111906	GSE111906_DE_Results.tsv.gz	0.0759252322685413	[0,0.1]
GSE111932	GSE111932_gene_expression_datamatrix.txt.gz	0.832296228788077	(0.8,0.9]
GSE112071	GSE112071_DESeq2_results_WT1_vs_Mut1.txt.gz	0.690135907834605	(0.6,0.7]
GSE112092	GSE112092_GlutiPenRNAseqforGEO.txt.gz	0.140394082962468	(0.1,0.2]
GSE112226	GSE112226_DESeq2.WT_vs_APC.full_results.csv.gz	0.710056577896001	(0.7,0.8]
GSE112354	GSE112354_PAK_AR2A-VS-s1_9A.GeneDiffExp.txt.gz	0.271574160707981	(0.2,0.3]
GSE112499	GSE112499_Nav1.8_Tsc2_DESeq2.csv.gz	0.620218411013543	(0.6,0.7]
GSE112640	GSE112640_UAS_Dm0_DEGs_raw_data.txt.gz	0.777390038107531	(0.7,0.8]
GSE112689	GSE112689_DESeq2_Stim-TRIP_On-vs-Off_gene_expression_reordered_by_adjusted_p_value.csv.gz	0.949212633957107	(0.9,1]
GSE112826	GSE112826_heart_edgeR.txt.gz	0.644321222167246	(0.6,0.7]
GSE112878	sheet-TosR-Emp_expression_noEBG_Annot from GSE112878_TosR-Emp_expression_Annot.xls.gz	0.840064993025602	(0.8,0.9]
GSE112903	sheet-Sheet1 from GSE112903_Table_S8_FDC.xlsx	0.638579325045346	(0.6,0.7]
GSE112950	GSE112950_Group1_DESEq2_WT-D_vs_WT-L.tsv.gz	0.304782842274652	(0.3,0.4]
GSE113032	GSE113032_shCont_vs_shJMJD3.txt.gz	0.581459617630602	(0.5,0.6]
GSE113157	GSE113157_Subread_counts_and_DE_genes_in_GPS2_WT_LKO_liver_RNAseq.txt.gz	0.439809372806079	(0.4,0.5]
GSE113283	GSE113283_genes.edgeR_results.txt.gz	0.281554294531953	(0.2,0.3]
GSE113333	GSE113333_Typhi_gene_exp.diff.gz	0.496469052465194	(0.4,0.5]
GSE113337	sheet-WT-VS-STK.DEseq2_Method.GeneDif from GSE113337_WT-VS-StkP-PhpP-comparison_non-filtered.xls.gz	0.264907032338754	(0.2,0.3]
GSE113366	sheet-Foglio1 from GSE113366_Day12_cpm.xlsx	0.686298566306542	(0.6,0.7]
GSE113381	sheet-Sheet1 from GSE113381_DTK_vs_wt_complete_average_DEGs.xlsx	0.629084814951268	(0.6,0.7]
GSE113404	sheet-results_Mat2_OE_wt from GSE113404_DESeq2_results_Mat2_OE_wt.xlsx	0.615087810039553	(0.6,0.7]
GSE113500	sheet-CtlStarvedvsLTDauerStarved from GSE113500_DauerF3_FedStarved_results.xlsx	0.999999618166908	(0.9,1]
GSE113553	GSE113553_insect_control_vs_treat.edgeR.txt.gz	0.753702779640256	(0.7,0.8]
GSE113570	GSE113570_MSC-Exo_vs_MSCATV-Exo.all.gene.txt.gz	0.483963412728612	(0.4,0.5]
GSE113671	sheet-Sorted-NELFA-EGFP_TE from GSE113671_RNA-seq.xlsx.gz	0.510974278577335	(0.5,0.6]
GSE113672	sheet-Sheet 1 from GSE113672_Complete_geneList_limma.xlsx	0.797859410508163	(0.7,0.8]
GSE113683	GSE113683_DESeq2_res_Ax35_10x_vs._WT.csv.gz	0.843018585524965	(0.8,0.9]
GSE113707	GSE113707_WT_vs_Mut.txt.gz	0.659659803124028	(0.6,0.7]
GSE113716	GSE113716_DESeq2_results_t4_vs_t0.txt.gz	0.299573610229215	(0.2,0.3]
GSE113794	GSE113794_iPSC_DEG.csv.gz	0.558230734348367	(0.5,0.6]
GSE113848	GSE113848_sleuth.de.results.wald.ctl.tsv.gz	0.670942703301584	(0.6,0.7]
GSE113880	sheet-S10978-0H-VS-S10978-6H.All from GSE113880_S10978-0H-VS-S10978-6H.All.xlsx	0.389942884431448	(0.3,0.4]
GSE113993	GSE113993_GroupBRR-VS-GroupORR.GeneDiffExp.txt.gz	0.379386517659569	(0.3,0.4]
GSE114058	sheet-2 um vs Ctrl 1h from GSE114058_DEgenes_Copper_OT_CH.xlsx.gz	0.950927197916621	(0.9,1]
GSE114077	GSE114077_Rrp17AID_Unt_Aux_DESeq.csv.gz	0.576669731455517	(0.5,0.6]
GSE114166	sheet-invitro_all_June2015.csv from GSE114166_Mendez-Barbero_processed.xlsx	0.678038615543442	(0.6,0.7]
GSE114336	sheet-050418_deseq_RPKM from GSE114336_Merkel_Keratinocytes_DEseq_RPKM.xlsx	0.538256563104257	(0.5,0.6]
GSE114346	GSE114346_LEH_differential_expression_analysis_table.csv.gz	0.884785447019746	(0.8,0.9]
GSE114448	sheet-ProteinCT101800932_Soybean from GSE114448_PCT101800932_Soybean_GEO.xlsx.gz	0.378623918398286	(0.3,0.4]
GSE114463	GSE114463_DESeq2_genes_diffexp_by_fc_N2_60_vs_O2_60.csv.gz	0.590701176866423	(0.5,0.6]
GSE114517	GSE114517_Diff_PDvsCont.csv.gz	0.711783270296162	(0.7,0.8]
GSE114538	GSE114538_Seb1-1_vs_WT_RNA-seq.csv.gz	0.97163124303751	(0.9,1]
GSE114766	sheet-Sig from GSE114766_3514Rutgers_DEXvsCONT_gene_exp_diff_copy.xlsx	0.815779470237745	(0.8,0.9]
GSE114794	GSE114794_RPKM-Table_04hrs.txt.gz	0.42344110826	(0.4,0.5]
GSE114892	GSE114892_DESeq2_scd6delta_vs_WT.csv.gz	0.88191976341206	(0.8,0.9]
GSE114917	GSE114917_High_vs_Low_LP4_removed_all_genes.tsv.gz	0.444425168469034	(0.4,0.5]
GSE114927	sheet-DESeq2_RESULTS_AKvsWT from GSE114927_DESeq2_RESULTS_AKvsWT.xlsx	0.897295756964963	(0.8,0.9]
GSE114936	sheet-Sheet1 from GSE114936_SuppFile1.xls.gz	0.203078230929609	(0.2,0.3]
GSE114938	sheet-Sheet1 from GSE114938_SuppFile2.xls.gz	0.6556363863862	(0.6,0.7]
GSE114955	sheet-IverNoFood1hrvs.NoIverNoFood1hr from GSE114955_IvermectinFoodNoFood1hr24hr.xlsx	0.298868593972171	(0.2,0.3]
GSE114966	GSE114966_HSV_WT_vs_mock_infect_filtered_FDR_0.05_Fold_change_2_total_1198_genes.txt.gz	0.255965848288977	(0.2,0.3]
GSE115075	GSE115075_PB-VS-PB_Tfcp2l1.GeneDiffExp.txt.gz	0.430669904860134	(0.4,0.5]
GSE115102	sheet-p53KO_and_p53_Cry_TKO_OKs from GSE115102_RNAseq_p53KO_vs_p53CryKO_UV_CuffDiff.xlsx	0.34921503950729	(0.3,0.4]
GSE115203	GSE115203_EdgeR-WholePBMC.txt.gz	0.73965537312387	(0.7,0.8]
GSE115266	GSE115266_Horvath01_DESeq2_Differential_Gene_Expression.csv.gz	0.49229283962337	(0.4,0.5]
GSE115407	sheet-Sheet 1 from GSE115407_RNAseq_Complete_geneList_EdgeR.xlsx	0.158892105850053	(0.1,0.2]
GSE115481	GSE115481_EROEvsControl_DEGs.csv.gz	0.758890808170484	(0.7,0.8]
GSE115811	GSE115811_WT_InjvsWT_C.txt.gz	0.467162045847098	(0.4,0.5]
GSE115849	GSE115849_Patty_RNAseq_wholeList.txt.gz	0.795327742413818	(0.7,0.8]
GSE115950	GSE115950_DESeq2_genes_diffexp_by_fc_Migr_mLN_SPF_vs_Migr_pLN_SPF.csv.gz	0.584310250751936	(0.5,0.6]
GSE116126	GSE116126_siZNF_IL1_vs_siZNF.txt.gz	0.857045298803797	(0.8,0.9]
GSE116178	GSE116178_deTab.tab.gz	0.834599648308822	(0.8,0.9]
GSE116329	GSE116329_Mettl16_in_vitro_meth_table.csv.gz	0.634917930349555	(0.6,0.7]
GSE116366	sheet-G_vs_D.known.DESeq2.anno from GSE116366_H_vs_L.known.DESeq2.anno.xlsx	0.711794169843015	(0.7,0.8]
GSE116372	GSE116372_DE_control_vs_BclxL.csv.gz	0.279023598938095	(0.2,0.3]
GSE116548	GSE116548_KnockDown_vs_Control.all.gene.result.xls.gz	0.435959004088469	(0.4,0.5]
GSE116564	sheet-gene_list.txt.tsv from GSE116564_ANOVA_single_contrast_PDL1_vs_Iso.xlsx.gz	0.427272073531041	(0.4,0.5]
GSE116600	sheet-All from GSE116600_RNA_OPC_Chd7iKO.xlsx	0.597607870771497	(0.5,0.6]
GSE116639	sheet-Sheet1 from GSE116639_mass_M.xlsx	0.773595877844101	(0.7,0.8]
GSE116756	GSE116756_10033956.1KT_Glu_Exp_KT_Myr_Exp.toptags_edgeR.csv.gz	0.689273022625284	(0.6,0.7]
GSE116977	GSE116977_comp3_CMV_primary_v_CGRP_all_data_corrected_no_sva_top_hits.txt.gz	0.399765924557996	(0.3,0.4]
GSE117374	GSE117374_jewelry_wastewater_vs_cyanide.txt.gz	0.662976534258837	(0.6,0.7]
GSE117471	GSE117471_N2_vs_FAS58_25C_results.txt.gz	0.765020509747736	(0.7,0.8]
GSE117482	sheet-Experiment1 from GSE117482_limma.dge_results.xlsx	0.704138351026924	(0.7,0.8]
GSE117710	sheet-SickVsHealthy from GSE117710_CAGRF11906_SickVsHealthy.xlsx	0.969445418525137	(0.9,1]
GSE117911	GSE117911_DE-TI006-Mock-Vs-UV-Treated-Virus.txt.gz	0.698828922497593	(0.6,0.7]
GSE118101	sheet-DRAIC_results from GSE118101_DRAIC_RNA-seq_genes.xls.gz	0.736946782435819	(0.7,0.8]
GSE118116	GSE118116_sleuth_test_results.txt.gz	0.514685489334595	(0.5,0.6]
GSE118175	sheet-DAP0 diff from GSM3320045_DAP0.xlsx from GSE118175_RAW.tar	0.949215415674076	(0.9,1]
GSE118232	GSE118232_BP_allgenes_d1vs0_DEseq_binom_naomit.txt.gz	0.621982911830127	(0.6,0.7]
GSE118269	sheet-AAF1 diff from GSM3320042_AAF1.xlsx from GSE118269_RAW.tar	0.538463242811441	(0.5,0.6]
GSE118326	GSE118326_lymphocytes_WT_vs_leukemia_WT.htseq.edgeR.txt.gz	0.459073948586758	(0.4,0.5]
GSE118369	GSE118369_snR4_Mutant_Glucose_vs_BY_Control_Glucose.deseq2.res.tab.gz	0.822842845146071	(0.8,0.9]
GSE118414	GSE118414_cph2_genes.txt.gz	0.57135690222379	(0.5,0.6]
GSE118423	GSE118423_alc.csv.gz	0.978823731858268	(0.9,1]
GSE118454	sheet-ST.PG.vs.ND from GSE118454_expr_genes_part2_06_01_2018.xlsx.gz	0.566032093744526	(0.5,0.6]
GSE118490	sheet-HCT116_results_raw_noNA from GSE118490_HCT116_DE_Results.xlsx	0.321759794186903	(0.3,0.4]
GSE118581	sheet-Sleuth_mutant_TC_ORFs from GSE118581_DATA_S2.xlsx	0.476214927101151	(0.4,0.5]
GSE118592	GSE118592_day10_results.txt.gz	0.959852927444171	(0.9,1]
GSE118609	sheet-WT_vs_del_SP from GSE118609_WT_vs_del_ES.xlsx	0.397500417324273	(0.3,0.4]
GSE118751	GSE118751_Processed_RNA-seq_DATA.txt.gz	0.870473867109688	(0.8,0.9]
GSE118864	sheet-AllData from GSE118864_AllData_170425_RNASeq_ScriptSeq_Lessnick_Results.xlsx	0.373259054685523	(0.3,0.4]
GSE118870	sheet-AllData from GSE118870_AllData_180202_RNAseq_Lessnick_Pishas_S_Results.xlsx	0.466518679342962	(0.4,0.5]
GSE118896	sheet-Feuil1 from GSM3350390_Defuse_Y15_599_trim_results_filtered.xlsx.gz from GSE118896_RAW.tar	0.794132735217045	(0.7,0.8]
GSE119106	GSE119106_dthrB1-dthrB0.txt.gz	0.523562595103291	(0.5,0.6]
GSE119158	GSE119158_DESeq2_res_quinazoline_10x_vs_WT.csv.gz	0.7678320547351	(0.7,0.8]
GSE119208	GSE119208_F613-TCS.txt.gz	0.10407018714196099	(0.1,0.2]
GSE119333	GSE119333_BSGX001-vs-BSGX001_thi2.DESeq.diff.txt.gz	0.383369878430102	(0.3,0.4]
GSE119340	GSE119340_DESeq2_NASH_RNA_seq.csv.gz	0.432793591696183	(0.4,0.5]
GSE119440	GSE119440_ALL_genes-RNA_seq.txt.gz	0.735200737365712	(0.7,0.8]
GSE119454	GSE119454_TE_stat_summary.csv.gz	0.308493327822636	(0.3,0.4]
GSE119549	sheet-control_6hr_all from GSE119549_control_6hr_all.xls.gz	0.70462070761115	(0.7,0.8]
GSE119582	GSE119582_DESeq2_resLFC_delta-mycP1-eccE1_with-EmptyVector_vs_Rv-wt.csv.gz	0.858519747150187	(0.8,0.9]
GSE119729	sheet-Neutrally_Regulated from GSE119729_GT_SO_7843_1209_1210_VS_1211_1212_DGE_Report.xlsx	0.990718230028251	(0.9,1]
GSE119754	GSE119754_condition_res_ct_rv-mct_rv.csv.gz	0.660648455273775	(0.6,0.7]
GSE119826	GSE119826_genelist.txt.gz	0.722548402161073	(0.7,0.8]
GSE119862	sheet-Sheet1 from GSE119862_tkvM1_vs_WT_DGE.xls.gz	0.127550826122048	(0.1,0.2]
GSE119931	GSE119931_PANC1.FOXA2KO.genes.edgeR_results.txt.gz	0.976780257779644	(0.9,1]
GSE119934	sheet-DE from GSE119934_mH.xlsx	0.575317825315372	(0.5,0.6]
GSE120032	sheet-DT900vsBW25113.Differential_ana from GSE120032_DT900vsBW25113.All_genes_Name.xlsx	0.632441955504506	(0.6,0.7]
GSE120050	sheet-TU_all from GSE120050_all_genes_BG1_BG546.xlsx	0.282295593018813	(0.2,0.3]
GSE120061	GSE120061_GFP_vs_Ehmt1.txt.gz	0.980595892175471	(0.9,1]
GSE120063	GSE120063_MA9LC_C1BKOvsWT_RNAseq_EdgeR.txt.gz	0.50863441295596	(0.5,0.6]
GSE120257	sheet-RGC_UninjuredvGFP from GSE120257_RGC_GFPvUninjured.xlsx	0.810172631333018	(0.8,0.9]
GSE120346	GSE120346_Differential_expression_analysis.txt.gz	0.409830864635264	(0.4,0.5]
GSE120399	GSE120399_DiffExpr_Day_25.csv.gz	0.531920308801503	(0.5,0.6]
GSE120499	GSE120499_BiofilmvsLiquid.complete.txt.gz	0.254438412281976	(0.2,0.3]
GSE120544	GSE120544_NC_014387_Xylan_transcripts.txt.gz	0.607669530897866	(0.6,0.7]
GSE120600	GSE120600_c2c12_mrnaseq_diffexpr-results_TNF_vs_control.csv.gz	0.427068570787646	(0.4,0.5]
GSE120601	GSE120601_edgeR.txt.gz	0.997437258925767	(0.9,1]
GSE120712	GSE120712_WT1_LTP_90min.txt.gz	0.830800092136312	(0.8,0.9]
GSE120725	GSE120725_table_zero_mM_K_vs_control.txt.gz	0.308708752990886	(0.3,0.4]
GSE120836	sheet-DCM_over_Control_noncoding from GSE120836_RNASeq-DCM_vs_Control.xlsx.gz	0.744519608603082	(0.7,0.8]
GSE120861	GSE120861_all_deg_results.at_scale.txt.gz	0.928234557445741	(0.9,1]
GSE120996	sheet-raw data from GSE120996_fold-change.xlsx	0.430516542841024	(0.4,0.5]
GSE121040	GSE121040_PER_Control_swiss_albino-DE_EdgeR.txt.gz	0.587066649087286	(0.5,0.6]
GSE121051	GSE121051_AG_saline_LPS_ID.txt.gz	0.341077311566796	(0.3,0.4]
GSE121076	GSE121076_Cpa3cre_vs_Cpa3CremiR9_final_results.txt.gz	0.937829405485033	(0.9,1]
GSE121173	GSE121173_gene_exp.diff.txt.gz	0.827857578955919	(0.8,0.9]
GSE121448	GSE121448_mattarollo_rna_DE_Eumyc_vs_WT_results.fpm3.FDR0.05.csv.gz	0.300058410281504	(0.3,0.4]
GSE121508	GSE121508_set2.OP50.PA14.out.csv.gz	0.878990533194556	(0.8,0.9]
GSE121509	sheet-alldetected (14).csv from GSE121509_R24.control.sams.xlsx	0.36807380034876	(0.3,0.4]
GSE121535	sheet-pum2rnaseq_DESeq2_results-with- from GSE121535_RNA-Seq_normalized_counts.xlsx	0.572153045364863	(0.5,0.6]
GSE121607	GSE121607_limma_DEG_N1-Control_all_genes.txt.gz	0.617145867571933	(0.6,0.7]
GSE121629	GSE121629_topTable_sp_ma_vs_sp_mo.txt.gz	0.639983457276841	(0.6,0.7]
GSE121659	sheet-EHP_vs_BLM from GSE121659_Deseq_results.xlsx	0.671267473136533	(0.6,0.7]
GSE121675	GSE121675_Alterations_in_Gene_Expression_in_Nicotiana_tabacum_Expressing_ISPS.csv.gz	0.710923048987399	(0.7,0.8]
GSE121720	GSE121720_RNAseq_subtype_signature_gene_analysis_limma_model_results.txt.gz	0.299168185001725	(0.2,0.3]
GSE121728	sheet-results from GSE121728_6_months_induction_with_GFP-.xlsx	0.865680578108765	(0.8,0.9]
GSE121832	GSE121832_C_4.4.VS.4.0-all_genes.txt.gz	0.262372927292518	(0.2,0.3]
GSE121833	GSE121833_C_5.5.VS.5.0-all_genes.txt.gz	0.349103600288662	(0.3,0.4]
GSE121834	GSE121834_C_9.1.VS.9.0-all_genes.txt.gz	0.240869662762782	(0.2,0.3]
GSE122015	sheet-DE analysis results from GSE122015_Supplementary_Material_File_S1.xlsx	0.590963145140914	(0.5,0.6]
GSE122064	sheet-total Comp-Wt from GSE122064_Deseq2_totRNA_DRsaI.xlsx	0.7691252324878	(0.7,0.8]
GSE122065	sheet-MS2RsaImut4vsMS2contr.comp-anno from GSE122065_Deseq2_MS2_all_samples.xlsx	0.739968614902571	(0.7,0.8]
GSE122095	GSE122095_N-VS-W.DEGseq_Method.GeneDiffExp.txt.gz	0.317263852595727	(0.3,0.4]
GSE122264	GSE122264_diffexpr-results.PHF2.csv.gz	0.826900200174295	(0.8,0.9]
GSE122349	GSE122349_res.genes.fat.csv.gz	0.876112977771367	(0.8,0.9]
GSE122409	GSE122409_Degust_Voom_Limma_-_IL23_expansion.csv.gz	0.51713651412135	(0.5,0.6]
GSE122440	sheet-Table_S6 from GSE122440_Patten_TableS6.xlsx.gz	0.311283001487326	(0.3,0.4]
GSE122470	GSE122470_foxo_vs_5905_female_head.csv.gz	0.785659339676537	(0.7,0.8]
GSE122483	GSE122483_ren_gene.description.txt.gz	0.485135179286255	(0.4,0.5]
GSE122544	GSE122544_N2OP50_vs_N2PA14.deseq.results.significant.csv.gz	0.0980762921348912	[0,0.1]
GSE122710	sheet-Sheet1 from GSE122710_genelist.xlsx	0.478179635620515	(0.4,0.5]
GSE122791	sheet-DEseq_Samples27-28 over 25-26 from GSE122791_TableS4_DEseq_GFP_vs_KLF4.xlsx.gz	0.781287351262804	(0.7,0.8]
GSE122834	GSE122834_processed_data.txt.gz	0.763658295155401	(0.7,0.8]
GSE122875	GSE122875_sphere_dge_results.csv.gz	0.0546937994339375	[0,0.1]
GSE122941	GSE122941_genes.edgeR_results.txt.gz	0.560951183509658	(0.5,0.6]
GSE122991	GSE122991_DEseq_AD5-AD64-AD38-AD24_AD2-AD10-AD26-AD50_DEG_list.csv.gz	0.566972291502081	(0.5,0.6]
GSE123002	sheet-KOvsWT.SRSF3 from GSE123002_DGE_KOvsWT.SRSF3.xlsx.gz	0.222690258560348	(0.2,0.3]
GSE123118	GSE123118_deseq_Y55.csv.gz	0.519882359688569	(0.5,0.6]
GSE123267	GSE123267_reduced_vs_basal.txt.gz	0.895090017447894	(0.8,0.9]
GSE123300	GSE123300_between_before_and_8wk.after.txt.gz	0.387055327400798	(0.3,0.4]
GSE123374	GSE123374_gvsd.Differential_analysis_results.xls.gz	0.40872294128553	(0.4,0.5]
GSE123403	GSE123403_CDK0005_PAO1_results_all.csv.gz	0.894564812257142	(0.8,0.9]
GSE123417	sheet-differential expression of gene from GSE123417_differential_expression_Jayavelu_etal.xlsx	0.501926499513598	(0.5,0.6]
GSE123459	sheet-CWTvsVWT_0FC from GSE123459_WTCvsWTV.xlsx	0.601419709150939	(0.6,0.7]
GSE123462	GSE123462_hepatocyte_polarization_system_counts_and_DE.csv.gz	0.395139112557029	(0.3,0.4]
GSE123533	GSE123533_pos_over_neg.txt.gz	0.66833676462806	(0.6,0.7]
GSE123547	sheet-sheet1 from GSE123547_RNAseq_logFC_cafNCMmcnfNCM.xlsx.gz	0.706304482956934	(0.7,0.8]
GSE123564	GSE123564_patient_vs_healthy_Riboseq.csv.gz	0.515428459204026	(0.5,0.6]
GSE123669	GSE123669_HDN_vs_Naive_DEG.csv.gz	0.462899379263385	(0.4,0.5]
GSE123771	sheet-GFPvsTdT_results from GSE123771_GFPvsTdT_results.xlsx	0.480299091670579	(0.4,0.5]
GSE123773	sheet-LOF_results from GSE123773_LOF_results.xlsx	0.78407608226429	(0.7,0.8]
GSE123807	GSE123807_G007MEKi-MEKi.txt.gz	0.624251274625694	(0.6,0.7]
GSE123809	GSE123809_Ion_029_036_Yoshimoto_RNAseq_processedData_02162016.txt.gz	0.301517273310028	(0.3,0.4]
GSE123815	sheet-IWR_vs_DMSO.DESeq2_comparison from GSE123815_IWR1_vs_DMSO_DESeq2_Foldchange_FPKM.xlsx	0.470902685873054	(0.4,0.5]
GSE123901	GSE123901_all_comparisons.txt.gz	0.244258873390556	(0.2,0.3]
GSE123916	GSE123916_D300-over-NTG.processed.txt.gz	0.298410262055472	(0.2,0.3]
GSE124123	sheet-results.txt from GSE124123_11844R_Treat_vs_Control_gender.xlsx	0.744820994261029	(0.7,0.8]
GSE124206	sheet-For GEO from GSE124206_W83_Gal_processed_file_122018.xlsx	0.464421501310378	(0.4,0.5]
GSE124209	GSE124209_DESeq2_ATG12KO_vs_ATG12FF_annotated.csv.gz	0.933507535021677	(0.9,1]
GSE124211	GSE124211_limma_DEG_Ectopic-Control_all_genes.txt.gz	0.339103451370413	(0.3,0.4]
GSE124314	GSE124314_2018.03.26.uvOnly-SAonly.txt.gz	0.717061820308772	(0.7,0.8]
GSE124369	GSE124369_iBALT_subsets_degust_Voom_Limma.csv.gz	0.275050944211658	(0.2,0.3]
GSE124504	GSE124504_Ax_foxo_vs_5905_female_muscle.csv.gz	0.862573720453841	(0.8,0.9]
GSE124526	GSE124526_siRNA-NC_3_reps_vs._siRNA-PiHL_3_reps.xls.gz	0.382367028243078	(0.3,0.4]
GSE124548	sheet-AllData from GSE124548_AllData_170308_RNAseq_Kopp_Results.xlsx	0.619528280538927	(0.6,0.7]
GSE124586	GSE124586_OHC.Vs.24HE_Allgenes.txt.gz	0.855425500071954	(0.8,0.9]
GSE124745	GSE124745_Tug1_Tissues_Testes.csv.gz	0.992586799066598	(0.9,1]
GSE124761	GSE124761_edgeR_siCTR_t12_relative_to_t0_QLF-test_filtered_1cpm_3rep.csv.gz	0.509702493666999	(0.5,0.6]
GSE124789	sheet-P2 from GSE124789_Conv_v_MAP_DeSeq2.xlsx.gz	0.932378529431428	(0.9,1]
GSE125010	GSE125010_RPKM_values_for_ALL_samples.txt.gz	0.290331569476491	(0.2,0.3]
GSE125011	GSE125011_RPKM_values_for_ALL_samples.txt.gz	0.268873563535924	(0.2,0.3]
GSE125017	GSE125017_edgeR.output.csv.gz	0.301978161065249	(0.3,0.4]
GSE125036	GSE125036_Control_LPS_vs_Dropout_LPS_BM.htseq.edgeR.txt.gz	0.97380946271262	(0.9,1]
GSE125073	sheet-core_table from GSE125073_RPKM_values_for_ALL_samples.xlsx	0.332916152021082	(0.3,0.4]
GSE125110	GSE125110_diff_exp_genes_padj.tsv.gz	0.896555238838103	(0.8,0.9]
GSE125125	GSE125125_bs_control_fus_ko_wt_gene.tsv.gz	0.466244241875837	(0.4,0.5]
GSE125150	GSE125150_diffexp_summary.csv.gz	0.641590691621413	(0.6,0.7]
GSE125152	GSE125152_HOPX_KD.txt.gz	0.301880814674476	(0.3,0.4]
GSE125228	GSE125228_GSA_results_root.txt.gz	0.865152285730547	(0.8,0.9]
GSE125303	sheet-core_table from GSE125303_RNA-abundance_values_for_ALL_samples.xlsx	0.185235893862934	(0.1,0.2]
GSE125332	GSE125332_rtg3_vs_WT_in_myriocin_genes.txt.gz	0.414659680785796	(0.4,0.5]
GSE125467	GSE125467_DESeq2_genes_diffexp_by_fc_A_37C_vs_D_48-53C.csv.gz	0.406664463142832	(0.4,0.5]
GSE125512	GSE125512_SecondSample_vs_FirstSample.all.gene.result.xls.gz	0.940397366013225	(0.9,1]
GSE125685	GSE125685_Tsc2cKO_SNI_DEseq2.csv.gz	0.2545208183084	(0.2,0.3]
GSE125977	sheet-sheet1 from GSE125977_microRNA_star_PM_vis_CONTROL_Wald_DESeq2.xls.gz	0.998626430684659	(0.9,1]
GSE126217	sheet-Differential_expression_analysi from GSE126217_Cosmc_Glom_RNAseq_processed_readcounts.xlsx	0.59953190446798	(0.5,0.6]
GSE126353	sheet-H29 from GSE126353_RNAseqresults.xlsx	0.165849826161254	(0.1,0.2]
GSE126469	GSE126469_Placenta_HYBRIDvsSPRET_DESeq2_DE.txt.gz	0.439292174140103	(0.4,0.5]
GSE126477	GSE126477_DESeq2_Ctrl_vs_PhenDC3_ALLp-value.xls.gz	0.501223701963256	(0.5,0.6]
GSE126492	GSE126492_Non_inj_VS_Inj_KD_TE_DESeq_RUVseq_shrink_result_table.txt.gz	0.927610858306482	(0.9,1]
GSE126537	GSE126537_sleuth_all_human.txt.gz	0.473265755427882	(0.4,0.5]
GSE126538	GSE126538_sleuth_all.txt.gz	0.460069997515587	(0.4,0.5]
GSE126544	sheet-Fold change - M9Glucose vs LB3 from GSE126544_SupplementaryTable6_Transcriptome_Analysis.xlsx	0.470117610244859	(0.4,0.5]
GSE126585	GSE126585_AM.EV_AM.anc1_results.csv.gz	0.843636752998772	(0.8,0.9]
GSE126736	GSE126736_dds_HMEC_SUM159PT_transcription.csv.gz	0.66964209244224	(0.6,0.7]
GSE126840	GSE126840_GSCs_DE.csv.gz	0.89190731236443	(0.8,0.9]
GSE126861	GSE126861_KDM2B.CXXCfl.spikenormalised_DESeq2_nucRNA.txt.gz	0.477273510579651	(0.4,0.5]
GSE126939	GSE126939_SHPKO_vs_WT.txt.gz	0.515237895283833	(0.5,0.6]
GSE126957	sheet-Sheet 1 from GSE126957_Complete_geneList_EdgeR.xlsx	0.76491598021652	(0.7,0.8]
GSE127275	sheet-degust-23 from GSE127275_Legrand_etal_2019_ProcessedData.xlsx	0.342535744950242	(0.3,0.4]
GSE127478	sheet-DESeq2 Output from GSE127478_MELAS_Project_DE_genes.xlsx	0.551392030678273	(0.5,0.6]
GSE127522	GSE127522_YB6vOB6_results.csv.gz	0.853756131582051	(0.8,0.9]
GSE127550	sheet-DESeq2_m2_analysis.txt from GSE127550_DESeq2_H397A_by_WT_analysis.xlsx	0.441262918695172	(0.4,0.5]
GSE127726	GSE127726_DESeq2_resultsCondition_day4_day2.csv.gz	0.785050296866504	(0.7,0.8]
GSE127736	GSE127736_KDvsCTRL.Differential_analysis_results.xls.gz	0.781461919559378	(0.7,0.8]
GSE127812	sheet-Sheet1 from GSE127812_Total-expresssion.xlsx	0.911579895990872	(0.9,1]
GSE127929	GSE127929_WT_vs_Mdxmtr.deseq.txt.gz	0.526959262571572	(0.5,0.6]
GSE128025	sheet-Raw Counts 381 from GSE128025_RNA_seq-381-W83_Motility-Biofilm_processed_file_122021.xlsx	0.158925418567653	(0.1,0.2]
GSE128052	sheet-AcrossTime from GSE128052_SDC3_AcrossTimeAnalysis.xls.gz	0.735900448327895	(0.7,0.8]
GSE128155	GSE128155_all_genes_all_days_all_treatments.txt.gz	0.974642567718532	(0.9,1]
GSE128211	sheet-Venn Diagram-1 from GSE128211_RNAseq_Processed_TPB.xlsx.gz	0.134850404062815	(0.1,0.2]
GSE128216	GSE128216_Scla_Ribo_gene_expression.txt.gz	0.339133031036838	(0.3,0.4]
GSE128229	GSE128229_EISA.txt.gz	0.892218540787435	(0.8,0.9]
GSE128317	GSE128317_RNAseq_Genotype_set7_vs_epr1.tabular.txt.gz	0.527537344844218	(0.5,0.6]
GSE128382	GSE128382_HUVECvsHUAEC_DEseq2out.csv.gz	0.728215357949002	(0.7,0.8]
GSE128406	GSE128406_shPHF19-expression.txt.gz	0.351563453228497	(0.3,0.4]
GSE128430	sheet-Sheet1 from GSE128430_VqsM_RNA-seq_analyzed.xlsx	0.819462722894532	(0.8,0.9]
GSE128623	GSE128623_Table3-1_TranscriptomeMapping_LFC1.5.csv.gz	0.586412312339502	(0.5,0.6]
GSE128773	GSE128773_Gene_All.miR204vsNC.txt.gz	0.601678429291862	(0.6,0.7]
GSE128870	GSE128870_ResultsTable_LA_PV.txt.gz	0.736595053354815	(0.7,0.8]
GSE128891	GSE128891_ResultsICAM1vDPP4.csv.gz	0.68745800900094	(0.6,0.7]
GSE128906	GSE128906_Table_2.csv.gz	0.943981377151978	(0.9,1]
GSE128942	GSE128942_gene_list-BWA-GSA_all_gene.txt.gz	0.61448331035705706	(0.6,0.7]
GSE128968	GSE128968_degust.tsv.gz	0.698593217835378	(0.6,0.7]
GSE128977	sheet-RNA-seq_P1 from GSE128977_RNA-seq_expr_analysis_P1_P2_P3.xls.gz	0.833799917722141	(0.8,0.9]
GSE129081	GSE129081_diff_exp_deseq2_gene.txt.gz	0.846305529148686	(0.8,0.9]
GSE129088	sheet-daf-2_ev from GSE129088_hrde1Provisioning_GEOResults.xlsx	0.951933626097042	(0.9,1]
GSE129104	sheet-PEN8E.D150_PEN8E.D75 from GSE129104_CellLines_DEanalysis.xlsx	0.470000825486456	(0.4,0.5]
GSE129160	GSE129160_GeneOntology_U1plusLL3724hvsControl24h_UpregulatedGO.txt.gz	0.496863283024081	(0.4,0.5]
GSE129186	sheet-diff_exp_deseq2_AIDKOvsWt from GSE129186_diff_exp_deseq2_AIDKOvsWt.xlsx	0.584812706895574	(0.5,0.6]
GSE129265	sheet-DE table from GSE129265_tac_jq1_veh_DE.xls.gz	0.63663187891208906	(0.6,0.7]
GSE129362	GSE129362_diffexpr.KH310uM_vs_DMSO.parsed.txt.gz	0.781925165057103	(0.7,0.8]
GSE129430	GSE129430_htseq_deseq2.txt.gz	0.64845386407624	(0.6,0.7]
GSE129432	GSE129432_non_normalized.txt.gz	0.576515709045028	(0.5,0.6]
GSE129442	GSE129442_htseq_deseq2_api.txt.gz	0.990922832972494	(0.9,1]
GSE129619	sheet-sheet1 from GSE129619_DESeq2-data.xls.gz	0.482639039228029	(0.4,0.5]
GSE129620	sheet-Smarca4-Upregulated from GSE129620_tumours_bptf_brg1_gene_expression_table.xls.gz	0.238111366142996	(0.2,0.3]
GSE129651	sheet-Hoja1 from GSE129651_processed_data_oligo.xlsx	0.609046802632831	(0.6,0.7]
GSE129652	sheet-Table from GSE129652_Cufflinks-assembled_transcriptome_FPKMs_DiffSplicing.xlsx	0.719352863318439	(0.7,0.8]
GSE129757	sheet-UpRegulatedGenesIndicated from GSE129757_Table_S2_-_Differential_gene_expression.xlsx	0.836077442332056	(0.8,0.9]
GSE129761	GSE129761_modA15_C_ON.VS.OFF-all_genes.txt.gz	0.248596584940897	(0.2,0.3]
GSE129764	GSE129764_modA18_C_ON.VS.OFF-all_genes.txt.gz	0.567912366355903	(0.5,0.6]
GSE129782	GSE129782_12Z_RNA_KD_vs_Control_DESeq2_results.csv.gz	0.744355244668259	(0.7,0.8]
GSE129784	GSE129784_Mouse_RNA_DESeq2_HetKO-vs-WT_results.csv.gz	0.781321721441384	(0.7,0.8]
GSE129786	GSE129786_modA10_ON.VS.OFF-all_genes.txt.gz	0.454483615011541	(0.4,0.5]
GSE129830	sheet-Sheet1 from GSE129830_Hypoxic_RNA_Seq_Processed.xlsx	0.33375091486314	(0.3,0.4]
GSE129833	sheet-res_5um_func from GSE129833_5uM_Processed_Data.xlsx	0.572447770497248	(0.5,0.6]
GSE129983	GSE129983_RNA-seq_LVSD.All.txt.gz	0.866804079694326	(0.8,0.9]
GSE130126	sheet-GeneExpression from GSE130126_DE_lrt_FDR001.xlsx	0.818935883993244	(0.8,0.9]
GSE130150	sheet-trimmed from GSE130150_tmp_expression.xlsx	0.711851409049364	(0.7,0.8]
GSE130190	sheet-HostDGE from GSE130190_host-dge.xlsx	0.479383731561148	(0.4,0.5]
GSE130278	sheet-FG over MG from GSE130278_Deseq2_FG_over_MG.xlsx	0.207524549507125	(0.2,0.3]
GSE130447	GSE130447_RNAseq_edgeR.txt.gz	0.70824362158464	(0.7,0.8]
GSE130485	sheet-THZ1_DEG_COUNTS_FPKM.csv from GSE130485_SMB56-shSufu-THZ1_DEG_COUNTS_FPKM.xlsx	0.318311190296565	(0.3,0.4]
GSE130564	sheet-Sheet1 from GSE130564_PCBP2.xls.gz	0.812313879615914	(0.8,0.9]
GSE130658	sheet-S.vs.W from GSE130658_all_gene_expression.xlsx.gz	0.674673541345207	(0.6,0.7]
GSE130683	sheet-DE_results from GSE130683_LPS_IL4_supplemental_data.xlsx	0.799871578332589	(0.7,0.8]
GSE130690	GSE130690_RNASeq_DESeq2.txt.gz	0.439474189620734	(0.4,0.5]
GSE130777	GSE130777_mgrA_vs_LAC.csv.gz	0.385736862888286	(0.3,0.4]
GSE130805	GSE130805_DESeq_results_sh2vsCtrl.txt.gz	0.582489981441946	(0.5,0.6]
GSE130887	GSE130887_arlRS_vs_LAC.csv.gz	0.291037255906267	(0.2,0.3]
GSE130927	sheet-. from GSE130927_Table_S3_-_FACS-RNA-seq_RIS-vs-all.xlsx	0.4602715641229	(0.4,0.5]
GSE130958	sheet-6.5.1_KEGG Pathway分类_WT-vs-CDG1 from GSE130958_GENE.xlsx	0.169373621724831	(0.1,0.2]
GSE130971	sheet-Sheet1 from GSE130971_deseq2_output.xlsx	0.315822647091094	(0.3,0.4]
GSE131104	GSE131104_basal_gene_exp_diff.txt.gz	0.966803933980338	(0.9,1]
GSE131237	sheet-DESeq2_D333A_vs_WTnew.txt from GSE131237_DESeq2_D333A_by_WT_analysis.xlsx	0.33799605977979	(0.3,0.4]
GSE131243	GSE131243_NIPvsC403.DiffExpGene.anno.txt.gz	0.821132744024984	(0.8,0.9]
GSE131336	GSE131336_DESeq2_hnrnpu_RNA_seq.csv.gz	0.94168969826304	(0.9,1]
GSE131476	GSE131476_kallisto_table_w_Wald_test_annotated.txt.gz	0.29345720765336	(0.2,0.3]
GSE131633	sheet-DEoutput from GSE131633_DEoutput.xlsx	0.878703519730673	(0.8,0.9]
GSE131749	GSE131749_EF_pppGpp_vs_wt_pooled.txt.gz	0.568760776749701	(0.5,0.6]
GSE131786	GSE131786_IGF1_TFB_edgeR.txt.gz	0.401635577436811	(0.4,0.5]
GSE131798	GSE131798_ScxCreERT2_IGF1_edgeR.txt.gz	0.269316321675934	(0.2,0.3]
GSE131877	sheet-ESP2_D123 - ESP2_D60 from GSE131877_patientde.xlsx	0.525626014587529	(0.5,0.6]
GSE131949	GSE131949_RNAseq_Abaumannii_LB_PF_results_with_function.tsv.gz	0.266452261666913	(0.2,0.3]
GSE132038	GSE132038_DESeq_NS_S_genes.txt.gz	0.380469548461068	(0.3,0.4]
GSE132039	GSE132039_PRMT_diffgene.txt.gz	0.482361392202132	(0.4,0.5]
GSE132116	GSE132116_sleuth-results-14hpf.txt.gz	0.818216540669323	(0.8,0.9]
GSE132214	sheet-Quad_vs_Het from GSE132214_supplemental_differential_expression.xlsx	0.910982490393865	(0.9,1]
GSE132306	GSE132306_M14KD_Ctl_peak.txt.gz	0.814170385454817	(0.8,0.9]
GSE132313	sheet-Differential expression from GSE132313_Fosl2_transcriptional_effect.xlsx	0.158752424418572	(0.1,0.2]
GSE132321	GSE132321_DGE_DEseq.txt.gz	0.555783105343989	(0.5,0.6]
GSE132343	GSE132343_DEG_list231.csv.gz	0.454544903326959	(0.4,0.5]
GSE132373	GSE132373_DESeq_pac3_highPi_vs_mus52_highPi.csv.gz	0.855709292759078	(0.8,0.9]
GSE132506	GSE132506_PAX3_GOF_all_salmon.txt.gz	0.910627303796995	(0.9,1]
GSE132624	GSE132624_edgeR_501mel_DMEM_1_O2_12h_relative_to_0h_QLF-test_filtered_1cpm_3rep.csv.gz	0.494557830720975	(0.4,0.5]
GSE132637	GSE132637_MS6671_edgeR_PBT2-Control.txt.gz	0.567792743997174	(0.5,0.6]
GSE132725	GSE132725_Final_DE_combined_RNAseq_vs_Riboseq_wt_vs_XRN1.txt.gz	0.587394545830848	(0.5,0.6]
GSE132868	GSE132868_RelA_reconstitued_FPKM.csv.gz	0.585838632205249	(0.5,0.6]
GSE132930	GSE132930_Early_Diet_cortex_8wkrun_CD.8weeks.Run.C_vs_CD.8weeks.Sed.C.txt.gz	0.660426721305523	(0.6,0.7]
GSE133011	sheet-DE from GSE133011_RAW.tar	0.612702201259919	(0.6,0.7]
GSE133055	GSE133055_CB_v_PS_differential_expression_analysis.txt.gz	0.683080371616202	(0.6,0.7]
GSE133140	GSE133140_edgeR.output.csv.gz	0.340183814887249	(0.3,0.4]
GSE133164	GSE133164_tc-797_MZ1vsDMSO_tt-seq_DESeq2.csv.gz	0.288749815516934	(0.2,0.3]
GSE133178	sheet-filtered_labled_used_in_volcano from GSE133178_H_mephisto_FPKM_data.xlsx	0.647809024032493	(0.6,0.7]
GSE133331	GSE133331_Processed_file.txt.gz	0.386736461679372	(0.3,0.4]
GSE133408	GSE133408_toptags_JA_1_hr.csv.gz	0.951748285630791	(0.9,1]
GSE133505	GSE133505_WT_Myf6_KO_deseq2.csv.gz	0.774845859396432	(0.7,0.8]
GSE133533	sheet-Sheet1 from GSE133533_Differential_Expression_Analysis_GEO.xlsx	0.431454786824164	(0.4,0.5]
GSE133627	sheet-Res_NitratevsControl(1) from GSE133627_Res_NitratevsControl.xlsx	0.610215887280511	(0.6,0.7]
GSE133731	sheet-Stage5_Stage6_treated from GSE133731_Raw_data-Differential_Expression.xlsx	0.314551708779352	(0.3,0.4]
GSE133763	GSE133763_Counts_DESeq2_results_CHCHD10.txt.gz	0.558399029920828	(0.5,0.6]
GSE133764	GSE133764_Counts_DESeq2_results_CHCHD2.txt.gz	0.625878823841032	(0.6,0.7]
GSE133798	GSE133798_Hodson_GEO_WTvM3_DESeq2.txt.gz	0.784588754298255	(0.7,0.8]
GSE133809	GSE133809_colon.ANOVA_GFvTURI.csv.gz	0.794276147263621	(0.7,0.8]
GSE133898	sheet-All_Genes from GSE133898_ControlvsYTHDF2KD_DESeqResults.xlsx	0.369378806893338	(0.3,0.4]
GSE133917	sheet-CtrlTTX v KDTTX significant from GSE133917_Grin3a_KD_RNAseq.xlsx	0.538590557939914	(0.5,0.6]
GSE133927	GSE133927_result.exp.csv.gz	0.215409016980899	(0.2,0.3]
GSE133993	GSE133993_pro-B.edgeR.txt.gz	0.551772561029792	(0.5,0.6]
GSE134115	sheet-NS364 vs. GT23 @ -5 glu from GSE134115_NS364vsGT23_Glu.xlsx	0.282617031423327	(0.2,0.3]
GSE134183	GSE134183_shWdr5_symbol.txt.gz	0.7890442430600492	(0.7,0.8]
GSE134200	sheet-res_fc_out from GSE134200_DESeq2_genes_diffexp_by_fc_T0_vs_T10.xlsx	0.488764576888777	(0.4,0.5]
GSE134261	GSE134261_NK_WT_B16F10_RNA_Seq.txt.gz	0.645948802472316	(0.6,0.7]
GSE134312	GSE134312_macrophage-vinfo.txt.gz	0.999910225334411	(0.9,1]
GSE134374	GSE134374_T66_RNA-Seq.txt.gz	0.360974717854332	(0.3,0.4]
GSE134406	GSE134406_DESeq2-24h.csv.gz	0.590440661563047	(0.5,0.6]
GSE134736	GSE134736_WT_vs_miR-26_TKO_Processed.txt.gz	0.544367771732467	(0.5,0.6]
GSE134785	GSE134785_Normalized_FPKM.txt.gz	0.443756417247917	(0.4,0.5]
GSE134871	GSE134871_DE_All-MSTR_5CPM.tsv.gz	0.395802354005049	(0.3,0.4]
GSE134963	GSE134963_results_4wkTopRM_PXvsShamv5.csv.gz	0.490226860403091	(0.4,0.5]
GSE134966	GSE134966_results_10wkTopRMv5.csv.gz	0.264864665142089	(0.2,0.3]
GSE135023	GSE135023_SEM_RNA_PROM1KD_hg19_contrast_cpm.txt.gz	0.666103874426588	(0.6,0.7]
GSE135047	GSE135047_EdgeR_Results.txt.gz	0.438958024817274	(0.4,0.5]
GSE135095	GSE135095_DESeq_Trub_COT_vs_CO.csv.gz	0.85082818372748	(0.8,0.9]
GSE135098	GSE135098_Counts_and_DESeq2_results.txt.gz	0.994330441138405	(0.9,1]
GSE135154	GSE135154_e_vs_eD_edgeR.txt.gz	0.751913909816428	(0.7,0.8]
GSE135177	sheet-Bulk_RNAseq_gene_exp from GSE135177_Table_ofBulk_RNAseq_Gene_Expression.xlsx	0.584873417270741	(0.5,0.6]
GSE135273	GSE135273_WT_V_MKT1_FC.txt.gz	0.731315747671663	(0.7,0.8]
GSE135275	GSE135275_MLLAF9_CXCR4KD_Day10_FPKM.txt.gz	0.573110462682407	(0.5,0.6]
GSE135282	sheet-sheet1 from GSE135282_caseVScontrol.All.xls.gz	0.854257688563611	(0.8,0.9]
GSE135288	sheet-Coding RNA from GSE135288_Limma_voom_coding_ncRNA_list_FDR_foldchange.xlsx	0.55869299334389	(0.5,0.6]
GSE135351	GSE135351_LCM_data_processed.txt.gz	0.498949553757373	(0.4,0.5]
GSE135430	GSE135430_RNA_Isolation_Comparison_EdgeR.txt.gz	0.232441661668165	(0.2,0.3]
GSE135442	GSE135442_RUV_P6_v_P6_07May18_ManuallyFiltered_EdgeR_NoNormalization.csv.gz	0.766949701941813	(0.7,0.8]
GSE135505	GSE135505_DE_HELZ_vs_WT.txt.gz	0.420194730041413	(0.4,0.5]
GSE135718	GSE135718_T2.DESeq_results.txt.gz	0.540462869672086	(0.5,0.6]
GSE135800	GSE135800_P493-6_Con_vs_975.htseq.edgeR.txt.gz	0.553068713642751	(0.5,0.6]
GSE135833	GSE135833_10027793.1control9_JC9.toptags_edgeR.csv.gz	0.523935231039165	(0.5,0.6]
GSE135881	sheet-status = ok from GSE135881_IUB288_WT_vs_Veh_WT_gene_differential_expression.xlsx	0.82004717944688	(0.8,0.9]
GSE135907	GSE135907_DESeq2_H3YJ3DMXX_Raspberry_59to64_RNAseq_Results.txt.gz	0.505565451047677	(0.5,0.6]
GSE136023	sheet-Deseq_all_results from GSE136023_Deseq_all_results_24.xlsx	0.850197538628088	(0.8,0.9]
GSE136069	GSE136069_IPC_RNAseq_edgeR_C6706_vs_Mock.txt.gz	0.876160042704595	(0.8,0.9]
GSE136091	GSE136091_Liver_TranslationEfficiency_kd_vs_control.csv.gz	0.842634959106649	(0.8,0.9]
GSE136102	sheet-DE_PxNP from GSE136102_DE_PxNP.xlsx	0.870388593779009	(0.8,0.9]
GSE136111	sheet-Sheet from GSE136111_DESeq2_comparison_P_vs_B_table.xlsx	0.571276430772029	(0.5,0.6]
GSE136116	GSE136116_edgeR.output.csv.gz	0.500257229809437	(0.5,0.6]
GSE136396	sheet-RNASeq_POA_Neurons from GSE136396_RNASeq_Feketa_2019.xlsx	0.91208295594721	(0.9,1]
GSE136556	sheet-ST2_vsST2-_counts from GSE136556_ST2_counts.xlsx	0.960462362855587	(0.9,1]
GSE136604	GSE136604_edgeR.txt.gz	0.861947798319613	(0.8,0.9]
GSE136654	GSE136654_2019.04.23.DVCYCvsMOCK.txt.gz	0.467201221013448	(0.4,0.5]
GSE136767	GSE136767_LR-1-vs-0-CHH-RmyDiff.txt.gz	0.176869164818214	(0.1,0.2]
GSE136803	sheet-edgeR_IGR37_NLSiCTNNB_relative_ from GSE136803_IGR37_NLSiCTNNB.xlsx	0.357244243794154	(0.3,0.4]
GSE136842	sheet-Sheet1 from GSE136842_Processed_data.xlsx	0.165258063754005	(0.1,0.2]
GSE136860	GSE136860_LBH6_pindex_change.txt.gz	0.315793898962734	(0.3,0.4]
GSE136876	sheet-Sheet3 from GSE136876_TEADi_GSA-TMM-TPM.xlsx	0.781166354158898	(0.7,0.8]
GSE136893	sheet-AllData from GSE136893_AllData_160223_GUNN_RNASeq_Results.xlsx	0.798647807690593	(0.7,0.8]
GSE137035	GSE137035_DESEQ_cpm_values_w_pvals.txt.gz	0.463511138636101	(0.4,0.5]
GSE137217	GSE137217_maternal_background_smoothed_methylation.txt.gz	0.999995145713995	(0.9,1]
GSE137390	sheet-IGR37SCDi_vs_DMSO from GSE137390_siSCD1_DGE.xlsx	0.394635592735702	(0.3,0.4]
GSE137410	sheet-Sheet1 from GSE137410_siKLF4_GSA.xlsx	0.301359978103882	(0.3,0.4]
GSE137412	GSE137412_macro_Wt_DexLPSoverLPS_expressed_lengthscaledTPMs.txt.gz	0.307398058453714	(0.3,0.4]
GSE137447	sheet-9. ∆rr11 vs rr11rr11D53A at 17 from GSE137447_Overal_transcripts_of_rr11_mutants_in_ST556.xlsx	0.562250200586649	(0.5,0.6]
GSE137448	GSE137448_Control_Lucat_Async_RPKMs.txt.gz	0.419269597566445	(0.4,0.5]
GSE137485	sheet-PAO1_DE_unstranded from GSE137485_RNA-seq_ErfA_DE_PAO1.xlsx	0.999616538517432	(0.9,1]
GSE137509	sheet-Complete table from deseq2 from GSE137509_Supplementary_file_S1.xlsx	0.318790883564565	(0.3,0.4]
GSE137531	sheet-Sheet1 from GSE137531_siYT_GSA.xlsx	0.301439919052948	(0.3,0.4]
GSE137555	GSE137555_GFP_vs_Cre.txt.gz	0.808483207810558	(0.8,0.9]
GSE137636	GSE137636_YKL_vs_DMSO_DEG.txt.gz	0.560426953596624	(0.5,0.6]
GSE137678	GSE137678_res1_45_control_basal_vs_Stat5Adipoq_basal.id.csv.gz	0.876583025264156	(0.8,0.9]
GSE137691	GSE137691_GEOsubmission_Cut_and_Run_totalPeaks_raw.txt.gz	0.681081623583115	(0.6,0.7]
GSE137939	sheet-results from GSE137939_results_hDS_seq_IIT.xlsx	0.774597108432713	(0.7,0.8]
GSE138207	sheet-Only protein coding genes from GSE138207_RNAseq_counts_and_RPKM_and_DESeq2_analysis_T11F80L_8_37_vs_WT_37.xlsx	0.718534312806645	(0.7,0.8]
GSE138289	sheet-WT_vs_KO_DEseq2_all from GSE138289_WT_vs_KO_DEseq2_all_merge_counts_norm.xlsx	0.423344184386045	(0.4,0.5]
GSE138333	GSE138333_DESeq2_output.tsv.gz	0.480905572308975	(0.4,0.5]
GSE138338	GSE138338_DESeq2_results_RBP_RNASeq-hfq_vs_M-WT-1_LRT_3-3_All.txt.gz	0.747182277800696	(0.7,0.8]
GSE138340	GSE138340_edgeR_analysis.txt.gz	0.646764025959818	(0.6,0.7]
GSE138432	GSE138432_WT_vs_6x_pfd.min1rpkm.DESeq2.tsv.gz	0.527130461355725	(0.5,0.6]
GSE138537	GSE138537_Mouse_tendons_edgeR.txt.gz	0.354334120825611	(0.3,0.4]
GSE138540	GSE138540_Rat_tendons_edgeR.txt.gz	0.303012543011948	(0.3,0.4]
GSE138614	GSE138614_WM_vs_RL.txt.gz	0.651659412671683	(0.6,0.7]
GSE138681	GSE138681_MonoVSMono_CA_Gene_differential_expression.txt.gz	0.508836648721419	(0.5,0.6]
GSE138781	GSE138781_rna-seq.txt.gz	0.951726043807973	(0.9,1]
GSE138783	GSE138783_OSMI2_6h_D_vs_T_results_04_03_19.txt.gz	0.881158025075501	(0.8,0.9]
GSE138822	GSE138822_nucRNA_eRNAs_condition_treated_results.csv.gz	0.856640024459598	(0.8,0.9]
GSE138844	GSE138844_DEGList_w_IHW_ccrM_vs_WT.txt.gz	0.424799642264807	(0.4,0.5]
GSE138917	GSE138917_m2011vsC2.complete.xls.gz	0.734867917600659	(0.7,0.8]
GSE139003	GSE139003_DMSOvs9h.txt.gz	0.754323534719812	(0.7,0.8]
GSE139040	GSE139040_SggA_RNAseq_limma-voom_result_master.txt.gz	0.70186542249002	(0.7,0.8]
GSE139065	sheet-GFP.edgeR.all.peaks from GSE139065_ATACseq.aorta.GEO.edgeR.xls.gz	0.809926186692605	(0.8,0.9]
GSE139147	GSE139147_WTvsMS-275.TXT.gz	0.331343003480264	(0.3,0.4]
GSE139151	sheet-finalTabCytoLib from GSE139151_finalTab_siRBM15_and_siWTAP_CytoLib.xlsx	0.962400287036971	(0.9,1]
GSE139292	GSE139292_deseq_results.tsv.gz	0.695254898700746	(0.6,0.7]
GSE139293	sheet-tpm_U2OS_vs_a1-a2KO_t-test from GSE139293_tpm_U2OS_vs_a1-a2KO_t-test.xlsx	0.561622658338005	(0.5,0.6]
GSE139326	GSE139326_Gene_expression_profile.txt.gz	0.726243594692375	(0.7,0.8]
GSE139346	GSE139346_KP_T6B_counts_DEseq.csv.gz	0.484645826958427	(0.4,0.5]
GSE139436	GSE139436_SEM_RNA_IBET90_hg19_contrast_cpm.txt.gz	0.246146519666386	(0.2,0.3]
GSE139439	sheet-WT-oxLDL_WT-control from GSE139439_DEAnalyses_pairwise.xlsx	0.546995603296592	(0.5,0.6]
GSE139458	GSE139458_Processed_RNAseq_data.xls.gz	0.375702108240593	(0.3,0.4]
GSE139613	GSE139613_CD3_vs_TALL.htseq.edgeR.txt.gz	0.539409891204141	(0.5,0.6]
GSE139618	GSE139618_Jurkat_DMSO_v_H3B8800_24hr.htseq.edgeR_Tophat.txt.gz	0.252059003154824	(0.2,0.3]
GSE139619	GSE139619_Jurkat_DMSO_vs_P5091_24hr.htseq.edgeR.txt.gz	0.219157997530375	(0.2,0.3]
GSE139620	GSE139620_CUTLL1_DMSO_vs_P5091.htseq.edgeR.txt.gz	0.314062119099943	(0.3,0.4]
GSE139659	GSE139659_IPvsctrl.complete.xls.gz	0.349543852851607	(0.3,0.4]
GSE139808	GSE139808_periderm_sleuth_transcript_TPM.csv.gz	0.514449194665493	(0.5,0.6]
GSE139830	sheet-20190918_Ad_Ctrl_vs_378_CSun_DE from GSE139830_RNA-SEQ_Ad_Ctrl_vs_378.xlsx	0.70011196396166	(0.7,0.8]
GSE139880	sheet-riborex_res_deseq2_N2vsmeg3meg4 from GSE139880_Differential_translation_analysis.xlsx	0.977662633829409	(0.9,1]
GSE139907	GSE139907_iOB_GFP+_vs_fibroblast.txt.gz	0.488717057352692	(0.4,0.5]
GSE139917	sheet-Sheet1 from GSE139917_Log2_FoldChange_pSTKamiRNACWIN24_4-3_Vs_WT_.xlsx	0.504068525051928	(0.5,0.6]
GSE139972	GSE139972_Processed_data.txt.gz	0.13567816601177	(0.1,0.2]
GSE140019	GSE140019_H2O2vsWT.complete.txt.gz	0.334296512673932	(0.3,0.4]
GSE140156	GSE140156_DifferentialExpression.csv.gz	0.369371888496613	(0.3,0.4]
GSE140177	GSE140177_181130TL_de_counts_all_genes.csv.gz	0.473289065236753	(0.4,0.5]
GSE140211	GSE140211_ann_t0t60.result.txt.gz	0.666353719673084	(0.6,0.7]
GSE140222	GSE140222_M.VS.C-all_genes.txt.gz	0.471652438598044	(0.4,0.5]
GSE140308	sheet-HTSEq_Df_Treated_vs_Control from GSE140308_DEG_Growth_Hormone_Experimental_vs_Control_HTSeq.xlsx	0.911603441123087	(0.9,1]
GSE140417	GSE140417_OFF.VS.ON-all_genes.txt.gz	0.898099769924536	(0.8,0.9]
GSE140423	GSE140423_HNF4a_vs_control_DE_sumary.txt.gz	0.431708617468574	(0.4,0.5]
GSE140514	sheet-Tabelle1 from GSE140514_Hfq_RIP-seq_read_counts.xlsx	0.689224254079717	(0.6,0.7]
GSE140544	GSE140544_ssonnei_processed_data.tsv.gz	0.414096545253297	(0.4,0.5]
GSE140605	GSE140605_deseq2_results_TM2_2_05_Vs_TM2_2_07.csv.gz	0.767026967606614	(0.7,0.8]
GSE140646	GSE140646_shBATF3_KD_DEG.txt.gz	0.780620919254008	(0.7,0.8]
GSE140681	sheet-Sheet1 from GSE140681_Stearman_GEO_supplemental_RNAseq_results_table_11142019.xlsx	0.993267622134692	(0.9,1]
GSE140729	GSE140729_C_vs_A.GO_Enrichment_result_ALL.txt.gz	0.5920448678148	(0.5,0.6]
GSE140787	GSE140787_WT_vs_NCU04278.txt.gz	0.925001521428044	(0.9,1]
GSE140810	GSE140810_extended_summary_gene.csv.gz	0.842758001916674	(0.8,0.9]
GSE140847	sheet-Condition 3 vs Condition 11 from GSE140847_Supplementary_file_S1.xlsx	0.201952254003695	(0.2,0.3]
GSE140928	GSE140928_all_compare.xls.gz	0.362602496758612	(0.3,0.4]
GSE141069	GSE141069_A-VS-C_DE.xls.gz	0.211866694351683	(0.2,0.3]
GSE141262	GSE141262_Bulk_LEC_TUMOR_Count.FPKM.TPM_FC.csv.gz	0.861220016568588	(0.8,0.9]
GSE141301	GSE141301_DESeq2_resb_ForGEO.txt.gz	0.794373199886256	(0.7,0.8]
GSE141440	sheet-edgeR_output from GSE141440_GEO_Retina_S1PR.gTKO.edgeR_FPKMs_RNAseq.xlsx	0.753126388527549	(0.7,0.8]
GSE141694	sheet-data from GSE141694_21c_em9_vs_37c_em9_counts_normalized_relative_to_library_size.xls.gz	0.356651962510947	(0.3,0.4]
GSE141721	sheet-Sheet1 from GSE141721_invitro_microglia_summary_table_2019-12-03.xls.gz	0.647761374168982	(0.6,0.7]
GSE141753	GSE141753_TR-ST_vs_PA-ST.all.exp.txt.gz	0.559549680483468	(0.5,0.6]
GSE141835	sheet-MRD1vsCTRLfull (2) from GSE141835_MBD5_RNA-SEQ_DATA.xls.gz	0.80908962010237	(0.8,0.9]
GSE141891	GSE141891_deseq2_differential_expression_analysis_results.tsv.gz	0.973791599464201	(0.9,1]
GSE142042	sheet-res from GSE142042_D17_vs_D30.xlsx	0.896141355932188	(0.8,0.9]
GSE142094	sheet-pCPL versus Teqing mRNA-Seq from GSE142094_pCPL_versus_Teqing_mRNA-Seq.xls.gz	0.401329007193285	(0.4,0.5]
GSE142171	sheet-data2 from GSE142171_data2.xlsx	0.598801605932373	(0.5,0.6]
GSE142314	GSE142314_de_stats.csv.gz	0.308425958737841	(0.3,0.4]
GSE142364	GSE142364_NfyavsGFP_edgeR.txt.gz	0.40042755276217	(0.4,0.5]
GSE142464	GSE142464_deseq2_MTB_OD3_vs_C3719_OD3.tsv.gz	0.692914052918223	(0.6,0.7]
GSE142485	sheet-Sheet1 from GSE142485_19-12-19_E45_DESEQ_only.xlsx	0.807802926365483	(0.8,0.9]
GSE142487	GSM4230320_Pir1D_F908A.csv.gz from GSE142487_RAW.tar	0.281877186755729	(0.2,0.3]
GSE142504	GSE142504_Control-PMA-t12_rep1_Control-PMA-t12_rep2_vs_C9KO-PMA-t12_rep1_C9KO-PMA-t12_rep2.gene_summary.txt.gz	0.980116615434186	(0.9,1]
GSE142589	GSE142589_KO_Mettl3_gene_expression_fold_change.csv.gz	0.704141990599755	(0.7,0.8]
GSE142635	GSE142635_MCEnC_KOvsWT_early.txt.gz	0.106532687243689	(0.1,0.2]
GSE142636	GSE142636_pHCEnC_KDvsWT.txt.gz	0.154940947791772	(0.1,0.2]
GSE142640	GSE142640_Deseq_all_results.txt.gz	0.820218506842466	(0.8,0.9]
GSE142749	GSE142749_deseq2.shrinkage.patched.csv.gz	0.948552012955091	(0.9,1]
GSE142815	GSE142815_gene_list.txt.gz	0.825229012826967	(0.8,0.9]
GSE142826	sheet-DESeq2 Results C9 Mat vs Fetal from GSE142826_HK1_Project_DE_analysis.xlsx	0.534795615173733	(0.5,0.6]
GSE142827	sheet-Sheet 1 from GSE142827_RIP_Hg19_DEseq2Diff.xlsx	0.411329727465411	(0.4,0.5]
GSE142881	sheet-Sheet 1 from GSE142881_Complete_geneList_EdgeR.xlsx	0.343827311483664	(0.3,0.4]
GSE142895	GSE142895_edgeR.CARP.m302a.vs.Empty.tsv.gz	0.987108795397289	(0.9,1]
GSE143320	GSE143320_DGE16_RNAseq_data.txt.gz	0.664321636344657	(0.6,0.7]
GSE143396	sheet-Sheet1 from GSE143396_Gene_list.xlsx	0.741621986852508	(0.7,0.8]
GSE143456	GSE143456_myb_svsCSKO.Differential_analysis_results.xls.gz	0.293669847706921	(0.2,0.3]
GSE143519	GSE143519_normalized_annotated_counts_all.results.tsv.gz	0.822122714790024	(0.8,0.9]
GSE143597	sheet-Sheet1 from GSE143597_ALL_samples_RPKM.xlsx	0.847961898100634	(0.8,0.9]
GSE143659	GSE143659_te_dkoVwt_all.csv.gz	0.764785493601122	(0.7,0.8]
GSE143749	GSE143749_Differential_Expression_T_vs_NT.tsv.gz	0.671319325760068	(0.6,0.7]
GSE143764	GSE143764_RNA-seq_DE_no_filter.txt.gz	0.258465666143285	(0.2,0.3]
GSE143957	GSE143957_2019_DESEQ2_All2Fac_CPM.csv.gz	0.811089020548367	(0.8,0.9]
GSE144025	sheet-Genes from GSE144025_edgeRglm_GENE_EXT1_UNDIFF-H9_UNDIFF.xlsx	0.730689505451828	(0.7,0.8]
GSE144066	GSE144066_2019.05.02.BovTick-BovBlood.txt.gz	0.306466079736288	(0.3,0.4]
GSE144092	GSE144092_pin1_DESeq2.txt.gz	0.533917046970518	(0.5,0.6]
GSE144093	GSE144093_LAMP2A_vs_VT_full_DESeq2_results.txt.gz	0.200266022628361	(0.2,0.3]
GSE144117	GSE144117_diff_exp_deseq2.csv.gz	0.780358511617173	(0.7,0.8]
GSE144147	sheet-RJ_Desmin_RNAseq_RJBP_different from GSE144147_RJ_Desmin_RNAseq_RJBP_differentialexpression.xls.gz	0.300153332503212	(0.3,0.4]
GSE144193	GSE144193_consolidated.tsv.gz	0.76617133523929	(0.7,0.8]
GSE144208	GSE144208_patient_vs_healthy_old_all.csv.gz	0.513774078600041	(0.5,0.6]
GSE144337	sheet-Sheet1 from GSE144337_Report-Deseq2.xlsx	0.817851052312651	(0.8,0.9]
GSE144348	sheet-Sheet1 from GSE144348_GEOSubmissionProcessedDataTable200127.xlsx	0.957810374101051	(0.9,1]
GSE144480	sheet-Results from GSE144480_DeSeq2_22_uM_DO_vs_3.8_uM_DO_paired.xls.gz	0.646798123167527	(0.6,0.7]
GSE144580	GSE144580_ATAC_differential_accessibility_edgeR.txt.gz	0.763069178787241	(0.7,0.8]
GSE144585	GSE144585_BioJupies_ex-vivo-cells.txt.gz	0.307077820766579	(0.3,0.4]
GSE144589	GSE144589_FETAL_Differential_expression_analysis_table.csv.gz	0.916442710483021	(0.9,1]
GSE144601	GSE144601_DEG_gene_list.txt.gz	0.509443362347627	(0.5,0.6]
GSE144633	sheet-treated_vs_PBS.all.gene.result from GSE144633_Control_vs_Shiga_toxin_24_hour.all.gene.result_1_.xls.xlsx	0.87614009260756	(0.8,0.9]
GSE144675	GSE144675_noTreatment_vs_Treatment_in_osm3_deseq2.txt.gz	0.539100833880555	(0.5,0.6]
GSE144712	GSE144712_ZNF143_HSLAM_st_DESeq2_FPKM.txt.gz	0.742572885278116	(0.7,0.8]
GSE144725	GSE144725_Differential_expression_Pat-OE-Gal_vs_Pat-OE-Glc.csv.gz	0.604133707565844	(0.6,0.7]
GSE144726	GSE144726_Processed_RNA_Seq_data.txt.gz	0.664925913707954	(0.6,0.7]
GSE144734	sheet-Testing_Results from GSE144734_Supporting_file_table2.xlsx	0.492219019428415	(0.4,0.5]
GSE144762	sheet-13499R_Heat_vs_Control_CRISPR.t from GSE144762_13499R_RNAseq_d6.xlsx	0.775494322468445	(0.7,0.8]
GSE144767	sheet-GeneExpression from GSE144767_hPSC_main_file.xlsx	0.782648092909767	(0.7,0.8]
GSE144814	GSE144814_DR_T1vsW_T1_DEG.txt.gz	0.659419808449613	(0.6,0.7]
GSE144942	sheet-Sheet1 from GSE144942_DEseq2.xlsx	0.908192473470984	(0.9,1]
GSE144944	sheet-cluster 15 from GSE144944_Findmarkers_by_cluster.xlsx	0.270291190673341	(0.2,0.3]
GSE144948	sheet-Sheet1 from GSE144948_Minus_vs_Plus_OVCAR3_DAB2IP.DESeq2_Results.xlsx	0.774674244886973	(0.7,0.8]
GSE145100	GSE145100_DESeq2_analysis.txt.gz	0.959836900045887	(0.9,1]
GSE145103	sheet-Genes from GSE145103_edgeRglm_GENE_sCyp-sWt.xlsx	0.478978734618808	(0.4,0.5]
GSE145162	GSE145162_deltasbp1Unt_vs_deltasbp1Az.Differential_Expression.anno.txt.gz	0.336700598537105	(0.3,0.4]
GSE145215	sheet-edgeR GLM gene from GSE145215_edgeRglm_GENE_KOA-WTA.xlsx	0.93514965699689	(0.9,1]
GSE145232	GSE145232_edgeR_7m_7v.csv.gz	0.999206005510043	(0.9,1]
GSE145293	GSE145293_F10_F0_Ribotag_filtered_logFC.txt.gz	0.818070996952832	(0.8,0.9]
GSE145587	sheet-Mobley_RS3_geneExprs_differenti from GSE145587_Mobley_RS3_GeneExpression.xlsx	0.889526791797969	(0.8,0.9]
GSE145628	GSE145628_genes.edgeR_results.txt.gz	0.784905743147132	(0.7,0.8]
GSE145704	GSE145704_Anp32e_Null_RNAseq_DESeq2_table.txt.gz	0.596469690379765	(0.5,0.6]
GSE145863	GSE145863_deseq.txt.gz	0.572057673539234	(0.5,0.6]
GSE145956	GSE145956_Ovilo14_DEGenes_DESeq2.csv.gz	0.818715736880623	(0.8,0.9]
GSE146246	GSE146246_WH7803_LL_HL_norm_counts_FC.tsv.gz	0.762031241104408	(0.7,0.8]
GSE146300	GSE146300_nsRNA_S18134_Med14_Med17_AID.txt.gz	0.136385294449752	(0.1,0.2]
GSE146315	sheet-Sheet1 from GSE146315_in_E3_from_E3C11_co-culture_vs_E3E3_coculture_-_for_submission.xlsx	0.820455731319828	(0.8,0.9]
GSE146318	GSE146318_Sua7_newly_synthesized_RNA.txt.gz	0.148371759451272	(0.1,0.2]
GSE146321	GSE146321_totalRNA_S19282_Med14Med17_AID.txt.gz	0.207190286483117	(0.2,0.3]
GSE146411	GSE146411_All_genes_fold_changes_RA_vs_CT_paired.csv.gz	0.999433806999111	(0.9,1]
GSE146412	GSE146412_FW_vs_wt.csv.gz	0.61071787077666	(0.6,0.7]
GSE146438	GSM4385471_D78R5D01_vs_D78US.genes.DEA.txt.gz from GSE146438_RAW.tar	0.314672045783653	(0.3,0.4]
GSE146622	GSE146622_PBT2.VS.DMSO-all_genes.txt.gz	0.207789954370878	(0.2,0.3]
GSE146676	GSE146676_GSKJ4_vs_Con_edger_symble.xls.gz	0.396744758842435	(0.3,0.4]
GSE146720	sheet-STK25vsCON_5-28-19 (2) from GSE146720_StkTaoRNAseqAnalysis05292019_md5.xlsx	0.661591685543293	(0.6,0.7]
GSE146916	GSE146916_DESeq2res_WT_BKO.csv.gz	0.398292885748383	(0.3,0.4]
GSE147019	GSE147019_5.0BAA894-VS-5.0BAA894pmrA.GeneDiffExp.txt.gz	0.222789659221198	(0.2,0.3]
GSE147026	GSE147026_mRNA-ADVSCK.All.anno.txt.gz	0.639534065398497	(0.6,0.7]
GSE147077	GSE147077_transcripts.csv.gz	0.742497048526542	(0.7,0.8]
GSE147147	sheet-GSC Sphere vs 3D DiffExpression from GSE147147_Bioprinting_RNAseq_Batch1_Processed_Data.xlsx	0.664468099039443	(0.6,0.7]
GSE147174	sheet-Tsukasaki_Proteinsummary from GSE147174_Osteoclast-proteome-summary.xlsx	0.894271586438331	(0.8,0.9]
GSE147222	GSE147222_RNASeq_edgeR_glucose_vs_unmodified.txt.gz	0.871757617177352	(0.8,0.9]
GSE147236	GSE147236_Enhancer_Table_All_Info.txt.gz	0.905312993368325	(0.9,1]
GSE147316	sheet-Cepa 9 from GSE147316_Resumen_ST846-OXA48_ST258-KPC3_DESEQ2.xlsx	0.87303543592924	(0.8,0.9]
GSE147351	GSE147351_control-VS-Tg_serpini1_.PossionDis_Method.GeneDiffExp.txt.gz	0.551481342368012	(0.5,0.6]
GSE147423	sheet-gene_name_clean-s0-5reads_OUT_W from GSE147423_Nunez_GEO_processed_data.xlsx	0.888211043235487	(0.8,0.9]
GSE147449	GSE147449_data.csv.gz	0.782846183287141	(0.7,0.8]
GSE147519	GSE147519_CPM_normalized.txt.gz	0.999985039151199	(0.9,1]
GSE147540	GSE147540_de_stats.csv.gz	0.994327722822193	(0.9,1]
GSE147734	GSE147734_SD_NLSvsCSKO.Differential_analysis_results.txt.gz	0.298400389798786	(0.2,0.3]
GSE147849	GSE147849_DESeq_Mettl3_oocytes.txt.gz	0.517665528774944	(0.5,0.6]
GSE148023	sheet-Sheet1 from GSE148023_processed_data.xlsx	0.752682612326169	(0.7,0.8]
GSE148096	GSE148096_BT20_24hDMSOvERL_DeSeq2output.txt.gz	0.742515235741431	(0.7,0.8]
GSE148240	sheet-RQ6 statistics from GSE148240_Analysis_DESEQ_RQ6_07apr2020_v2.xlsx	0.691685274229526	(0.6,0.7]
GSE148267	GSM4459015_3HD_6hr_Tconvs_vs_Tregs_DEGseq_merged_score.tsv.gz from GSE148267_RAW.tar	0.465423689034913	(0.4,0.5]
GSE148275	sheet-data2 from GSE148275_Lee_GEO_processed.xlsx	0.494389973230346	(0.4,0.5]
GSE148451	sheet-forprism from GSE148451_gene_exp_diff.xlsx	0.43853013618773	(0.4,0.5]
GSE148473	GSE148473_RNA_DESeq2_A485_vs_Control_results.csv.gz	0.8155745888302	(0.8,0.9]
GSE148787	GSE148787_KRABINER_KOvsWT_TREs_DESeq2.csv.gz	0.809140082183805	(0.8,0.9]
GSE148802	sheet-IXA1 from GSE148802_DESeq_IXA.xlsx	0.874485589778851	(0.8,0.9]
GSE148859	GSE148859_w12_Tak1_HEP_Ripk1D138N_D138N_vs_Tak1f_f_DESeq2.csv.gz	0.886146472416303	(0.8,0.9]
GSE148887	sheet-5.1.1_基因表达量_基因表达量_095303 from GSE148887_PROCESSED_DATA_FILES.xls.gz	0.3622019167612	(0.3,0.4]
GSE149099	sheet-retina from GSE149099_infant_adult_bulk_processed_TPMs.xlsx	0.631386446642277	(0.6,0.7]
GSE149195	GSE149195_res2.csv.gz	0.985153904687261	(0.9,1]
GSE149270	GSE149270_deseq2_results_TM5_2_05_Vs_TM5_2_24.csv.gz	0.557319375675054	(0.5,0.6]
GSE149279	GSE149279_DE-RNA_ZNF598_vs_wt.txt.gz	0.599073406017136	(0.5,0.6]
GSE149364	GSE149364_MI_TRD_12wk_vs_MI_12wk-gene_list.csv.gz	0.697131780860772	(0.6,0.7]
GSE149593	sheet-All from GSE149593_CRB_Exp_vs_Chitin_Exp.xls.gz	0.185544501460919	(0.1,0.2]
GSE149611	GSE149611_differentiallyexpressedgenesofDMSOvsVolinanserinH.csv.gz	0.341324449632055	(0.3,0.4]
GSE149828	sheet-Study 1 gene - DAN from GSE149828_differential_expression.xlsx	0.913463892115857	(0.9,1]
GSE149928	sheet-Sheet1 from GSE149928_SPI2_mgrB.xlsx	0.694762784663783	(0.6,0.7]
GSE149972	sheet-bodyfinal from GSE149972_Processed_Lindberg.xlsx	0.975093403931474	(0.9,1]
GSE150003	sheet-gene expression filtered from GSE150003_ATRi+IR_MCF10A_RNA_seq.xlsx	0.190919356906573	(0.1,0.2]
GSE150007	GSE150007_RNA-seq_DESeq2_results_NCvNP.csv.gz	0.6656214295985	(0.6,0.7]
GSE150092	GSE150092_Differentialgeneexpression_allgenes_bNGFvscontrol.csv.gz	0.756363993587548	(0.7,0.8]
GSE150109	sheet-Sheet1 from GSE150109_log2Foldchange_from_DESeq2.xlsx	0.786486081091471	(0.7,0.8]
GSE150114	sheet-Sheet1 from GSE150114_log2Foldchange_from_DESeq2.xlsx	0.597614418469523	(0.5,0.6]
GSE150266	GSE150266_Differentially_expressed_.txt.gz	0.747034646595976	(0.7,0.8]
GSE150334	GSE150334_DESeq2_AIX5PAvsAIX5MA.complete.csv.gz	0.601183591020272	(0.6,0.7]
GSE150411	GSE150411_CRFT_differentialAnalysisFullData.txt.gz	0.272145751530545	(0.2,0.3]
GSE150521	GSE150521_20200506_CHIRvsDMSO_Myo.txt.gz	0.73822856742931	(0.7,0.8]
GSE150523	sheet-Sheet1 from GSE150523_RNAseq-edgeR-Bafilomycin.xlsx	0.321202364293286	(0.3,0.4]
GSE150524	sheet-Sheet1 from GSE150524_RNAseq-edgeR-Paraquat.xlsx	0.279362093916587	(0.2,0.3]
GSE150605	GSE150605_sep1sep2sep3-sep1sep2.txt.gz	0.579183911818608	(0.5,0.6]
GSE150679	GSE150679_PND1_mappedreads.csv.gz	0.838533984763035	(0.8,0.9]
GSE150698	GSE150698_caIKK2EC_vs_WT_DESeq2results.tsv.gz	0.80035364157724	(0.8,0.9]
GSE150746	sheet-out_data from GSE150746_DEG_table.xlsx	0.371891741941293	(0.3,0.4]
GSE150804	GSE150804_Differential_expression_analysis_table.csv.gz	0.999998567814615	(0.9,1]
GSE150815	GSE150815_DifferentialExpression.csv.gz	0.542923956796429	(0.5,0.6]
GSE150844	GSE150844_IntS8_noCopper_DEseq.txt.gz	0.560154400879886	(0.5,0.6]
GSE151004	sheet-teste from GSE151004_Bin.TO.DEseq_results.xlsx	0.240302839744129	(0.2,0.3]
GSE151022	GSE151022_wt.13.p.full.csv.gz	0.987975751975121	(0.9,1]
GSE151025	sheet-A. RNA-seq from GSE151025_BIN67_Parental_RNAseq_DESeq2Results_BRG1vsControl.xlsx	0.506508443888281	(0.5,0.6]
GSE151090	GSE151090_GSA_VPvDMSO.txt.gz	0.264575959493097	(0.2,0.3]
GSE151200	GSE151200_H1299_DeSeq.txt.gz	0.656401889330984	(0.6,0.7]
GSE151209	sheet-edgeR GLM gene from GSE151209_EdgeRglm_GENE_pink1-WT.xlsx	0.997666445913648	(0.9,1]
GSE151562	GSE151562_Partek_Runx2_7.5d_molar_GSA_Feature_gene_list.txt.gz	0.713877209775521	(0.7,0.8]
GSE151759	sheet-Jurkat FPKM from GSE151759_Processed_Data.xlsx	0.882890985826798	(0.8,0.9]
GSE151967	sheet-sheet1 from GSE151967_caseVScon.all.xls.gz	0.76627827678486	(0.7,0.8]
GSE152051	GSE152051_Cebpb_OE_in_GM_all.txt.gz	0.67627315594091	(0.6,0.7]
GSE152116	sheet-Proton WT IR vs Control from GSE152116_Salmon_and_DE_Seq_output.xlsx	0.378335804416	(0.3,0.4]
GSE152162	GSE152162_diffexpr_resSC3.csv.gz	0.856697676506601	(0.8,0.9]
GSE152170	GSE152170_Results_man2_M0_W0_Eco.csv.gz	0.987884349586182	(0.9,1]
GSE152357	GSE152357_pUTE1056.vs.Ames.txt.gz	0.540659391883594	(0.5,0.6]
GSE152661	GSE152661_12Z_RNA_DESeq2_siBRG1_vs_Control_results.csv.gz	0.363767097712354	(0.3,0.4]
GSE152662	GSE152662_Mouse_EPCAM_RNA_DESeq2_LtfCreBrg1flfl_vs_Control_results.csv.gz	0.736174908659813	(0.7,0.8]
GSE152677	sheet-stressfracture_DESeq2_full_3day from GSE152677_DEG_DESeq2.xlsx	0.386387683703873	(0.3,0.4]
GSE152727	GSE152727_Differential_expression_analysis_table.csv.gz	0.802556217190539	(0.8,0.9]
GSE152759	GSE152759_pdgfrbCit_RefSeq.csv.gz	0.706911225499498	(0.7,0.8]
GSE152988	GSE152988_WT_vs_PSAPKO.csv.gz	0.973586417264252	(0.9,1]
GSE153088	sheet-N2 OG1RF_vs_OP50 from GSE153088_complete_stats.xlsx	0.576178285478193	(0.5,0.6]
GSE153174	GSE153174_PPRSV_vs_DMEM.tsv.gz	0.389626464645041	(0.3,0.4]
GSE153188	GSE153188_Bd-SiRGS-OE_L1_vs_BdWT_Bd-SiRGS-OE_Control.csv.gz	0.857041156623514	(0.8,0.9]
GSE153222	GSE153222_core_table.txt.gz	0.364924162970779	(0.3,0.4]
GSE153267	GSE153267_0hr_vs_2hr_gb_change.txt.gz	0.988506946362691	(0.9,1]
GSE153362	sheet-M7_Emx_OB_pat_wt from GSE153362_MADM7_UPD_DE_analysis.xlsx	0.820552986600308	(0.8,0.9]
GSE153507	GSE153507_Gly_WTvsC3KO.csv.gz	0.663114790655802	(0.6,0.7]
GSE153553	GSE153553_Kp_MS6671_efit_MHBvsPBT2_v2.tsv.gz	0.400319873201166	(0.4,0.5]
GSE153692	GSE153692_lncRNA.txt.gz	0.861709514136176	(0.8,0.9]
GSE153764	GSE153764_5d_wt_table_log2.txt.gz	0.459276816318859	(0.4,0.5]
GSE153777	GSE153777_core_table.txt.gz	0.192428288210122	(0.1,0.2]
GSE153828	GSE153828_WT_vs_MUT_diffexpr-results.csv.gz	0.380807540927993	(0.3,0.4]
GSE153887	GSE153887_DE_results.csv.gz	0.384065835914437	(0.3,0.4]
GSE153898	sheet-GROUP3_vs_CONTROL.all.gene.resu from GSE153898_All_gene_results_Con_vs_Aurkb_siRNA.xlsx	0.506930680590667	(0.5,0.6]
GSE154163	GSE154163_si_HDAC8_PolyIC_vs_si_Control.txt.gz	0.908599481445907	(0.9,1]
GSE154468	sheet-Sheet1 from GSE154468_MADM_UPD_overview_DE_analysis.xlsx	0.834306325735049	(0.8,0.9]
GSE154516	sheet-Sheet1 from GSE154516_A5PR_Analyse_results-E6.5.xlsx	0.916586150267057	(0.9,1]
GSE154615	GSE154615_All_PS_KOvsAll_NG_KO.txt.gz	0.510078817483356	(0.5,0.6]
GSE154649	sheet-DE DIE_4.5h from GSE154649_Supplementary_table_S1.xlsx	0.916521960823555	(0.9,1]
GSE154844	sheet-all_comparisons_merged from GSE154844_DESeq2_output.xlsx	0.559278895300576	(0.5,0.6]
GSE154940	GSE154940_WT_vs_mORF4-NBDYKO_TE.txt.gz	0.679141065138826	(0.6,0.7]
GSE155163	GSE155163_Control-VS-Erythrodiol.DEGseq_Method.GeneDiffExp.txt.gz	0.366967306288612	(0.3,0.4]
GSE155268	sheet-log2Foldchange_form_DESeq2 from GSE155268_log2Foldchange_form_DESeq2.xlsx	0.775750538014818	(0.7,0.8]
GSE155411	GSE155411_Complete_geneList_EdgeR.csv.gz	0.980491477057479	(0.9,1]
GSE155450	sheet-ACE2 YPD from GSE155450_Supplementary_Table_3._RNAseq_Data_ACE2_YPD.xlsx	0.612757520393101	(0.6,0.7]
GSE155487	GSE155487_DEGs_tables_limma-voom_JAZD-WT.tabular.txt.gz	0.854557742556593	(0.8,0.9]
GSE155562	GSE155562_gsa_result.txt.gz	0.463254499097912	(0.4,0.5]
GSE155573	GSE155573_normalized_expression_genes_zebrafish.csv.gz	0.906794864347003	(0.9,1]
GSE155607	sheet-diffexpr-results_NormalizedReads_37C_induction from GSE155607_diffexpr-results_NormalizedReads_37C_induction.xlsx	0.45766014992519	(0.4,0.5]
GSE155701	sheet-C. glabrata from GSE155701_Shor_Processed_Data.xlsx	0.0869509752036735	[0,0.1]
GSE155837	GSE155837_P16WT_P16mut_pc_results.csv.gz	0.892311511040616	(0.8,0.9]
GSE155841	sheet-raw data dex from GSE155841_FOLR2p_vs_FOLR2n_TAMs_paired_dex_processed_data_file.xls.gz	0.631728128284656	(0.6,0.7]
GSE155955	GSE155955_DESeq2_results.csv.gz	0.30755817187243	(0.3,0.4]
GSE155998	GSE155998_DE_RNAseq.txt.gz	0.736486760905789	(0.7,0.8]
GSE156318	GSE156318_control_group_vs_case_group.gene_expression_table.tsv.gz	0.654887632827848	(0.6,0.7]
GSE156496	GSE156496_RNAseq_D51vsWT.edgeR.txt.gz	0.465896807452288	(0.4,0.5]
GSE156689	sheet-All Changers from GSE156689_Supplementary_File_2_All_Gene_Expression_Changes.xlsx	0.486038429916324	(0.4,0.5]
GSE156775	sheet-group_ISHI_SF3_siRNA-group_ISHI from GSE156775_ISHI_SF_VS_CNT_FDR_SIGNI_DIFF_EXP.xls.gz	0.19347558443663	(0.1,0.2]
GSE156793	GSE156793_S8_DE_gene_cells.csv.gz	0.218480874147696	(0.2,0.3]
GSE156871	GSE156871_rna_diff.txt.gz	0.328286905209614	(0.3,0.4]
GSE156916	GSE156916_DEG_table_high.txt.gz	0.6245028781419	(0.6,0.7]
GSE157260	GSE157260_res_shrunken_spoe.csv.gz	0.924398172437782	(0.9,1]
GSE157323	GSE157323_DDX3X_mRNAseq_results.txt.gz	0.737334951173474	(0.7,0.8]
GSE157434	sheet-data2 from GSE157434_FPKM_data2.xlsx	0.688459053098347	(0.6,0.7]
GSE157491	sheet-ZDF Adipose from GSE157491_S1.xlsx	0.896929727822037	(0.8,0.9]
GSE157625	GSE157625_DSgg_RNAseq_limma-voom_result_master.txt.gz	0.543175651325299	(0.5,0.6]
GSE157658	sheet-a. striatum_2reps_deseq2 from GSE157658_Tshz3_CamK2A-CRE_DESeq2.xlsx	0.869924969648355	(0.8,0.9]
GSE157690	GSE157690_Y_v_Control_H.txt.gz	0.999835110075783	(0.9,1]
GSE157723	GSE157723_Astrocyte-TRAP_KO_vs_Astrocyte_TRAP_WT_output.csv.gz	0.994898563082712	(0.9,1]
GSE157887	GSE157887_DKO_vs_CON_6mo.csv.gz	0.226993842192117	(0.2,0.3]
GSE157991	GSE157991_Deseq_Microglia_Chronic_model.txt.gz	0.993209211741279	(0.9,1]
GSE158189	sheet-toptable from GSE158189_toptable_Female_WT_Fed.vs.Female_WT_Starved.xlsx	0.753450034899229	(0.7,0.8]
GSE158225	sheet-rough vs. smooth from GSE158225_Cdiff-rough-smooth-data.xlsx	0.568417878790183	(0.5,0.6]
GSE158359	GSE158359_Vehicle_vs_FGF19.txt.gz	0.674823009523923	(0.6,0.7]
GSE158465	GSE158465_DifferentialExpression.csv.gz	0.340116567334945	(0.3,0.4]
GSE158753	sheet-Liver voom limma AllTableF from GSE158753_Liver_voom_limma_AllTableF.xlsx	0.784081811204355	(0.7,0.8]
GSE158845	GSE158845_raw_deseqtable.csv.gz	0.522752868749226	(0.5,0.6]
GSE158885	sheet-DEG from GSE158885_processed_data_matrix.xlsx	0.340611044218195	(0.3,0.4]
GSE158891	sheet-DE_analysis_all from GSE158891_Table_S1.xlsx	0.650899972261117	(0.6,0.7]
GSE158904	sheet-All_genes from GSE158904_DEseq_output_ALL_genes.xlsx	0.829556520445469	(0.8,0.9]
GSE158932	sheet-GABA.Ch_Hu from GSE158932_Interspecies_Differential_Expression_comparisons.xlsx	0.586852852021852	(0.5,0.6]
GSE159063	GSE159063_KO_vs_WT-expression_matrix.csv.gz	0.494020236476682	(0.4,0.5]
GSE159189	GSE159189_condition_08FL_2FL_q0nonunique.csv.gz	0.772051726014474	(0.7,0.8]
GSE159226	sheet-res_fc_out from GSE159226_DESeq2_genes_diffexp_by_fc_TAI_4_vs_TAP_7.xls.gz	0.601864568657189	(0.6,0.7]
GSE159450	GSE159450_WT_12h-VS-GK_12h.DEGseq_Method.GeneDiffExp.txt.gz	0.44640223754188	(0.4,0.5]
GSE159984	GSE159984_de-d8p.tsv.gz	0.824392199748192	(0.8,0.9]
GSE160340	sheet-Hoja1 from GSE160340_ExpressionTable_3DPE.xlsx	0.651745678918228	(0.6,0.7]
GSE160528	GSE160528_APPPS1vsWT.txt.gz	0.99054695419974	(0.9,1]
GSE160601	GSE160601_DEG_between_WTandMT_in_Pre_QLFTest.txt.gz	0.340327386716233	(0.3,0.4]
GSE161030	GSE161030_lncRNA_EHP_vs_Sed_DESeq2_results_10.csv.gz	0.657664728966211	(0.6,0.7]
GSE161039	GSE161039_Deseq2_Output_3A_2b2_Ax2pos_vs_nt.csv.gz	0.771028880564194	(0.7,0.8]
GSE161411	GSE161411_DESeq_200628_sum_overlap.txt.gz	0.317674960376199	(0.3,0.4]
GSE161471	GSE161471_Bint_InWAX_Xyl.csv.gz	0.239168118736889	(0.2,0.3]
GSE161540	sheet-DEG from GSE161540_DESEQ2_gene_level_raw_data.xlsx	0.290168134843332	(0.2,0.3]
GSE161584	sheet-Deseq_all_results (6) from GSE161584_Deseq_all_results.xlsx	0.825939278448127	(0.8,0.9]
GSE161759	sheet-edgeR_EV-dEV from GSE161759_edgeR_EV-dEV.xlsx	0.495416159078151	(0.4,0.5]
GSE161860	GSE161860_Pre_treatment-differential.expression.results.txt.gz	0.541704980673354	(0.5,0.6]
GSE161954	GSE161954_Study1_DietA_vs_DietB_DiffExp_FPKM_Filt.tsv.gz	0.783444485150427	(0.7,0.8]
GSE162278	sheet-5m v 0m from GSE162278_DE_between_timepoints.xlsx	0.856174043700677	(0.8,0.9]
GSE162295	GSE162295_mock_PolyA_12h_PolyA_12h_CDS_et.csv.gz	0.608691045152956	(0.6,0.7]
GSE162607	GSE162607_A_MPP4-vs-Y-MPP4_itokawa.txt.gz	0.740351280550711	(0.7,0.8]
GSE162730	sheet-foldchange_All_RPFSeq_RA from GSE162730_foldchange_All_RPFSeq_RA.xlsx	0.99996502970148	(0.9,1]
GSE162987	GSE162987_WTEvsWTD_DEG.txt.gz	0.570876724272165	(0.5,0.6]
GSE163106	GSE163106_rrp4-G226D_vs_RRP4_Normalized_abundance_measurements_DESeq2.txt.gz	0.419162769247077	(0.4,0.5]
GSE163193	sheet-adipose from GSE163193_SD_Gene_Expression_Deseq.xlsx	0.965619378699019	(0.9,1]
GSE163308	sheet-genotype_d_fezf1_vs_frt40_all_a from GSE163308_dfezf1_vs_frt40_all_annotated.xlsx	0.872191475363463	(0.8,0.9]
GSE163741	GSE163741_20200603_deseq_KL_AS_WT_nmpp1.csv.gz	0.362928977026406	(0.3,0.4]
GSE28148	GSE28148_non-normalized.txt.gz	0.585823812041703	(0.5,0.6]
GSE32038	GSE32038_splicing.diff.gz	0.0617813931572995	[0,0.1]
GSE37682	GSE37682_RAW.txt.gz	0.69829361414967706	(0.6,0.7]
GSE39023	GSE39023_DGE_MM-N2MM.txt.gz	0.351316509911291	(0.3,0.4]
GSE40478	GSE40478_output_score.txt.gz	0.388293781455964	(0.3,0.4]
GSE41064	GSE41064_cuffdiff_WT_vs_EFG1smooth.txt.gz	0.975901750386606	(0.9,1]
GSE41367	GSE41367_briggsae_soap.expr.txt.gz	0.346539930938018	(0.3,0.4]
GSE41732	sheet-pvalues from GSE41732_RScholey_EdgeR_common_dispersion_output.xlsx.gz	0.438843955816605	(0.4,0.5]
GSE43182	sheet-sheet1 from GSE43182_wt_vs_mutant_diamide_raw.xls.gz	0.4727979741281	(0.4,0.5]
GSE43189	GSE43189_processed_h99_rim101.csv.gz	0.464063559881139	(0.4,0.5]
GSE44402	sheet-Sheet1 from GSE44402_QW_Table_S2-AS_targets_of_PQBP1_identified_from_RNA-seq.xlsx.gz	0.236978625914594	(0.2,0.3]
GSE45335	GSE45335_MCF7_T47D_edgeR.txt.gz	0.522529990416987	(0.5,0.6]
GSE45977	GSE45977_sigMuts_Final_20130620.txt.gz	0.814226750399678	(0.8,0.9]
GSE46153	GSE46153_FPKMs_Pvalues_for_all_samples.txt.gz	0.666886624913182	(0.6,0.7]
GSE46559	GSE46559_C1_C2_C3-VS-MP1_MP2_MP3.GeneDiffExp.txt.gz	0.0625307302456528	[0,0.1]
GSE47428	GSE47428_defuse_KBM7_2_results.classify.tsv.gz	0.310794741118604	(0.3,0.4]
GSE48165	GSE48165_16-VS-t.GeneDiffExp.xls.gz	0.355923873400781	(0.3,0.4]
GSE48403	GSE48403_refcoding_Pre_vs_PostDesign_edgeR_results.tsv.gz	0.636352593105702	(0.6,0.7]
GSE48671	GSE48671_all.GeneDiffExp.txt.gz	0.159168322411404	(0.1,0.2]
GSE50708	GSE50708_DE_result.txt.gz	0.319317354845623	(0.3,0.4]
GSE50932	GSE50932_normalized.pergene.counts.txt.gz	0.147495877086931	(0.1,0.2]
GSE51005	GSE51005_refcoding_tax_pre_vs_postDesign_edgeR_results.tsv.gz	0.89949714481521	(0.8,0.9]
GSE51037	sheet-Untreated v.s. Nitrate from GSE51037_Untreated_Nitrate_Processed_CunninghamBussel.xlsx.gz	0.895462821581354	(0.8,0.9]
GSE51415	GSE51415_OKF6-TERT1R_RA_vs_SCC-9_RA.txt.gz	0.352758567606338	(0.3,0.4]
GSE51769	GSM1252247_index7.R2.ase.txt.gz from GSE51769_RAW.tar	0.282480760405778	(0.2,0.3]
GSE53380	GSE53380_FilteredDifferentialExpression_min10reads_A-C.txt.gz	0.844263150618646	(0.8,0.9]
GSE54416	GSE54416_2013.06.12.ECFC_BvsECFC_L.txt.gz	0.667157503380603	(0.6,0.7]
GSE54440	GSE54440_WT_Z2_RNAseq_rep2.txt.gz	0.510648634600284	(0.5,0.6]
GSE55292	GSE55292_26C_vs_37C.txt.gz	0.55221675093621	(0.5,0.6]
GSE55528	GSE55528_gene_exp_PA.diff.gz	0.56375645037429	(0.5,0.6]
GSE55758	GSE55758_s02_C-VS-s01_P.GeneExp.txt.gz	0.289845845384015	(0.2,0.3]
GSE55884	GSE55884_DGE_merged_all_with_annotations.tsv.gz	0.567623488471062	(0.5,0.6]
GSE56132	GSE56132_Tp_expression.txt.gz	0.406670728531943	(0.4,0.5]
GSE56346	GSE56346_wtNplus_vs_wtNminus_DESeq_output.txt.gz	0.367719493785209	(0.3,0.4]
GSE56689	GSE56689_degexp.CUTLL1-shJMJD3-RNA.vs.CUTLL1-shUTX-RNA.output_score.txt.gz	0.306202952578586	(0.3,0.4]
GSE56690	GSE56690_degexp.UTXKO-N1IC.vs.UTXWT-N1IC.output_score.txt.gz	0.268484204100039	(0.2,0.3]
GSE57155	GSE57155_Full_RRP6_Table.txt.gz	0.518281988532795	(0.5,0.6]
GSE57482	GSE57482_output_score.txt.gz	0.293175549510868	(0.2,0.3]
GSE57732	GSE57732_CONTROLvsBZLF1.RNASeq.edgeR.DE_results.tsv.gz	0.428054993751473	(0.4,0.5]
GSE58006	GSM1399403_21M_rep2.peaks.txt.gz from GSE58006_RAW.tar	0.215017867134733	(0.2,0.3]
GSE58890	sheet-H.influz.gene_differential_expr from GSE58890_NTHi_86-028NPrpsL_fur_mutant_RNA-seq_FC.xlsx.gz	0.996778536260007	(0.9,1]
GSE59275	GSE59275_report.ctl.IL.24h.csv.gz	0.589750373979421	(0.5,0.6]
GSE59376	sheet-Control vs Ubl5-pooled from GSE59376_UBL5_Cohesion_EMBO_R_Table_S2.xlsx	0.460055350665754	(0.4,0.5]
GSE60163	sheet-uni-vs-conv.de-genes.count.all. from GSE60163_uni-vs-conv.de-genes.xlsx.gz	0.656140758606101	(0.6,0.7]
GSE60191	sheet-Tabelle1 from GSE60191_RNA_halflives.xlsx.gz	0.381816672695987	(0.3,0.4]
GSE60522	sheet-DESeq_results from GSE60522_RNAseq_ProcessedData.xlsx	0.361492310616493	(0.3,0.4]
GSE60585	GSE60585_DESeq2_11_vs_S_ALLp-value.xls.gz	0.366102552528676	(0.3,0.4]
GSE60968	GSE60968_VEC_vs_CRE_DE.txt.gz	0.379160909140719	(0.3,0.4]
GSE61008	GSE61008_FVB_508_summary.txt.gz	0.797294987785654	(0.7,0.8]
GSE61491	GSE61491_CHDKD_differential_expression.txt.gz	0.951663684255621	(0.9,1]
GSE61915	sheet-Sheet1 from GSE61915_FilteredDifferentialExpression_min_10reads_3M-29M.xls.gz	0.798883398500768	(0.7,0.8]
GSE62074	GSE62074_RNASeq_DESeq_Results.txt.gz	0.570190612319634	(0.5,0.6]
GSE62115	GSE62115_hits-clip-peaks.csv.gz	0.586703184376677	(0.5,0.6]
GSE62244	GSE62244_M-1-vs-K-2.compare.txt.gz	0.397302651615113	(0.3,0.4]
GSE62785	sheet-status = ok from GSE62785_Table_S2_Genes_differentially_expressed_in_hns_mutant_in_early_stationary_phase.xls.gz	0.781062322421235	(0.7,0.8]
GSE63375	GSE63375_exons.rs_WT_vs_H1106Y.dj.txt.gz	0.30191505135922	(0.3,0.4]
GSE63707	GSE63707_DESeq2_analysisResults_WTIFM0d_leg0d_allGenes.txt.gz	0.537545681038654	(0.5,0.6]
GSE63948	sheet-long 3'UTR transcripts(>1500nt) from GSE63948_Supplemental_Table2_DeepSeq_Fanourgakis_etAl.xls.gz	0.868100433447109	(0.8,0.9]
GSE64233	GSE64233_MED1_peakfile.txt.gz	0.507980161776502	(0.5,0.6]
GSE64425	GSE64425_RNAseq_Atoh1_restoration_differential_gene_expression.txt.gz	0.731218356471269	(0.7,0.8]
GSE64513	GSE64513_FOXD3_vs_Control_gene_exp_diff_anno.txt.gz	0.606692725643572	(0.6,0.7]
GSE64677	GSE64677_VirusvsMock_RNAseq_CountMatrix.txt.gz	0.737818296892042	(0.7,0.8]
GSE64810	GSE64810_mlhd_DESeq2_diffexp_DESeq2_outlier_trimmed_adjust.txt.gz	0.594650595525499	(0.5,0.6]
GSE65189	GSE65189_SA11-expression.tab.gz	0.174490898314677	(0.1,0.2]
GSE65506	GSE65506_CRXmutants_CPMandEDGER.txt.gz	0.472546833066192	(0.4,0.5]
GSE65659	GSE65659_AntiviralResponseReadCounts.txt.gz	0.74525049817168	(0.7,0.8]
GSE65832	GSE65832_TableSeqGenes.txt.gz	0.65659845286147	(0.6,0.7]
GSE65955	GSE65955_mpp-TET1.txt.gz	0.866223399852759	(0.8,0.9]
GSE65973	GSE65973_NLS_deseq2_all_alluniq_vs_mmu9htdp43nls.txt.gz	0.406291740362786	(0.4,0.5]
GSE66092	GSM1857617_CPSF6.siRNA.Ctrl.distal.prox.edgeR.pA.2sites.txt.gz from GSE66092_RAW.tar	0.381053732933578	(0.3,0.4]
GSE66385	GSE66385_toptags_CB_edgeRwithBatchEffect.txt.gz	0.646055201441368	(0.6,0.7]
GSE66443	sheet-Pelagibacter from GSE66443_Processed_Data_Matrix_for_Pelagibacter_SAR92_MED152_Ruegeria.xlsx	0.400527377400718	(0.4,0.5]
GSE66467	GSE66467_all.GeneDiffExp.xls.gz	0.420045402252773	(0.4,0.5]
GSE66737	GSE66737_WTabVS44ab_differential_genes.txt.gz	0.566969560924928	(0.5,0.6]
GSE66822	GSE66822_PRMT5-vs-WT_SC-mrna_counts.txt.gz	0.862686350867114	(0.8,0.9]
GSE67058	GSE67058_deseq-diffExp-vals.txt.gz	0.491411214462706	(0.4,0.5]
GSE67202	sheet-H.ducr.gene_differential_expres from GSE67202_RSM_060514_Hducr_gene_differential_expression.xlsx	0.780797628688775	(0.7,0.8]
GSE67583	sheet-Galaxy106-(DESeq2_Analysis_on_d from GSE67583_DESeq2_D4.xlsx	0.765388573063429	(0.7,0.8]
GSE67697	sheet-Sheet2 from GSE67697_P.deltoides_de_novo_edgeR_stats_table.xlsx	0.967233837918034	(0.9,1]
GSE67834	GSE67834_DESeq2_genes_diffexp_by_fc_t-DCs_vs_mTECs.csv.gz	0.273892509515331	(0.2,0.3]
GSE67971	GSE67971_Cluster_results.csv.gz	0.486564594742901	(0.4,0.5]
GSE68033	GSE68033_DEGseq_score.txt.gz	0.311036387958282	(0.3,0.4]
GSE68419	GSE68419_IBD_NLRX1_DSS_RPKMexpression.txt.gz	0.756656487294101	(0.7,0.8]
GSE68719	GSE68719_mlpd_DESeq2_diffexp_pmi_age_rin_default.txt.gz	0.688632383308571	(0.6,0.7]
GSE69001	GSE69001_DE_list_planktonic_v_plate.txt.gz	0.333820503922037	(0.3,0.4]
GSE69162	GSE69162_GA6861GA6867_GA7201GA7202_me1Cnt.edger3.txt.gz	0.215778679611032	(0.2,0.3]
GSE69637	GSE69637_10019007.1Control_Group1.toptags_edgeR.csv.gz	0.89502755734783	(0.8,0.9]
GSE69729	GSE69729_SP_HPUra_RNA.txt.gz	0.372885810810809	(0.3,0.4]
GSE69876	GSE69876_results.csv.gz	0.350609433115484	(0.3,0.4]
GSE70228	sheet-isoform_exp from GSE70228_ThermococcusIsoforms_exp.diff.xlsx	0.851201005049262	(0.8,0.9]
GSE70390	GSE70390_granulocyte_denovo_mRNA_loci_variation_analysis.xls.gz	0.942262493643667	(0.9,1]
GSE70437	GSE70437_Differentialexp_cold_vs_control_BAT.txt.gz	0.622778498249268	(0.6,0.7]
GSE70623	GSE70623_SomiteSpt_NormalizedAbundanceMeasurements.txt.gz	0.919114651317946	(0.9,1]
GSE70665	sheet-P002_OLP-OSCC from GSE70665_processed_RNA_seq.xlsx	0.212613765329714	(0.2,0.3]
GSE70701	GSE70701_CP4-iv_diff.txt.gz	0.440257907888038	(0.4,0.5]
GSE70903	GSE70903_vascular_nonvascular.txt.gz	0.463803177873413	(0.4,0.5]
GSE71042	GSE71042_all_genes_annotated_ko_vs_wt.txt.gz	0.720455597880004	(0.7,0.8]
GSE71132	sheet-OPTM vs. COLD from GSE71132_OPTM_vs._COLD.xls.gz	0.582646951311343	(0.5,0.6]
GSE71185	GSE71185_CHD8_CRISPR_RNASeq_Cuffdiff_PolyA.txt.gz	0.418613469399174	(0.4,0.5]
GSE71189	sheet-Lot443_dates_NoFilters from GSE71189_RAW.tar	0.654362072268634	(0.6,0.7]
GSE71396	GSE71396_K1-ER_K1-NanER_DEGs.csv.gz	0.155909145694127	(0.1,0.2]
GSE71446	GSE71446_KO_PBvsWT_PB.geneid.csv.gz	0.935461848559481	(0.9,1]
GSE71531	GSE71531_Veh_CX_10h_EdgeR_with_counts.csv.gz	0.772549380594323	(0.7,0.8]
GSE71862	GSE71862_DeSeq2_MCF7_vs_MCF10A_foldchange.txt.gz	0.462339183007812	(0.4,0.5]
GSE71884	GSM1847174_GSM008Dzip3_peaks_FDR01.txt.gz from GSE71884_RAW.tar	0.0830776860243954	[0,0.1]
GSE71916	GSE71916_Expression_Cufflinks_siRbfox1_3+EGFP_compared_to_siNT+EGFP.txt.gz	0.961250651239375	(0.9,1]
GSE71968	GSE71968_Rat_processed_data.csv.gz	0.684676811576031	(0.6,0.7]
GSE72142	GSE72142_OtA0800_vs_OtA0798.txt.gz	0.260368969641581	(0.2,0.3]
GSE72259	GSE72259_lchit.csv.gz	0.489822502613532	(0.4,0.5]
GSE72275	GSE72275_ATMIN_neg_UT_24h-ATMIN_pos_UT_24h.txt.gz	0.486349384042735	(0.4,0.5]
GSE72316	GSE72316_X11pt3.vs.A26_alldata.csv.gz	0.334602797679958	(0.3,0.4]
GSE72491	GSE72491_PCBP2_KO_v_WT_DESeq_gencode.all.name.txt.gz	0.724768292367529	(0.7,0.8]
GSE73376	GSE73376_full_list_edgeR_annotated_DGCR8.txt.gz	0.8011301113134	(0.8,0.9]
GSE73845	GSE73845_RNA_GBM_Diff.txt.gz	0.356524303747122	(0.3,0.4]
GSE73940	GSE73940_edgeR.DeSeq2.results.gene.csv.gz	0.78788372696569	(0.7,0.8]
GSE74103	GSE74103_Tobacco_G1_v_WT_DESeq_refGene.all.annotated.txt.gz	0.424272633530586	(0.4,0.5]
GSE74113	sheet-121214_voom_limma.results_all from GSE74113_RNAseq_processed.xlsx	0.419757180100478	(0.4,0.5]
GSE74176	GSE74176_wt-SPL_line1-SPL_annotated.txt.gz	0.848090002471527	(0.8,0.9]
GSE74192	sheet-EXPRESSED from GSE74192_Table_S1.xlsx	0.415268176431864	(0.4,0.5]
GSE74220	GSE74220_Expression_of_Long_Non-Coding_RNAs_in_Control_and_IL1b_treated_human_chondrocytes.txt.gz	0.756798867536741	(0.7,0.8]
GSE74322	GSE74322_2015.02.24.HMVEC_LYvsHMVEC_BL.txt.gz	0.836148272951764	(0.8,0.9]
GSE74554	GSE74554_Diff_All_genes_A30_C30.csv.gz	0.379618594649496	(0.3,0.4]
GSE74569	sheet-SM9913-VS-SM9913_PMC.GeneDiffEx from GSE74569_Mature_pellicle_vs_planktonic.xlsx	0.0976609800284591	[0,0.1]
GSE74570	GSE74570_mNamptKO7m_v_WT7m_DESeq_gencode.all.name.txt.gz	0.409427809848826	(0.4,0.5]
GSE74918	sheet-Sheet1 from GSE74918_DESeq2_output_log2_15gperL-0gperL_.xlsx.gz	0.529710782123854	(0.5,0.6]
GSE74966	sheet-DEG CA1 N-C 1H from GSE74966_SuppTable2.xls.gz	0.744221594844032	(0.7,0.8]
GSE75236	sheet-Sheet1 from GSE75236_Processed_data-Biopsy.xlsx	0.413895692106664	(0.4,0.5]
GSE75238	sheet-Sheet1 from GSE75238_Processed_data-RpoE.xlsx	0.57045928605915	(0.5,0.6]
GSE75493	sheet-genes from GSE75493_results.genes.xlsx	0.63040769194304	(0.6,0.7]
GSE75505	sheet-Alone vs. Pen from GSE75505_Rockhopper_analysis_FOR_GEO.xlsx	0.162160737054981	(0.1,0.2]
GSE75510	GSE75510_diffExonExprZH3vsB6.txt.gz	0.958193937074067	(0.9,1]
GSE75575	GSE75575_AgriGO-Stage3-output.txt.gz	0.71614463498122	(0.7,0.8]
GSE75616	sheet-RNAseq_D0_CtrlvsKO from GSE75616_R1_Stryjewska_et_al_Suppl_Table_V_RNAseq_Pairwise.xlsx	0.484681947550876	(0.4,0.5]
GSE75681	GSE75681_sgf11edgeRtable.csv.gz	0.340672337250717	(0.3,0.4]
GSE75731	GSE75731_ckvsd119a_gene_exp_diff.txt.gz	0.494874195667034	(0.4,0.5]
GSE76229	GSE76229_DEGs_WT_vs_Dros1.csv.gz	0.424350151232754	(0.4,0.5]
GSE76338	GSE76338_WT-VS-YSJ4.GeneDiffExp.txt.gz	0.182391430293788	(0.1,0.2]
GSE76341	sheet-HI4320_2 vs. RCSB_2 from GSE76341_HI4320_vs_RCSB_2.xlsx	0.677618518382755	(0.6,0.7]
GSE76552	GSE76552_male_edgeR.diff.gz	0.926183759515433	(0.9,1]
GSE76566	GSE76566_TableS4B_WT_HC101A_VS_WT_DMSO.csv.gz	0.704315655706666	(0.7,0.8]
GSE76688	GSE76688_expr_diff.hek_vs_hacat.rnaseq.txt.gz	0.126321320803196	(0.1,0.2]
GSE76977	sheet-cre.vs.gfp from GSE76977_cre_vs_gfp.xls.gz	0.969148826116273	(0.9,1]
GSE77025	GSE77025_gene_exp.diff.gz	0.346998825395326	(0.3,0.4]
GSE77044	sheet-comparison2 from GSE77044_comparison2.xls.gz	0.748093016473466	(0.7,0.8]
GSE77596	GSE77596_htz1dHYGRad5_0-wtRad5_0.txt.gz	0.674010152459201	(0.6,0.7]
GSE77625	GSE77625_H3K27Ac_CD_vs_16wkHFD_gene_promoters_DESeq2_output.txt.gz	0.893379136448934	(0.8,0.9]
GSE77852	GSE77852_non-normalized.txt.gz	0.581308476538183	(0.5,0.6]
GSE77896	sheet-All.xls from GSE77896_Wt-Pdx1_het_Oc1het_double_het_comparison.xls.gz	0.591678195735247	(0.5,0.6]
GSE77934	GSE77934_Processed_data_EdgeR_Heliconoides_inflatus.txt.gz	0.841705545158901	(0.8,0.9]
GSE78007	sheet-Sheet1 from GSE78007_Data_set_1.xlsx	0.653500435499071	(0.6,0.7]
GSE78078	sheet-Sheet1 from GSE78078_Processed_file_murine_leukemic_blasts.xlsx	0.716025150069051	(0.7,0.8]
GSE78158	GSE78158_Expression_summary.csv.gz	0.59411934183617	(0.5,0.6]
GSE78186	sheet-Exp#3 - Dodecanol (group 1)... from GSE78186_Dodecanol_vs_Dodecane.xlsx	0.297589376860404	(0.2,0.3]
GSE78219	sheet-DE_results_Tom from GSE78219_DE_results.xlsx	0.471359368673614	(0.4,0.5]
GSE78764	GSE78764_All_sample_gene_expression_information.txt.gz	0.934927218827839	(0.9,1]
GSE78931	sheet-pberghei_T24_infected_vs_sporoz from GSE78931_dual_RNAseq_abundance_DEG.xlsx	0.173136984673936	(0.1,0.2]
GSE78972	GSE78972_SD.ctrl_vs_LD.ctrl.txt.gz	0.525115008946397	(0.5,0.6]
GSE79039	GSE79039_Feske_Tcon_DKO_vs_WT_norm_counts_DE_expression_all.txt.gz	0.623752141457663	(0.6,0.7]
GSE79143	GSE79143_SNPCountsTable.txt.gz	0.490228072373878	(0.4,0.5]
GSE79259	sheet-Sheet1 from GSE79259_RNA-seq_pold2.xls.gz	0.719025318495463	(0.7,0.8]
GSE79435	GSE79435_DESeq2_genes_diffexp_by_fc_pLN-GF_vs_pLN-SPF.csv.gz	0.887925372871027	(0.8,0.9]
GSE79830	GSE79830_Sp2_Wdr70del_vs_Sp1_Wt.Differential_analysis_results.txt.gz	0.825224350921707	(0.8,0.9]
GSE79864	GSE79864_Myc_Ribodiff.txt.gz	0.603122855643943	(0.6,0.7]
GSE79916	sheet-final_output_for_publication_pv from GSE79916_Dataset_S1-JUM_output_for_differential_AS_analyses_of_PSIdeltaAB_and_full-length_PSI_male_fly_heads.xls.gz	0.129753570392204	(0.1,0.2]
GSE79927	GSE79927_AML_norm_edgeR.txt.gz	0.829399467677833	(0.8,0.9]
GSE80251	sheet-AVERAGE COMPARISON from GSE80251_processed_RNA_expression_mnfyap.xlsx	0.608235571101001	(0.6,0.7]
GSE80264	GSE80264_Group_2_vs._Group_1_Ensembl.gene.rpkm_more0.5_log2p1_qn.txt.gz	0.563927306843754	(0.5,0.6]
GSE80349	GSE80349_results.txt.gz	0.0676491580836325	[0,0.1]
GSE80357	GSE80357_log_fold_change_and_FDR_values.csv.gz	0.525930602683633	(0.5,0.6]
GSE80382	sheet-Sheet1 from GSE80382_Day5_CPC_Baf60c_quanty_transcripts_diff_expr.xls.xlsx	0.705768730424607	(0.7,0.8]
GSE80412	GSE80412_non-normalized.txt.gz	0.563802195370767	(0.5,0.6]
GSE80596	GSE80596_Control-B-vs-COR-B.compare.txt.gz	0.259406489281507	(0.2,0.3]
GSE80780	GSE80780_ST8pm.tsv.gz	0.899182846892998	(0.8,0.9]
GSE81043	sheet-Sheet1 from GSE81043_sh109_final_unique_DESeq_InfFixed_DiffExp.xlsx.gz	0.47833442891657	(0.4,0.5]
GSE81128	GSE81128_DESeq2_Results.txt.gz	0.316175637515584	(0.3,0.4]
GSE81202	GSE81202_geneslist_H.FRvsW.90.txt.gz	0.547322698955678	(0.5,0.6]
GSE81237	GSE81237_DE_RNAseqseq_analysis_DESeq_TTP-AAvsTTP.csv.gz	0.558103924273844	(0.5,0.6]
GSE81466	sheet-NoDox12_vs_Dox12_allGenes from GSE81466_NoDox12h_vs_Dox12h.xlsx.gz	0.736772375127405	(0.7,0.8]
GSE81469	sheet-120628_gene.diff from GSE81469_Processed_data_for_transcriptional_profile_Sample5.6_.xlsx	0.757135850767503	(0.7,0.8]
GSE81489	GSE81489_all_genes_XX-WT_vs_XY-WT.txt.gz	0.558700224490953	(0.5,0.6]
GSE81913	sheet-4-5-2016_gran_v_iRed.csv from GSE81913_iRed_over_disGran_foldchange.xlsx.gz	0.628820108710445	(0.6,0.7]
GSE82013	GSE82013_RNAseq_WTWE4_nofilter.csv.gz	0.621673940327324	(0.6,0.7]
GSE82035	sheet-RPKM normalization from GSE82035_HEPES-NB_processed_data.xlsx	0.141612753833006	(0.1,0.2]
GSE82147	GSE82147_01Jun16_fed_unfed_DE_annotated_RPKM.txt.gz	0.911725373578793	(0.9,1]
GSE82167	sheet-rsr-vs-rsr+MMC from GSE82167_rsr-vs-rsr+MMC.xlsx	0.718477763338049	(0.7,0.8]
GSE83195	GSE83195_SBS_v_Sham_DE_RawCounts_RPKM_ERCC_Annotation.csv.gz	0.457213036750314	(0.4,0.5]
GSE83213	GSE83213_non-normalized.txt.gz	0.457295347275548	(0.4,0.5]
GSE83218	GSE83218_HSC.txt.gz	0.88107094740449	(0.8,0.9]
GSE83341	sheet-Stanley_Spinola_RNAseq_Ngonorrh from GSE83341_Processed_data-CpxRA.xlsx.gz	0.142501125533098	(0.1,0.2]
GSE83368	GSE83368_edgeR_results.txt.gz	0.82736760730182	(0.8,0.9]
GSE83478	GSE83478_DESeq2_mrna_untreated_alternaria_05.csv.gz	0.518858290484764	(0.5,0.6]
GSE83498	sheet-Sheet2 from GSE83498_RNAseq_summary.xlsx	0.39583429182017	(0.3,0.4]
GSE83657	sheet-gsa_result_for_export.txt from GSE83657_gsa_result_for_export_final_used_for_papaer.xls.gz	0.472981545340087	(0.4,0.5]
GSE84188	GSE84188_masterDE_withrestim_corrected.csv.gz	0.650163072768219	(0.6,0.7]
GSE84209	sheet-EDGER.annot.out.txt from GSE84209_Differential_Expression_GEO.xlsx	0.725668716148818	(0.7,0.8]
GSE84427	GSE84427_DGE_lrgAB_vs_lrgABh.txt.gz	0.345365689447896	(0.3,0.4]
GSE84490	GSE84490_RPKMtable.txt.gz	0.686007991040296	(0.6,0.7]
GSE84737	GSE84737_Genes_filtered_DE.txt.gz	0.474167460989034	(0.4,0.5]
GSE85095	sheet-NC_999999_transcripts.txt from GSE85095_RNAseqFungalNetworks_forGEO.xlsx	0.364493538049662	(0.3,0.4]
GSE85103	GSE85103_azaVSctl.cas.DEgenes.txt.gz	0.640610112273106	(0.6,0.7]
GSE85107	GSM2257842_OCI-AML2_Defuse_result_file.txt.gz from GSE85107_RAW.tar	0.476439360409826	(0.4,0.5]
GSE85128	sheet-all_genes from GSE85128_SuppTable1_normalized_read_counts_resubmission.xls.gz	0.713813061709986	(0.7,0.8]
GSE85385	sheet-H3WT_DMSO_x_K27M_DMSO from GSE85385_RNA-seq_Mouse_Cell_Lines.xlsx	0.78238655462923	(0.7,0.8]
GSE85461	GSE85461_foldchange_iDUX4.csv.gz	0.080558554194497	[0,0.1]
GSE85535	sheet-ALLResDESeq_T0_vs_IFNg_T3.xls from GSE85535_RAW.tar	0.287590328792507	(0.2,0.3]
GSE85657	GSE85657_processed_data.txt.gz	0.74180004263664	(0.7,0.8]
GSE85702	sheet-DKOxKOWT from GSE85702_DEG.xls.gz	0.513916881391436	(0.5,0.6]
GSE85821	GSE85821_27d_HIT_vs._27d_un-HIT_Food.txt.gz	0.636347230728467	(0.6,0.7]
GSE85822	GSE85822_F1_FinalProcessedData.txt.gz	0.711965243230213	(0.7,0.8]
GSE86086	GSE86086_Processed_data_Allgenes_LEEKT.txt.gz	0.81879565227093	(0.8,0.9]
GSE86203	sheet-R3vFT_DiffExp from GSE86203_Rps3TAP_comparison-DESeq.xlsx.gz	0.809525181782276	(0.8,0.9]
GSE86382	sheet-Ceman_MOVvsCON_1.5FC_20oct16 from GSE86382_Supplemental_Table_S2.xlsx	0.532821213042877	(0.5,0.6]
GSE86428	GSE86428_wt_upf2_de.txt.gz	0.547993584398412	(0.5,0.6]
GSE86476	sheet-edgeR from GSE86476_DESeq2_DEXUS_edgeR_results.xlsx	0.676567719679286	(0.6,0.7]
GSE86634	GSE86634_HS_DMEM_vs_LB.txt.gz	0.679985698872807	(0.6,0.7]
GSE86976	sheet-Control vs. Treatment from GSE86976_Control_vs._Treatment.xlsx	0.382859207490828	(0.3,0.4]
GSE86997	GSE86997_de.csv.gz	0.667892091302677	(0.6,0.7]
GSE87046	GSE87046_Complete_geneList_EdgeR_Zhigang.csv.gz	0.757432757678923	(0.7,0.8]
GSE87089	sheet-differentially expressed genes from GSE87089_Supplementary_data.xls.gz	0.287764673989588	(0.2,0.3]
GSE87096	GSE87096_2539382T-VS-2539382N.GeneDiffExp.txt.gz	0.287788977193904	(0.2,0.3]
GSE87119	GSE87119_DESeq2_RepeatCounts_Macrophages.txt.gz	0.642095673088532	(0.6,0.7]
GSE87167	GSE87167_all_genes.txt.gz	0.384813364047221	(0.3,0.4]
GSE87281	GSE87281_hiPSC_shSMN-1_vs_shCtrl_FDR0.05.sepnames.txt.gz	0.413555936812215	(0.4,0.5]
GSE87407	sheet-Sheet1 from GSE87407_PL.vs.SS_-_DeSeq2_-_Differential_expression_results_-_AD_09-26-2016.xlsx	0.231518969853826	(0.2,0.3]
GSE87448	GSE87448_AKT_vs_CTRL_at_2fold-p005-4433_genes.txt.gz	0.246753581274411	(0.2,0.3]
GSE87456	GSE87456_HypoxiaSQ20B_ExpressionData.txt.gz	0.828091983258982	(0.8,0.9]
GSE87495	GSE87495_results_dds_gencode22.csv.gz	0.340170652255702	(0.3,0.4]
GSE87525	sheet-K9acedgeRpvals-ALL from GSE87525_RNA_K4me3_K9ac_edgeRpvals-ALL.xls.gz	0.833842891127066	(0.8,0.9]
GSE87706	GSE87706_SM_vs_RODI.txt.gz	0.285071222517077	(0.2,0.3]
GSE87728	sheet-14h WT cf mtrB from GSE87728_Expression_comparison.xlsx	0.586225402590652	(0.5,0.6]
GSE87744	GSE87744_mm_cp2l1_rnaseq_limma.txt.gz	0.386200339418289	(0.3,0.4]
GSE87799	sheet-Limma_Results from GSE87799_Supplementary_Table_1.xlsx.gz	0.484915165170662	(0.4,0.5]
GSE87821	GSE87821_ZHBTC4.nucRNAseq.DESeq2_Results.txt.gz	0.67085905242835	(0.6,0.7]
GSE88735	GSE88735_genes.edgeR_results.txt.gz	0.779560494115322	(0.7,0.8]
GSE88830	GSE88830_genes_differential_Naive_1-LEC_d3.txt.gz	0.160772191177945	(0.1,0.2]
GSE88918	GSE88918_control-vs-BDE-47.compare.txt.gz	0.464848431022841	(0.4,0.5]
GSE88951	GSE88951_res_genes_CA.csv.gz	0.696849499465126	(0.6,0.7]
GSE88985	GSE88985_DEseq_WT_Rhamnose_vs_dPdr-1_Rhamnose.csv.gz	0.322557074004971	(0.3,0.4]
GSE89004	sheet-Group_Group1-VS-Group2_DE.annot from GSE89004_ppGpp0_vs_H78_differential_all.xls.gz	0.45253434702606	(0.4,0.5]
GSE89106	sheet-S2C, AC2P36 vs DMSO pH 5.7 from GSE89106_Table_S2.xlsx	0.625438433903423	(0.6,0.7]
GSE89134	GSE89134_Foxo1NPDay8VsControlNPDay8.txt.gz	0.944909962921927	(0.9,1]
GSE89238	GSE89238_SET2_KO_DESeq2_output.txt.gz	0.83540985651447	(0.8,0.9]
GSE89260	GSE89260_piwi.rnaseq.repenrich.edgeR.txt.gz	0.789747293085939	(0.7,0.8]
GSE89511	GSE89511_diff.geneFpkm.exon.glm.LogFc.0.exc.Gapdh.RPMI8226_MCL1.txt.gz	0.892575498420038	(0.8,0.9]
GSE89588	sheet-hskmc_DESeq_significant from GSE89588_SupplementalTable_S4.xlsx.gz	0.239529019124731	(0.2,0.3]
GSE89700	sheet-EdgeR_Results from GSE89700_DE.MCF7_T47D.comparison.xls.gz	0.612717614733985	(0.6,0.7]
GSE89773	GSE89773_combined_expression_table.txt.gz	0.504052399172643	(0.5,0.6]
GSE89863	GSE89863_edgeR_output.txt.gz	0.688742168390644	(0.6,0.7]
GSE89888	GSE89888_resVeh_WTvY537S_MCF7.csv.gz	0.575096575498953	(0.5,0.6]
GSE89940	GSE89940_polyA_DoubleKO_vs_Parental_edgeR.txt.gz	0.420842637070167	(0.4,0.5]
GSE89942	GSE89942_wholeT.FH_WT_vs_Parental.edgeR.txt.gz	0.502684325720535	(0.5,0.6]
GSE89964	GSE89964_brpT_WTanalysis.txt.gz	0.135135029909309	(0.1,0.2]
GSE90021	GSE90021_ssx_0351-VS-WT.txt.gz	0.605085346668856	(0.6,0.7]
GSE90519	GSE90519_control-vs-prpf8-sleuth.csv.gz	0.468685482389249	(0.4,0.5]
GSE90712	GSE90712_Thy1_positive_E_Cad_positive_vs_Thy1_positive_E_Cad_negative.DESeq2_Results.tsv.gz	0.607040141472053	(0.6,0.7]
GSE90744	GSE90744_LyGvsLY_glmEdgR.txt.gz	0.829090764955175	(0.8,0.9]
GSE90781	GSE90781_H1299.shYEATS2-shCtrl.edgeR.txt.gz	0.368334448311728	(0.3,0.4]
GSE90817	GSE90817_DESeq2_0CUT_cu00ce25vscu10ce25_001.csv.gz	0.288748004045952	(0.2,0.3]
GSE90906	GSE90906_RNAseq.limma.NPC-WT.tab.gz	0.10716511470826	(0.1,0.2]
GSE90977	sheet-120 dpi from GSE90977_RNA_seq_COMPLETE_4_4_SETS_DEFINITIVE.xlsx.gz	0.536526288550828	(0.5,0.6]
GSE91187	sheet-Sheet1 from GSE91187_macrophage_edgeR_tgw_rslt.xlsx.gz	0.780012711908158	(0.7,0.8]
GSE91388	GSE91388_DESeq2_output.txt.gz	0.45777024326148	(0.4,0.5]
GSE92506	GSE92506_DEseq2_wholeTable.txt.gz	0.644456770111848	(0.6,0.7]
GSE93000	GSE93000_NZ_CP009706_transcripts.txt.gz	0.443736063315923	(0.4,0.5]
GSE93056	GSE93056_MadC_L_vs_MadC_D.txt.gz	0.697561570338067	(0.6,0.7]
GSE93279	GSE93279_DEA_results.txt.gz	0.729772552029247	(0.7,0.8]
GSE93318	GSE93318_Deseq2_OHTvsCtl.txt.gz	0.981870640519462	(0.9,1]
GSE93352	GSE93352_non-normalized.txt.gz	0.545079723040148	(0.5,0.6]
GSE93386	GSE93386_CART_AML_results.txt.gz	0.796066108890349	(0.7,0.8]
GSE93547	GSE93547_LMvsWTM_cleaned_deseq2.csv.gz	0.512861376681092	(0.5,0.6]
GSE93574	GSE93574_res_dds_LEKU_vs_LE.csv.gz	0.572087011972366	(0.5,0.6]
GSE93614	GSE93614_Air_Eth_Results.txt.gz	0.694781068266982	(0.6,0.7]
GSE93670	GSE93670_DESeq2_genes_diffexp_by_fc_mLN_iFRC_vs_pLN_iFRC.csv.gz	0.5458863801321	(0.5,0.6]
GSE93672	GSE93672_protein_coding_differential_expression_PSCvs293.txt.gz	0.726820749480716	(0.7,0.8]
GSE93681	GSE93681_IRF2.sgRNA_vs_Control.sgRNA.txt.gz	0.774014334436734	(0.7,0.8]
GSE93684	GSE93684_S1-1A-vs-R1-1A.compare.txt.gz	0.303091023704182	(0.3,0.4]
GSE93758	sheet-Sheet1 from GSE93758_CountData_AllGenes.xlsx	0.191709503207976	(0.1,0.2]
GSE93827	GSE93827_LMP1_2a_vs_GFP.txt.gz	0.50767637249165	(0.5,0.6]
GSE93877	GSE93877_NB4_RNASeq_DMSO.txt.gz	0.95034763228423	(0.9,1]
GSE94036	GSE94036_PR_EPC_vs_EPC.txt.gz	0.50412094608516	(0.5,0.6]
GSE94335	GSE94335_Differential_expression_BUD_vs_vehicle_asthma.txt.gz	0.898906507285949	(0.8,0.9]
GSE94394	sheet-E12R027_exactTest from GSE94394_E12R027_genelists.xlsx	0.777016505249412	(0.7,0.8]
GSE94442	GSE94442_edgeR_BR_all.txt.gz	0.426140325257502	(0.4,0.5]
GSE94512	GSE94512_NaPi_vs_Lys.txt.gz	0.988849646817198	(0.9,1]
GSE94666	sheet-genes from GSE94666_Lobosphaera_incisa_Transcriptome_Differential_Analysis_pairwise.xls.gz	0.611258319891095	(0.6,0.7]
GSE94680	sheet-Sheet1 from GSE94680_Lmnb1_MLE12_RNA_seq_DEseq2_diffe_expression.xlsx	0.779529480830039	(0.7,0.8]
GSE94690	GSE94690_merged_IP_data_all_IPs.txt.gz	0.239341215345627	(0.2,0.3]
GSE94768	sheet-AllData from GSE94768_AllData_160921_RNASeq_Martin_Results.xlsx	0.852624938378959	(0.8,0.9]
GSE94832	sheet-Sheet1 from GSE94832_Differential_Analysis.xlsx	0.690189343041921	(0.6,0.7]
GSE94842	GSE94842_RNA-DEseq-CtlvsSham.txt.gz	0.90654702727451	(0.9,1]
GSE94947	GSE94947_WT_L5_EdgeR.txt.gz	0.737465236552222	(0.7,0.8]
GSE94969	sheet-Tapping_AllResults_21dec15 from GSE94969_RNA-Seq_Normalized_Results.xlsx	0.237971513716233	(0.2,0.3]
GSE95008	GSE95008_DifferentialExpression_edgeR_control_VS_PKAdKO.txt.gz	0.893817141500446	(0.8,0.9]
GSE95353	GSE95353_SL_SEQ_LOGSTAT_DESEQ2.txt.gz	0.390920942841102	(0.3,0.4]
GSE95555	GSE95555_NMvsWTM_cleaned_deseq2.csv.gz	0.594269813977618	(0.5,0.6]
GSE95687	GSE95687_sleuthResults.txt.gz	0.952741706842685	(0.9,1]
GSE95773	sheet-S2C, All genes, 24 hr from GSE95773_Table_S2_24h.xlsx.gz	0.36391693776697	(0.3,0.4]
GSE96059	GSE96059_R1_bowtie.RSEM.DESeq2_gene.diffexpr.txt.gz	0.740436554003649	(0.7,0.8]
GSE96547	GSE96547_ZFU2_genes.txt.gz	0.944966303206634	(0.9,1]
GSE96626	sheet-Diff expression trt vs veh from GSE96626_DE_TrtVsVeh.xlsx	0.891562139347969	(0.8,0.9]
GSE96725	sheet-All contigs from GSE96725_SuppFile1.xls.gz	0.357384802762131	(0.3,0.4]
GSE96922	GSE96922_dm3.nuc.DESeq2.diff.gz	0.294940105742866	(0.2,0.3]
GSE96931	sheet-453 lncRNAs RPKM>1 from GSE96931_Sup_table_1_PDA-lncRNAs.xlsx	0.406320483986157	(0.4,0.5]
GSE96960	GSE96960_DESeq2_genes_diffexp_by_fc_iTregs_plusVitC_vs_iTregs_negVitC.csv.gz	0.820044163473468	(0.8,0.9]
GSE96965	sheet-FC_1 hour tomatidine treatement from GSE96965_1hour_tomatidine_treatment.xlsx	0.886719720042808	(0.8,0.9]
GSE96966	sheet-RFP-vs-T7d.xls from GSE96966_melanoma_RNAseq_McSC_SCtumor.xlsx	0.625822049973463	(0.6,0.7]
GSE96999	GSE96999_DESeq2_miseq_output.txt.gz	0.259403663648777	(0.2,0.3]
GSE97016	GSE97016_CarbMonoxide_vs_Control.txt.gz	0.88246047905391	(0.8,0.9]
GSE97060	GSE97060_122KOMouse_SleuthOutput.txt.gz	0.565909590649923	(0.5,0.6]
GSE97115	sheet-Sheet1 from GSE97115_RNAseq.EdgeR.xlsx.gz	0.639008520536765	(0.6,0.7]
GSE97218	GSE97218_SK36-treated-vs-Untreated-SK36.txt.gz	0.185118540644783	(0.1,0.2]
GSE97234	sheet-all_gene_DE_results from GSE97234_all_gene_DE_results_AHvsControl.xlsx	0.170996462848319	(0.1,0.2]
GSE97322	GSE97322_11900_Mature_pellicle_vs_planktonic.txt.gz	0.205277976970501	(0.2,0.3]
GSE97345	GSE97345_Cassette_NrdRap_diffexp.txt.gz	0.60461000131992	(0.6,0.7]
GSE97352	GSE97352_RNAseq.clone2.result.in_dasatinib-resistant_for_GEO.txt.gz	0.445604979014571	(0.4,0.5]
GSE97357	GSE97357_SK36-treated-vs-Untreated-SK36.txt.gz	0.237016112495446	(0.2,0.3]
GSE97435	GSE97435_JURKAT_DMSO_vs_USP7i9.htseq.edgeR.txt.gz	0.70630322612738194	(0.7,0.8]
GSE97462	GSE97462_pro-B.edgeR.txt.gz	0.802120214563107	(0.8,0.9]
GSE97786	GSE97786_TP_NextSeq-rheMac8-ncbi_edgeR-exactTest.txt.gz	0.796031696249009	(0.7,0.8]
GSE97789	sheet-27Oct16_C_v_M_DE_Annotated from GSE97789_27Oct16_C_v_M_DE_Annotated.xlsx	0.866191086121724	(0.8,0.9]
GSE98060	GSE98060_Diff_regulated_genes.txt.gz	0.282453032262946	(0.2,0.3]
GSE98091	GSE98091_siHOTAIR-vs-siNC.diff.txt.gz	0.661178921623539	(0.6,0.7]
GSE98196	GSE98196_Sf9-vs-ASO.compare.xls.gz	0.499778386183942	(0.4,0.5]
GSE98202	sheet-DESeq2_results_all_genes from GSE98202_List_of_differentially_transcribed_genes.xlsx	0.463716142953701	(0.4,0.5]
GSE98329	GSE98329_Partek_all_transcripts.txt.gz	0.710759895804167	(0.7,0.8]
GSE98400	GSE98400_PcGDKO.TAM_vs_GSE98400_RING1Bfl.UNT.DESeq.Result.Table.txt.gz	0.365661277657104	(0.3,0.4]
GSE98467	GSE98467_RNA-Seq_CB15N_vs_CJW5477_expression_data.txt.gz	0.460948420159005	(0.4,0.5]
GSE98526	GSE98526_UA159T5_vs_UA159T0.txt.gz	0.934275949761636	(0.9,1]
GSE98720	GSE98720_PB-VS-PB_Tcf1.GeneDiffExp.xls.gz	0.213456102788082	(0.2,0.3]
GSE98802	sheet-res_fc_out from GSE98802_DESeq2_genes_diffexp_by_fc_42_dpi_uninfected_vs_42_dpi_YPIII.xls.gz	0.561334888348344	(0.5,0.6]
GSE98941	GSE98941_NvsT.csv.gz	0.92022638979807	(0.9,1]
GSE99086	GSE99086_Differential_Expression_WT_LN_Treg_vs_WT_Skin_Treg_5_7_17.txt.gz	0.474573314400635	(0.4,0.5]
GSE99097	GSE99097_edgeR_sense.txt.gz	0.43634848901286	(0.4,0.5]
GSE99231	GSE99231_THP-1_DESEQ2.dat.gz	0.259497474499574	(0.2,0.3]
GSE99363	GSE99363_ChIPseq_H3K27ac_neuron_KO_vs_WT_1kb_001a.annotated.txt.gz	0.121835538322869	(0.1,0.2]
GSE99389	GSE99389_DE.txt.gz	0.77149683230665	(0.7,0.8]
GSE99407	GSE99407_ChIPseq_ForceCalling.HumanH3K4me3_on_YFP_HumanPRDM9_peaks.protocolN.p10e-5.sep1000.autosomal.txt.gz	0.0193695816029664	[0,0.1]
GSE99480	GSE99480_ABC_WT_DKO_09_04_2017.csv.gz	0.832165675856565	(0.8,0.9]
GSE99632	sheet-Table S4A from GSE99632_Supplemental_Table_S4.xlsx.gz	0.757041779071934	(0.7,0.8]
GSE99864	GSE99864_WT_vs_ciaR_complementary.txt.gz	0.66199875476809	(0.6,0.7]
GSE99981	sheet-Control_1mgCuO from GSE99981_Processed_data.xlsx	0.233343574998693	(0.2,0.3]
GSE99992	GSE99992_BigTab.Timepoint.AllGenes.2017-04-25_Transcripts.csv.gz	0.303859771164714	(0.3,0.4]
