# Supplementary material for: A field-wide assessment of differential expression profiling by high-throughput sequencing reveals widespread bias
Source: PLoS Biol. 2023 Mar 2;21(3):e3002007. doi: 10.1371/journal.pbio.3002007 (PMC10013925; doi:10.1371/journal.pbio.3002007)
Supplement: S8 Data — (CSV) [file pbio.3002007.s025.csv]

set	pde	ss1	ss2	nominal_fdr	actual_fdr	marginal_power	avg_#_of_td	avg_#_of_fd	fdc	pi0	pfdr
bottomly	0.1	10	10	0.05	0.05535681567168006	0.7763147239955188	212.16	13.76	0.06485671191553545	0.9809883594949425	0.0657741398446171
bottomly	0.1	2	2	0.05	0.11859937723770796	0.5750993049043275	161.1	21.94	0.1361887026691496	0.9951341868863026	0.04585910190911535
bottomly	0.1	4	4	0.05	0.08549120752223725	0.6684592693715914	164.9	16.68	0.10115221346270468	0.9920234755540972	0.051439332795265
bottomly	0.1	6	6	0.05	0.0649829889078764	0.7363586632078065	202.72	15.58	0.07685477505919495	0.98576130905715	0.06489730594825287
bottomly	0.1	8	8	0.05	0.05557479099797784	0.7554040956919923	197.02	13.02	0.06608466145568977	0.9845136276611648	0.06494066882416397
bottomly	0.2	10	10	0.05	0.03964142856324512	0.787169747109571	411.56	19.5	0.0473806978326368	0.932959981388814	0.12875
bottomly	0.2	2	2	0.05	0.07412488065184097	0.5273278507438565	281.36	22.9	0.08139038953653681	0.9856610392446732	0.07841903719912473
bottomly	0.2	4	4	0.05	0.05520652290236969	0.6414747112422381	335.86	21.44	0.06383612219377122	0.9678782123563038	0.10208943305829118
bottomly	0.2	6	6	0.05	0.04291537592977643	0.7394495864029285	426.98	20.56	0.04815213827345543	0.9465601901824172	0.1252634423128884
bottomly	0.2	8	8	0.05	0.04180248549705958	0.7603184911548584	381.06	18.6	0.0488112108329397	0.9402985433783232	0.12697257974258533
bottomly	0.3	10	10	0.05	0.03259755059916973	0.7855838846309253	664.16	25.16	0.037882437966755	0.8632111916350208	0.20179738562091504
bottomly	0.3	2	2	0.05	0.05168171953745599	0.5454662924660731	453.8	25.12	0.05535478184222124	0.966396172396266	0.12270537864597272
bottomly	0.3	4	4	0.05	0.04030252947259678	0.7175681018441437	561.86	25.42	0.04524258712134695	0.918107138892362	0.16182926829268293
bottomly	0.3	6	6	0.05	0.03454497473407342	0.7654578868554373	630.84	24.38	0.03864688352038551	0.88043585009783	0.19328665568369027
bottomly	0.3	8	8	0.05	0.03320279831255783	0.7792966571458049	594.3	23.4	0.03937405350832913	0.8743392087404752	0.18916396103896105
bottomly	0.4	10	10	0.05	0.02594363798448727	0.8078700598431844	885.58	27.14	0.03064658190112694	0.7778616889561775	0.2792483660130719
bottomly	0.4	2	2	0.05	0.04029793387523996	0.5336978834702999	535.0799999999999	23.06	0.04309635942289003	0.9427632838042465	0.15189664650907092
bottomly	0.4	4	4	0.05	0.03101646039529983	0.6975425757159078	736.1800000000001	25.8	0.03504577684805346	0.8609370039940937	0.22466252699784017
bottomly	0.4	6	6	0.05	0.02754611990093307	0.7723381440202286	842.1	26	0.03087519296995606	0.8237390861465367	0.2470564297341291
bottomly	0.4	8	8	0.05	0.02877658589201432	0.7764996701136199	795.1	27.26	0.03428499559803798	0.8046442423105208	0.25362183754993345
bottomly	0.5	10	10	0.05	0.03400614752545899	0.8075855330832022	1042.08	42.02	0.04032319975433748	0.6971862849906278	0.3434908789386401
bottomly	0.5	2	2	0.05	0.02826977029472249	0.5456386115346078	666.38	20.12	0.03019298298268255	0.9011287278152118	0.19694529297417385
bottomly	0.5	4	4	0.05	0.0230666060929712	0.7034218986548596	920.9	23.52	0.02554023238136605	0.8085263971664067	0.26810649280086934
bottomly	0.5	6	6	0.05	0.02430297033684479	0.7678769493296075	1043.82	29.08	0.027859209442241	0.7409707970242003	0.3181830345196682
bottomly	0.5	8	8	0.05	0.02741597667655469	0.7907760185767636	1033.52	33.14	0.03206517532316743	0.7186915178270438	0.32692513368983955
bottomly	0.6	10	10	0.05	0.01730569116217413	0.8245116443580313	1376.9	27.34	0.0198561987072409	0.6067472053070502	0.42899598393574295
bottomly	0.6	2	2	0.05	0.01925044769250036	0.5394936318330024	840.42	17.04	0.02027557649746555	0.850483590019203	0.2416689847009736
bottomly	0.6	4	4	0.05	0.01910207994666432	0.7131462397602469	1066.62	22.84	0.02141343683786165	0.7317390560468384	0.32901504787961694
bottomly	0.6	6	6	0.05	0.01967524069541039	0.7606077265040299	1289.42	28.88	0.02239766716818414	0.6496811635497868	0.39204453984437887
bottomly	0.6	8	8	0.05	0.01819044846225035	0.8063365518079753	1229.04	26.36	0.02144763392566556	0.6381531831180431	0.40431150633252494
bottomly	0.7	10	10	0.05	0.01972940952729874	0.82522846450268	1632.32	36.32	0.02225053910997843	0.5170061018101737	0.5090232683982684
bottomly	0.7	2	2	0.05	0.01288571701332302	0.5694446883652664	1014.34	13.68	0.01348660212552004	0.7995560932007291	0.2797536673124827
bottomly	0.7	4	4	0.05	0.01311542424928883	0.7225693113785217	1295.74	19.26	0.01486409310509824	0.642754586780363	0.3943343898573693
bottomly	0.7	6	6	0.05	0.01468142870386177	0.774287955656685	1369.04	23.2	0.01694618126570443	0.5904724484597742	0.4401277422938073
bottomly	0.7	8	8	0.05	0.02313532930346782	0.7959887113538526	1458.42	39.44	0.02704296430383565	0.5606127903388075	0.4734383561643836
bottomly	0.8	10	10	0.05	0.009691950910463	0.8267305822366451	1804.54	20.18	0.01118290533875669	0.4558711297777166	0.5759279328095367
bottomly	0.8	2	2	0.05	0.00889460278484039	0.5834053444660481	1198.84	11.18	0.00932568149210903	0.7109686712713297	0.33963064295485634
bottomly	0.8	4	4	0.05	0.009023946057999	0.716438433208411	1514.1	15	0.00990687537150782	0.5679881522247241	0.4579195561719834
bottomly	0.8	6	6	0.05	0.0097469031814343	0.7703000584199029	1758.28	19.06	0.01084013922697181	0.5035183679908722	0.5263978494623656
bottomly	0.8	8	8	0.05	0.00918912303432987	0.8027539574821436	1628.06	17.72	0.01088411974988636	0.48612623380337777	0.5437259747391543
bottomly	0.9	10	10	0.05	0.00570256613907829	0.8337516072068455	2063.74	13.58	0.00658028627637202	0.378074157975436	0.6556802993851911
bottomly	0.9	2	2	0.05	0.00451141805962962	0.5698186985254872	1352.22	6.38	0.0047181671621481704	0.6498785995859754	0.374167776298269
bottomly	0.9	4	4	0.05	0.00389508510946463	0.7273855219807922	1763.44	7.46	0.00423036791725264	0.50664533488053	0.5182750136686715
bottomly	0.9	6	6	0.05	0.00473847200550504	0.7924616478376386	1880.48	10	0.00531779120224623	0.4332648014822568	0.5912485907553552
bottomly	0.9	8	8	0.05	0.012052067171464	0.791527449819285	1921.88	26.66	0.0138718338293754	0.41677997781029097	0.6098373983739838
gilad	0.1	10	10	0.05	0.05122746402938141	0.7867945963468703	108.7	6.16	0.05666973321067157	0.97436135460787	0.06471061093247589
gilad	0.1	2	2	0.05	0.14722261371286272	0.31039687697928875	36.02	6.34	0.17601332593003885	0.9982285640919232	0.02175170962651236
gilad	0.1	4	4	0.05	0.08410218913789808	0.5692587840812338	72.5	6.9	0.09517241379310346	0.9934307849784868	0.04282632146709816
gilad	0.1	6	6	0.05	0.06407640429623106	0.6378761994916461	90.58	6.4399999999999995	0.07109737248840803	0.9854866639341268	0.05544906900328587
gilad	0.1	8	8	0.05	0.05598806578125887	0.745858423787929	116.18	6.96	0.05990704079876054	0.9788190294979124	0.06399676375404531
gilad	0.2	10	10	0.05	0.04154733407991355	0.7596614333330903	215.84	10.04	0.04651593773165308	0.9131695959058672	0.12649076517150395
gilad	0.2	2	2	0.05	0.08830805637444383	0.30851477705018765	85.22	8.459999999999999	0.09927247125088008	0.9915875106122508	0.05008
gilad	0.2	4	4	0.05	0.05153348583852329	0.6022633754954649	155.16	8.82	0.05684454756380511	0.9682592270716648	0.09081022294725394
gilad	0.2	6	6	0.05	0.0455684651922596	0.7134729110249649	216.58	10.8	0.04986610028626835	0.9348966304108016	0.11861924686192468
gilad	0.2	8	8	0.05	0.03903711453786498	0.7315099857846912	200.36	8.62	0.04302255939309243	0.9279049986446776	0.11563841201716736
gilad	0.3	10	10	0.05	0.03362370530437825	0.7851143649266863	335.94	12.44	0.03703042209918437	0.825521911040411	0.198205677557579
gilad	0.3	2	2	0.05	0.05122455272414308	0.3141519852110723	126.24	6.86	0.05434093789607097	0.9828130912351252	0.0693279569892473
gilad	0.3	4	4	0.05	0.035105630352404923	0.611439617695345	264.96	9.92	0.03743961352657005	0.9161206494370084	0.14473684210526316
gilad	0.3	6	6	0.05	0.03483415564293853	0.6950929904152221	277.46	10.68	0.03849203488791177	0.8777825033235478	0.16387434554973823
gilad	0.3	8	8	0.05	0.03389738915004452	0.7305567630289114	330.7	12.32	0.03725430904142728	0.8483775368933943	0.17741361788617888
gilad	0.4	10	10	0.05	0.02614543515537879	0.7846201283731676	459.72	13.34	0.02901766292525885	0.7495535390284331	0.2626478149100257
gilad	0.4	2	2	0.05	0.0395299203675624	0.3286422192672857	182.74	7.68	0.04202692349786582	0.964739205419242	0.09264479753972324
gilad	0.4	4	4	0.05	0.03063317239397615	0.6169109239741356	345.78	11.38	0.03291109954306206	0.8565787654377598	0.18942708333333333
gilad	0.4	6	6	0.05	0.03036523475590507	0.7089098632936974	384.54	12.88	0.03349456493472721	0.7926105368243868	0.23379180151024812
gilad	0.4	8	8	0.05	0.02869576897343634	0.7315036984340382	440.08	13.82	0.03140338120341756	0.7629921928546385	0.24966477565755543
gilad	0.5	10	10	0.05	0.0215180366146547	0.808353865729843	554.64	13.62	0.02455646906101254	0.6768584813923701	0.32925449871465295
gilad	0.5	2	2	0.05	0.02984481624595309	0.3712069739098922	239.68	7.5	0.03129172229639519	0.9362312110018748	0.12580993520518358
gilad	0.5	4	4	0.05	0.02184665738557147	0.5874727530698454	387.58	9.12	0.02353062593529078	0.7982590945788385	0.2261879049676026
gilad	0.5	6	6	0.05	0.02238901176620872	0.7194760584570403	489.9	11.92	0.02433149622371912	0.7188505249756166	0.29412079102084443
gilad	0.5	8	8	0.05	0.02360333491897811	0.740305957226996	522.08	13.72	0.02627949739503524	0.7016881599864968	0.3061340206185567
gilad	0.6	10	10	0.05	0.02725739611872215	0.7943527217466464	681.54	21.32	0.03128209642867623	0.5879882663009824	0.4061942517343905
gilad	0.6	2	2	0.05	0.01850491970489282	0.39525109103776507	321.64	6.140000000000001	0.01908966546449447	0.8911080829849638	0.16362677912493412
gilad	0.6	4	4	0.05	0.01854149723672975	0.6106568003812964	508.82	10.04	0.01973192877638457	0.7311132623544407	0.28249475890985326
gilad	0.6	6	6	0.05	0.01696264942838483	0.71709879176154	584.46	10.7	0.01830749751907743	0.6589613860459962	0.34877659574468084
gilad	0.6	8	8	0.05	0.02090503858847303	0.7738717999777003	622.38	14.4	0.02313699026318326	0.6149553467122619	0.3890197152245345
gilad	0.7	10	10	0.05	0.01858254112884423	0.7926568413620771	773.12	16.3	0.02108340231788079	0.5232665299421665	0.47232558139534886
gilad	0.7	2	2	0.05	0.01256317537425753	0.3804707722395899	358.4	4.64	0.01294642857142857	0.8496000112921465	0.18457112970711295
gilad	0.7	4	4	0.05	0.01357452585646595	0.636495932317816	630.54	9.12	0.01446379293938529	0.6321632978664781	0.36020833333333335
gilad	0.7	6	6	0.05	0.01478098145585718	0.7206671647466352	638.68	10.58	0.01656541617085238	0.5807973765998804	0.409247311827957
gilad	0.7	8	8	0.05	0.01662131922313536	0.7642519742029642	730.96	13.52	0.01849622414359198	0.5497407349186545	0.4486356340288925
gilad	0.8	10	10	0.05	0.01033081138765486	0.8220522731074232	945.78	10.74	0.01135570640106578	0.42027245505388977	0.58850452368281
gilad	0.8	2	2	0.05	0.00721446957791424	0.3957893672807973	416.16	3.06	0.00735294117647058	0.7920722104845443	0.21811515480717
gilad	0.8	4	4	0.05	0.01094045770011059	0.633750100181075	669.68	7.86	0.01173694899056265	0.5760498132070784	0.4073369565217391
gilad	0.8	6	6	0.05	0.00799838876640658	0.7290304511114778	847.82	7.28	0.00858672831497251	0.49553449134740973	0.5001825769431403
gilad	0.8	8	8	0.05	0.01292582153099477	0.7777148838629394	902.74	12.92	0.0143119835168487	0.4453397272575055	0.5579389312977099
gilad	0.9	10	10	0.05	0.00570446523663976	0.811529905359828	1004.72	6.36	0.00633012182498606	0.35092523675432885	0.6676169983862291
gilad	0.9	2	2	0.05	0.00405179606544881	0.3981737634907085	500.88	2.08	0.00415269126337645	0.7239194546590777	0.25082559339525284
gilad	0.9	4	4	0.05	0.00433614712365962	0.6688875982701221	832.2	3.82	0.00459024273011295	0.48601843389079	0.49785373608903016
gilad	0.9	6	6	0.05	0.00462668554113802	0.7340115496224645	961.38	4.8	0.00499282281720027	0.4157836496418693	0.5805755395683453
gilad	0.9	8	8	0.05	0.00502299092458965	0.7813665014848543	959.76	5.36	0.00558472951571226	0.3893990588479744	0.6195663531870428
