# Supplementary material for: A field-wide assessment of differential expression profiling by high-throughput sequencing reveals widespread bias
Source: PLoS Biol. 2023 Mar 2;21(3):e3002007. doi: 10.1371/journal.pbio.3002007 (PMC10013925; doi:10.1371/journal.pbio.3002007)
Supplement: S9 Data — (CSV) [file pbio.3002007.s026.csv]

Accession	N	Nb	anticons
GSE100146	2	2	1
GSE100355	3	3	1
GSE100392	2	2	1
GSE100414	2	2	1
GSE101134	2	2	1
GSE101424	1	1	1
GSE101480	3	3	1
GSE102047	2	2	1
GSE102583	3	3	1
GSE102793	3	3	1
GSE103153	2	2	1
GSE103264	3	3	1
GSE103415	3	3	1
GSE104172	2	2	1
GSE104263	1	1	1
GSE104415	3	3	1
GSE104604	3	3	1
GSE104872	6	6	1
GSE104920	2	2	1
GSE104976	3	3	1
GSE105769	1	1	1
GSE106187	3	3	1
GSE106192	3	3	1
GSE106290	6	6	1
GSE106296	1	1	1
GSE106365	2	2	1
GSE106545	2	2	1
GSE106693	3	3	1
GSE106736	3	3	1
GSE106860	1	1	1
GSE107045	2	2	1
GSE107068	2	2	1
GSE107123	3	3	1
GSE107415	7	7-10	1
GSE107498	2	2	1
GSE107555	3	3	1
GSE107961	3	3	1
GSE108073	2	2	1
GSE108713	3	3	1
GSE108732	2	2	1
GSE108919	3	3	1
GSE109006	3	3	1
GSE109740	6	6	1
GSE110445	2	2	1
GSE110493	2	2	1
GSE110512	3	3	1
GSE110723	3	3	1
GSE110736	3	3	1
GSE110923	3	3	1
GSE111012	2	2	1
GSE111189	3	3	1
GSE111932	3	3	1
GSE112226	3	3	1
GSE112354	1	1	1
GSE112689	3	3	1
GSE112826	2	2	1
GSE112878	3	3	1
GSE113032	1	1	1
GSE113283	3	3	1
GSE113381	3	3	1
GSE113683	2	2	1
GSE113707	3	3	1
GSE113716	3	3	1
GSE113794	2	2	1
GSE113880	3	3	1
GSE113993	3	3	1
GSE114058	3	3	1
GSE114336	2	2	1
GSE114346	2	2	1
GSE114938	2	2	1
GSE114955	3	3	1
GSE114966	2	2	1
GSE115075	1	1	1
GSE115266	2	2	1
GSE115849	3	3	1
GSE116366	2	2	1
GSE116548	3	3	1
GSE116564	3	3	1
GSE116639	3	3	1
GSE116756	3	3	1
GSE117471	2	2	1
GSE117710	2	2	1
GSE118101	3	3	1
GSE118414	2	2	1
GSE118423	3	3	1
GSE118490	3	3	1
GSE119158	1	1	1
GSE119208	1	1	1
GSE119333	3	3	1
GSE119582	2	2	1
GSE120032	1	1	1
GSE120050	2	2	1
GSE120061	1	1	1
GSE120346	3	3	1
GSE120499	3	3	1
GSE120544	3	3	1
GSE120600	3	3	1
GSE120712	1	1	1
GSE120725	2	2	1
GSE120996	3	3	1
GSE121051	2	2	1
GSE121448	3	3	1
GSE121535	3	3	1
GSE121607	3	3	1
GSE121675	3	3	1
GSE121832	3	3	1
GSE121833	3	3	1
GSE121834	3	3	1
GSE122065	1	1	1
GSE122095	3	3	1
GSE122483	3	3	1
GSE122834	3	3	1
GSE122875	6	6	1
GSE123374	3	3	1
GSE123403	3	3	1
GSE123459	3	3	1
GSE123462	2	2	1
GSE123547	3	3	1
GSE123669	3	3	1
GSE123773	2	2	1
GSE124206	3	3	1
GSE124586	1	1	1
GSE125011	3	3	1
GSE125017	3	3	1
GSE125073	3	3	1
GSE125110	3	3	1
GSE125152	3	3	1
GSE125332	2	2	1
GSE126537	3	3	1
GSE126538	3	3	1
GSE126544	3	3	1
GSE126939	3	3	1
GSE127478	3	3	1
GSE127522	3	3	1
GSE127550	3	3	1
GSE127736	3	3	1
GSE128211	1	1	1
GSE128773	3	3	1
GSE128942	3	3	1
GSE128968	3	3	1
GSE128977	6	6	1
GSE129160	2	2	1
GSE129186	3	3	1
GSE129362	2	2	1
GSE129430	3	3	1
GSE129620	2	2	1
GSE129761	3	3	1
GSE129764	3	3	1
GSE129782	3	3	1
GSE129786	3	3	1
GSE129833	3	3	1
GSE130126	3	3	1
GSE130564	2	2	1
GSE130777	3	3	1
GSE130805	3	3	1
GSE130887	3	3	1
GSE130927	3	3	1
GSE130971	3	3	1
GSE131633	3	3	1
GSE131749	2	2	1
GSE132039	3	3	1
GSE132306	8	7-10	1
GSE132313	3	3	1
GSE132343	3	3	1
GSE132506	3	3	1
GSE132725	2	2	1
GSE133055	2	2	1
GSE133140	3	3	1
GSE133627	3	3	1
GSE134183	1	1	1
GSE134200	3	3	1
GSE134261	3	3	1
GSE135023	3	3	1
GSE135047	3	3	1
GSE135095	3	3	1
GSE135273	3	3	1
GSE135505	2	2	1
GSE135907	3	3	1
GSE136111	3	3	1
GSE136116	3	3	1
GSE136396	3	3	1
GSE136556	2	2	1
GSE136604	3	3	1
GSE136767	6	6	1
GSE136803	3	3	1
GSE136842	6	6	1
GSE137509	3	3	1
GSE137555	3	3	1
GSE137636	2	2	1
GSE138289	3	3	1
GSE138333	3	3	1
GSE138681	1	1	1
GSE139003	2	2	1
GSE139147	3	3	1
GSE139293	3	3	1
GSE139326	2	2	1
GSE139458	2	2	1
GSE139618	3	3	1
GSE139619	3	3	1
GSE139620	3	3	1
GSE139659	3	3	1
GSE139808	3	3	1
GSE139830	3	3	1
GSE139972	3	3	1
GSE140156	3	3	1
GSE140211	2	2	1
GSE140222	3	3	1
GSE140308	2	2	1
GSE140417	3	3	1
GSE140544	3	3	1
GSE140605	3	3	1
GSE140681	7	7-10	1
GSE140729	2	2	1
GSE140847	3	3	1
GSE142171	1	1	1
GSE142364	3	3	1
GSE142636	3	3	1
GSE142749	3	3	1
GSE142826	3	3	1
GSE142827	2	2	1
GSE143320	3	3	1
GSE143396	3	3	1
GSE143456	3	3	1
GSE144066	3	3	1
GSE144093	3	3	1
GSE144208	7	7-10	1
GSE144480	2	2	1
GSE144585	3	3	1
GSE144601	3	3	1
GSE144726	3	3	1
GSE144762	3	3	1
GSE144767	3	3	1
GSE144814	3	3	1
GSE144944	2	2	1
GSE144948	3	3	1
GSE145587	2	2	1
GSE145704	3	3	1
GSE146622	3	3	1
GSE146676	3	3	1
GSE147222	3	3	1
GSE147423	3	3	1
GSE147449	6	6	1
GSE147734	3	3	1
GSE147849	3	3	1
GSE148096	3	3	1
GSE148275	2	2	1
GSE148802	3	3	1
GSE149270	3	3	1
GSE149593	2	2	1
GSE149828	6	6	1
GSE149928	2	2	1
GSE150092	3	3	1
GSE150114	2	2	1
GSE150334	3	3	1
GSE150521	7	7-10	1
GSE150523	2	2	1
GSE150524	2	2	1
GSE150605	2	2	1
GSE150815	3	3	1
GSE151004	3	3	1
GSE151022	3	3	1
GSE151967	3	3	1
GSE152051	2	2	1
GSE152162	3	3	1
GSE152170	3	3	1
GSE152661	3	3	1
GSE152727	3	3	1
GSE153267	3	3	1
GSE153692	2	2	1
GSE153777	3	3	1
GSE153828	3	3	1
GSE153898	3	3	1
GSE154163	1	1	1
GSE154516	4	4	1
GSE154844	3	3	1
GSE155268	3	3	1
GSE155487	2	2	1
GSE155573	3	3	1
GSE155607	4	4	1
GSE155837	4	4	1
GSE155841	4	4	1
GSE156318	3	3	1
GSE156496	3	3	1
GSE156775	3	3	1
GSE157260	2	2	1
GSE157625	3	3	1
GSE157658	3	3	1
GSE157887	4	4	1
GSE157991	2	2	1
GSE158225	2	2	1
GSE158359	3	3	1
GSE158845	2	2	1
GSE158885	3	3	1
GSE158904	2	2	1
GSE158932	2	2	1
GSE159063	4	4	1
GSE160340	3	3	1
GSE161030	3	3	1
GSE161411	2	2	1
GSE161471	3	3	1
GSE161759	3	3	1
GSE161860	4	4	1
GSE162295	3	3	1
GSE162987	3	3	1
GSE163106	3	3	1
GSE163308	3	3	1
GSE37682	2	2	1
GSE39023	1	1	1
GSE40478	1	1	1
GSE43189	1	1	1
GSE45335	1	1	1
GSE46153	3	3	1
GSE46559	3	3	1
GSE48165	1	1	1
GSE48671	3	3	1
GSE50708	2	2	1
GSE51037	3	3	1
GSE54440	2	2	1
GSE55884	2	2	1
GSE56346	3	3	1
GSE56689	2	2	1
GSE57155	4	4	1
GSE57482	1	1	1
GSE57732	2	2	1
GSE60163	3	3	1
GSE60191	4	4	1
GSE61008	2	2	1
GSE62244	1	1	1
GSE62785	4	4	1
GSE63948	2	2	1
GSE64513	3	3	1
GSE65189	6	6	1
GSE65659	4	4	1
GSE65973	4	4	1
GSE66467	3	3	1
GSE66737	3	3	1
GSE66822	2	2	1
GSE67058	4	4	1
GSE67697	3	3	1
GSE68033	1	1	1
GSE69637	4	4	1
GSE69876	3	3	1
GSE70228	3	3	1
GSE70701	2	2	1
GSE71042	2	2	1
GSE71884	2	2	1
GSE71916	2	2	1
GSE72142	1	1	1
GSE72259	6	6	1
GSE72316	3	3	1
GSE74103	2	2	1
GSE74176	2	2	1
GSE74192	2	2	1
GSE74220	2	2	1
GSE74322	3	3	1
GSE74554	3	3	1
GSE74569	1	1	1
GSE74918	4	4	1
GSE75236	1	1	1
GSE75681	4	4	1
GSE75731	2	2	1
GSE76229	3	3	1
GSE76338	1	1	1
GSE77025	2	2	1
GSE77896	4	4	1
GSE78078	4	4	1
GSE78764	2	2	1
GSE78972	2	2	1
GSE79830	1	1	1
GSE79916	2	2	1
GSE79927	3	3	1
GSE80264	2	2	1
GSE80349	2	2	1
GSE80382	2	2	1
GSE81043	2	2	1
GSE81128	2	2	1
GSE81202	4	4	1
GSE81466	3	3	1
GSE81469	3	3	1
GSE81913	3	3	1
GSE82013	3	3	1
GSE82035	3	3	1
GSE83195	3	3	1
GSE83218	2	2	1
GSE83341	4	4	1
GSE83368	3	3	1
GSE83498	4	4	1
GSE84490	3	3	1
GSE84737	2	2	1
GSE85095	3	3	1
GSE85128	4	4	1
GSE85461	4	4	1
GSE85657	3	3	1
GSE86086	3	3	1
GSE86428	3	3	1
GSE86976	3	3	1
GSE86997	3	3	1
GSE87046	2	2	1
GSE87089	3	3	1
GSE87167	1	1	1
GSE87407	4	4	1
GSE87456	4	4	1
GSE87495	3	3	1
GSE87706	3	3	1
GSE87744	3	3	1
GSE87821	4	4	1
GSE88735	3	3	1
GSE88918	1	1	1
GSE89004	3	3	1
GSE89106	2	2	1
GSE89238	3	3	1
GSE89511	4	4	1
GSE89588	2	2	1
GSE89773	3	3	1
GSE89863	3	3	1
GSE89940	3	3	1
GSE89942	2	2	1
GSE90021	4	4	1
GSE90712	3	3	1
GSE90744	3	3	1
GSE91388	3	3	1
GSE93056	4	4	1
GSE93574	3	3	1
GSE93614	3	3	1
GSE93670	3	3	1
GSE93681	3	3	1
GSE93684	4	4	1
GSE93758	3	3	1
GSE93827	2	2	1
GSE93877	2	2	1
GSE94036	3	3	1
GSE94442	3	3	1
GSE94512	3	3	1
GSE94680	2	2	1
GSE94842	4	4	1
GSE94947	4	4	1
GSE95008	3	3	1
GSE96059	3	3	1
GSE96626	3	3	1
GSE96725	3	3	1
GSE96960	3	3	1
GSE97016	3	3	1
GSE97115	2	2	1
GSE97322	1	1	1
GSE97352	4	4	1
GSE97789	4	4	1
GSE98091	3	3	1
GSE98329	3	3	1
GSE98400	4	4	1
GSE98467	3	3	1
GSE98526	2	2	1
GSE98720	1	1	1
GSE98941	3	3	1
GSE99097	1	1	1
GSE99632	2	2	1
GSE99981	1	1	1
GSE100009	2	2	1
GSE100062	4	4	1
GSE100287	3	3	1
GSE100347	3	3	1
GSE100396	3	3	1
GSE100822	3	3	1
GSE100892	4	4	1
GSE101342	3	3	1
GSE101465	4	4	1
GSE101484	5	5	1
GSE101484	4	4	1
GSE101883	6	6	1
GSE102237	3	3	1
GSE102365	4	4	1
GSE102852	3	3	1
GSE103146	4	4	1
GSE103305	8	7-10	1
GSE103361	3	3	1
GSE104152	4	4	1
GSE104234	5	5	1
GSE104255	4	4	1
GSE104366	5	5	1
GSE105436	3	3	1
GSE106339	4	4	1
GSE106371	5	5	1
GSE107167	5	5	1
GSE107183	5	5	1
GSE107586	5	5	1
GSE107997	3	3	1
GSE108454	4	4	1
GSE108469	4	4	1
GSE108807	6	6	1
GSE109385	3	3	1
GSE109765	6	6	1
GSE110307	4	4	1
GSE110341	5	5	1
GSE110374	3	3	1
GSE111038	4	4	1
GSE111906	3	3	1
GSE112092	4	4	1
GSE112499	4	4	1
GSE112640	4	4	1
GSE113157	3	3	1
GSE113366	5	5	1
GSE113848	3	3	1
GSE114463	3	3	1
GSE114517	37	>10	1
GSE114917	2	2	1
GSE114936	3	3	1
GSE115203	3	3	1
GSE116178	4	4	1
GSE116329	5	5	1
GSE116372	5	5	1
GSE116600	6	6	1
GSE117482	4	4	1
GSE118116	6	6	1
GSE118609	3	3	1
GSE118751	2	2	1
GSE119340	3	3	1
GSE119862	3	3	1
GSE119934	3	3	1
GSE120257	4	4	1
GSE120399	3	3	1
GSE120861	6	6	1
GSE122349	8	7-10	1
GSE122409	3	3	1
GSE122470	3	3	1
GSE122710	4	4	1
GSE122791	2	2	1
GSE122941	3	3	1
GSE122991	4	4	1
GSE123002	3	3	1
GSE123533	4	4	1
GSE123771	3	3	1
GSE123815	4	4	1
GSE123916	4	4	1
GSE124369	3	3	1
GSE124504	3	3	1
GSE124548	20	>10	1
GSE124745	3	3	1
GSE125512	11	>10	1
GSE125685	4	4	1
GSE126477	3	3	1
GSE126840	4	4	1
GSE127275	4	4	1
GSE127929	6	6	1
GSE128025	3	3	1
GSE128052	4	4	1
GSE128229	15	>10	1
GSE128382	3	3	1
GSE128906	4	4	1
GSE129088	4	4	1
GSE129442	2	2	1
GSE129619	6	6	1
GSE129983	3	3	1
GSE130485	2	2	1
GSE131476	4	4	1
GSE131949	4	4	1
GSE132373	3	3	1
GSE132637	3	3	1
GSE132930	6	6	1
GSE133408	3	3	1
GSE133505	2	2	1
GSE133763	4	4	1
GSE133798	5	5	1
GSE133993	3	3	1
GSE134736	3	3	1
GSE134963	11	>10	1
GSE135154	3	3	1
GSE135275	4	4	1
GSE135282	5	5	1
GSE135351	4	4	1
GSE135442	3	3	1
GSE135718	3	3	1
GSE136102	6	6	1
GSE137448	2	2	1
GSE137678	5	5	1
GSE137691	5	5	1
GSE138614	10	7-10	1
GSE138822	4	4	1
GSE139292	3	3	1
GSE139346	4	4	1
GSE139880	3	3	1
GSE139907	3	3	1
GSE139917	4	4	1
GSE140019	4	4	1
GSE140177	3	3	1
GSE140646	2	2	1
GSE140810	6	6	1
GSE141262	5	5	1
GSE141753	3	3	1
GSE142314	4	4	1
GSE142589	5	5	1
GSE142635	3	3	1
GSE142640	6	6	1
GSE142815	2	2	1
GSE143749	5	5	1
GSE143764	3	3	1
GSE143957	2	2	1
GSE144025	4	4	1
GSE144117	6	6	1
GSE144147	3	3	1
GSE144633	3	3	1
GSE144712	3	3	1
GSE144734	4	4	1
GSE145103	4	4	1
GSE145293	6	6	1
GSE145628	3	3	1
GSE145863	4	4	1
GSE145956	4	4	1
GSE146321	2	2	1
GSE146412	4	4	1
GSE146720	3	3	1
GSE149195	6	6	1
GSE149611	4	4	1
GSE149972	2	2	1
GSE150003	2	2	1
GSE150411	3	3	1
GSE150844	3	3	1
GSE151025	4	4	1
GSE151209	4	4	1
GSE151562	4	4	1
GSE151759	3	3	1
GSE153174	5	5	1
GSE153507	4	4	1
GSE153887	3	3	1
GSE155163	7	7-10	1
GSE155701	3	3	1
GSE155955	3	3	1
GSE155998	5	5	1
GSE156916	5	5	1
GSE157491	24	>10	1
GSE157723	6	6	1
GSE158753	7	7-10	1
GSE158891	4	4	1
GSE159984	29	>10	1
GSE161540	5	5	1
GSE161954	5	5	1
GSE163193	6	6	1
GSE41732	5	5	1
GSE48403	7	7-10	1
GSE50932	3	3	1
GSE51005	6	6	1
GSE51769	1	1	1
GSE51769	2	2	1
GSE54416	3	3	1
GSE56690	3	3	1
GSE59376	2	2	1
GSE61491	3	3	1
GSE61491	2	2	1
GSE63375	3	3	1
GSE64233	3	3	1
GSE64425	7	7-10	1
GSE64810	20	>10	1
GSE65832	20	>10	1
GSE66443	3	3	1
GSE67971	4	4	1
GSE68719	29	>10	1
GSE69162	2	2	1
GSE69729	2	2	1
GSE70437	5	5	1
GSE70623	5	5	1
GSE71862	3	3	1
GSE71968	7	7-10	1
GSE73845	5	5	1
GSE74113	8	7-10	1
GSE77934	3	3	1
GSE78158	3	3	1
GSE79143	18	>10	1
GSE79259	3	3	1
GSE79864	3	3	1
GSE80780	5	5	1
GSE82147	3	3	1
GSE84209	3	3	1
GSE85702	8	7-10	1
GSE89260	3	3	1
GSE89964	5	5	1
GSE90781	2	2	1
GSE90906	4	4	1
GSE93279	3	3	1
GSE93318	2	2	1
GSE94335	9	7-10	1
GSE94690	3	3	1
GSE94832	6	6	1
GSE96922	4	4	1
GSE96965	3	3	1
GSE99086	3	3	1
GSE99363	2	2	1
GSE99407	1	1	1
GSE99480	3	3	1
GSE99992	43	>10	1
GSE100332	2	2	0
GSE100449	3	3	0
GSE100732	4	4	0
GSE100823	9	7-10	0
GSE101993	4	4	0
GSE101994	6	6	0
GSE101995	5	5	0
GSE102116	4	4	0
GSE102118	46	>10	0
GSE102254	4	4	0
GSE102589	4	4	0
GSE103257	4	4	0
GSE103670	4	4	0
GSE103776	3	3	0
GSE103923	4	4	0
GSE103949	3	3	0
GSE104083	3	3	0
GSE104336	6	6	0
GSE104797	4	4	0
GSE104842	5	5	0
GSE105406	3	3	0
GSE105790	2	2	0
GSE106223	3	3	0
GSE106440	4	4	0
GSE106506	6	6	0
GSE106662	4	4	0
GSE106688	2	2	0
GSE107048	3	3	0
GSE107064	4	4	0
GSE107090	2	2	0
GSE107334	9	7-10	0
GSE108184	2	2	0
GSE108643	15	>10	0
GSE108844	6	6	0
GSE108873	2	2	0
GSE109294	5	5	0
GSE109322	3	3	0
GSE109472	4	4	0
GSE109540	2	2	0
GSE109544	3	3	0
GSE109850	2	2	0
GSE110131	3	3	0
GSE110192	4	4	0
GSE110422	2	2	0
GSE111082	3	3	0
GSE111120	19	>10	0
GSE111148	4	4	0
GSE111394	3	3	0
GSE111612	4	4	0
GSE111753	5	5	0
GSE111824	2	2	0
GSE112080	4	4	0
GSE112146	3	3	0
GSE112401	3	3	0
GSE112451	2	2	0
GSE112649	4	4	0
GSE113240	3	3	0
GSE113773	4	4	0
GSE114472	4	4	0
GSE114924	3	3	0
GSE114987	4	4	0
GSE114995	3	3	0
GSE115272	2	2	0
GSE115845	2	2	0
GSE115905	2	2	0
GSE116087	3	3	0
GSE116241	3	3	0
GSE116364	3	3	0
GSE116650	2	2	0
GSE116759	3	3	0
GSE116850	2	2	0
GSE116864	3	3	0
GSE116865	4	4	0
GSE117067	4	4	0
GSE117229	4	4	0
GSE117557	3	3	0
GSE118004	3	3	0
GSE118217	4	4	0
GSE118443	5	5	0
GSE118566	3	3	0
GSE118918	4	4	0
GSE119029	4	4	0
GSE119273	4	4	0
GSE119623	4	4	0
GSE119949	3	3	0
GSE120054	3	3	0
GSE120174	6	6	0
GSE120863	6	6	0
GSE121099	5	5	0
GSE121223	4	4	0
GSE121241	4	4	0
GSE121519	4	4	0
GSE121795	4	4	0
GSE122343	8	7-10	0
GSE122405	8	7-10	0
GSE122412	4	4	0
GSE122655	2	2	0
GSE122900	4	4	0
GSE123101	2	2	0
GSE123303	3	3	0
GSE123514	4	4	0
GSE123909	8	7-10	0
GSE124254	2	2	0
GSE124304	4	4	0
GSE124409	3	3	0
GSE124525	4	4	0
GSE124624	10	7-10	0
GSE125023	3	3	0
GSE125603	3	3	0
GSE126403	4	4	0
GSE126406	4	4	0
GSE126516	6	6	0
GSE126632	4	4	0
GSE126720	2	2	0
GSE126749	2	2	0
GSE126860	4	4	0
GSE126940	3	3	0
GSE127917	3	3	0
GSE128059	3	3	0
GSE128151	5	5	0
GSE128196	4	4	0
GSE128379	4	4	0
GSE128477	3	3	0
GSE128480	3	3	0
GSE129503	3	3	0
GSE129707	3	3	0
GSE130271	5	5	0
GSE130592	3	3	0
GSE130595	3	3	0
GSE130984	5	5	0
GSE130986	5	5	0
GSE131234	4	4	0
GSE131319	3	3	0
GSE131750	3	3	0
GSE131874	4	4	0
GSE131954	8	7-10	0
GSE132731	8	7-10	0
GSE132733	4	4	0
GSE132958	2	2	0
GSE133036	8	7-10	0
GSE133261	12	>10	0
GSE133817	6	6	0
GSE133818	6	6	0
GSE133820	6	6	0
GSE134325	3	3	0
GSE134351	3	3	0
GSE134368	4	4	0
GSE134700	2	2	0
GSE134756	5	5	0
GSE134878	27	>10	0
GSE135264	2	2	0
GSE135432	3	3	0
GSE135687	6	6	0
GSE136081	5	5	0
GSE136377	5	5	0
GSE136669	4	4	0
GSE136931	2	2	0
GSE137216	3	3	0
GSE137428	2	2	0
GSE137451	10	7-10	0
GSE137737	4	4	0
GSE137918	4	4	0
GSE138011	3	3	0
GSE138110	2	2	0
GSE138116	3	3	0
GSE138373	3	3	0
GSE138389	6	6	0
GSE138538	2	2	0
GSE138810	6	6	0
GSE138987	3	3	0
GSE139884	9	7-10	0
GSE140104	4	4	0
GSE140513	4	4	0
GSE140633	4	4	0
GSE140725	5	5	0
GSE141124	4	4	0
GSE141186	4	4	0
GSE142163	24	>10	0
GSE142622	3	3	0
GSE142626	4	4	0
GSE144035	2	2	0
GSE144057	18	>10	0
GSE146212	6	6	0
GSE146624	3	3	0
GSE146732	4	4	0
GSE146803	4	4	0
GSE146887	4	4	0
GSE147337	4	4	0
GSE147339	10	7-10	0
GSE147428	4	4	0
GSE147435	5	5	0
GSE147503	4	4	0
GSE147630	4	4	0
GSE147647	7	7-10	0
GSE147818	7	7-10	0
GSE149019	6	6	0
GSE149413	4	4	0
GSE149743	3	3	0
GSE149870	4	4	0
GSE149887	4	4	0
GSE149970	2	2	0
GSE150332	3	3	0
GSE150642	3	3	0
GSE150768	4	4	0
GSE151711	3	3	0
GSE153328	3	3	0
GSE154251	3	3	0
GSE154320	3	3	0
GSE155012	3	3	0
GSE155626	6	6	0
GSE155869	3	3	0
GSE156071	4	4	0
GSE156109	6	6	0
GSE156413	2	2	0
GSE156471	6	6	0
GSE157672	3	3	0
GSE157940	4	4	0
GSE158553	8	7-10	0
GSE158996	3	3	0
GSE159118	2	2	0
GSE159243	5	5	0
GSE160214	4	4	0
GSE160854	6	6	0
GSE162531	3	3	0
GSE162590	4	4	0
GSE162927	4	4	0
GSE163294	4	4	0
GSE164078	23	>10	0
GSE37111	1	1	0
GSE37764	6	6	0
GSE39605	3	3	0
GSE40218	3	3	0
GSE41285	12	>10	0
GSE41590	2	2	0
GSE44376	4	4	0
GSE44668	5	5	0
GSE46669	6	6	0
GSE47926	3	3	0
GSE48166	15	>10	0
GSE49121	4	4	0
GSE50557	3	3	0
GSE53976	2	2	0
GSE54246	4	4	0
GSE54286	3	3	0
GSE56144	2	2	0
GSE56169	2	2	0
GSE58586	6	6	0
GSE59318	3	3	0
GSE59705	4	4	0
GSE59781	4	4	0
GSE59851	2	2	0
GSE60012	4	4	0
GSE60178	2	2	0
GSE60756	12	>10	0
GSE61202	4	4	0
GSE61690	4	4	0
GSE61954	3	3	0
GSE62571	6	6	0
GSE63265	3	3	0
GSE63300	4	4	0
GSE63578	3	3	0
GSE63794	2	2	0
GSE64389	3	3	0
GSE64455	3	3	0
GSE64687	2	2	0
GSE64757	3	3	0
GSE65024	2	2	0
GSE65025	2	2	0
GSE65107	4	4	0
GSE65207	2	2	0
GSE65555	2	2	0
GSE65994	2	2	0
GSE66044	4	4	0
GSE66301	6	6	0
GSE67245	3	3	0
GSE67403	3	3	0
GSE67503	3	3	0
GSE67787	5	5	0
GSE68684	1	1	0
GSE69461	3	3	0
GSE69654	4	4	0
GSE70283	3	3	0
GSE70413	2	2	0
GSE70860	2	2	0
GSE71050	3	3	0
GSE71284	2	2	0
GSE71369	2	2	0
GSE72178	2	2	0
GSE72390	6	6	0
GSE72947	4	4	0
GSE73060	4	4	0
GSE73413	3	3	0
GSE73566	6	6	0
GSE73678	2	2	0
GSE73887	2	2	0
GSE73972	2	2	0
GSE74131	2	2	0
GSE74642	2	2	0
GSE74973	4	4	0
GSE74985	3	3	0
GSE75000	4	4	0
GSE75199	2	2	0
GSE75614	3	3	0
GSE75850	5	5	0
GSE75931	2	2	0
GSE76396	4	4	0
GSE76683	4	4	0
GSE76864	3	3	0
GSE76865	3	3	0
GSE77185	2	2	0
GSE77303	3	3	0
GSE77304	3	3	0
GSE78711	2	2	0
GSE78761	2	2	0
GSE78824	3	3	0
GSE79407	2	2	0
GSE79408	3	3	0
GSE79524	3	3	0
GSE79577	3	3	0
GSE79666	7	7-10	0
GSE79696	3	3	0
GSE79776	5	5	0
GSE79779	3	3	0
GSE80128	3	3	0
GSE80237	6	6	0
GSE80473	4	4	0
GSE80597	1	1	0
GSE81114	4	4	0
GSE81437	3	3	0
GSE81493	3	3	0
GSE81555	4	4	0
GSE81803	3	3	0
GSE83454	2	2	0
GSE83455	4	4	0
GSE83541	5	5	0
GSE83601	5	5	0
GSE83631	3	3	0
GSE83828	2	2	0
GSE83927	4	4	0
GSE84145	3	3	0
GSE84160	4	4	0
GSE84249	6	6	0
GSE84439	13	>10	0
GSE84798	3	3	0
GSE84969	4	4	0
GSE85329	4	4	0
GSE85402	5	5	0
GSE85423	7	7-10	0
GSE85516	3	3	0
GSE85565	4	4	0
GSE85653	3	3	0
GSE86054	4	4	0
GSE86323	1	1	0
GSE86837	5	5	0
GSE87027	6	6	0
GSE87748	10	7-10	0
GSE87848	4	4	0
GSE87855	4	4	0
GSE87862	2	2	0
GSE88710	4	4	0
GSE88819	3	3	0
GSE89024	5	5	0
GSE89210	4	4	0
GSE89242	4	4	0
GSE89857	6	6	0
GSE90022	4	4	0
GSE90160	4	4	0
GSE90637	2	2	0
GSE90889	4	4	0
GSE92620	3	3	0
GSE92874	4	4	0
GSE92887	3	3	0
GSE92936	5	5	0
GSE93385	3	3	0
GSE93604	4	4	0
GSE93656	2	2	0
GSE93743	3	3	0
GSE93755	2	2	0
GSE94252	3	3	0
GSE94264	3	3	0
GSE94377	4	4	0
GSE94853	2	2	0
GSE95048	3	3	0
GSE95201	4	4	0
GSE95333	3	3	0
GSE95722	3	3	0
GSE95822	5	5	0
GSE96684	4	4	0
GSE97027	5	5	0
GSE97184	3	3	0
GSE97792	4	4	0
GSE97996	3	3	0
GSE98373	2	2	0
GSE99130	9	7-10	0
GSE99304	3	3	0
GSE99405	4	4	0
GSE99490	2	2	0
GSE99598	4	4	0
GSE100077	3	3	0
GSE100092	1	1	0
GSE100183	3	3	0
GSE100245	2	2	0
GSE100277	2	2	0
GSE100285	1	1	0
GSE100290	3	3	0
GSE100358	2	2	0
GSE100367	2	2	0
GSE100369	2	2	0
GSE100429	3	3	0
GSE100578	3	3	0
GSE100582	2	2	0
GSE100632	1	1	0
GSE100678	3	3	0
GSE100954	2	2	0
GSE100990	3	3	0
GSE101157	2	2	0
GSE101232	2	2	0
GSE101300	3	3	0
GSE101430	2	2	0
GSE101458	3	3	0
GSE101494	3	3	0
GSE101510	2	2	0
GSE101566	2	2	0
GSE101596	3	3	0
GSE101605	2	2	0
GSE101643	1	1	0
GSE101655	2	2	0
GSE101668	3	3	0
GSE101762	2	2	0
GSE101788	3	3	0
GSE101797	3	3	0
GSE101801	2	2	0
GSE101833	3	3	0
GSE101911	1	1	0
GSE101939	1	1	0
GSE102041	3	3	0
GSE102060	2	2	0
GSE102141	3	3	0
GSE102142	3	3	0
GSE102231	2	2	0
GSE102368	2	2	0
GSE102369	3	3	0
GSE102421	1	1	0
GSE102531	2	2	0
GSE102582	2	2	0
GSE102606	2	2	0
GSE102751	3	3	0
GSE102779	2	2	0
GSE102780	2	2	0
GSE102987	1	1	0
GSE103069	3	3	0
GSE103167	1	1	0
GSE103607	3	3	0
GSE103742	2	2	0
GSE103747	2	2	0
GSE103748	3	3	0
GSE103914	3	3	0
GSE103933	1	1	0
GSE103956	3	3	0
GSE103999	2	2	0
GSE104090	2	2	0
GSE104094	1	1	0
GSE104236	1	1	0
GSE104286	2	2	0
GSE104300	1	1	0
GSE104422	3	3	0
GSE104527	1	1	0
GSE104552	2	2	0
GSE104607	1	1	0
GSE104608	3	3	0
GSE104868	3	3	0
GSE104944	3	3	0
GSE104946	1	1	0
GSE105064	3	3	0
GSE105068	3	3	0
GSE105121	3	3	0
GSE105128	3	3	0
GSE105169	3	3	0
GSE105173	3	3	0
GSE105767	3	3	0
GSE105789	2	2	0
GSE106165	1	1	0
GSE106259	3	3	0
GSE106342	1	1	0
GSE106390	3	3	0
GSE106445	2	2	0
GSE106605	2	2	0
GSE106652	3	3	0
GSE106655	1	1	0
GSE106716	2	2	0
GSE106735	3	3	0
GSE106738	3	3	0
GSE106740	3	3	0
GSE106768	1	1	0
GSE106845	3	3	0
GSE106934	3	3	0
GSE106943	3	3	0
GSE107228	3	3	0
GSE107249	3	3	0
GSE107389	2	2	0
GSE107564	2	2	0
GSE107578	2	2	0
GSE107676	1	1	0
GSE107762	3	3	0
GSE107849	3	3	0
GSE108005	3	3	0
GSE108018	2	2	0
GSE108252	1	1	0
GSE108347	1	1	0
GSE108435	2	2	0
GSE108438	2	2	0
GSE108471	2	2	0
GSE108472	3	3	0
GSE108651	2	2	0
GSE108662	2	2	0
GSE108678	2	2	0
GSE108749	2	2	0
GSE108794	2	2	0
GSE108798	2	2	0
GSE108836	1	1	0
GSE108872	3	3	0
GSE108898	2	2	0
GSE109130	3	3	0
GSE109167	2	2	0
GSE109185	2	2	0
GSE109201	3	3	0
GSE109257	3	3	0
GSE109350	2	2	0
GSE109362	1	1	0
GSE109369	2	2	0
GSE109378	2	2	0
GSE109443	2	2	0
GSE109461	3	3	0
GSE109510	3	3	0
GSE109522	1	1	0
GSE109582	2	2	0
GSE109754	2	2	0
GSE109801	1	1	0
GSE109870	3	3	0
GSE109976	3	3	0
GSE110018	2	2	0
GSE110045	1	1	0
GSE110073	3	3	0
GSE110163	3	3	0
GSE110327	3	3	0
GSE110392	1	1	0
GSE110489	1	1	0
GSE110567	3	3	0
GSE110620	3	3	0
GSE110646	3	3	0
GSE110698	1	1	0
GSE110745	3	3	0
GSE110971	3	3	0
GSE111150	2	2	0
GSE111169	1	1	0
GSE111221	3	3	0
GSE111227	3	3	0
GSE111294	3	3	0
GSE111302	3	3	0
GSE111305	2	2	0
GSE111379	3	3	0
GSE111454	2	2	0
GSE111538	3	3	0
GSE111630	2	2	0
GSE111666	3	3	0
GSE111792	3	3	0
GSE111945	3	3	0
GSE112157	1	1	0
GSE112248	3	3	0
GSE112261	3	3	0
GSE112368	3	3	0
GSE112744	3	3	0
GSE112778	2	2	0
GSE112895	3	3	0
GSE112938	2	2	0
GSE113070	2	2	0
GSE113085	3	3	0
GSE113114	3	3	0
GSE113252	3	3	0
GSE113400	2	2	0
GSE113410	1	1	0
GSE113492	3	3	0
GSE113519	3	3	0
GSE113557	3	3	0
GSE113636	3	3	0
GSE113638	3	3	0
GSE113648	2	2	0
GSE113650	3	3	0
GSE113688	2	2	0
GSE113761	3	3	0
GSE113847	3	3	0
GSE113871	3	3	0
GSE114015	3	3	0
GSE114034	2	2	0
GSE114229	2	2	0
GSE114301	2	2	0
GSE114363	3	3	0
GSE114428	3	3	0
GSE114516	2	2	0
GSE114531	3	3	0
GSE114642	2	2	0
GSE114814	2	2	0
GSE114941	3	3	0
GSE114998	2	2	0
GSE115031	3	3	0
GSE115139	1	1	0
GSE115172	2	2	0
GSE115330	3	3	0
GSE115361	3	3	0
GSE115462	3	3	0
GSE115474	3	3	0
GSE115498	3	3	0
GSE115509	2	2	0
GSE115537	3	3	0
GSE115554	2	2	0
GSE115737	2	2	0
GSE115739	2	2	0
GSE115740	2	2	0
GSE115743	3	3	0
GSE115762	3	3	0
GSE115789	2	2	0
GSE115815	3	3	0
GSE115993	1	1	0
GSE116059	3	3	0
GSE116188	2	2	0
GSE116458	2	2	0
GSE116462	2	2	0
GSE116476	2	2	0
GSE116499	2	2	0
GSE116508	1	1	0
GSE116538	3	3	0
GSE116579	2	2	0
GSE116582	3	3	0
GSE116587	2	2	0
GSE116620	3	3	0
GSE116758	3	3	0
GSE116776	3	3	0
GSE116819	3	3	0
GSE116915	3	3	0
GSE116986	3	3	0
GSE117032	2	2	0
GSE117089	3	3	0
GSE117559	3	3	0
GSE117621	2	2	0
GSE117669	1	1	0
GSE117682	3	3	0
GSE117703	3	3	0
GSE117717	2	2	0
GSE117746	3	3	0
GSE117773	3	3	0
GSE117961	3	3	0
GSE117967	3	3	0
GSE117978	3	3	0
GSE118135	2	2	0
GSE118275	3	3	0
GSE118320	2	2	0
GSE118323	3	3	0
GSE118371	3	3	0
GSE118431	2	2	0
GSE118449	3	3	0
GSE118479	1	1	0
GSE118501	1	1	0
GSE118552	3	3	0
GSE118559	2	2	0
GSE118663	2	2	0
GSE118674	3	3	0
GSE118772	3	3	0
GSE118823	2	2	0
GSE118841	3	3	0
GSE118859	3	3	0
GSE118915	2	2	0
GSE118994	2	2	0
GSE119025	1	1	0
GSE119046	2	2	0
GSE119074	3	3	0
GSE119190	3	3	0
GSE119332	1	1	0
GSE119422	2	2	0
GSE119547	3	3	0
GSE119769	2	2	0
GSE119840	3	3	0
GSE120268	2	2	0
GSE120366	3	3	0
GSE120602	2	2	0
GSE120689	3	3	0
GSE120829	2	2	0
GSE120874	3	3	0
GSE120889	3	3	0
GSE120921	2	2	0
GSE121074	3	3	0
GSE121104	2	2	0
GSE121110	1	1	0
GSE121120	3	3	0
GSE121176	3	3	0
GSE121213	2	2	0
GSE121214	3	3	0
GSE121222	1	1	0
GSE121272	3	3	0
GSE121342	3	3	0
GSE121515	2	2	0
GSE121674	3	3	0
GSE121694	3	3	0
GSE121725	2	2	0
GSE121794	2	2	0
GSE121809	3	3	0
GSE121863	1	1	0
GSE121888	2	2	0
GSE121955	3	3	0
GSE121956	3	3	0
GSE122033	3	3	0
GSE122045	3	3	0
GSE122047	1	1	0
GSE122089	1	1	0
GSE122139	1	1	0
GSE122157	3	3	0
GSE122210	3	3	0
GSE122235	3	3	0
GSE122292	3	3	0
GSE122393	3	3	0
GSE122486	3	3	0
GSE122566	3	3	0
GSE122665	1	1	0
GSE122717	3	3	0
GSE122724	3	3	0
GSE122726	2	2	0
GSE122753	1	1	0
GSE122767	3	3	0
GSE122796	3	3	0
GSE122812	2	2	0
GSE122950	1	1	0
GSE122990	3	3	0
GSE122995	2	2	0
GSE123019	2	2	0
GSE123186	3	3	0
GSE123277	2	2	0
GSE123282	2	2	0
GSE123381	1	1	0
GSE123440	3	3	0
GSE123554	2	2	0
GSE123846	3	3	0
GSE124301	3	3	0
GSE124317	2	2	0
GSE124324	3	3	0
GSE124544	3	3	0
GSE124622	3	3	0
GSE124643	2	2	0
GSE124655	3	3	0
GSE124753	2	2	0
GSE124771	3	3	0
GSE124924	1	1	0
GSE124963	3	3	0
GSE125052	3	3	0
GSE125282	3	3	0
GSE125453	2	2	0
GSE125577	3	3	0
GSE125581	3	3	0
GSE125642	2	2	0
GSE125698	3	3	0
GSE125738	3	3	0
GSE125756	2	2	0
GSE125776	2	2	0
GSE125802	1	1	0
GSE125852	3	3	0
GSE125917	3	3	0
GSE125963	3	3	0
GSE125964	3	3	0
GSE126084	3	3	0
GSE126164	1	1	0
GSE126185	2	2	0
GSE126248	3	3	0
GSE126311	3	3	0
GSE126401	2	2	0
GSE126564	3	3	0
GSE126635	3	3	0
GSE126707	2	2	0
GSE126708	3	3	0
GSE126717	3	3	0
GSE126888	3	3	0
GSE126960	1	1	0
GSE127516	3	3	0
GSE127751	2	2	0
GSE127769	1	1	0
GSE127802	1	1	0
GSE127805	3	3	0
GSE127816	3	3	0
GSE127886	2	2	0
GSE127976	3	3	0
GSE128191	3	3	0
GSE128194	3	3	0
GSE128237	2	2	0
GSE128246	3	3	0
GSE128308	3	3	0
GSE128349	3	3	0
GSE128395	1	1	0
GSE128496	3	3	0
GSE128566	1	1	0
GSE128661	3	3	0
GSE128700	3	3	0
GSE128741	2	2	0
GSE128815	3	3	0
GSE128838	3	3	0
GSE128839	3	3	0
GSE128840	3	3	0
GSE128872	1	1	0
GSE128946	3	3	0
GSE129145	3	3	0
GSE129182	2	2	0
GSE129190	3	3	0
GSE129277	2	2	0
GSE129287	3	3	0
GSE129353	1	1	0
GSE129533	2	2	0
GSE129544	1	1	0
GSE129593	3	3	0
GSE129613	1	1	0
GSE129624	2	2	0
GSE129680	3	3	0
GSE129683	3	3	0
GSE129771	2	2	0
GSE129944	2	2	0
GSE129993	1	1	0
GSE130013	1	1	0
GSE130095	3	3	0
GSE130197	1	1	0
GSE130284	3	3	0
GSE130301	2	2	0
GSE130361	3	3	0
GSE130648	3	3	0
GSE130728	2	2	0
GSE130741	3	3	0
GSE130768	3	3	0
GSE130907	3	3	0
GSE130920	3	3	0
GSE130939	3	3	0
GSE131035	2	2	0
GSE131217	2	2	0
GSE131246	3	3	0
GSE131345	2	2	0
GSE131361	2	2	0
GSE131455	2	2	0
GSE131517	1	1	0
GSE131576	2	2	0
GSE131584	1	1	0
GSE131840	3	3	0
GSE131919	1	1	0
GSE131931	3	3	0
GSE131975	3	3	0
GSE132062	3	3	0
GSE132075	1	1	0
GSE132200	1	1	0
GSE132299	2	2	0
GSE132332	3	3	0
GSE132500	2	2	0
GSE132556	3	3	0
GSE132698	2	2	0
GSE132838	3	3	0
GSE132894	3	3	0
GSE132908	3	3	0
GSE132928	1	1	0
GSE133000	3	3	0
GSE133064	2	2	0
GSE133091	3	3	0
GSE133264	3	3	0
GSE133307	1	1	0
GSE133323	3	3	0
GSE133483	3	3	0
GSE133677	3	3	0
GSE133735	3	3	0
GSE133738	2	2	0
GSE133753	3	3	0
GSE133819	3	3	0
GSE133844	1	1	0
GSE134050	3	3	0
GSE134091	1	1	0
GSE134180	3	3	0
GSE134182	1	1	0
GSE134202	3	3	0
GSE134241	2	2	0
GSE134335	2	2	0
GSE134415	3	3	0
GSE134554	3	3	0
GSE134581	2	2	0
GSE134693	3	3	0
GSE134699	3	3	0
GSE134786	3	3	0
GSE134846	3	3	0
GSE134933	2	2	0
GSE134938	3	3	0
GSE134959	2	2	0
GSE135085	3	3	0
GSE135086	1	1	0
GSE135195	3	3	0
GSE135257	2	2	0
GSE135280	3	3	0
GSE135315	3	3	0
GSE135371	3	3	0
GSE135385	3	3	0
GSE135483	1	1	0
GSE135495	1	1	0
GSE135557	3	3	0
GSE135559	3	3	0
GSE135579	1	1	0
GSE135667	3	3	0
GSE135823	1	1	0
GSE135837	2	2	0
GSE135861	2	2	0
GSE136062	3	3	0
GSE136239	3	3	0
GSE136250	3	3	0
GSE136387	2	2	0
GSE136623	3	3	0
GSE137065	3	3	0
GSE137215	3	3	0
GSE137256	3	3	0
GSE137368	3	3	0
GSE137389	3	3	0
GSE137425	3	3	0
GSE137457	3	3	0
GSE137468	1	1	0
GSE137519	3	3	0
GSE137571	3	3	0
GSE137721	3	3	0
GSE137843	3	3	0
GSE137889	1	1	0
GSE137934	2	2	0
GSE137945	3	3	0
GSE137988	3	3	0
GSE138057	3	3	0
GSE138113	2	2	0
GSE138153	3	3	0
GSE138225	1	1	0
GSE138441	2	2	0
GSE138445	3	3	0
GSE138449	2	2	0
GSE138668	3	3	0
GSE138789	3	3	0
GSE138793	3	3	0
GSE138807	3	3	0
GSE138878	3	3	0
GSE139018	3	3	0
GSE139050	3	3	0
GSE139087	3	3	0
GSE139120	3	3	0
GSE139212	2	2	0
GSE139272	2	2	0
GSE139564	3	3	0
GSE139576	3	3	0
GSE139581	3	3	0
GSE139616	1	1	0
GSE139845	3	3	0
GSE139879	3	3	0
GSE139980	1	1	0
GSE140110	3	3	0
GSE140150	3	3	0
GSE140248	3	3	0
GSE140304	2	2	0
GSE140476	3	3	0
GSE140625	3	3	0
GSE140704	3	3	0
GSE140815	3	3	0
GSE140856	3	3	0
GSE140878	1	1	0
GSE140926	3	3	0
GSE140993	1	1	0
GSE141097	3	3	0
GSE141163	3	3	0
GSE141579	2	2	0
GSE141707	2	2	0
GSE141808	3	3	0
GSE141820	2	2	0
GSE141854	2	2	0
GSE141886	1	1	0
GSE142017	2	2	0
GSE142022	2	2	0
GSE142063	1	1	0
GSE142269	3	3	0
GSE142374	1	1	0
GSE142458	2	2	0
GSE142561	1	1	0
GSE142606	2	2	0
GSE142617	3	3	0
GSE142710	2	2	0
GSE142711	2	2	0
GSE142713	3	3	0
GSE142730	2	2	0
GSE142825	2	2	0
GSE143361	3	3	0
GSE143808	2	2	0
GSE144010	3	3	0
GSE144078	2	2	0
GSE144160	3	3	0
GSE144167	2	2	0
GSE144739	3	3	0
GSE144795	1	1	0
GSE144841	2	2	0
GSE144947	3	3	0
GSE144979	2	2	0
GSE145167	3	3	0
GSE145169	2	2	0
GSE145211	2	2	0
GSE145330	3	3	0
GSE145469	3	3	0
GSE145504	2	2	0
GSE145514	2	2	0
GSE145635	1	1	0
GSE145637	3	3	0
GSE145713	3	3	0
GSE145792	3	3	0
GSE145907	3	3	0
GSE146063	3	3	0
GSE146307	1	1	0
GSE146310	3	3	0
GSE146335	3	3	0
GSE146380	1	1	0
GSE146474	2	2	0
GSE146488	1	1	0
GSE146546	3	3	0
GSE146547	3	3	0
GSE146618	2	2	0
GSE146629	3	3	0
GSE146640	3	3	0
GSE146659	3	3	0
GSE146735	3	3	0
GSE146802	3	3	0
GSE146805	3	3	0
GSE146806	3	3	0
GSE147001	2	2	0
GSE147413	2	2	0
GSE147419	2	2	0
GSE147427	2	2	0
GSE147447	1	1	0
GSE147650	2	2	0
GSE147651	3	3	0
GSE147936	2	2	0
GSE147990	3	3	0
GSE148051	3	3	0
GSE148116	2	2	0
GSE148178	3	3	0
GSE148336	3	3	0
GSE148377	2	2	0
GSE148484	3	3	0
GSE148662	2	2	0
GSE148669	3	3	0
GSE148684	3	3	0
GSE148854	3	3	0
GSE148910	3	3	0
GSE149011	2	2	0
GSE149059	3	3	0
GSE149120	1	1	0
GSE149235	3	3	0
GSE149272	3	3	0
GSE149400	1	1	0
GSE149410	3	3	0
GSE149442	3	3	0
GSE149554	3	3	0
GSE149577	3	3	0
GSE149869	3	3	0
GSE150171	3	3	0
GSE150196	3	3	0
GSE150220	3	3	0
GSE150394	3	3	0
GSE150466	2	2	0
GSE150548	1	1	0
GSE150583	2	2	0
GSE150634	3	3	0
GSE150636	2	2	0
GSE150757	2	2	0
GSE150791	2	2	0
GSE150807	3	3	0
GSE150951	1	1	0
GSE151024	2	2	0
GSE151059	3	3	0
GSE151225	3	3	0
GSE151320	3	3	0
GSE151340	3	3	0
GSE151359	1	1	0
GSE151411	2	2	0
GSE151477	1	1	0
GSE151597	3	3	0
GSE151745	2	2	0
GSE151973	3	3	0
GSE152050	3	3	0
GSE152114	2	2	0
GSE152237	3	3	0
GSE152318	3	3	0
GSE152339	2	2	0
GSE152470	1	1	0
GSE152471	1	1	0
GSE152811	2	2	0
GSE152836	3	3	0
GSE152866	2	2	0
GSE152875	3	3	0
GSE152913	2	2	0
GSE153023	3	3	0
GSE153386	1	1	0
GSE153552	1	1	0
GSE153782	1	1	0
GSE153978	1	1	0
GSE153994	3	3	0
GSE154016	3	3	0
GSE154046	3	3	0
GSE154216	3	3	0
GSE154297	2	2	0
GSE154355	3	3	0
GSE154460	3	3	0
GSE154474	3	3	0
GSE154550	3	3	0
GSE154551	3	3	0
GSE154897	3	3	0
GSE155059	2	2	0
GSE155112	1	1	0
GSE155459	2	2	0
GSE155521	2	2	0
GSE155572	3	3	0
GSE155609	3	3	0
GSE155822	3	3	0
GSE155939	2	2	0
GSE155980	3	3	0
GSE155989	3	3	0
GSE156042	3	3	0
GSE156089	1	1	0
GSE156221	1	1	0
GSE156235	3	3	0
GSE156449	3	3	0
GSE156578	2	2	0
GSE156607	3	3	0
GSE156717	3	3	0
GSE157179	2	2	0
GSE157275	2	2	0
GSE157946	2	2	0
GSE158085	3	3	0
GSE158212	3	3	0
GSE158266	3	3	0
GSE158300	3	3	0
GSE158372	2	2	0
GSE158522	2	2	0
GSE158604	2	2	0
GSE158664	3	3	0
GSE158758	3	3	0
GSE158946	3	3	0
GSE158989	1	1	0
GSE159158	1	1	0
GSE159220	3	3	0
GSE159531	2	2	0
GSE159640	3	3	0
GSE159789	2	2	0
GSE159889	3	3	0
GSE160138	2	2	0
GSE160228	2	2	0
GSE160441	3	3	0
GSE160894	3	3	0
GSE161186	3	3	0
GSE161286	3	3	0
GSE161914	1	1	0
GSE162094	2	2	0
GSE163285	2	2	0
GSE163468	3	3	0
GSE163583	3	3	0
GSE163589	2	2	0
GSE33736	1	1	0
GSE33782	1	1	0
GSE35178	1	1	0
GSE35616	3	3	0
GSE36005	3	3	0
GSE36248	1	1	0
GSE36597	1	1	0
GSE36781	1	1	0
GSE36959	1	1	0
GSE38236	1	1	0
GSE38371	1	1	0
GSE39652	2	2	0
GSE39657	1	1	0
GSE39673	1	1	0
GSE40228	1	1	0
GSE40953	1	1	0
GSE41090	3	3	0
GSE41373	2	2	0
GSE41766	3	3	0
GSE42443	1	1	0
GSE42757	3	3	0
GSE43351	1	1	0
GSE43431	1	1	0
GSE43614	2	2	0
GSE43788	1	1	0
GSE44233	3	3	0
GSE44333	1	1	0
GSE44564	2	2	0
GSE44665	3	3	0
GSE44831	1	1	0
GSE44846	2	2	0
GSE45532	3	3	0
GSE45788	1	1	0
GSE46066	1	1	0
GSE46340	3	3	0
GSE46486	1	1	0
GSE46807	2	2	0
GSE47083	1	1	0
GSE47095	1	1	0
GSE47395	3	3	0
GSE47399	3	3	0
GSE47919	3	3	0
GSE48777	2	2	0
GSE49097	2	2	0
GSE49700	3	3	0
GSE49716	1	1	0
GSE49935	3	3	0
GSE50068	2	2	0
GSE50739	3	3	0
GSE50927	1	1	0
GSE51119	2	2	0
GSE51144	2	2	0
GSE51893	2	2	0
GSE52038	1	1	0
GSE52242	3	3	0
GSE52284	3	3	0
GSE52289	2	2	0
GSE52367	1	1	0
GSE52402	1	1	0
GSE52450	1	1	0
GSE52502	2	2	0
GSE52551	1	1	0
GSE52801	3	3	0
GSE52911	1	1	0
GSE53022	1	1	0
GSE53470	3	3	0
GSE53964	2	2	0
GSE53966	2	2	0
GSE54240	1	1	0
GSE54302	1	1	0
GSE54433	1	1	0
GSE54602	2	2	0
GSE54846	3	3	0
GSE54984	1	1	0
GSE55328	2	2	0
GSE55394	3	3	0
GSE55567	1	1	0
GSE55596	2	2	0
GSE55782	2	2	0
GSE55870	1	1	0
GSE56052	1	1	0
GSE56060	2	2	0
GSE56073	2	2	0
GSE56097	2	2	0
GSE56235	3	3	0
GSE56284	3	3	0
GSE56446	2	2	0
GSE56575	2	2	0
GSE56691	3	3	0
GSE56811	2	2	0
GSE56882	2	2	0
GSE56983	1	1	0
GSE57043	3	3	0
GSE57217	3	3	0
GSE57227	3	3	0
GSE57254	1	1	0
GSE57517	1	1	0
GSE57998	1	1	0
GSE58082	3	3	0
GSE58326	3	3	0
GSE58359	1	1	0
GSE58379	3	3	0
GSE58405	2	2	0
GSE58467	1	1	0
GSE58609	1	1	0
GSE58626	3	3	0
GSE58645	2	2	0
GSE58664	2	2	0
GSE58865	2	2	0
GSE58910	2	2	0
GSE58917	2	2	0
GSE58933	3	3	0
GSE59020	3	3	0
GSE59317	2	2	0
GSE59487	2	2	0
GSE59756	3	3	0
GSE59981	1	1	0
GSE60165	2	2	0
GSE60177	1	1	0
GSE60328	2	2	0
GSE60441	2	2	0
GSE60476	2	2	0
GSE60530	3	3	0
GSE60641	3	3	0
GSE60701	3	3	0
GSE60938	3	3	0
GSE61031	1	1	0
GSE61238	3	3	0
GSE61263	3	3	0
GSE61351	3	3	0
GSE61537	1	1	0
GSE61733	2	2	0
GSE61845	3	3	0
GSE61851	3	3	0
GSE61955	3	3	0
GSE62040	3	3	0
GSE62129	3	3	0
GSE62212	2	2	0
GSE62563	1	1	0
GSE62633	2	2	0
GSE62647	2	2	0
GSE62822	3	3	0
GSE62889	3	3	0
GSE62909	3	3	0
GSE63015	3	3	0
GSE63091	2	2	0
GSE63122	3	3	0
GSE63226	1	1	0
GSE63234	2	2	0
GSE63285	2	2	0
GSE63435	1	1	0
GSE63475	1	1	0
GSE63510	2	2	0
[truncated: 393 more rows]
