# Supplementary material for: A field-wide assessment of differential expression profiling by high-throughput sequencing reveals widespread bias
Source: PLoS Biol. 2023 Mar 2;21(3):e3002007. doi: 10.1371/journal.pbio.3002007 (PMC10013925; doi:10.1371/journal.pbio.3002007)
Supplement: S10 Data — (CSV) [file pbio.3002007.s027.csv]

Class	Nb	n	nn	p
anti-conservative	1	41	687	0.05967976710334789
anti-conservative	2	135	687	0.1965065502183406
anti-conservative	3	334	687	0.4861717612809316
anti-conservative	4	90	687	0.13100436681222707
anti-conservative	5	29	687	0.042212518195050945
anti-conservative	6	30	687	0.043668122270742356
anti-conservative	7-10	16	687	0.023289665211062592
anti-conservative	>10	12	687	0.017467248908296942
bimodal	1	67	609	0.11001642036124795
bimodal	2	196	609	0.3218390804597701
bimodal	3	282	609	0.4630541871921182
bimodal	4	46	609	0.0755336617405583
bimodal	5	5	609	0.008210180623973728
bimodal	6	7	609	0.011494252873563218
bimodal	7-10	2	609	0.003284072249589491
bimodal	>10	4	609	0.006568144499178982
conservative	1	52	223	0.23318385650224216
conservative	2	70	223	0.31390134529147984
conservative	3	79	223	0.3542600896860987
conservative	4	9	223	0.04035874439461883
conservative	5	3	223	0.013452914798206279
conservative	6	7	223	0.03139013452914798
conservative	7-10	1	223	0.004484304932735426
conservative	>10	2	223	0.008968609865470852
other	1	140	873	0.16036655211912945
other	2	217	873	0.24856815578465064
other	3	395	873	0.4524627720504009
other	4	63	873	0.07216494845360824
other	5	20	873	0.022909507445589918
other	6	16	873	0.018327605956471937
other	7-10	16	873	0.018327605956471937
other	>10	6	873	0.006872852233676976
