# Supplementary material for: A field-wide assessment of differential expression profiling by high-throughput sequencing reveals widespread bias
Source: PLoS Biol. 2023 Mar 2;21(3):e3002007. doi: 10.1371/journal.pbio.3002007 (PMC10013925; doi:10.1371/journal.pbio.3002007)
Supplement: S12 Data — (CSV) [file pbio.3002007.s029.csv]

Accession	id	Set	Class	de_tool	year	pi0	prop_FDR_pval	FDR_pval	hist	anticons	N	Nb
GSE161411	GSE161411_DESeq_200628_sum_overlap.txt.gz	pvalue	anti-conservative	deseq2	2020	0.317674960376199	0.6248393832316094	15561	[14524, 1037, 677, 528, 499, 324, 489, 303, 235, 373, 317, 259, 235, 255, 209, 159, 400, 201, 235, 323, 161, 122, 144, 312, 181, 153, 155, 150, 151, 310, 149, 155, 154, 177, 166, 119, 132, 155, 154, 122]	1	2	2
GSE158904	sheet-All_genes from GSE158904_DEseq_output_ALL_genes.xlsx	p-value_deseq	anti-conservative	deseq	2020	0.829556520445469	0.1558702757060253	1860	[1353, 507, 391, 430, 409, 322, 332, 293, 287, 261, 282, 259, 262, 253, 266, 271, 254, 246, 256, 229, 246, 257, 238, 223, 223, 229, 273, 243, 243, 225, 239, 239, 233, 240, 218, 221, 228, 208, 198, 346]	1	2	2
GSE158845	GSE158845_raw_deseqtable.csv.gz	pvalue	anti-conservative	deseq2	2020	0.522752868749226	0.4301342615614122	865	[746, 119, 72, 56, 53, 57, 39, 35, 25, 26, 29, 33, 38, 29, 29, 20, 30, 36, 24, 32, 27, 25, 24, 34, 20, 12, 24, 25, 32, 23, 30, 19, 24, 29, 26, 26, 16, 23, 23, 21]	1	2	2
GSE153267	GSE153267_0hr_vs_2hr_gb_change.txt.gz	pvalue	anti-conservative	cuffdiff	2020	0.988506946362691	0.07866795366795366	815	[592, 223, 221, 240, 204, 239, 213, 258, 213, 236, 229, 264, 237, 225, 281, 245, 270, 285, 266, 270, 245, 261, 253, 277, 262, 262, 253, 247, 249, 257, 275, 249, 264, 244, 266, 229, 275, 261, 247, 273]	1	3	3
GSE143957	GSE143957_2019_DESEQ2_All2Fac_CPM.csv.gz	pvalue	anti-conservative	deseq2	2020	0.811089020548367	0.19266974878850332	3459	[2663, 796, 548, 553, 477, 407, 428, 396, 414, 402, 403, 393, 411, 376, 373, 337, 386, 363, 371, 396, 369, 354, 350, 337, 354, 343, 306, 362, 384, 377, 372, 351, 368, 335, 365, 355, 332, 344, 330, 372]	1	2	2
GSE156775	sheet-group_ISHI_SF3_siRNA-group_ISHI from GSE156775_ISHI_SF_VS_CNT_FDR_SIGNI_DIFF_EXP.xls.gz	p.value	anti-conservative	dexseq	2020	0.19347558443663	0.7636353904619172	14267	[13621, 646, 398, 292, 239, 190, 207, 167, 159, 135, 145, 129, 109, 133, 99, 94, 95, 93, 95, 86, 87, 88, 91, 96, 105, 77, 91, 71, 57, 76, 65, 93, 79, 68, 74, 71, 58, 74, 73, 57]	1	3	3
GSE151025	sheet-A. RNA-seq from GSE151025_BIN67_Parental_RNAseq_DESeq2Results_BRG1vsControl.xlsx	pvalue	anti-conservative	deseq2	2020	0.506508443888281	0.4628188499783831	8564	[7692, 872, 615, 507, 426, 389, 338, 285, 346, 263, 260, 231, 258, 226, 237, 241, 229, 220, 217, 243, 202, 206, 232, 201, 192, 193, 220, 288, 202, 176, 164, 171, 223, 427, 350, 173, 167, 165, 174, 283]	1	4	4
GSE154844	sheet-all_comparisons_merged from GSE154844_DESeq2_output.xlsx	pvalue_glylep_vs_glyandchitinlep	anti-conservative	deseq2	2020	0.559278895300576	0.34373824746145165	914	[751, 163, 140, 104, 89, 78, 62, 57, 58, 56, 41, 57, 53, 43, 47, 52, 38, 35, 45, 43, 42, 36, 40, 34, 25, 34, 33, 31, 27, 31, 29, 35, 33, 28, 33, 31, 19, 39, 34, 33]	1	3	3
GSE150092	GSE150092_Differentialgeneexpression_allgenes_bNGFvscontrol.csv.gz	pvalue	anti-conservative	deseq2	2020	0.756363993587548	0.23546646823551295	5063	[4120, 943, 695, 589, 545, 511, 475, 480, 415, 443, 438, 383, 446, 451, 462, 491, 411, 445, 471, 412, 414, 508, 421, 470, 302, 437, 551, 394, 399, 332, 341, 318, 360, 395, 361, 344, 339, 338, 350, 502]	1	3	3
GSE156318	GSE156318_control_group_vs_case_group.gene_expression_table.tsv.gz	p_value	anti-conservative	cuffdiff	2020	0.654887632827848	0.2450620410230438	3871	[3031, 840, 726, 669, 590, 587, 517, 452, 424, 383, 341, 328, 353, 298, 289, 274, 284, 262, 263, 232, 257, 259, 227, 261, 260, 248, 259, 235, 216, 233, 240, 210, 207, 231, 219, 224, 205, 207, 214, 241]	1	3	3
GSE161759	sheet-edgeR_EV-dEV from GSE161759_edgeR_EV-dEV.xlsx	pvalue	anti-conservative	edger	2020	0.495416159078151	0.4359941752713794	6587	[5685, 902, 606, 467, 401, 370, 307, 294, 298, 247, 274, 247, 253, 216, 218, 214, 192, 214, 199, 205, 163, 164, 185, 180, 178, 150, 164, 170, 153, 193, 167, 157, 161, 131, 158, 159, 147, 179, 151, 189]	1	3	3
GSE152051	GSE152051_Cebpb_OE_in_GM_all.txt.gz	pvalue	anti-conservative	deseq2	2020	0.67627315594091	0.31287408858417676	5750	[4937, 813, 614, 515, 444, 423, 389, 356, 372, 338, 348, 324, 353, 342, 323, 323, 274, 312, 288, 313, 288, 303, 309, 300, 297, 296, 317, 308, 277, 309, 259, 294, 258, 292, 298, 272, 316, 296, 320, 368]	1	2	2
GSE163308	sheet-genotype_d_fezf1_vs_frt40_all_a from GSE163308_dfezf1_vs_frt40_all_annotated.xlsx	pvalue	anti-conservative	deseq2	2020	0.872191475363463	0.13675038441824705	1334	[1007, 327, 352, 307, 267, 282, 248, 209, 227, 233, 215, 215, 190, 241, 187, 206, 236, 204, 224, 245, 174, 180, 216, 170, 220, 182, 260, 182, 239, 186, 213, 218, 194, 223, 194, 213, 191, 291, 200, 187]	1	3	3
GSE163193	sheet-adipose from GSE163193_SD_Gene_Expression_Deseq.xlsx	pvalue	anti-conservative	deseq2	2020	0.965619378699019	0.06994611853921373	701	[416, 285, 286, 218, 242, 276, 235, 260, 253, 283, 258, 219, 263, 250, 252, 234, 234, 236, 258, 245, 236, 239, 233, 275, 253, 231, 245, 256, 253, 253, 260, 240, 237, 213, 256, 235, 238, 193, 226, 247]	1	6	6
GSE161860	GSE161860_Pre_treatment-differential.expression.results.txt.gz	pvalue	anti-conservative	edger	2020	0.541704980673354	0.39142635601668946	10601	[8959, 1642, 1134, 935, 799, 695, 647, 644, 588, 520, 440, 476, 454, 422, 366, 387, 396, 362, 348, 336, 305, 332, 347, 294, 325, 312, 301, 341, 336, 319, 287, 275, 320, 306, 268, 297, 324, 297, 293, 654]	1	4	4
GSE163106	GSE163106_rrp4-G226D_vs_RRP4_Normalized_abundance_measurements_DESeq2.txt.gz	p-value	anti-conservative	deseq2	2020	0.419162769247077	0.5358494895032695	4671	[4294, 377, 247, 225, 191, 146, 161, 141, 143, 110, 113, 119, 105, 100, 103, 92, 103, 98, 93, 87, 90, 86, 88, 87, 103, 90, 77, 98, 102, 66, 71, 74, 68, 54, 100, 65, 87, 89, 87, 87]	1	3	3
GSE161540	sheet-DEG from GSE161540_DESEQ2_gene_level_raw_data.xlsx	p-value	anti-conservative	deseq2	2020	0.290168134843332	0.6725566742003972	9820	[9305, 515, 363, 274, 222, 207, 199, 169, 143, 142, 100, 136, 120, 119, 123, 118, 110, 114, 111, 108, 103, 111, 86, 102, 81, 98, 82, 102, 95, 92, 93, 102, 101, 80, 97, 90, 114, 94, 94, 86]	1	5	5
GSE107961	sheet-statistics_12 h_cys-con from GSE107961_statistics_12_h_cys-con.xlsx	pvalue	anti-conservative	edger	2020	0.611361841406514	0.33420441347270613	1151	[973, 178, 145, 111, 97, 87, 77, 69, 62, 67, 78, 80, 74, 59, 71, 49, 45, 64, 50, 46, 42, 50, 57, 49, 44, 58, 36, 40, 57, 58, 53, 36, 45, 45, 43, 35, 55, 53, 34, 72]	1	3	3
GSE162987	GSE162987_WTEvsWTD_DEG.txt.gz	pvalue	anti-conservative	unknown	2020	0.570876724272165	0.3563511084481726	2379	[2008, 371, 285, 231, 221, 186, 174, 141, 128, 132, 126, 117, 115, 104, 90, 113, 104, 115, 79, 96, 94, 105, 89, 101, 79, 76, 108, 95, 82, 92, 96, 77, 71, 80, 88, 79, 84, 86, 85, 73]	1	3	3
GSE153828	GSE153828_WT_vs_MUT_diffexpr-results.csv.gz	pvalue	anti-conservative	deseq2	2020	0.380807540927993	0.564050530160824	11118	[10246, 872, 623, 498, 455, 363, 314, 325, 285, 252, 265, 254, 191, 221, 220, 183, 210, 209, 203, 179, 197, 185, 142, 163, 183, 154, 155, 160, 178, 179, 165, 172, 174, 154, 173, 172, 163, 163, 152, 159]	1	3	3
GSE154516	sheet-Sheet1 from GSE154516_A5PR_Analyse_results-E6.5.xlsx	pvalue	anti-conservative	edger	2020	0.916586150267057	0.1576989833870568	1908	[1542, 366, 314, 304, 261, 247, 228, 243, 237, 247, 206, 219, 230, 226, 245, 256, 256, 229, 256, 286, 277, 275, 283, 246, 297, 269, 279, 291, 264, 278, 266, 289, 280, 278, 300, 334, 277, 290, 312, 316]	1	4	4
GSE147449	GSE147449_data.csv.gz	pval_c_n	anti-conservative	limma	2020	0.821963479971452	0.21535843437566476	5062	[3994, 1068, 797, 648, 577, 518, 522, 465, 474, 457, 430, 449, 430, 391, 415, 431, 453, 418, 390, 425, 430, 411, 465, 436, 455, 448, 417, 434, 519, 497, 589, 559, 539, 567, 579, 486, 507, 481, 451, 483]	1	6	6
GSE147449	GSE147449_data.csv.gz	pval_c_p	anti-conservative	limma	2020	0.782846183287141	0.2553499255477558	6002	[4917, 1085, 832, 682, 554, 554, 497, 460, 439, 436, 423, 412, 427, 381, 372, 383, 382, 358, 365, 348, 401, 364, 413, 384, 387, 408, 378, 417, 405, 441, 475, 471, 427, 473, 508, 506, 535, 613, 583, 609]	1	6	6
GSE147449	GSE147449_data.csv.gz	pval_p_n	anti-conservative	limma	2020	0.75353703736312	0.2542012337800468	5975	[4815, 1160, 809, 725, 576, 572, 549, 477, 408, 450, 463, 391, 431, 440, 403, 410, 413, 402, 374, 429, 416, 434, 415, 388, 425, 444, 419, 474, 467, 499, 472, 509, 520, 404, 420, 407, 442, 426, 412, 415]	1	6	6
GSE158891	sheet-DE_analysis_all from GSE158891_Table_S1.xlsx	pvalue	anti-conservative	deseq2	2020	0.650899972261117	0.3082480433473811	1024	[855, 169, 136, 89, 88, 74, 83, 76, 70, 84, 51, 56, 69, 66, 55, 58, 62, 48, 62, 59, 59, 60, 58, 44, 52, 56, 48, 48, 48, 42, 46, 58, 57, 45, 37, 45, 59, 46, 53, 51]	1	4	4
GSE133627	sheet-Res_NitratevsControl(1) from GSE133627_Res_NitratevsControl.xlsx	pvalue	anti-conservative	deseq2	2020	0.610215887280511	0.3584070796460177	1782	[1534, 248, 182, 134, 116, 111, 97, 92, 105, 98, 84, 104, 85, 88, 75, 87, 78, 65, 75, 78, 66, 81, 69, 74, 70, 75, 81, 75, 78, 73, 81, 72, 79, 61, 73, 70, 63, 51, 58, 86]	1	3	3
GSE141262	GSE141262_Bulk_LEC_TUMOR_Count.FPKM.TPM_FC.csv.gz	pvalue	anti-conservative	deseq2	2020	0.861220016568588	0.15805879042382787	3651	[2833, 818, 689, 652, 604, 597, 608, 518, 565, 519, 538, 493, 491, 474, 488, 469, 475, 486, 485, 522, 466, 456, 462, 447, 509, 502, 452, 478, 495, 523, 513, 483, 495, 486, 491, 513, 485, 483, 522, 514]	1	5	5
GSE150114	sheet-Sheet1 from GSE150114_log2Foldchange_from_DESeq2.xlsx	pvalue	anti-conservative	deseq2	2020	0.597614418469523	0.3633430006944161	8895	[7709, 1186, 852, 723, 658, 541, 530, 494, 464, 416, 457, 398, 481, 380, 368, 396, 389, 367, 350, 364, 349, 384, 359, 460, 364, 298, 361, 392, 497, 348, 330, 289, 289, 303, 319, 321, 349, 399, 273, 274]	1	2	2
GSE140211	GSE140211_ann_t0t60.result.txt.gz	pvalue	anti-conservative	deseq2	2020	0.666353719673084	0.2868032396379228	1204	[987, 217, 174, 129, 123, 98, 112, 99, 104, 82, 84, 80, 70, 90, 77, 71, 69, 97, 80, 62, 89, 63, 83, 58, 60, 64, 52, 57, 60, 66, 60, 60, 69, 65, 60, 48, 57, 60, 52, 110]	1	2	2
GSE162295	GSE162295_mock_PolyA_12h_PolyA_12h_CDS_et.csv.gz	pvalue	anti-conservative	edger	2020	0.608691045152956	0.25299506694855534	1077	[742, 335, 268, 221, 175, 172, 153, 122, 120, 104, 113, 70, 97, 83, 73, 67, 77, 57, 61, 60, 58, 52, 64, 58, 62, 44, 43, 61, 42, 45, 50, 47, 44, 54, 41, 46, 48, 56, 52, 120]	1	3	3
GSE142314	GSE142314_de_stats.csv.gz	pvalue	anti-conservative	deseq2	2020	0.308425958737841	0.6423550087873462	22661	[21242, 1419, 929, 755, 639, 562, 488, 408, 459, 435, 392, 333, 333, 377, 300, 345, 286, 236, 285, 265, 241, 267, 262, 240, 271, 252, 249, 262, 244, 196, 255, 211, 221, 257, 187, 179, 229, 253, 249, 265]	1	4	4
GSE161954	GSE161954_Study1_DietA_vs_DietB_DiffExp_FPKM_Filt.tsv.gz	pvalue	anti-conservative	deseq2	2020	0.783444485150427	0.1461646398503274	1875	[1099, 776, 613, 524, 455, 422, 386, 379, 351, 332, 300, 315, 289, 288, 305, 287, 285, 268, 245, 261, 264, 258, 250, 230, 274, 229, 232, 234, 233, 216, 240, 216, 221, 232, 233, 223, 202, 223, 215, 223]	1	5	5
GSE149928	sheet-Sheet1 from GSE149928_SPI2_mgrB.xlsx	pvalue	anti-conservative	edger	2020	0.694762784663783	0.20270270270270271	900	[614, 286, 221, 197, 166, 158, 155, 126, 119, 104, 108, 106, 96, 101, 90, 97, 83, 97, 58, 85, 87, 71, 68, 75, 67, 69, 65, 73, 89, 64, 58, 71, 66, 54, 70, 68, 54, 63, 80, 61]	1	2	2
GSE141753	GSE141753_TR-ST_vs_PA-ST.all.exp.txt.gz	pvalue	anti-conservative	unknown	2020	0.559549680483468	0.3463467048710602	1934	[1584, 350, 281, 195, 191, 177, 132, 157, 115, 114, 118, 114, 85, 94, 104, 79, 75, 79, 95, 73, 73, 64, 93, 71, 63, 74, 65, 66, 72, 68, 58, 70, 77, 52, 72, 62, 58, 60, 71, 83]	1	3	3
GSE161471	GSE161471_Bint_InWAX_Xyl.csv.gz	pvalue	anti-conservative	edger	2020	0.239168118736889	0.7035845588235294	3062	[2873, 189, 99, 106, 86, 50, 58, 38, 55, 54, 45, 32, 38, 29, 32, 29, 33, 20, 26, 18, 22, 21, 27, 31, 22, 21, 28, 26, 21, 16, 24, 24, 11, 18, 23, 26, 17, 30, 17, 17]	1	3	3
GSE157991	GSE157991_Deseq_Microglia_Chronic_model.txt.gz	gd_wt1.pvalue	anti-conservative	deseq2	2020	0.98464254948894	0.0745224924329402	714	[478, 236, 243, 255, 230, 206, 195, 222, 234, 231, 221, 233, 209, 231, 227, 226, 244, 237, 251, 209, 213, 230, 252, 247, 231, 244, 261, 219, 226, 245, 255, 256, 204, 263, 236, 224, 247, 242, 237, 231]	1	2	2
GSE157991	GSE157991_Deseq_Microglia_Chronic_model.txt.gz	gd_wt2.pvalue	anti-conservative	deseq2	2020	0.959305376286811	0.08360296419997912	801	[537, 264, 254, 255, 245, 227, 224, 239, 246, 241, 238, 238, 224, 223, 218, 210, 234, 234, 231, 226, 227, 205, 236, 219, 248, 216, 201, 246, 206, 238, 243, 230, 221, 221, 254, 228, 250, 198, 236, 250]	1	2	2
GSE157991	GSE157991_Deseq_Microglia_Chronic_model.txt.gz	gd_wt3.pvalue	anti-conservative	deseq2	2020	0.993209211741279	0.07285252061371464	698	[437, 261, 231, 214, 198, 209, 213, 214, 203, 215, 240, 207, 215, 227, 214, 241, 240, 233, 264, 239, 235, 243, 220, 236, 224, 274, 238, 251, 264, 242, 228, 217, 239, 248, 253, 239, 236, 255, 252, 272]	1	2	2
GSE144093	GSE144093_LAMP2A_vs_VT_full_DESeq2_results.txt.gz	pvalue	anti-conservative	deseq2	2020	0.200266022628361	0.7604249831112203	12382	[11902, 480, 321, 247, 201, 186, 165, 135, 128, 132, 124, 123, 127, 101, 100, 99, 88, 75, 67, 92, 74, 83, 84, 74, 60, 63, 66, 87, 59, 48, 62, 61, 73, 84, 75, 62, 59, 63, 70, 83]	1	3	3
GSE161030	GSE161030_lncRNA_EHP_vs_Sed_DESeq2_results_10.csv.gz	pvalue	anti-conservative	deseq2	2020	0.657664728966211	0.30051646223369916	8379	[7003, 1376, 996, 884, 780, 706, 658, 612, 616, 568, 526, 604, 526, 555, 517, 455, 542, 441, 435, 526, 477, 455, 427, 435, 490, 414, 413, 390, 414, 431, 431, 478, 394, 431, 385, 435, 457, 425, 397, 377]	1	3	3
GSE156496	GSE156496_RNAseq_D51vsWT.edgeR.txt.gz	pvalue	anti-conservative	edger	2020	0.465896807452288	0.4559392463103597	6364	[5572, 792, 593, 460, 391, 337, 309, 276, 237, 237, 225, 188, 201, 219, 183, 181, 192, 171, 174, 181, 114, 158, 167, 160, 159, 166, 134, 119, 138, 153, 148, 126, 140, 147, 126, 126, 126, 139, 154, 139]	1	3	3
GSE150521	GSE150521_20200506_CHIRvsDMSO_Myo.txt.gz	pvalue	anti-conservative	edger	2020	0.73822856742931	0.22571653638732353	3725	[2908, 817, 598, 535, 482, 484, 415, 414, 382, 392, 343, 356, 364, 353, 362, 310, 355, 281, 307, 322, 312, 290, 300, 301, 297, 279, 292, 299, 285, 287, 261, 257, 264, 264, 286, 309, 287, 267, 304, 282]	1	7	7-10
GSE155841	sheet-raw data dex from GSE155841_FOLR2p_vs_FOLR2n_TAMs_paired_dex_processed_data_file.xls.gz	pvalue	anti-conservative	edger	2020	0.631728128284656	0.28405817466451205	4043	[3191, 852, 640, 522, 463, 428, 380, 340, 378, 324, 310, 326, 272, 304, 256, 260, 286, 220, 248, 214, 224, 237, 243, 218, 195, 201, 206, 213, 185, 186, 176, 186, 212, 188, 180, 176, 218, 192, 174, 209]	1	4	4
GSE153507	GSE153507_Gly_WTvsC3KO.csv.gz	pvalue	anti-conservative	deseq2	2020	0.663114790655802	0.2790242948623943	5708	[4625, 1083, 807, 697, 610, 594, 550, 544, 456, 443, 419, 399, 402, 392, 365, 359, 363, 373, 357, 378, 351, 373, 341, 302, 296, 295, 297, 337, 308, 315, 330, 287, 273, 316, 293, 290, 308, 306, 324, 299]	1	4	4
GSE148096	GSE148096_BT20_24hDMSOvERL_DeSeq2output.txt.gz	pvalue	anti-conservative	deseq2	2020	0.742515235741431	0.25157543556159645	4072	[3328, 744, 585, 448, 418, 358, 386, 356, 350, 334, 324, 332, 272, 313, 288, 301, 296, 303, 282, 285, 301, 302, 259, 283, 340, 334, 308, 261, 282, 324, 322, 306, 302, 263, 291, 277, 260, 312, 283, 273]	1	3	3
GSE140177	GSE140177_181130TL_de_counts_all_genes.csv.gz	pvalue	anti-conservative	deseq2	2020	0.473289065236753	0.4660579595077411	2348	[2107, 241, 191, 166, 129, 111, 90, 88, 82, 78, 83, 73, 71, 82, 67, 61, 62, 58, 57, 61, 58, 56, 58, 50, 62, 52, 58, 50, 58, 49, 41, 57, 51, 57, 56, 49, 62, 52, 59, 45]	1	3	3
GSE139292	GSE139292_deseq_results.tsv.gz	pvalue	anti-conservative	deseq2	2020	0.695254898700746	0.2885281980742779	5244	[4252, 992, 749, 588, 507, 447, 424, 412, 395, 357, 334, 315, 351, 314, 296, 285, 302, 302, 311, 277, 254, 291, 273, 284, 235, 257, 279, 279, 280, 258, 284, 262, 270, 302, 335, 318, 307, 347, 384, 466]	1	3	3
GSE156916	GSE156916_DEG_table_high.txt.gz	p-value	anti-conservative	edger	2020	0.6245028781419	0.2779240799023701	4327	[3155, 1172, 838, 660, 536, 481, 413, 435, 375, 335, 351, 324, 304, 300, 277, 286, 257, 257, 258, 229, 215, 221, 253, 265, 238, 239, 215, 194, 246, 202, 197, 216, 216, 201, 181, 201, 212, 219, 211, 184]	1	5	5
GSE146411	GSE146411_All_genes_fold_changes_RA_vs_CT_paired.csv.gz	pvalue	uniform	edger	2020	0.999433806999111	0.05092592592592592	242	[134, 108, 101, 109, 121, 105, 118, 111, 123, 126, 112, 109, 114, 125, 104, 134, 139, 108, 124, 122, 115, 118, 120, 106, 124, 100, 117, 126, 113, 113, 117, 123, 122, 127, 129, 126, 149, 136, 114, 110]	0	3	3
GSE139003	GSE139003_DMSOvs9h.txt.gz	pvalue	anti-conservative	deseq2	2020	0.754323534719812	0.26894999725561225	4900	[4234, 666, 489, 451, 400, 391, 338, 343, 362, 336, 331, 323, 317, 343, 349, 373, 344, 329, 330, 367, 342, 342, 321, 373, 301, 355, 332, 347, 342, 342, 324, 406, 368, 286, 289, 307, 312, 455, 418, 241]	1	2	2
GSE160340	sheet-Hoja1 from GSE160340_ExpressionTable_3DPE.xlsx	pvalue	anti-conservative	deseq2	2020	0.651745678918228	0.2934882607216222	23288	[18886, 4402, 3221, 2752, 2335, 2174, 1989, 1876, 1739, 1679, 1646, 1570, 1513, 1414, 1441, 1451, 1373, 1386, 1310, 1263, 1293, 1282, 1247, 1282, 1226, 1203, 1186, 1246, 1152, 1133, 1121, 1202, 1216, 1163, 1149, 1177, 1128, 1187, 1190, 1146]	1	3	3
GSE150334	GSE150334_DESeq2_AIX5PAvsAIX5MA.complete.csv.gz	pvalue	anti-conservative	deseq2	2020	0.601183591020272	0.3765934199344422	3102	[2662, 440, 274, 232, 208, 184, 148, 167, 139, 156, 162, 140, 113, 134, 122, 138, 103, 116, 111, 123, 127, 125, 101, 102, 114, 118, 121, 107, 109, 184, 106, 100, 92, 99, 106, 207, 145, 107, 104, 91]	1	3	3
GSE155163	GSE155163_Control-VS-Erythrodiol.DEGseq_Method.GeneDiffExp.txt.gz	p-value	anti-conservative	degseq	2020	0.366967306288612	0.6072312428321361	10060	[9488, 572, 413, 340, 260, 236, 241, 190, 182, 171, 184, 146, 247, 149, 147, 170, 165, 117, 138, 132, 136, 129, 291, 124, 121, 177, 157, 157, 140, 106, 139, 124, 111, 87, 129, 66, 92, 94, 118, 381]	1	7	7-10
GSE144585	GSE144585_BioJupies_ex-vivo-cells.txt.gz	p.value	anti-conservative	unknown	2020	0.307077820766579	0.5781651194943709	11709	[9793, 1916, 1065, 771, 563, 492, 412, 332, 304, 260, 260, 256, 240, 198, 173, 172, 196, 176, 150, 163, 125, 124, 134, 141, 118, 130, 125, 106, 131, 115, 129, 109, 118, 128, 105, 102, 114, 76, 112, 118]	1	3	3
GSE144734	sheet-Testing_Results from GSE144734_Supporting_file_table2.xlsx	p_val	anti-conservative	seurat	2020	0.492219019428415	0.3322005097706032	391	[301, 90, 80, 56, 46, 33, 37, 32, 36, 31, 25, 22, 21, 19, 25, 29, 14, 27, 18, 19, 17, 8, 15, 16, 15, 14, 8, 9, 10, 12, 11, 10, 9, 4, 16, 5, 8, 7, 10, 12]	1	4	4
GSE106187	GSE106187_CAGRF15355-On.vs.Off-all_genes.txt.gz	pvalue	anti-conservative	edger	2020	0.121490629313523	0.8505376344086022	1582	[1531, 51, 36, 14, 19, 14, 11, 9, 6, 12, 8, 9, 6, 6, 6, 6, 6, 4, 2, 7, 7, 5, 3, 9, 5, 2, 5, 8, 3, 2, 2, 4, 3, 7, 5, 6, 5, 7, 2, 7]	1	3	3
GSE159984	GSE159984_de-d8p.tsv.gz	pvalue	anti-conservative	deseq2	2020	0.824392199748192	0.17629928315412186	3148	[2395, 753, 601, 521, 463, 448, 446, 433, 446, 443, 357, 367, 410, 365, 373, 388, 373, 376, 378, 383, 354, 379, 344, 367, 370, 336, 345, 380, 366, 349, 309, 356, 349, 366, 394, 362, 339, 363, 345, 364]	1	29	>10
GSE144712	GSE144712_ZNF143_HSLAM_st_DESeq2_FPKM.txt.gz	pvalue	anti-conservative	deseq2	2020	0.742572885278116	0.22485104162136305	5170	[4104, 1066, 829, 697, 659, 615, 625, 549, 549, 548, 514, 516, 546, 521, 420, 417, 428, 513, 414, 431, 406, 436, 391, 408, 405, 415, 395, 409, 404, 404, 421, 401, 391, 389, 384, 388, 380, 394, 382, 429]	1	3	3
GSE144066	GSE144066_2019.05.02.BovTick-BovBlood.txt.gz	pvalue	anti-conservative	edger	2020	0.306466079736288	0.6236503856041131	2426	[2249, 177, 131, 96, 87, 81, 62, 44, 58, 47, 46, 32, 38, 33, 29, 40, 31, 32, 35, 44, 25, 23, 31, 32, 21, 24, 22, 24, 26, 25, 30, 22, 29, 31, 23, 21, 28, 23, 18, 20]	1	3	3
GSE152661	GSE152661_12Z_RNA_DESeq2_siBRG1_vs_Control_results.csv.gz	pvalue	anti-conservative	deseq2	2020	0.363767097712354	0.5748477124465373	13306	[12305, 1001, 660, 586, 472, 415, 371, 366, 377, 319, 303, 286, 274, 283, 265, 261, 235, 253, 239, 199, 225, 206, 211, 223, 194, 185, 203, 185, 179, 191, 197, 148, 161, 137, 160, 173, 224, 185, 150, 140]	1	3	3
GSE155268	sheet-log2Foldchange_form_DESeq2 from GSE155268_log2Foldchange_form_DESeq2.xlsx	pvalue	anti-conservative	deseq2	2020	0.775750538014818	0.23417721518987344	7030	[5888, 1142, 930, 855, 753, 721, 651, 634, 641, 589, 550, 595, 578, 543, 584, 518, 585, 554, 539, 607, 644, 578, 520, 592, 624, 496, 738, 527, 782, 522, 546, 530, 541, 550, 581, 486, 476, 497, 608, 725]	1	3	3
GSE133798	GSE133798_Hodson_GEO_WTvM3_DESeq2.txt.gz	pvalue	anti-conservative	deseq2	2020	0.784588754298255	0.12780939519629594	1325	[850, 475, 473, 400, 408, 367, 349, 326, 309, 314, 271, 288, 239, 278, 225, 228, 211, 232, 226, 200, 210, 200, 197, 204, 224, 200, 149, 189, 196, 167, 185, 194, 170, 168, 194, 177, 177, 155, 172, 170]	1	5	5
GSE106296	GSE106296_processed_data.txt.gz	pvalue	anti-conservative	deseq2	2020	0.928626615737542	0.07157944144567004	305	[180, 125, 134, 120, 135, 102, 105, 107, 110, 97, 108, 103, 111, 115, 118, 125, 122, 136, 102, 111, 106, 108, 106, 116, 93, 81, 90, 93, 111, 108, 78, 86, 72, 98, 93, 89, 87, 88, 101, 91]	1	1	1
GSE142827	sheet-Sheet 1 from GSE142827_RIP_Hg19_DEseq2Diff.xlsx	pvalue	anti-conservative	deseq2	2020	0.411329727465411	0.5638561320754717	9563	[8920, 643, 456, 363, 284, 255, 211, 204, 185, 201, 204, 190, 165, 189, 129, 164, 192, 171, 204, 197, 156, 232, 210, 269, 218, 113, 196, 347, 205, 137, 131, 102, 161, 162, 108, 123, 203, 126, 134, 100]	1	2	2
GSE159063	GSE159063_KO_vs_WT-expression_matrix.csv.gz	pvalue	anti-conservative	unknown	2020	0.494020236476682	0.4163842544316997	6389	[5418, 971, 736, 476, 498, 408, 417, 300, 297, 279, 274, 257, 240, 237, 228, 204, 212, 200, 186, 180, 181, 198, 174, 183, 169, 161, 167, 187, 178, 162, 163, 158, 154, 164, 151, 140, 162, 155, 167, 152]	1	4	4
GSE150844	GSE150844_IntS8_noCopper_DEseq.txt.gz	ints8_v_ctrl p-value	anti-conservative	deseq	2020	0.560154400879886	0.3996888067684528	4110	[3546, 564, 355, 296, 265, 265, 233, 239, 183, 200, 175, 163, 174, 166, 133, 171, 121, 134, 144, 136, 97, 109, 120, 151, 117, 132, 148, 112, 100, 106, 137, 121, 159, 131, 133, 118, 114, 114, 120, 281]	1	3	3
GSE158932	sheet-GABA.Ch_Hu from GSE158932_Interspecies_Differential_Expression_comparisons.xlsx	pvalue	anti-conservative	deseq2	2020	0.586852852021852	0.34318647903260024	4853	[4006, 847, 568, 490, 437, 385, 339, 317, 273, 316, 288, 301, 262, 224, 252, 219, 222, 205, 237, 208, 212, 201, 194, 194, 196, 187, 196, 175, 191, 195, 198, 177, 199, 186, 163, 171, 169, 183, 178, 180]	1	2	2
GSE158885	sheet-DEG from GSE158885_processed_data_matrix.xlsx	pvalue	anti-conservative	unknown	2020	0.340611044218195	0.6007887066354232	10512	[9731, 781, 581, 417, 323, 270, 289, 255, 227, 236, 220, 223, 195, 191, 163, 164, 162, 160, 147, 149, 127, 144, 143, 141, 125, 148, 154, 131, 146, 108, 125, 136, 119, 132, 121, 127, 120, 111, 125, 130]	1	3	3
GSE133505	GSE133505_WT_Myf6_KO_deseq2.csv.gz	pvalue	anti-conservative	deseq2	2020	0.774845859396432	0.19965588437715073	2901	[2216, 685, 567, 459, 435, 402, 366, 324, 328, 340, 327, 323, 307, 298, 276, 300, 297, 294, 302, 274, 322, 291, 285, 241, 294, 306, 269, 248, 251, 244, 275, 266, 269, 258, 282, 285, 282, 267, 247, 228]	1	2	2
GSE133505	GSE133505_WT_Myf6_KO_deseq2.csv.gz	pvalue	anti-conservative	deseq2	2020	0.774845859396432	0.19965588437715073	2901	[2216, 685, 567, 459, 435, 402, 366, 324, 328, 340, 327, 323, 307, 298, 276, 300, 297, 294, 302, 274, 322, 291, 285, 241, 294, 306, 269, 248, 251, 244, 275, 266, 269, 258, 282, 285, 282, 267, 247, 228]	1	2	2
GSE133505	GSE133505_WT_Myf6_KO_deseq2.csv.gz	pvalue	anti-conservative	deseq2	2020	0.774845859396432	0.19965588437715073	2901	[2216, 685, 567, 459, 435, 402, 366, 324, 328, 340, 327, 323, 307, 298, 276, 300, 297, 294, 302, 274, 322, 291, 285, 241, 294, 306, 269, 248, 251, 244, 275, 266, 269, 258, 282, 285, 282, 267, 247, 228]	1	2	2
GSE133505	GSE133505_WT_Myf6_KO_deseq2.csv.gz	pvalue	anti-conservative	deseq2	2020	0.774845859396432	0.19965588437715073	2901	[2216, 685, 567, 459, 435, 402, 366, 324, 328, 340, 327, 323, 307, 298, 276, 300, 297, 294, 302, 274, 322, 291, 285, 241, 294, 306, 269, 248, 251, 244, 275, 266, 269, 258, 282, 285, 282, 267, 247, 228]	1	2	2
GSE158753	sheet-Liver voom limma AllTableF from GSE158753_Liver_voom_limma_AllTableF.xlsx	p.value	anti-conservative	limma	2020	0.784081811204355	0.12209038449069572	1883	[1066, 817, 677, 618, 558, 570, 478, 463, 449, 450, 421, 422, 384, 433, 406, 367, 343, 353, 349, 357, 335, 320, 335, 316, 285, 296, 266, 290, 299, 282, 278, 260, 262, 241, 229, 251, 212, 245, 225, 215]	1	7	7-10
GSE144948	sheet-Sheet1 from GSE144948_Minus_vs_Plus_OVCAR3_DAB2IP.DESeq2_Results.xlsx	pvalue	anti-conservative	deseq2	2020	0.774674244886973	0.22601829988193625	6126	[4977, 1149, 864, 762, 694, 644, 617, 608, 589, 527, 607, 506, 602, 558, 572, 545, 503, 528, 545, 521, 536, 507, 506, 516, 502, 512, 551, 512, 480, 495, 477, 521, 508, 496, 471, 512, 511, 505, 518, 550]	1	3	3
GSE158225	sheet-rough vs. smooth from GSE158225_Cdiff-rough-smooth-data.xlsx	p-value	anti-conservative	unknown	2020	0.568417878790183	0.36538461538461536	1273	[1086, 187, 124, 121, 106, 99, 73, 83, 60, 72, 77, 66, 67, 53, 61, 57, 52, 54, 59, 60, 59, 39, 46, 42, 34, 38, 36, 44, 49, 41, 41, 36, 46, 38, 35, 47, 38, 45, 52, 61]	1	2	2
GSE155487	GSE155487_DEGs_tables_limma-voom_JAZD-WT.tabular.txt.gz	p.value	anti-conservative	limma	2020	0.854557742556593	0.14187222993239915	3169	[2302, 867, 711, 678, 652, 595, 583, 611, 553, 533, 509, 517, 486, 485, 530, 522, 487, 538, 470, 470, 469, 458, 462, 494, 463, 492, 481, 492, 466, 432, 425, 471, 413, 448, 497, 455, 448, 470, 431, 471]	1	2	2
GSE151967	sheet-sheet1 from GSE151967_caseVScon.all.xls.gz	pvalue	anti-conservative	unknown	2020	0.76627827678486	0.1890686922060766	3435	[2496, 939, 725, 670, 585, 561, 486, 451, 454, 417, 421, 425, 405, 361, 386, 368, 381, 373, 338, 372, 370, 349, 318, 347, 332, 368, 329, 331, 338, 316, 311, 329, 278, 326, 317, 286, 310, 319, 324, 356]	1	3	3
GSE158359	GSE158359_Vehicle_vs_FGF19.txt.gz	pvalue	anti-conservative	edger	2020	0.674823009523923	0.2808202256444042	3410	[2769, 641, 482, 394, 369, 335, 317, 267, 261, 248, 250, 266, 228, 222, 216, 220, 226, 227, 189, 193, 188, 194, 185, 205, 197, 216, 186, 184, 214, 196, 171, 185, 178, 181, 184, 162, 166, 171, 175, 285]	1	3	3
GSE140019	GSE140019_H2O2vsWT.complete.txt.gz	pvalue	anti-conservative	deseq2	2020	0.334296512673932	0.6058777223825768	2309	[2121, 188, 121, 111, 60, 63, 73, 57, 45, 49, 49, 41, 38, 41, 33, 30, 39, 32, 27, 29, 33, 32, 26, 25, 37, 31, 26, 30, 34, 29, 33, 17, 19, 27, 28, 32, 29, 24, 27, 25]	1	4	4
GSE146676	GSE146676_GSKJ4_vs_Con_edger_symble.xls.gz	pvalue	anti-conservative	edger	2020	0.396744758842435	0.560405240706886	7357	[6734, 623, 444, 300, 292, 235, 213, 191, 203, 204, 163, 140, 137, 124, 128, 127, 129, 141, 138, 100, 107, 113, 137, 106, 117, 129, 106, 115, 109, 84, 127, 119, 127, 93, 105, 92, 143, 89, 141, 203]	1	3	3
GSE104172	sheet-edgeCPMsAndStatistics_GeneDescr from GSE104172_edgeCPMsAndStatistics.xlsx	rawpvalue.onehundredvszero	anti-conservative	unknown	2020	0.490644357690954	0.4501915708812261	3055	[2705, 350, 247, 191, 174, 166, 135, 119, 145, 120, 126, 102, 101, 96, 101, 101, 81, 74, 84, 80, 80, 75, 75, 77, 84, 72, 84, 57, 61, 70, 74, 51, 89, 59, 68, 80, 77, 83, 65, 107]	1	2	2
GSE147734	GSE147734_SD_NLSvsCSKO.Differential_analysis_results.txt.gz	pval	anti-conservative	unknown	2020	0.298400389798786	0.6781581338988185	11193	[10601, 592, 381, 297, 241, 257, 189, 187, 162, 136, 156, 124, 147, 145, 109, 118, 101, 101, 138, 128, 78, 101, 88, 101, 147, 86, 97, 94, 76, 93, 68, 100, 151, 91, 77, 99, 84, 66, 106, 392]	1	3	3
GSE145628	GSE145628_genes.edgeR_results.txt.gz	pvalue	anti-conservative	edger	2020	0.784905743147132	0.18315979339181765	2234	[1643, 591, 458, 449, 332, 347, 328, 330, 290, 295, 288, 258, 267, 264, 265, 254, 258, 259, 225, 246, 235, 244, 245, 237, 216, 231, 241, 231, 229, 209, 231, 226, 238, 216, 224, 224, 239, 195, 236, 203]	1	3	3
GSE138289	sheet-WT_vs_KO_DEseq2_all from GSE138289_WT_vs_KO_DEseq2_all_merge_counts_norm.xlsx	pvalue	anti-conservative	deseq2	2020	0.423344184386045	0.5352993304450571	10873	[10009, 864, 614, 471, 410, 347, 353, 308, 317, 305, 259, 256, 261, 223, 222, 237, 252, 240, 225, 189, 188, 228, 226, 198, 214, 174, 203, 221, 192, 189, 157, 217, 227, 193, 180, 164, 191, 232, 175, 181]	1	3	3
GSE157887	GSE157887_DKO_vs_CON_6mo.csv.gz	pvalue(con-vs-dko)	anti-conservative	unknown	2020	0.226993842192117	0.7413323866997988	12530	[12028, 502, 323, 235, 190, 210, 175, 147, 150, 128, 111, 163, 109, 124, 116, 77, 97, 108, 95, 62, 104, 148, 83, 135, 88, 72, 91, 99, 72, 72, 81, 49, 61, 64, 53, 56, 85, 103, 180, 56]	1	4	4
GSE120061	GSE120061_GFP_vs_Ehmt1.txt.gz	pvalue	anti-conservative	deseq2	2020	0.980595892175471	0.09440446087012903	1456	[1065, 391, 344, 359, 349, 333, 304, 315, 322, 343, 301, 355, 340, 337, 381, 331, 365, 428, 332, 360, 384, 382, 381, 374, 370, 412, 423, 403, 381, 374, 391, 407, 362, 374, 393, 402, 371, 399, 391, 394]	1	1	1
GSE108807	GSE108807_H7N9.txt.gz	pvalue	anti-conservative	edger	2020	0.456739439167628	0.451979251979252	8278	[7019, 1259, 825, 677, 547, 469, 395, 375, 322, 348, 282, 257, 266, 251, 262, 251, 256, 231, 239, 239, 205, 195, 179, 194, 177, 169, 163, 204, 157, 190, 157, 167, 185, 178, 165, 170, 173, 171, 172, 174]	1	6	6
GSE157723	GSE157723_Astrocyte-TRAP_KO_vs_Astrocyte_TRAP_WT_output.csv.gz	pvals	anti-conservative	edger	2020	0.994898563082712	0.06919086438051607	1027	[646, 381, 369, 326, 301, 307, 312, 329, 333, 350, 320, 313, 308, 361, 331, 346, 366, 342, 337, 380, 381, 370, 354, 395, 376, 398, 397, 408, 383, 399, 424, 388, 388, 418, 376, 380, 404, 373, 381, 392]	1	6	6
GSE157658	sheet-a. striatum_2reps_deseq2 from GSE157658_Tshz3_CamK2A-CRE_DESeq2.xlsx	p value	anti-conservative	deseq2	2020	0.869924969648355	0.14031268553334653	2127	[1570, 557, 492, 419, 432, 427, 365, 356, 360, 334, 360, 347, 337, 325, 358, 342, 322, 319, 340, 316, 339, 324, 365, 292, 311, 297, 331, 329, 321, 303, 364, 346, 355, 304, 329, 321, 304, 325, 304, 317]	1	3	3
GSE157625	GSE157625_DSgg_RNAseq_limma-voom_result_master.txt.gz	sgg_pd_wt.vs.sgg_pd_caspase_p.value	anti-conservative	limma	2020	0.543175651325299	0.3630058901767053	3821	[3099, 722, 536, 388, 349, 297, 245, 237, 233, 206, 234, 203, 172, 198, 170, 154, 149, 150, 156, 128, 157, 141, 128, 129, 111, 142, 134, 107, 118, 104, 110, 128, 118, 135, 107, 153, 131, 112, 112, 123]	1	3	3
GSE142589	GSE142589_KO_Mettl3_gene_expression_fold_change.csv.gz	pvalue	anti-conservative	deseq2	2020	0.704141990599755	0.16486080265607825	7349	[4935, 2414, 2181, 1969, 1836, 1651, 1548, 1502, 1419, 1288, 1252, 1210, 1164, 1036, 952, 955, 988, 980, 1093, 924, 717, 671, 788, 770, 1007, 650, 618, 652, 603, 834, 595, 585, 557, 507, 550, 785, 689, 609, 539, 554]	1	5	5
GSE145704	GSE145704_Anp32e_Null_RNAseq_DESeq2_table.txt.gz	pvalue	anti-conservative	deseq2	2020	0.596469690379765	0.3705789146058514	13097	[11428, 1669, 1293, 1018, 988, 850, 645, 693, 580, 591, 556, 581, 569, 542, 557, 578, 514, 533, 532, 449, 544, 550, 500, 495, 567, 514, 645, 556, 405, 409, 449, 766, 443, 935, 355, 391, 349, 387, 519, 397]	1	3	3
GSE150605	GSE150605_sep1sep2sep3-sep1sep2.txt.gz	pvalue	anti-conservative	edger	2020	0.579183911818608	0.32800728118521516	6487	[5190, 1297, 943, 816, 664, 581, 578, 470, 488, 436, 374, 363, 354, 358, 354, 311, 329, 289, 281, 262, 285, 258, 254, 249, 247, 248, 245, 277, 245, 237, 255, 263, 224, 234, 251, 231, 237, 235, 259, 305]	1	2	2
GSE133055	GSE133055_CB_v_PS_differential_expression_analysis.txt.gz	pvalue	anti-conservative	deseq2	2020	0.683080371616202	0.2628658732711483	3269	[2579, 690, 508, 465, 393, 356, 317, 304, 300, 217, 261, 250, 264, 241, 263, 230, 217, 212, 208, 219, 201, 220, 216, 208, 196, 162, 188, 222, 197, 192, 189, 213, 205, 204, 166, 182, 166, 208, 184, 223]	1	2	2
GSE157491	sheet-ZDF Adipose from GSE157491_S1.xlsx	pvalue	anti-conservative	deseq2	2020	0.896929727822037	0.1034527350316824	800	[521, 279, 245, 230, 209, 215, 231, 192, 186, 227, 182, 195, 203, 182, 184, 191, 183, 177, 177, 167, 171, 185, 195, 158, 161, 142, 153, 160, 167, 181, 198, 164, 161, 170, 179, 165, 161, 138, 177, 171]	1	24	>10
GSE132313	sheet-Differential expression from GSE132313_Fosl2_transcriptional_effect.xlsx	p_value_control-fosl2_ko	anti-conservative	unknown	2020	0.529704179312281	0.3914625272859568	1614	[1376, 238, 151, 140, 132, 116, 97, 115, 80, 93, 85, 48, 80, 72, 55, 61, 51, 56, 54, 62, 57, 67, 53, 57, 52, 52, 35, 45, 41, 42, 37, 47, 32, 41, 35, 41, 27, 38, 36, 126]	1	3	3
GSE132313	sheet-Differential expression from GSE132313_Fosl2_transcriptional_effect.xlsx	p_value_control-fosl2_tg	anti-conservative	unknown	2020	0.158752424418572	0.7838952219257822	3232	[2980, 252, 133, 94, 66, 59, 51, 32, 32, 26, 30, 14, 27, 11, 17, 16, 12, 12, 15, 12, 3, 12, 9, 9, 19, 9, 8, 6, 7, 4, 4, 9, 10, 4, 5, 2, 13, 4, 9, 86]	1	3	3
GSE140729	GSE140729_C_vs_A.GO_Enrichment_result_ALL.txt.gz	over_represented_pvalue	anti-conservative	unknown	2020	0.5920448678148	0.2459639126305793	518	[341, 177, 118, 116, 101, 66, 75, 51, 69, 50, 51, 60, 46, 51, 35, 33, 40, 32, 38, 36, 24, 37, 35, 29, 27, 28, 27, 40, 27, 24, 32, 38, 26, 9, 30, 27, 23, 19, 7, 11]	1	2	2
GSE157260	GSE157260_res_shrunken_spoe.csv.gz	pvalue	anti-conservative	deseq2	2020	0.924398172437782	0.11826067020748156	3095	[2177, 918, 749, 709, 646, 628, 588, 635, 583, 575, 583, 545, 610, 556, 603, 577, 582, 589, 604, 649, 576, 607, 551, 593, 601, 605, 602, 610, 618, 564, 600, 587, 621, 664, 589, 640, 628, 595, 605, 609]	1	2	2
GSE121448	GSE121448_mattarollo_rna_DE_Eumyc_vs_WT_results.fpm3.FDR0.05.csv.gz	pvalue	anti-conservative	deseq2	2020	0.300058410281504	0.6359836702954899	6543	[6053, 490, 319, 239, 204, 164, 190, 148, 122, 130, 101, 97, 109, 92, 92, 91, 70, 78, 90, 82, 85, 74, 87, 60, 66, 79, 73, 49, 96, 51, 59, 73, 55, 56, 62, 55, 56, 56, 61, 74]	1	3	3
GSE151562	GSE151562_Partek_Runx2_7.5d_molar_GSA_Feature_gene_list.txt.gz	p-value (ko vs. wt)	anti-conservative	partek	2020	0.713877209775521	0.192898871306222	3401	[2239, 1162, 936, 773, 678, 553, 523, 489, 498, 466, 424, 404, 382, 376, 357, 341, 347, 329, 338, 346, 301, 326, 290, 281, 318, 307, 276, 286, 288, 298, 288, 283, 265, 250, 292, 260, 261, 262, 258, 280]	1	4	4
GSE150815	GSE150815_DifferentialExpression.csv.gz	pvalue	anti-conservative	deseq2	2020	0.542923956796429	0.3354381641768058	2178	[1678, 500, 371, 301, 222, 196, 181, 165, 157, 146, 134, 125, 122, 122, 100, 100, 83, 79, 97, 100, 108, 92, 88, 85, 64, 64, 75, 75, 79, 86, 64, 69, 67, 81, 60, 71, 86, 68, 59, 73]	1	3	3
GSE123773	sheet-LOF_results from GSE123773_LOF_results.xlsx	pvalue	anti-conservative	deseq2	2020	0.78407608226429	0.1880022780484718	2971	[2199, 772, 619, 515, 451, 424, 380, 404, 410, 352, 351, 357, 324, 354, 304, 337, 323, 334, 336, 324, 315, 321, 317, 328, 326, 284, 313, 302, 282, 307, 274, 330, 303, 267, 284, 306, 271, 270, 287, 246]	1	2	2
GSE123771	sheet-GFPvsTdT_results from GSE123771_GFPvsTdT_results.xlsx	pvalue	anti-conservative	deseq2	2020	0.480299091670579	0.4451601030548399	7257	[6280, 977, 689, 544, 429, 381, 357, 320, 293, 303, 256, 264, 232, 250, 223, 202, 203, 188, 207, 179, 202, 197, 183, 229, 180, 190, 197, 179, 145, 169, 169, 153, 154, 177, 179, 163, 158, 162, 184, 155]	1	3	3
GSE140308	sheet-HTSEq_Df_Treated_vs_Control from GSE140308_DEG_Growth_Hormone_Experimental_vs_Control_HTSeq.xlsx	pvalue	anti-conservative	edger	2020	0.911603441123087	0.06925444596443228	1215	[588, 627, 547, 547, 569, 598, 540, 522, 512, 465, 486, 484, 467, 454, 458, 393, 429, 404, 380, 424, 391, 400, 393, 393, 408, 366, 367, 394, 378, 369, 448, 363, 387, 338, 391, 405, 385, 360, 348, 366]	1	2	2
GSE142749	GSE142749_deseq2.shrinkage.patched.csv.gz	pvalue	anti-conservative	deseq2	2020	0.948552012955091	0.1046382506192876	2450	[1731, 719, 607, 597, 558, 537, 538, 529, 520, 505, 556, 504, 525, 543, 575, 558, 510, 531, 571, 505, 511, 588, 541, 623, 561, 513, 561, 595, 559, 525, 540, 613, 544, 519, 543, 590, 559, 558, 562, 590]	1	3	3
GSE142636	GSE142636_pHCEnC_KDvsWT.txt.gz	p.value	anti-conservative	limma	2020	0.154940947791772	0.8076451496574107	11198	[10783, 415, 245, 207, 158, 131, 110, 107, 92, 88, 74, 77, 72, 63, 67, 59, 53, 56, 57, 58, 40, 53, 48, 54, 50, 42, 50, 40, 36, 41, 49, 48, 54, 35, 40, 40, 49, 44, 38, 42]	1	3	3
GSE142635	GSE142635_MCEnC_KOvsWT_early.txt.gz	p.value	anti-conservative	limma	2020	0.106532687243689	0.8663182013461264	12099	[11809, 290, 181, 150, 117, 78, 51, 88, 69, 72, 54, 48, 49, 51, 62, 32, 26, 35, 45, 44, 24, 36, 35, 34, 49, 28, 31, 37, 20, 25, 28, 29, 42, 27, 28, 25, 23, 26, 36, 32]	1	3	3
GSE155998	GSE155998_DE_RNAseq.txt.gz	pval	anti-conservative	deseq2	2020	0.736486760905789	0.21754995655951348	1252	[935, 317, 231, 191, 180, 171, 144, 135, 159, 137, 142, 110, 104, 128, 122, 121, 115, 118, 116, 109, 127, 79, 104, 101, 88, 99, 97, 101, 95, 110, 106, 105, 95, 98, 85, 103, 85, 98, 95, 99]	1	5	5
GSE155955	GSE155955_DESeq2_results.csv.gz	pvalue	anti-conservative	deseq2	2020	0.30755817187243	0.6368248517015298	8159	[7652, 507, 348, 302, 231, 190, 209, 179, 137, 136, 144, 133, 127, 157, 117, 115, 107, 117, 90, 93, 93, 104, 100, 99, 87, 87, 75, 98, 95, 88, 93, 86, 66, 89, 70, 84, 65, 79, 78, 85]	1	3	3
GSE155837	GSE155837_P16WT_P16mut_pc_results.csv.gz	pvalue	anti-conservative	deseq2	2020	0.892311511040616	0.15243066884176182	2336	[1840, 496, 415, 374, 356, 336, 357, 338, 340, 309, 330, 322, 335, 343, 307, 338, 336, 336, 328, 325, 312, 328, 385, 331, 331, 318, 332, 348, 348, 365, 365, 342, 335, 346, 336, 353, 378, 342, 322, 347]	1	4	4
GSE155701	sheet-C. glabrata from GSE155701_Shor_Processed_Data.xlsx	pvalue	anti-conservative	deseq2	2020	0.0869509752036735	0.8911770262610995	4717	[4641, 76, 51, 41, 31, 28, 21, 32, 20, 17, 15, 15, 19, 16, 19, 12, 10, 14, 12, 5, 15, 15, 10, 6, 14, 9, 8, 12, 8, 11, 10, 9, 9, 13, 9, 7, 14, 9, 4, 6]	1	3	3
GSE155607	sheet-diffexpr-results_NormalizedReads_37C_induction from GSE155607_diffexpr-results_NormalizedReads_37C_induction.xlsx	pvalue	anti-conservative	deseq2	2020	0.45766014992519	0.49814039981404	2143	[1966, 177, 125, 118, 103, 90, 68, 66, 63, 75, 55, 53, 53, 61, 53, 54, 48, 59, 53, 55, 50, 58, 50, 39, 46, 49, 42, 47, 41, 41, 45, 46, 50, 46, 54, 37, 35, 48, 47, 36]	1	4	4
GSE155573	GSE155573_normalized_expression_genes_zebrafish.csv.gz	pvalue	anti-conservative	deseq2	2020	0.906794864347003	0.11328986255101564	2415	[1672, 743, 629, 612, 563, 530, 556, 545, 496, 508, 484, 536, 508, 501, 483, 488, 485, 449, 489, 488, 480, 454, 466, 489, 503, 530, 483, 506, 457, 494, 482, 470, 435, 515, 448, 479, 451, 474, 460, 476]	1	3	3
GSE149972	sheet-bodyfinal from GSE149972_Processed_Lindberg.xlsx	pvalue	anti-conservative	edger	2020	0.852727625662217	0.1398193300823407	1749	[1124, 625, 440, 384, 333, 315, 319, 310, 291, 290, 289, 281, 268, 287, 275, 265, 240, 271, 287, 287, 311, 317, 292, 305, 331, 299, 319, 316, 271, 276, 245, 251, 246, 237, 213, 226, 222, 205, 203, 243]	1	2	2
GSE149972	sheet-bodyfinal from GSE149972_Processed_Lindberg.xlsx	pvalue.1	anti-conservative	edger	2020	0.975093403931474	0.10576385002797986	1323	[998, 325, 271, 264, 242, 257, 236, 238, 268, 220, 264, 251, 241, 279, 254, 269, 302, 282, 283, 349, 345, 344, 325, 348, 365, 326, 331, 366, 355, 292, 319, 298, 320, 281, 301, 294, 293, 273, 276, 364]	1	2	2
GSE142826	sheet-DESeq2 Results C9 Mat vs Fetal from GSE142826_HK1_Project_DE_analysis.xlsx	pvalue	anti-conservative	deseq2	2020	0.534795615173733	0.40867205608004975	7229	[6254, 975, 676, 544, 446, 466, 351, 356, 354, 327, 307, 275, 266, 292, 264, 267, 249, 254, 234, 239, 249, 229, 217, 229, 197, 229, 199, 214, 196, 202, 216, 185, 218, 215, 205, 218, 228, 189, 205, 253]	1	3	3
GSE153692	GSE153692_lncRNA.txt.gz	p_value	anti-conservative	unknown	2020	0.861709514136176	0.13616071428571427	183	[142, 41, 52, 38, 37, 32, 29, 44, 23, 47, 25, 31, 25, 32, 28, 26, 27, 29, 27, 23, 32, 45, 40, 29, 25, 30, 33, 35, 27, 24, 20, 37, 24, 28, 15, 30, 16, 36, 37, 23]	1	2	2
GSE149270	GSE149270_deseq2_results_TM5_2_05_Vs_TM5_2_24.csv.gz	pvalue	anti-conservative	deseq2	2020	0.557319375675054	0.4260582737768005	2325	[2104, 221, 151, 155, 124, 98, 90, 91, 104, 97, 108, 84, 72, 67, 70, 67, 81, 64, 69, 78, 78, 65, 83, 73, 68, 71, 79, 74, 65, 71, 57, 77, 91, 72, 53, 54, 86, 82, 62, 101]	1	3	3
GSE153174	GSE153174_PPRSV_vs_DMEM.tsv.gz	pvalue	anti-conservative	deseq2	2020	0.389626464645041	0.5457748734704337	8519	[7399, 1120, 666, 483, 367, 304, 281, 282, 200, 208, 187, 156, 166, 175, 169, 132, 160, 134, 155, 129, 137, 112, 120, 253, 118, 174, 135, 78, 161, 107, 115, 117, 119, 279, 208, 88, 76, 78, 84, 177]	1	5	5
GSE138781	GSE138781_rna-seq.txt.gz	p-value (batch)	uniform	deseq2	2020	0.951726043807973	0.04925053533190578	69	[29, 40, 29, 38, 24, 34, 34, 35, 39, 37, 45, 33, 38, 39, 32, 49, 38, 48, 33, 43, 47, 37, 37, 43, 40, 46, 38, 45, 38, 40, 32, 27, 26, 21, 32, 24, 25, 15, 27, 24]	0	1	1
GSE144767	sheet-GeneExpression from GSE144767_hPSC_main_file.xlsx	pvalue.hpsc_29avshpsccontrol	anti-conservative	edger	2020	0.782648092909767	0.18275999468720944	2752	[1985, 767, 606, 535, 490, 441, 399, 396, 392, 333, 336, 320, 299, 316, 319, 323, 342, 289, 276, 323, 277, 326, 294, 266, 268, 256, 279, 290, 276, 273, 266, 265, 265, 303, 256, 282, 250, 315, 281, 283]	1	3	3
GSE153777	GSE153777_core_table.txt.gz	diffexp_pvalue_leaves-vs-calli	anti-conservative	deseq2	2020	0.192428288210122	0.7829532324283572	95543	[90369, 5174, 1733, 1927, 1047, 1084, 1332, 1041, 739, 751, 685, 1242, 779, 597, 441, 664, 390, 604, 500, 444, 400, 1123, 457, 874, 279, 630, 462, 519, 462, 450, 400, 321, 374, 266, 316, 230, 285, 379, 761, 1498]	1	3	3
GSE135442	GSE135442_RUV_P6_v_P6_07May18_ManuallyFiltered_EdgeR_NoNormalization.csv.gz	pvalue	anti-conservative	edger	2020	0.766949701941813	0.2307434508182986	4131	[3399, 732, 596, 519, 487, 430, 403, 397, 375, 394, 378, 346, 357, 338, 340, 324, 348, 330, 361, 346, 360, 339, 341, 342, 326, 350, 322, 333, 343, 344, 334, 324, 339, 305, 324, 339, 352, 315, 314, 357]	1	3	3
GSE150524	sheet-Sheet1 from GSE150524_RNAseq-edgeR-Paraquat.xlsx	pvalue	anti-conservative	edger	2020	0.279362093916587	0.676943212390024	9310	[8807, 503, 371, 263, 230, 185, 160, 159, 142, 149, 144, 116, 101, 111, 102, 108, 96, 100, 92, 95, 107, 98, 87, 70, 91, 84, 85, 89, 93, 102, 68, 88, 81, 76, 83, 94, 90, 69, 99, 65]	1	2	2
GSE150523	sheet-Sheet1 from GSE150523_RNAseq-edgeR-Bafilomycin.xlsx	pvalue	anti-conservative	edger	2020	0.321202364293286	0.6250999781865775	8597	[8004, 593, 407, 305, 255, 216, 217, 172, 173, 149, 177, 154, 135, 115, 117, 133, 119, 116, 119, 123, 118, 113, 103, 101, 101, 109, 104, 112, 110, 76, 111, 80, 85, 90, 96, 95, 89, 104, 91, 66]	1	2	2
GSE154163	GSE154163_si_HDAC8_PolyIC_vs_si_Control.txt.gz	p-value (sihdac8 poly ic vs. control)	anti-conservative	unknown	2020	0.908599481445907	0.13879904373505836	2961	[2265, 696, 562, 544, 494, 508, 489, 481, 429, 454, 490, 506, 467, 470, 467, 437, 505, 449, 447, 461, 438, 462, 479, 440, 513, 468, 507, 475, 499, 445, 467, 493, 478, 514, 497, 529, 551, 478, 518, 461]	1	1	1
GSE147423	sheet-gene_name_clean-s0-5reads_OUT_W from GSE147423_Nunez_GEO_processed_data.xlsx	ko_vs_wt_pvalue	anti-conservative	deseq2	2020	0.888211043235487	0.13678330717385284	2963	[2169, 794, 684, 609, 557, 557, 520, 490, 437, 486, 462, 516, 455, 490, 510, 482, 501, 483, 463, 542, 480, 514, 442, 423, 481, 476, 467, 468, 441, 458, 464, 456, 508, 527, 485, 438, 440, 453, 482, 552]	1	3	3
GSE153898	sheet-GROUP3_vs_CONTROL.all.gene.resu from GSE153898_All_gene_results_Con_vs_Aurkb_siRNA.xlsx	pval	anti-conservative	deseq	2020	0.506930680590667	0.4406859448554136	6553	[5759, 794, 529, 446, 399, 321, 285, 315, 289, 224, 264, 213, 234, 219, 221, 202, 204, 217, 159, 204, 165, 175, 160, 169, 167, 175, 163, 175, 165, 167, 161, 149, 137, 120, 188, 160, 160, 143, 117, 356]	1	3	3
GSE153887	GSE153887_DE_results.csv.gz	pvalue	anti-conservative	deseq2	2020	0.384065835914437	0.49670240926017323	11071	[8977, 2094, 1210, 915, 706, 608, 527, 468, 377, 353, 343, 327, 290, 266, 271, 247, 225, 224, 218, 226, 200, 190, 191, 177, 182, 165, 180, 162, 203, 154, 157, 170, 178, 159, 164, 181, 156, 148, 151, 149]	1	3	3
GSE152162	GSE152162_diffexpr_resSC3.csv.gz	pvalue	anti-conservative	deseq2	2020	0.856697676506601	0.15796774752904458	911	[712, 199, 165, 178, 171, 144, 153, 134, 123, 123, 127, 134, 136, 122, 117, 130, 109, 124, 117, 121, 103, 118, 108, 131, 120, 124, 126, 109, 111, 144, 132, 134, 132, 110, 130, 117, 99, 122, 118, 140]	1	3	3
GSE144726	GSE144726_Processed_RNA_Seq_data.txt.gz	p-value	anti-conservative	partek	2020	0.715063413899614	0.2163691002298038	3672	[2736, 936, 815, 646, 531, 533, 499, 429, 415, 373, 383, 393, 329, 346, 288, 327, 370, 361, 352, 333, 320, 340, 294, 304, 262, 286, 265, 258, 303, 291, 293, 286, 250, 244, 232, 271, 246, 290, 276, 265]	1	3	3
GSE144726	GSE144726_Processed_RNA_Seq_data.txt.gz	p-value.1	anti-conservative	partek	2020	0.664925913707954	0.2721112486005539	4618	[3559, 1059, 784, 593, 539, 466, 441, 430, 398, 419, 376, 334, 318, 329, 299, 300, 288, 298, 304, 266, 248, 263, 281, 262, 220, 213, 278, 268, 274, 255, 298, 258, 321, 278, 232, 229, 269, 281, 210, 233]	1	3	3
GSE144726	GSE144726_Processed_RNA_Seq_data.txt.gz	p-value.2	anti-conservative	partek	2020	0.792999043020837	0.17494549525661424	2969	[2218, 751, 688, 540, 536, 523, 454, 388, 396, 400, 433, 390, 364, 393, 316, 388, 358, 291, 323, 313, 312, 365, 331, 339, 287, 366, 399, 484, 353, 291, 300, 280, 284, 304, 299, 282, 308, 301, 336, 287]	1	3	3
GSE116548	GSE116548_KnockDown_vs_Control.all.gene.result.xls.gz	pval	anti-conservative	deseq	2020	0.435959004088469	0.5136209263675121	7108	[6413, 695, 474, 374, 348, 277, 260, 226, 208, 192, 180, 188, 166, 185, 165, 156, 164, 161, 152, 149, 140, 138, 141, 125, 143, 123, 160, 105, 135, 121, 149, 135, 121, 107, 120, 130, 138, 128, 99, 248]	1	3	3
GSE145293	GSE145293_F10_F0_Ribotag_filtered_logFC.txt.gz	pvalue	anti-conservative	edger	2020	0.818070996952832	0.15154522256875533	2138	[1469, 669, 581, 458, 416, 454, 395, 366, 353, 346, 351, 332, 334, 335, 302, 305, 290, 287, 278, 298, 291, 295, 256, 271, 270, 291, 245, 266, 264, 269, 296, 298, 299, 259, 274, 276, 281, 232, 291, 265]	1	6	6
GSE134963	GSE134963_results_4wkTopRM_PXvsShamv5.csv.gz	p.value	anti-conservative	limma	2020	0.490226860403091	0.4175038051750381	5486	[4598, 888, 591, 462, 413, 372, 318, 275, 274, 239, 220, 222, 233, 173, 190, 212, 203, 179, 174, 142, 150, 150, 156, 142, 153, 134, 130, 153, 129, 120, 133, 126, 144, 128, 121, 136, 150, 147, 120, 140]	1	11	>10
GSE134963	GSE134963_results_4wkTopRM_PXvsShamv5.csv.gz	p.value	anti-conservative	limma	2020	0.490226860403091	0.4175038051750381	5486	[4598, 888, 591, 462, 413, 372, 318, 275, 274, 239, 220, 222, 233, 173, 190, 212, 203, 179, 174, 142, 150, 150, 156, 142, 153, 134, 130, 153, 129, 120, 133, 126, 144, 128, 121, 136, 150, 147, 120, 140]	1	11	>10
GSE152727	GSE152727_Differential_expression_analysis_table.csv.gz	pvalue	anti-conservative	unknown	2020	0.802556217190539	0.20155847343232297	3285	[2685, 600, 522, 439, 412, 405, 414, 377, 369, 310, 353, 360, 326, 327, 360, 319, 336, 333, 362, 323, 312, 326, 338, 320, 318, 312, 303, 321, 312, 304, 332, 339, 305, 303, 334, 322, 319, 351, 306, 289]	1	3	3
GSE150411	GSE150411_CRFT_differentialAnalysisFullData.txt.gz	pval	anti-conservative	unknown	2020	0.272145751530545	0.6769001661034424	11818	[11050, 768, 446, 364, 324, 255, 227, 192, 181, 177, 183, 149, 149, 139, 148, 127, 128, 158, 136, 114, 114, 121, 106, 122, 109, 105, 99, 87, 105, 92, 100, 101, 81, 123, 84, 100, 107, 103, 99, 86]	1	3	3
GSE152170	GSE152170_Results_man2_M0_W0_Eco.csv.gz	pvalue	anti-conservative	deseq2	2020	0.987884349586182	0.08443153897699353	378	[289, 89, 91, 102, 89, 99, 99, 93, 95, 96, 108, 98, 94, 98, 107, 104, 113, 89, 116, 111, 121, 116, 123, 98, 88, 116, 119, 105, 112, 111, 125, 129, 115, 110, 122, 120, 118, 125, 102, 122]	1	3	3
GSE132506	GSE132506_PAX3_GOF_all_salmon.txt.gz	pvalue	anti-conservative	deseq2	2020	0.910627303796995	0.14391006551518762	3866	[2930, 936, 704, 651, 635, 614, 578, 550, 574, 581, 573, 503, 543, 568, 605, 606, 618, 573, 625, 602, 566, 625, 594, 593, 557, 592, 618, 624, 605, 626, 637, 609, 628, 638, 626, 623, 625, 638, 644, 627]	1	3	3
GSE151759	sheet-Jurkat FPKM from GSE151759_Processed_Data.xlsx	pvalue	anti-conservative	unknown	2020	0.882890985826798	0.11843935753130136	1873	[1250, 623, 567, 455, 451, 423, 434, 413, 395, 380, 394, 402, 332, 371, 374, 353, 346, 332, 341, 382, 351, 315, 352, 319, 329, 361, 361, 327, 358, 358, 325, 326, 367, 366, 328, 334, 328, 338, 336, 317]	1	3	3
GSE147849	GSE147849_DESeq_Mettl3_oocytes.txt.gz	mettl3_ko_mature_mettl3_control_mature.pvalue	anti-conservative	deseq2	2020	0.517665528774944	0.40492830461501383	6721	[5748, 973, 681, 520, 511, 399, 388, 356, 341, 308, 308, 291, 281, 253, 258, 227, 259, 245, 247, 231, 199, 190, 230, 195, 185, 216, 198, 191, 188, 175, 186, 197, 171, 184, 190, 172, 193, 181, 185, 147]	1	3	3
GSE144480	sheet-Results from GSE144480_DeSeq2_22_uM_DO_vs_3.8_uM_DO_paired.xls.gz	pvalue	anti-conservative	deseq2	2020	0.646798123167527	0.2480146609651802	406	[327, 79, 54, 58, 49, 39, 61, 38, 45, 44, 51, 53, 43, 51, 53, 47, 24, 32, 35, 24, 23, 26, 22, 10, 26, 21, 25, 25, 17, 16, 11, 53, 19, 20, 20, 22, 23, 11, 20, 20]	1	2	2
GSE139620	GSE139620_CUTLL1_DMSO_vs_P5091.htseq.edgeR.txt.gz	pvalue	anti-conservative	edger	2020	0.314062119099943	0.6307931974555369	9718	[8938, 780, 483, 368, 272, 231, 230, 217, 190, 209, 170, 153, 159, 152, 118, 129, 153, 120, 111, 109, 134, 135, 114, 86, 118, 86, 118, 96, 100, 86, 99, 100, 134, 68, 85, 114, 103, 120, 122, 96]	1	3	3
GSE139619	GSE139619_Jurkat_DMSO_vs_P5091_24hr.htseq.edgeR.txt.gz	pvalue	anti-conservative	edger	2020	0.219157997530375	0.7303969701220367	10414	[9906, 508, 332, 275, 228, 189, 154, 141, 143, 129, 111, 118, 91, 90, 89, 85, 87, 91, 90, 77, 80, 72, 69, 68, 72, 73, 63, 56, 73, 71, 73, 63, 65, 70, 65, 57, 61, 45, 66, 62]	1	3	3
GSE139618	GSE139618_Jurkat_DMSO_v_H3B8800_24hr.htseq.edgeR_Tophat.txt.gz	pvalue	anti-conservative	edger	2020	0.252059003154824	0.6998767594214179	10790	[10180, 610, 396, 283, 236, 214, 174, 172, 161, 166, 143, 141, 114, 106, 119, 108, 123, 111, 92, 101, 93, 89, 101, 84, 78, 68, 105, 77, 91, 77, 82, 87, 82, 91, 70, 74, 70, 78, 80, 90]	1	3	3
GSE122875	GSE122875_sphere_dge_results.csv.gz	pval	anti-conservative	unknown	2020	0.0546937994339375	0.8891725898833759	12885	[12280, 605, 357, 215, 163, 128, 106, 88, 65, 50, 45, 39, 41, 22, 28, 22, 23, 27, 15, 14, 12, 15, 12, 7, 9, 15, 11, 7, 6, 6, 4, 5, 4, 5, 8, 2, 2, 7, 4, 17]	1	6	6
GSE137678	GSE137678_res1_45_control_basal_vs_Stat5Adipoq_basal.id.csv.gz	pvalue	anti-conservative	deseq2	2020	0.876583025264156	0.13881881584804867	1871	[1356, 515, 421, 347, 375, 350, 352, 312, 312, 323, 288, 298, 323, 332, 283, 293, 323, 269, 316, 321, 283, 298, 320, 267, 269, 274, 307, 289, 259, 275, 311, 301, 314, 263, 263, 297, 295, 274, 325, 285]	1	5	5
GSE151209	sheet-edgeR GLM gene from GSE151209_EdgeRglm_GENE_pink1-WT.xlsx	pink1-wt_pvalue	anti-conservative	edger	2020	0.997666445913648	0.06171518264840182	865	[598, 267, 285, 280, 260, 256, 288, 305, 295, 316, 320, 335, 349, 316, 338, 338, 335, 382, 372, 347, 368, 357, 352, 386, 379, 354, 363, 354, 358, 394, 375, 369, 408, 363, 387, 386, 390, 357, 370, 364]	1	4	4
GSE124745	GSE124745_Tug1_Tissues_Testes.csv.gz	ko.pvalue	anti-conservative	unknown	2020	0.971569480323755	0.101046895167073	3523	[2567, 956, 838, 725, 730, 774, 739, 728, 812, 770, 793, 820, 747, 793, 769, 784, 777, 836, 841, 826, 840, 858, 840, 819, 820, 862, 812, 816, 859, 901, 918, 858, 860, 918, 889, 865, 882, 882, 859, 882]	1	3	3
GSE124745	GSE124745_Tug1_Tissues_Testes.csv.gz	rescue.pvalue	anti-conservative	unknown	2020	0.992586799066598	0.06920980926430517	2413	[1532, 881, 819, 757, 836, 817, 775, 817, 835, 798, 874, 804, 838, 878, 844, 899, 896, 866, 825, 823, 884, 839, 818, 844, 904, 850, 857, 863, 859, 891, 848, 889, 893, 869, 949, 915, 805, 873, 896, 905]	1	3	3
GSE148275	sheet-data2 from GSE148275_Lee_GEO_processed.xlsx	ko/wt.bh.pval	anti-conservative	deseq	2020	0.568759578592866	0.4426635172375007	7871	[7161, 710, 530, 402, 324, 317, 276, 263, 275, 224, 223, 223, 191, 222, 219, 245, 204, 217, 182, 267, 256, 283, 266, 252, 273, 289, 280, 203, 222, 219, 216, 240, 221, 230, 346, 194, 303, 231, 302, 280]	1	2	2
GSE148275	sheet-data2 from GSE148275_Lee_GEO_processed.xlsx	ko/wt.raw.pval	anti-conservative	deseq	2020	0.494389973230346	0.476940565118545	8811	[7992, 819, 539, 456, 369, 336, 294, 276, 275, 257, 289, 222, 240, 245, 260, 255, 250, 240, 285, 243, 238, 290, 263, 209, 224, 229, 207, 183, 282, 166, 300, 256, 159, 157, 181, 221, 224, 190, 182, 171]	1	2	2
GSE145956	GSE145956_Ovilo14_DEGenes_DESeq2.csv.gz	pvalue	anti-conservative	deseq2	2020	0.818715736880623	0.15570093457943926	1666	[1209, 457, 415, 345, 348, 303, 258, 318, 267, 258, 235, 223, 229, 231, 252, 200, 223, 232, 242, 249, 238, 226, 219, 231, 203, 210, 207, 229, 210, 204, 200, 211, 203, 218, 216, 211, 194, 195, 194, 187]	1	4	4
GSE145587	sheet-Mobley_RS3_geneExprs_differenti from GSE145587_Mobley_RS3_GeneExpression.xlsx	pvalue	anti-conservative	unknown	2020	0.889526791797969	0.11434689507494648	534	[390, 144, 131, 117, 118, 119, 116, 124, 120, 129, 120, 106, 118, 118, 117, 122, 114, 119, 111, 112, 119, 109, 90, 102, 111, 97, 110, 109, 106, 106, 95, 89, 88, 107, 91, 94, 96, 98, 96, 92]	1	2	2
GSE110923	sheet-results_sample2_vs_sample1_all from GSE110923_results_WT_vs_acinus_pnn_analyzed.xlsx	pvalue	anti-conservative	deseq2	2020	0.556534613523959	0.3993681396573373	9860	[8647, 1213, 845, 714, 586, 516, 527, 458, 497, 416, 431, 443, 397, 351, 413, 501, 424, 410, 345, 320, 342, 319, 320, 322, 268, 299, 338, 321, 280, 335, 329, 313, 291, 281, 282, 289, 279, 352, 333, 342]	1	3	3
GSE151022	GSE151022_wt.13.p.full.csv.gz	pvalue	anti-conservative	deseq2	2020	0.987975751975121	0.08664259927797834	384	[272, 112, 83, 98, 97, 94, 99, 76, 101, 108, 100, 90, 108, 98, 81, 92, 111, 109, 98, 121, 125, 96, 123, 117, 106, 104, 120, 118, 101, 118, 122, 126, 117, 116, 118, 123, 100, 109, 107, 118]	1	3	3
GSE151004	sheet-teste from GSE151004_Bin.TO.DEseq_results.xlsx	pvalue	anti-conservative	deseq2	2020	0.240302839744129	0.7100349475786321	7111	[6766, 345, 263, 200, 148, 132, 130, 120, 89, 85, 98, 84, 75, 78, 58, 66, 72, 65, 36, 63, 62, 54, 53, 63, 56, 48, 50, 49, 44, 42, 51, 50, 52, 54, 55, 51, 50, 54, 47, 57]	1	3	3
GSE144814	GSE144814_DR_T1vsW_T1_DEG.txt.gz	pvalue	anti-conservative	deseq	2020	0.659419808449613	0.2991155871376719	5851	[4864, 987, 774, 600, 566, 506, 442, 421, 387, 379, 324, 328, 323, 401, 446, 426, 354, 373, 309, 336, 336, 322, 303, 381, 268, 268, 266, 349, 284, 291, 375, 282, 265, 279, 241, 390, 275, 308, 260, 272]	1	3	3
GSE123815	sheet-IWR_vs_DMSO.DESeq2_comparison from GSE123815_IWR1_vs_DMSO_DESeq2_Foldchange_FPKM.xlsx	pvalue	anti-conservative	deseq2	2020	0.470902685873054	0.4757604802502144	9431	[8537, 894, 641, 501, 426, 435, 390, 378, 376, 356, 311, 275, 302, 269, 273, 261, 259, 264, 221, 227, 247, 193, 205, 256, 257, 213, 189, 207, 180, 180, 176, 384, 180, 163, 171, 307, 181, 178, 195, 165]	1	4	4
GSE150804	GSE150804_Differential_expression_analysis_table.csv.gz	pvalue	uniform	deseq2	2020	0.999998567814615	0.02116229855119648	130	[53, 77, 94, 84, 116, 116, 132, 116, 122, 161, 159, 151, 139, 164, 138, 153, 175, 153, 176, 191, 178, 153, 169, 180, 168, 176, 164, 177, 168, 164, 154, 184, 187, 178, 175, 179, 170, 190, 185, 174]	0	1	1
GSE145514	GSE145514_gene_diff.txt.gz	diffexp_deseq2_pvalue_col-vs-chr	anti-conservative	deseq2	2020	0.458417894720398	0.5174526934702497	12497	[11554, 943, 698, 609, 488, 383, 402, 354, 322, 308, 364, 285, 296, 257, 290, 285, 257, 205, 247, 269, 262, 255, 248, 230, 194, 242, 376, 228, 219, 493, 226, 211, 571, 249, 223, 190, 248, 269, 227, 174]	1	2	2
GSE132062	GSE132062_DESeq2.txt.gz	pvalue (srrm4/ev)	anti-conservative	deseq2	2020	0.874949537556001	0.13622029074686562	1771	[1298, 473, 405, 374, 350, 357, 279, 352, 320, 301, 300, 300, 294, 301, 308, 272, 297, 316, 291, 266, 307, 275, 273, 247, 273, 294, 273, 286, 271, 253, 273, 276, 265, 269, 283, 287, 276, 293, 277, 296]	1	3	3
GSE144944	sheet-cluster 15 from GSE144944_Findmarkers_by_cluster.xlsx	p_val	anti-conservative	unknown	2020	0.270291190673341	0.7373686843421711	1474	[1441, 33, 16, 17, 10, 23, 19, 21, 12, 15, 10, 15, 13, 19, 12, 10, 13, 9, 13, 19, 13, 9, 12, 12, 8, 15, 11, 19, 10, 9, 11, 16, 11, 13, 14, 15, 16, 16, 13, 16]	1	2	2
GSE143597	sheet-Sheet1 from GSE143597_ALL_samples_RPKM.xlsx	p value	uniform	edger	2020	0.847961898100634	0.06406685236768803	23	[11, 12, 14, 15, 11, 9, 10, 16, 9, 16, 12, 6, 14, 7, 11, 11, 11, 8, 9, 15, 6, 6, 6, 4, 11, 8, 11, 2, 11, 9, 6, 3, 7, 7, 2, 13, 7, 4, 6, 3]	0	3	3
GSE150003	sheet-gene expression filtered from GSE150003_ATRi+IR_MCF10A_RNA_seq.xlsx	p-value	anti-conservative	unknown	2020	0.190919356906573	0.7178131691648822	10727	[9731, 996, 563, 416, 300, 242, 206, 178, 150, 126, 135, 127, 99, 104, 88, 96, 83, 90, 86, 132, 72, 73, 71, 68, 79, 69, 61, 41, 43, 53, 50, 44, 37, 33, 36, 30, 37, 30, 32, 37]	1	2	2
GSE149828	sheet-Study 1 gene - DAN from GSE149828_differential_expression.xlsx	p-value (low protein diet vs. saline)	anti-conservative	partek	2020	0.913463892115857	0.0844205679201842	440	[248, 192, 207, 159, 162, 155, 147, 134, 118, 143, 137, 127, 119, 144, 106, 114, 102, 131, 113, 132, 127, 116, 99, 106, 126, 128, 123, 115, 129, 109, 102, 111, 111, 118, 118, 127, 112, 115, 128, 102]	1	6	6
GSE149828	sheet-Study 1 gene - DAN from GSE149828_differential_expression.xlsx	p-value (mam vs. saline)	anti-conservative	partek	2020	0.780401806107998	0.11492709132770527	599	[289, 310, 259, 252, 229, 189, 193, 166, 163, 149, 144, 120, 125, 128, 105, 148, 98, 116, 85, 121, 103, 84, 89, 91, 95, 102, 90, 85, 95, 113, 91, 105, 77, 85, 83, 89, 90, 75, 87, 94]	1	6	6
GSE149828	sheet-Study 1 gene - DAN from GSE149828_differential_expression.xlsx	p-value (poly i:c vs. saline)	anti-conservative	partek	2020	0.870831298060131	0.10207214121258634	532	[326, 206, 198, 167, 158, 165, 149, 138, 159, 123, 146, 124, 136, 119, 127, 118, 141, 109, 117, 130, 112, 126, 104, 121, 112, 94, 112, 118, 110, 98, 105, 88, 100, 113, 111, 112, 122, 108, 103, 87]	1	6	6
GSE118751	GSE118751_Processed_RNA-seq_DATA.txt.gz	pvalue.2vs2	anti-conservative	deseq2	2020	0.870473867109688	0.1785342558011388	2916	[2324, 592, 471, 414, 360, 380, 339, 316, 342, 340, 334, 314, 329, 314, 303, 342, 337, 323, 353, 350, 308, 360, 341, 331, 370, 353, 334, 344, 344, 350, 397, 369, 351, 360, 409, 397, 359, 316, 319, 444]	1	2	2
GSE149611	GSE149611_differentiallyexpressedgenesofDMSOvsVolinanserinH.csv.gz	pvalue	anti-conservative	deseq2	2020	0.341324449632055	0.566789667896679	6144	[5382, 762, 474, 333, 288, 238, 195, 207, 147, 151, 160, 120, 121, 117, 125, 121, 106, 77, 92, 88, 79, 98, 87, 83, 82, 80, 85, 83, 71, 83, 69, 84, 76, 76, 69, 70, 70, 63, 59, 69]	1	4	4
GSE149593	sheet-All from GSE149593_CRB_Exp_vs_Chitin_Exp.xls.gz	pvalue	anti-conservative	deseq2	2020	0.185544501460919	0.7654353562005277	2901	[2789, 112, 84, 55, 47, 37, 42, 45, 29, 28, 36, 29, 27, 18, 23, 25, 16, 19, 18, 19, 20, 16, 21, 16, 15, 17, 15, 19, 8, 11, 15, 14, 18, 10, 20, 7, 17, 10, 16, 7]	1	2	2
GSE130887	GSE130887_arlRS_vs_LAC.csv.gz	_arlrs vs. lac - p-value	anti-conservative	clc genomics	2020	0.291037255906267	0.6664110429447853	1738	[1650, 88, 72, 48, 41, 29, 44, 25, 27, 19, 25, 32, 28, 24, 15, 18, 22, 21, 18, 19, 23, 25, 14, 20, 21, 13, 16, 18, 15, 11, 17, 20, 20, 18, 17, 12, 13, 12, 23, 15]	1	3	3
GSE149195	GSE149195_res2.csv.gz	pvalue	anti-conservative	deseq2	2020	0.985153904687261	0.05989819004524887	1059	[632, 427, 410, 437, 406, 438, 453, 433, 449, 491, 461, 425, 425, 446, 461, 426, 455, 431, 449, 455, 446, 424, 422, 435, 402, 474, 447, 439, 445, 456, 434, 460, 435, 477, 395, 411, 401, 417, 420, 430]	1	6	6
GSE122409	GSE122409_Degust_Voom_Limma_-_IL23_expansion.csv.gz	p value	anti-conservative	limma	2020	0.51713651412135	0.35195449241540255	4826	[3819, 1007, 744, 596, 473, 404, 409, 345, 290, 311, 268, 284, 248, 257, 237, 235, 229, 226, 175, 209, 152, 183, 186, 194, 188, 158, 153, 163, 152, 151, 156, 155, 140, 104, 118, 132, 116, 114, 126, 105]	1	3	3
GSE137448	GSE137448_Control_Lucat_Async_RPKMs.txt.gz	pvalue	anti-conservative	edger	2020	0.419269597566445	0.5094069274856715	8177	[7293, 884, 596, 479, 411, 347, 306, 286, 282, 237, 234, 248, 232, 195, 201, 178, 172, 163, 159, 177, 176, 165, 138, 166, 167, 156, 160, 166, 156, 150, 155, 118, 128, 134, 123, 126, 128, 142, 153, 165]	1	2	2
GSE123547	sheet-sheet1 from GSE123547_RNAseq_logFC_cafNCMmcnfNCM.xlsx.gz	p.value	anti-conservative	limma	2020	0.706304482956934	0.22247014043837773	3390	[2462, 928, 651, 587, 550, 471, 469, 435, 372, 370, 355, 351, 314, 311, 294, 295, 286, 300, 303, 299, 264, 274, 222, 241, 222, 220, 248, 245, 214, 236, 232, 210, 245, 221, 237, 277, 289, 253, 251, 234]	1	3	3
GSE148802	sheet-IXA1 from GSE148802_DESeq_IXA.xlsx	pvalue	anti-conservative	deseq2	2020	0.874485589778851	0.13663141993957703	1809	[1328, 481, 445, 388, 316, 366, 336, 340, 328, 299, 311, 305, 311, 307, 293, 275, 284, 279, 307, 280, 273, 272, 284, 293, 278, 241, 313, 277, 306, 271, 253, 300, 305, 283, 256, 334, 263, 293, 300, 266]	1	3	3
GSE139326	GSE139326_Gene_expression_profile.txt.gz	pvalue	anti-conservative	deseq2	2020	0.726243594692375	0.27408493107273013	6919	[5927, 992, 748, 671, 603, 530, 512, 553, 539, 513, 472, 574, 446, 464, 470, 477, 453, 417, 524, 441, 483, 466, 548, 362, 418, 472, 444, 422, 436, 422, 444, 462, 460, 391, 400, 461, 476, 513, 387, 451]	1	2	2
GSE133140	GSE133140_edgeR.output.csv.gz	pvalue	anti-conservative	clc genomics	2020	0.340183814887249	0.5918958031837916	6544	[5919, 625, 392, 305, 238, 187, 181, 157, 126, 150, 135, 137, 119, 120, 114, 96, 100, 103, 107, 117, 123, 88, 89, 85, 91, 90, 77, 83, 76, 86, 73, 75, 79, 87, 73, 72, 66, 68, 71, 76]	1	3	3
GSE140810	GSE140810_extended_summary_gene.csv.gz	pvalue (group: injury vs sham)	anti-conservative	edger	2020	0.842758001916674	0.14153819353714833	3250	[2227, 1023, 852, 794, 731, 667, 581, 583, 567, 540, 540, 527, 510, 514, 492, 476, 500, 483, 505, 479, 534, 484, 498, 432, 468, 470, 427, 483, 474, 485, 478, 420, 457, 497, 503, 457, 472, 435, 463, 434]	1	6	6
GSE114517	GSE114517_Diff_PDvsCont.csv.gz	pvalue	anti-conservative	edger	2020	0.711783270296162	0.23361487283537016	4951	[3721, 1230, 915, 789, 681, 631, 554, 538, 468, 480, 463, 484, 471, 416, 461, 390, 389, 374, 356, 359, 371, 375, 372, 374, 317, 344, 375, 376, 327, 360, 351, 332, 333, 313, 366, 368, 332, 325, 318, 394]	1	37	>10
GSE109765	GSE109765_F1_HPC_Processed_data.txt.gz	pvalue	anti-conservative	edger	2020	0.787962155757783	0.1565530855720539	1824	[1227, 597, 491, 450, 387, 341, 342, 337, 306, 332, 278, 274, 264, 284, 264, 235, 237, 253, 218, 232, 226, 244, 233, 215, 221, 223, 222, 209, 218, 227, 223, 247, 185, 208, 199, 190, 201, 212, 209, 190]	1	6	6
GSE138822	GSE138822_nucRNA_eRNAs_condition_treated_results.csv.gz	pvalue	anti-conservative	deseq2	2020	0.856640024459598	0.16268098259313488	2000	[1549, 451, 382, 324, 298, 308, 279, 247, 274, 302, 275, 271, 264, 268, 253, 272, 276, 247, 274, 291, 246, 285, 245, 272, 253, 266, 263, 260, 260, 235, 280, 284, 280, 269, 263, 260, 246, 242, 238, 242]	1	4	4
GSE136396	sheet-RNASeq_POA_Neurons from GSE136396_RNASeq_Feketa_2019.xlsx	pvalue	anti-conservative	edger	2020	0.91208295594721	0.10174266931023689	975	[636, 339, 297, 269, 261, 272, 252, 223, 229, 250, 226, 242, 211, 270, 228, 196, 236, 214, 214, 221, 227, 220, 200, 236, 211, 231, 214, 202, 210, 207, 229, 208, 236, 218, 237, 199, 200, 206, 196, 210]	1	3	3
GSE120600	GSE120600_c2c12_mrnaseq_diffexpr-results_TNF_vs_control.csv.gz	pvalue	anti-conservative	deseq2	2020	0.427068570787646	0.5257835472997203	7331	[6712, 619, 441, 350, 305, 260, 251, 223, 222, 191, 201, 163, 179, 174, 149, 168, 175, 155, 141, 171, 145, 116, 147, 143, 129, 136, 139, 137, 147, 148, 125, 120, 130, 145, 137, 135, 124, 125, 127, 138]	1	3	3
GSE136556	sheet-ST2_vsST2-_counts from GSE136556_ST2_counts.xlsx	pvalue	anti-conservative	edger	2020	0.960462362855587	0.10506591715184369	1570	[1115, 455, 370, 385, 362, 327, 359, 320, 294, 326, 327, 313, 358, 318, 327, 345, 340, 342, 317, 371, 344, 361, 334, 346, 335, 337, 372, 343, 367, 384, 365, 390, 371, 371, 346, 378, 374, 372, 391, 391]	1	2	2
GSE139972	GSE139972_Processed_data.txt.gz	pvalue(ck-vs-t)	anti-conservative	unknown	2020	0.13567816601177	0.8467303060041038	28473	[27741, 732, 500, 241, 281, 213, 164, 191, 177, 134, 188, 103, 130, 127, 153, 109, 85, 91, 84, 208, 60, 61, 92, 115, 88, 188, 66, 63, 88, 99, 67, 65, 90, 77, 90, 87, 148, 294, 80, 57]	1	3	3
GSE122941	GSE122941_genes.edgeR_results.txt.gz	pvalue	anti-conservative	edger	2020	0.560951183509658	0.3733563445101907	4543	[3827, 716, 503, 406, 343, 299, 278, 268, 232, 241, 246, 211, 208, 190, 184, 185, 161, 192, 184, 162, 188, 180, 166, 184, 152, 173, 176, 158, 139, 144, 155, 149, 135, 161, 126, 156, 162, 147, 155, 126]	1	3	3
GSE147519	GSE147519_CPM_normalized.txt.gz	pvalue	uniform	limma	2020	0.999985039151199	0.0474296205630355	775	[415, 360, 361, 348, 341, 364, 369, 389, 403, 369, 367, 395, 392, 396, 414, 403, 391, 394, 415, 421, 384, 436, 438, 433, 396, 431, 462, 408, 384, 418, 437, 457, 425, 439, 466, 442, 448, 431, 454, 444]	0	3	3
GSE144208	GSE144208_patient_vs_healthy_old_all.csv.gz	pvalue	anti-conservative	deseq2	2020	0.513774078600041	0.4014301882909764	7803	[6407, 1396, 973, 738, 601, 538, 465, 408, 382, 354, 340, 322, 280, 316, 257, 258, 271, 259, 246, 257, 244, 225, 225, 228, 207, 231, 225, 194, 184, 203, 220, 203, 181, 231, 200, 197, 196, 220, 222, 334]	1	7	7-10
GSE139659	GSE139659_IPvsctrl.complete.xls.gz	pvalue	anti-conservative	deseq2	2020	0.349543852851607	0.5891812865497076	1612	[1457, 155, 81, 70, 70, 56, 34, 41, 33, 31, 34, 30, 30, 32, 34, 36, 27, 21, 21, 24, 29, 23, 20, 20, 22, 29, 18, 24, 21, 17, 33, 19, 10, 17, 17, 12, 27, 25, 17, 19]	1	3	3
GSE135023	GSE135023_SEM_RNA_PROM1KD_hg19_contrast_cpm.txt.gz	pvalue	anti-conservative	edger	2020	0.666103874426588	0.27369524885052837	3393	[2691, 702, 512, 430, 393, 358, 328, 320, 274, 273, 249, 255, 220, 236, 233, 216, 227, 228, 222, 202, 222, 182, 221, 193, 188, 204, 224, 199, 181, 202, 183, 193, 203, 172, 180, 164, 159, 196, 184, 178]	1	3	3
GSE97016	GSE97016_CarbMonoxide_vs_Control.txt.gz	pvalue	anti-conservative	deseq2	2020	0.88246047905391	0.130532844657457	1852	[1331, 521, 428, 421, 372, 355, 360, 363, 337, 343, 358, 342, 317, 293, 329, 331, 262, 294, 286, 352, 330, 303, 346, 317, 324, 327, 297, 324, 299, 327, 295, 284, 301, 333, 299, 274, 294, 340, 274, 305]	1	3	3
GSE147222	GSE147222_RNASeq_edgeR_glucose_vs_unmodified.txt.gz	pvalue	anti-conservative	edger	2020	0.871757617177352	0.1699073746729831	2403	[1863, 540, 454, 353, 361, 314, 325, 313, 312, 306, 277, 281, 286, 298, 292, 258, 281, 262, 297, 289, 259, 297, 285, 302, 322, 310, 290, 302, 320, 287, 313, 321, 287, 306, 315, 301, 309, 344, 321, 390]	1	3	3
GSE135351	GSE135351_LCM_data_processed.txt.gz	pvalue_lateral	anti-conservative	edger	2020	0.561414716334322	0.404537149817296	5314	[4687, 627, 425, 331, 366, 299, 243, 228, 208, 217, 219, 223, 216, 212, 204, 203, 220, 197, 183, 173, 178, 187, 179, 187, 164, 178, 189, 166, 166, 181, 169, 170, 179, 158, 175, 158, 182, 140, 187, 162]	1	4	4
GSE135351	GSE135351_LCM_data_processed.txt.gz	pvalue_medial	anti-conservative	edger	2020	0.498949553757373	0.4515073081607795	5931	[5284, 647, 428, 374, 291, 312, 261, 246, 209, 212, 227, 217, 162, 211, 183, 160, 189, 183, 170, 166, 166, 161, 170, 144, 149, 163, 157, 161, 145, 151, 137, 163, 162, 152, 131, 136, 137, 128, 128, 163]	1	4	4
GSE142364	GSE142364_NfyavsGFP_edgeR.txt.gz	pvalue	anti-conservative	edger	2020	0.40042755276217	0.5484139077434548	7918	[7274, 644, 461, 347, 326, 289, 248, 211, 206, 191, 195, 158, 155, 167, 161, 162, 178, 153, 142, 143, 163, 147, 129, 129, 126, 145, 150, 108, 155, 148, 131, 131, 118, 140, 107, 98, 95, 152, 138, 117]	1	3	3
GSE133408	GSE133408_toptags_JA_1_hr.csv.gz	pvalue	anti-conservative	edger	2020	0.951748285630791	0.11714472296177224	2332	[1820, 512, 416, 472, 436, 423, 444, 426, 460, 431, 428, 435, 435, 412, 457, 451, 464, 461, 469, 441, 453, 479, 447, 480, 448, 460, 474, 480, 551, 454, 470, 497, 493, 497, 484, 481, 508, 470, 480, 508]	1	3	3
GSE146720	sheet-STK25vsCON_5-28-19 (2) from GSE146720_StkTaoRNAseqAnalysis05292019_md5.xlsx	pvalue	anti-conservative	deseq2	2020	0.709035331826668	0.2724653148345784	2553	[2153, 400, 345, 253, 257, 239, 243, 182, 203, 178, 188, 176, 170, 163, 187, 170, 179, 176, 171, 168, 154, 157, 146, 163, 163, 160, 148, 150, 155, 150, 147, 222, 149, 220, 104, 148, 147, 156, 193, 137]	1	3	3
GSE146720	sheet-STK25vsCON_5-28-19 (2) from GSE146720_StkTaoRNAseqAnalysis05292019_md5.xlsx	pvalue.1	anti-conservative	deseq2	2020	0.661591685543293	0.3181137724550898	2975	[2569, 406, 323, 293, 237, 224, 195, 214, 175, 186, 182, 159, 150, 157, 153, 150, 160, 158, 144, 154, 152, 141, 159, 142, 145, 131, 130, 126, 146, 163, 133, 223, 141, 206, 123, 108, 129, 130, 135, 200]	1	3	3
GSE146622	GSE146622_PBT2.VS.DMSO-all_genes.txt.gz	pvalue	anti-conservative	edger	2020	0.207789954370878	0.730470534490635	1599	[1509, 90, 61, 40, 37, 37, 24, 22, 21, 19, 19, 15, 19, 17, 11, 25, 5, 8, 16, 13, 10, 11, 8, 6, 13, 5, 11, 17, 6, 14, 7, 8, 9, 13, 3, 9, 8, 10, 8, 5]	1	3	3
GSE146412	GSE146412_FW_vs_wt.csv.gz	pvalue	anti-conservative	deseq2	2020	0.61071787077666	0.3765903307888041	1924	[1650, 274, 204, 160, 134, 112, 101, 105, 101, 90, 78, 78, 74, 64, 96, 52, 74, 59, 58, 74, 71, 64, 54, 66, 56, 48, 56, 60, 68, 70, 56, 72, 79, 87, 72, 71, 91, 116, 107, 107]	1	4	4
GSE146321	GSE146321_totalRNA_S19282_Med14Med17_AID.txt.gz	p-value (2 vs 1)	anti-conservative	unknown	2020	0.207190286483117	0.7965633629947837	5192	[5104, 88, 76, 60, 48, 42, 38, 39, 33, 30, 28, 28, 28, 25, 19, 22, 31, 32, 39, 23, 17, 39, 23, 15, 45, 36, 20, 19, 106, 32, 29, 17, 109, 17, 29, 21, 32, 30, 31, 18]	1	2	2
GSE131455	GSE131455_Complete_geneList_EdgeR.csv.gz	pvalue_het.24h_vs_het.12h	anti-conservative	edger	2020	0.620967698345712	0.3053262007210141	5251	[4245, 1006, 760, 608, 532, 499, 456, 416, 397, 352, 312, 350, 331, 354, 341, 281, 286, 301, 279, 278, 279, 272, 229, 258, 260, 260, 266, 197, 229, 216, 233, 250, 248, 239, 244, 207, 240, 223, 229, 235]	1	2	2
GSE131455	GSE131455_Complete_geneList_EdgeR.csv.gz	pvalue_het.48h_vs_het.12h	anti-conservative	edger	2020	0.625454037634942	0.2974764507500872	5116	[3994, 1122, 777, 593, 567, 521, 488, 416, 385, 381, 351, 379, 338, 320, 287, 288, 289, 276, 273, 278, 296, 273, 264, 243, 233, 242, 241, 252, 248, 237, 249, 227, 271, 243, 239, 234, 236, 199, 209, 239]	1	2	2
GSE131455	GSE131455_Complete_geneList_EdgeR.csv.gz	pvalue_het.48h_vs_wt.48h	anti-conservative	edger	2020	0.750015548187719	0.2015350622165368	3466	[2527, 939, 725, 606, 570, 477, 477, 478, 429, 411, 392, 388, 373, 343, 386, 353, 322, 342, 303, 301, 340, 346, 327, 295, 278, 295, 288, 306, 309, 292, 309, 267, 300, 322, 314, 291, 279, 298, 304, 296]	1	2	2
GSE131455	GSE131455_Complete_geneList_EdgeR.csv.gz	pvalue_wt.24h_vs_wt.12h	anti-conservative	edger	2020	0.752885247545722	0.1938597511338528	3334	[2404, 930, 714, 614, 514, 528, 475, 432, 461, 435, 440, 400, 375, 368, 357, 325, 349, 378, 329, 364, 309, 330, 327, 313, 316, 306, 298, 296, 304, 299, 273, 298, 318, 285, 344, 301, 285, 276, 261, 267]	1	2	2
GSE131455	GSE131455_Complete_geneList_EdgeR.csv.gz	pvalue_wt.48h_vs_wt.12h	anti-conservative	edger	2020	0.40808373967188	0.5184905221537388	8917	[7912, 1005, 653, 518, 426, 386, 347, 268, 272, 270, 260, 211, 198, 215, 228, 185, 204, 198, 174, 197, 185, 165, 181, 179, 152, 164, 163, 153, 161, 175, 137, 128, 124, 162, 135, 144, 137, 139, 149, 138]	1	2	2
GSE144601	GSE144601_DEG_gene_list.txt.gz	p-value (nf1 vs. control)	anti-conservative	unknown	2020	0.553856290578881	0.3351117714594449	4962	[3731, 1231, 810, 650, 556, 468, 395, 358, 350, 341, 280, 285, 246, 242, 257, 206, 218, 179, 200, 220, 206, 190, 215, 182, 209, 193, 173, 183, 190, 162, 180, 160, 155, 161, 162, 194, 170, 163, 168, 168]	1	3	3
GSE144601	GSE144601_DEG_gene_list.txt.gz	p-value (nf1 vs. nf8)	anti-conservative	unknown	2020	0.509443362347627	0.37347200648342	5530	[4294, 1236, 824, 638, 490, 462, 369, 325, 299, 315, 298, 265, 253, 245, 248, 222, 215, 218, 196, 197, 208, 218, 171, 161, 162, 160, 193, 164, 175, 151, 142, 143, 155, 126, 140, 154, 144, 142, 150, 139]	1	3	3
GSE144601	GSE144601_DEG_gene_list.txt.gz	p-value (nf8 vs. control)	anti-conservative	unknown	2020	0.768667933818297	0.16546228135341393	2450	[1638, 812, 655, 615, 506, 479, 450, 442, 376, 354, 351, 344, 325, 317, 341, 336, 335, 308, 285, 267, 265, 286, 297, 295, 290, 272, 245, 268, 252, 250, 265, 258, 245, 268, 273, 257, 247, 242, 232, 264]	1	3	3
GSE144762	sheet-13499R_Heat_vs_Control_CRISPR.t from GSE144762_13499R_RNAseq_d6.xlsx	pvalue	anti-conservative	deseq2	2020	0.775494322468445	0.222230751516082	2895	[2342, 553, 446, 369, 332, 305, 283, 304, 307, 278, 258, 264, 259, 240, 251, 252, 279, 270, 252, 248, 238, 261, 257, 240, 279, 239, 226, 270, 253, 242, 268, 254, 235, 250, 260, 243, 228, 235, 216, 241]	1	3	3
GSE144078	GSE144078_DE.tab.gz	sirbm26.27:sint.pvalue	anti-conservative	unknown	2020	0.348850561549099	0.5990401806718735	12732	[11786, 946, 637, 536, 435, 402, 348, 277, 284, 291, 242, 238, 239, 231, 196, 209, 205, 154, 179, 162, 157, 181, 180, 184, 161, 147, 138, 138, 158, 154, 132, 151, 161, 130, 137, 176, 165, 127, 117, 363]	1	2	2
GSE139917	sheet-Sheet1 from GSE139917_Log2_FoldChange_pSTKamiRNACWIN24_4-3_Vs_WT_.xlsx	p-value	anti-conservative	clc genomics	2020	0.504068525051928	0.4303323029366306	11137	[9833, 1304, 956, 746, 730, 569, 550, 506, 451, 404, 423, 462, 490, 314, 343, 385, 298, 330, 307, 613, 645, 266, 287, 276, 362, 336, 297, 269, 267, 241, 275, 263, 233, 253, 224, 214, 207, 205, 202, 544]	1	4	4
GSE143456	GSE143456_myb_svsCSKO.Differential_analysis_results.xls.gz	pval	anti-conservative	deseq	2020	0.293669847706921	0.6958653671529753	11495	[10927, 568, 346, 247, 224, 184, 201, 179, 150, 150, 121, 117, 146, 114, 107, 107, 102, 92, 108, 74, 150, 85, 87, 73, 80, 110, 138, 71, 81, 88, 74, 98, 127, 113, 73, 79, 105, 77, 95, 451]	1	3	3
GSE123462	GSE123462_hepatocyte_polarization_system_counts_and_DE.csv.gz	pvalue	anti-conservative	edger	2020	0.395139112557029	0.5518710777097698	7123	[6513, 610, 481, 346, 282, 223, 246, 181, 162, 198, 164, 154, 146, 161, 136, 142, 141, 120, 116, 101, 113, 130, 117, 104, 89, 124, 105, 113, 101, 126, 111, 97, 113, 94, 108, 112, 107, 116, 100, 204]	1	2	2
GSE145863	GSE145863_deseq.txt.gz	pvalue	anti-conservative	deseq2	2020	0.572057673539234	0.37282061884087936	5410	[4665, 745, 571, 460, 360, 366, 323, 288, 319, 284, 252, 285, 265, 228, 195, 199, 210, 208, 249, 203, 191, 229, 194, 207, 196, 215, 173, 191, 216, 181, 178, 207, 179, 194, 201, 163, 178, 177, 192, 174]	1	4	4
GSE128382	GSE128382_HUVECvsHUAEC_DEseq2out.csv.gz	pvalue	anti-conservative	deseq2	2020	0.728215357949002	0.23184561916956284	2535	[2018, 517, 374, 351, 319, 271, 298, 274, 251, 269, 251, 261, 229, 245, 209, 208, 250, 220, 206, 211, 222, 198, 177, 192, 186, 193, 177, 184, 169, 197, 169, 173, 203, 180, 176, 200, 194, 168, 179, 165]	1	3	3
GSE145103	sheet-Genes from GSE145103_edgeRglm_GENE_sCyp-sWt.xlsx	scyp-swt_pvalue	anti-conservative	edger	2020	0.478978734618808	0.45281767955801105	6147	[5414, 733, 488, 411, 394, 326, 291, 270, 222, 239, 209, 207, 197, 196, 199, 203, 185, 179, 151, 163, 167, 163, 150, 150, 156, 159, 132, 146, 140, 138, 139, 156, 132, 139, 147, 145, 123, 131, 142, 143]	1	4	4
GSE129983	GSE129983_RNA-seq_LVSD.All.txt.gz	pvalue	anti-conservative	deseq2	2020	0.866804079694326	0.1399516172385987	1562	[1138, 424, 362, 320, 314, 305, 265, 279, 286, 280, 260, 273, 241, 237, 234, 250, 249, 245, 242, 222, 244, 234, 242, 249, 223, 271, 224, 226, 224, 229, 229, 259, 215, 217, 259, 262, 197, 252, 230, 249]	1	3	3
GSE143320	GSE143320_DGE16_RNAseq_data.txt.gz	p.value	anti-conservative	limma	2020	0.664321636344657	0.23792153047989625	2935	[2147, 788, 631, 513, 458, 395, 367, 347, 297, 330, 303, 269, 242, 262, 228, 237, 219, 227, 219, 214, 191, 206, 183, 184, 216, 182, 196, 183, 189, 162, 174, 176, 182, 190, 186, 158, 179, 178, 181, 147]	1	3	3
GSE140646	GSE140646_shBATF3_KD_DEG.txt.gz	pvalue	anti-conservative	unknown	2020	0.780620919254008	0.2798137162499307	5047	[4287, 760, 541, 415, 376, 377, 317, 314, 309, 318, 288, 301, 262, 278, 330, 290, 265, 263, 329, 285, 348, 275, 339, 320, 235, 305, 278, 327, 313, 282, 356, 362, 417, 470, 371, 434, 372, 431, 477, 420]	1	2	2
GSE144633	sheet-treated_vs_PBS.all.gene.result from GSE144633_Control_vs_Shiga_toxin_24_hour.all.gene.result_1_.xls.xlsx	pval	anti-conservative	deseq	2020	0.87614009260756	0.1034616449736915	1868	[1155, 713, 666, 630, 559, 523, 513, 494, 491, 478, 475, 426, 451, 465, 446, 429, 380, 450, 414, 358, 400, 390, 370, 410, 373, 371, 365, 348, 384, 330, 401, 359, 365, 355, 413, 373, 346, 365, 346, 475]	1	3	3
GSE136767	GSE136767_LR-1-vs-0-CHH-RmyDiff.txt.gz	pvalue	anti-conservative	unknown	2020	0.176869164818214	0.7867911753262071	2311299	[2226681, 84618, 55019, 41743, 34519, 29326, 26009, 23647, 21505, 19876, 18662, 17713, 16850, 16035, 15097, 14630, 14317, 13650, 13192, 12669, 12498, 12096, 11937, 11887, 11522, 11407, 11152, 11118, 10798, 10635, 10502, 10611, 10350, 10263, 10328, 10330, 10190, 10197, 10189, 13859]	1	6	6
GSE133993	GSE133993_pro-B.edgeR.txt.gz	pvalue	anti-conservative	edger	2020	0.551772561029792	0.3596062552359676	5151	[4192, 959, 669, 516, 459, 394, 390, 349, 280, 290, 265, 255, 269, 248, 235, 192, 215, 223, 215, 222, 206, 182, 173, 218, 175, 180, 199, 181, 180, 161, 152, 149, 172, 159, 162, 163, 162, 178, 182, 153]	1	3	3
GSE144147	sheet-RJ_Desmin_RNAseq_RJBP_different from GSE144147_RJ_Desmin_RNAseq_RJBP_differentialexpression.xls.gz	p.value	anti-conservative	unknown	2020	0.300153332503212	0.6215408943160854	7075	[6381, 694, 394, 351, 290, 194, 169, 183, 148, 125, 118, 125, 126, 90, 98, 106, 107, 93, 91, 94, 91, 86, 67, 80, 80, 72, 60, 71, 68, 72, 64, 82, 59, 59, 63, 63, 57, 70, 73, 69]	1	3	3
GSE144117	GSE144117_diff_exp_deseq2.csv.gz	pvalue	anti-conservative	deseq2	2020	0.780358511617173	0.16886452503258453	4405	[3128, 1277, 1001, 890, 840, 799, 756, 718, 663, 645, 627, 626, 619, 590, 620, 625, 560, 576, 519, 538, 506, 526, 521, 507, 513, 446, 461, 519, 505, 487, 463, 490, 452, 439, 453, 446, 403, 430, 449, 453]	1	6	6
GSE134200	sheet-res_fc_out from GSE134200_DESeq2_genes_diffexp_by_fc_T0_vs_T10.xlsx	p-value	anti-conservative	deseq2	2020	0.488764576888777	0.44376634699215345	1527	[1303, 224, 137, 110, 90, 76, 76, 53, 63, 68, 39, 49, 66, 57, 53, 46, 53, 46, 36, 33, 41, 55, 32, 52, 46, 40, 42, 26, 43, 31, 40, 32, 38, 37, 35, 34, 39, 33, 37, 30]	1	3	3
GSE144025	sheet-Genes from GSE144025_edgeRglm_GENE_EXT1_UNDIFF-H9_UNDIFF.xlsx	ext1_undiff-h9_undiff_pvalue	anti-conservative	edger	2020	0.730689505451828	0.2305803852448697	3663	[2875, 788, 618, 512, 482, 419, 394, 420, 364, 356, 354, 374, 322, 334, 308, 313, 302, 277, 293, 315, 307, 311, 284, 302, 271, 284, 270, 258, 253, 253, 233, 250, 257, 284, 272, 263, 286, 282, 274, 272]	1	4	4
GSE138614	GSE138614_WM_vs_RL.txt.gz	pvalue	anti-conservative	edger	2020	0.651659412671683	0.29467953985209533	5738	[4661, 1077, 781, 664, 576, 500, 459, 461, 456, 432, 415, 430, 342, 341, 350, 347, 339, 321, 317, 312, 313, 315, 312, 333, 305, 300, 294, 295, 322, 273, 277, 292, 279, 292, 267, 270, 277, 306, 279, 290]	1	10	7-10
GSE134736	GSE134736_WT_vs_miR-26_TKO_Processed.txt.gz	pvalue	anti-conservative	edger	2020	0.544367771732467	0.3886927629529644	7487	[6508, 979, 748, 625, 543, 462, 467, 423, 401, 359, 339, 346, 311, 327, 299, 282, 297, 279, 239, 280, 257, 243, 248, 251, 242, 254, 263, 254, 247, 219, 249, 230, 237, 212, 252, 211, 225, 221, 226, 207]	1	3	3
GSE128773	GSE128773_Gene_All.miR204vsNC.txt.gz	pvalue	anti-conservative	edger	2020	0.601678429291862	0.34668092786951	5186	[4330, 856, 564, 489, 424, 365, 351, 308, 309, 295, 276, 333, 274, 263, 261, 227, 231, 224, 232, 220, 229, 198, 220, 217, 189, 200, 194, 215, 210, 216, 186, 228, 198, 187, 210, 200, 195, 207, 200, 228]	1	3	3
GSE137691	GSE137691_GEOsubmission_Cut_and_Run_totalPeaks_raw.txt.gz	pvalue	anti-conservative	deseq2	2020	0.681081623583115	0.196517985960403	16209	[11138, 5071, 4272, 3579, 3339, 3025, 2713, 2630, 2413, 2256, 2131, 2025, 1916, 1851, 1804, 1711, 1663, 1599, 1496, 1501, 1393, 1407, 1416, 1309, 1291, 1307, 1264, 1201, 1217, 1210, 1167, 1185, 1200, 1126, 1133, 1097, 1128, 1093, 1088, 1116]	1	5	5
GSE143764	GSE143764_RNA-seq_DE_no_filter.txt.gz	pvalue	anti-conservative	cuffdiff	2020	0.258465666143285	0.6734594856865599	2776	[2586, 190, 143, 104, 82, 60, 51, 42, 57, 39, 48, 47, 35, 40, 39, 28, 23, 29, 21, 25, 29, 19, 24, 19, 14, 22, 21, 23, 21, 18, 21, 22, 18, 22, 24, 19, 26, 24, 24, 23]	1	3	3
GSE143749	GSE143749_Differential_Expression_T_vs_NT.tsv.gz	p.value	anti-conservative	limma	2020	0.671319325760068	0.2510690789473684	3053	[2315, 738, 530, 435, 420, 366, 325, 295, 295, 296, 320, 285, 272, 280, 243, 231, 231, 204, 229, 215, 201, 189, 175, 186, 196, 199, 180, 170, 197, 159, 191, 167, 174, 175, 180, 163, 191, 179, 196, 167]	1	5	5
GSE140222	GSE140222_M.VS.C-all_genes.txt.gz	pvalue	anti-conservative	edger	2020	0.471652438598044	0.4272415799340617	6609	[5456, 1153, 759, 591, 509, 424, 373, 348, 268, 272, 304, 263, 232, 236, 194, 193, 215, 185, 199, 182, 190, 156, 168, 136, 154, 171, 170, 149, 172, 176, 171, 143, 153, 136, 146, 145, 144, 137, 158, 138]	1	3	3
GSE139808	GSE139808_periderm_sleuth_transcript_TPM.csv.gz	pval	anti-conservative	sleuth	2020	0.514449194665493	0.4281141188363473	15246	[13473, 1773, 1263, 1014, 881, 792, 759, 712, 678, 636, 606, 612, 591, 468, 532, 561, 511, 502, 527, 506, 460, 430, 449, 430, 419, 383, 409, 415, 404, 433, 397, 399, 442, 404, 374, 416, 369, 425, 382, 375]	1	3	3
GSE143396	sheet-Sheet1 from GSE143396_Gene_list.xlsx	pvalue	anti-conservative	unknown	2020	0.741621986852508	0.12561244053113682	1769	[926, 843, 755, 610, 596, 510, 564, 511, 455, 470, 406, 376, 392, 361, 331, 338, 299, 272, 290, 267, 275, 266, 240, 243, 231, 214, 238, 251, 230, 231, 210, 209, 202, 230, 213, 211, 209, 193, 228, 187]	1	3	3
GSE138333	GSE138333_DESeq2_output.tsv.gz	pvalue	anti-conservative	deseq2	2020	0.480905572308975	0.48626149726394224	8353	[7534, 819, 553, 404, 411, 340, 351, 300, 266, 268, 274, 235, 209, 189, 182, 180, 181, 194, 151, 172, 170, 164, 142, 208, 334, 166, 178, 182, 157, 474, 147, 174, 143, 160, 186, 167, 262, 232, 155, 164]	1	3	3
GSE142815	GSE142815_gene_list.txt.gz	p-value (ko vs. wt)	anti-conservative	deseq2	2020	0.825229012826967	0.19492678242778264	4872	[3843, 1029, 791, 746, 702, 590, 560, 519, 525, 520, 540, 483, 504, 473, 473, 461, 500, 487, 451, 479, 500, 520, 488, 523, 529, 477, 505, 554, 476, 536, 574, 505, 527, 524, 502, 467, 569, 544, 470, 528]	1	2	2
GSE139907	GSE139907_iOB_GFP+_vs_fibroblast.txt.gz	pvalue	anti-conservative	deseq2	2020	0.488717057352692	0.4788594470046083	8313	[7529, 784, 509, 444, 373, 309, 295, 267, 284, 260, 281, 281, 348, 266, 196, 220, 194, 180, 234, 179, 200, 218, 164, 240, 241, 203, 193, 190, 164, 166, 179, 159, 184, 159, 190, 198, 182, 151, 139, 407]	1	3	3
GSE129442	GSE129442_htseq_deseq2_api.txt.gz	pvalue	anti-conservative	deseq2	2020	0.990922832972494	0.07539850472563125	1069	[692, 377, 324, 296, 321, 303, 326, 330, 340, 300, 319, 360, 341, 345, 339, 337, 329, 336, 340, 369, 338, 349, 368, 364, 356, 374, 334, 377, 390, 348, 344, 388, 364, 344, 365, 349, 348, 360, 381, 313]	1	2	2
GSE129430	GSE129430_htseq_deseq2.txt.gz	pvalue	anti-conservative	deseq2	2020	0.64845386407624	0.25203791469194314	2659	[1963, 696, 505, 452, 420, 328, 266, 303, 264, 240, 264, 221, 226, 211, 227, 219, 200, 191, 193, 192, 181, 149, 173, 154, 136, 151, 140, 144, 129, 162, 154, 126, 135, 167, 143, 136, 163, 126, 130, 170]	1	3	3
GSE128229	GSE128229_EISA.txt.gz	pvalue	anti-conservative	deseq2	2020	0.892218540787435	0.14493872430763294	1502	[1062, 440, 311, 294, 296, 252, 250, 205, 246, 193, 205, 224, 207, 240, 226, 218, 256, 206, 222, 184, 207, 218, 210, 229, 264, 229, 213, 210, 245, 260, 236, 224, 215, 237, 238, 205, 253, 232, 239, 262]	1	15	>10
GSE125110	GSE125110_diff_exp_genes_padj.tsv.gz	pvalue	anti-conservative	deseq2	2020	0.896555238838103	0.1306892067620286	603	[431, 172, 138, 124, 119, 116, 128, 106, 92, 95, 109, 100, 90, 80, 117, 105, 103, 87, 109, 109, 115, 107, 101, 110, 121, 122, 119, 91, 109, 91, 103, 92, 115, 89, 103, 110, 110, 98, 83, 95]	1	3	3
GSE136604	GSE136604_edgeR.txt.gz	p-n_pvalue	anti-conservative	edger	2019	0.861947798319613	0.12993342843556824	1093	[748, 345, 267, 275, 256, 213, 243, 215, 233, 220, 225, 194, 207, 172, 175, 176, 215, 192, 171, 180, 170, 169, 146, 173, 181, 187, 183, 189, 187, 175, 186, 166, 170, 176, 177, 157, 180, 179, 160, 179]	1	3	3
GSE128968	GSE128968_degust.tsv.gz	p value	anti-conservative	limma	2019	0.698593217835378	0.20007554772097708	3178	[2102, 1076, 821, 677, 590, 540, 514, 504, 441, 435, 386, 336, 368, 327, 325, 316, 280, 313, 292, 264, 275, 283, 266, 295, 260, 251, 261, 251, 240, 265, 259, 223, 211, 241, 248, 225, 232, 228, 226, 237]	1	3	3
GSE112226	GSE112226_DESeq2.WT_vs_APC.full_results.csv.gz	pvalue	anti-conservative	deseq2	2019	0.710056577896001	0.3048891462607545	7371	[6355, 1016, 740, 621, 552, 491, 520, 465, 489, 402, 395, 423, 444, 394, 450, 380, 364, 372, 394, 466, 396, 409, 380, 316, 356, 351, 498, 538, 361, 385, 545, 353, 354, 483, 602, 437, 380, 577, 358, 364]	1	3	3
GSE111932	GSE111932_gene_expression_datamatrix.txt.gz	p_value	anti-conservative	cuffdiff	2019	0.832296228788077	0.23514294892386764	4392	[3695, 697, 548, 432, 428, 390, 363, 369, 330, 380, 291, 304, 294, 311, 307, 294, 314, 300, 306, 325, 328, 331, 339, 319, 372, 335, 380, 385, 382, 426, 424, 437, 428, 431, 426, 446, 509, 460, 440, 402]	1	3	3
GSE142640	GSE142640_Deseq_all_results.txt.gz	wt_ko.pvalue	anti-conservative	deseq2	2019	0.820218506842466	0.14733475479744138	1382	[970, 412, 374, 321, 285, 264, 275, 276, 222, 231, 248, 247, 208, 206, 234, 212, 177, 208, 166, 193, 168, 181, 186, 190, 161, 202, 200, 184, 195, 197, 178, 195, 166, 179, 188, 161, 167, 172, 192, 189]	1	6	6
GSE137636	GSE137636_YKL_vs_DMSO_DEG.txt.gz	pvalue	anti-conservative	deseq2	2019	0.560426953596624	0.3778237951807229	6021	[5061, 960, 686, 514, 438, 390, 364, 352, 323, 297, 242, 282, 278, 290, 252, 261, 237, 217, 209, 214, 208, 227, 226, 201, 212, 193, 183, 203, 199, 212, 204, 207, 189, 205, 208, 209, 196, 179, 203, 205]	1	2	2
GSE142171	sheet-data2 from GSE142171_data2.xlsx	test/control.raw.pval	anti-conservative	unknown	2019	0.598801605932373	0.2635814889336016	5371	[3306, 2065, 1457, 1061, 862, 757, 658, 556, 515, 439, 467, 373, 456, 355, 297, 339, 315, 325, 288, 241, 281, 290, 232, 261, 278, 264, 266, 266, 267, 250, 262, 260, 229, 258, 267, 265, 240, 265, 253, 291]	1	1	1
GSE68033	GSE68033_DEGseq_score.txt.gz	p-value	anti-conservative	degseq	2019	0.311036387958282	0.6597560975609756	1082	[1027, 55, 39, 36, 22, 18, 14, 20, 17, 15, 18, 13, 14, 16, 18, 7, 9, 17, 18, 13, 20, 9, 12, 10, 10, 15, 8, 17, 11, 5, 12, 9, 12, 13, 8, 16, 15, 10, 13, 9]	1	1	1
GSE113283	GSE113283_genes.edgeR_results.txt.gz	pvalue	anti-conservative	edger	2019	0.281554294531953	0.6525728266687055	8535	[7880, 655, 437, 335, 252, 219, 197, 180, 131, 155, 126, 124, 127, 123, 109, 115, 90, 81, 109, 76, 91, 85, 81, 65, 77, 71, 87, 99, 93, 65, 65, 81, 81, 83, 92, 69, 62, 67, 85, 59]	1	3	3
GSE140605	GSE140605_deseq2_results_TM2_2_05_Vs_TM2_2_07.csv.gz	pvalue	anti-conservative	deseq2	2019	0.767026967606614	0.26203991942867605	1431	[1224, 207, 145, 148, 115, 116, 118, 97, 88, 103, 95, 102, 83, 94, 92, 116, 115, 108, 96, 107, 111, 110, 83, 82, 114, 99, 90, 113, 106, 105, 116, 130, 163, 97, 96, 90, 101, 84, 81, 121]	1	3	3
GSE132343	GSE132343_DEG_list231.csv.gz	nb73 pval	anti-conservative	edger	2019	0.181002544078437	0.7760157075970396	10276	[9919, 357, 286, 215, 155, 139, 121, 114, 111, 98, 81, 77, 68, 71, 63, 72, 80, 85, 75, 57, 57, 50, 65, 49, 61, 46, 46, 54, 44, 44, 47, 51, 47, 44, 55, 51, 45, 42, 50, 50]	1	3	3
GSE132343	GSE132343_DEG_list231.csv.gz	sirna pval	anti-conservative	edger	2019	0.454544903326959	0.4804410209938076	6362	[5654, 708, 482, 400, 343, 271, 276, 247, 227, 188, 198, 204, 204, 189, 194, 173, 167, 142, 159, 150, 136, 149, 149, 137, 133, 121, 137, 127, 132, 136, 148, 117, 135, 112, 154, 133, 124, 142, 129, 115]	1	3	3
GSE135282	sheet-sheet1 from GSE135282_caseVScontrol.All.xls.gz	pvalue	anti-conservative	cuffdiff	2019	0.854257688563611	0.14655486693401384	2814	[2105, 709, 636, 605, 521, 480, 466, 476, 445, 506, 416, 450, 419, 403, 458, 433, 409, 403, 439, 442, 420, 410, 425, 386, 445, 386, 422, 394, 392, 364, 381, 440, 399, 398, 362, 382, 392, 365, 402, 415]	1	5	5
GSE123533	GSE123533_pos_over_neg.txt.gz	pvalue	anti-conservative	unknown	2019	0.66833676462806	0.2631770795363418	3610	[2778, 832, 631, 514, 448, 397, 391, 334, 322, 312, 314, 309, 271, 240, 264, 238, 262, 258, 228, 209, 210, 226, 186, 245, 216, 212, 224, 211, 186, 197, 195, 201, 183, 204, 196, 177, 201, 202, 189, 304]	1	4	4
GSE139880	sheet-riborex_res_deseq2_N2vsmeg3meg4 from GSE139880_Differential_translation_analysis.xlsx	pvalue	anti-conservative	deseq2	2019	0.977662633829409	0.07544960267670431	902	[532, 370, 339, 268, 271, 303, 302, 285, 278, 251, 308, 287, 309, 242, 289, 262, 273, 275, 306, 339, 293, 296, 274, 309, 294, 284, 293, 292, 293, 289, 332, 290, 278, 302, 307, 278, 280, 286, 295, 301]	1	3	3
GSE135273	GSE135273_WT_V_MKT1_FC.txt.gz	pvalue	anti-conservative	edger	2019	0.731315747671663	0.22064617809298664	1400	[1059, 341, 251, 223, 202, 172, 173, 153, 164, 154, 146, 151, 125, 129, 129, 135, 120, 117, 122, 133, 94, 112, 132, 115, 105, 117, 119, 96, 96, 109, 102, 104, 98, 103, 101, 119, 89, 105, 98, 132]	1	3	3
GSE135095	GSE135095_DESeq_Trub_COT_vs_CO.csv.gz	pval	anti-conservative	deseq	2019	0.85082818372748	0.17069866460228372	882	[671, 211, 150, 147, 123, 127, 139, 128, 92, 120, 105, 119, 94, 109, 123, 109, 109, 122, 95, 116, 90, 116, 116, 121, 94, 117, 94, 92, 113, 105, 112, 108, 105, 106, 106, 123, 99, 88, 93, 160]	1	3	3
GSE128977	sheet-RNA-seq_P1 from GSE128977_RNA-seq_expr_analysis_P1_P2_P3.xls.gz	p.value	anti-conservative	edger	2019	0.833799917722141	0.12720907910338208	2253	[1481, 772, 658, 591, 552, 530, 510, 514, 497, 487, 498, 453, 399, 428, 401, 451, 398, 367, 401, 379, 372, 392, 340, 359, 340, 395, 325, 363, 345, 333, 327, 362, 361, 324, 377, 347, 328, 323, 293, 338]	1	6	6
GSE140847	sheet-Condition 3 vs Condition 11 from GSE140847_Supplementary_file_S1.xlsx	pvalue	anti-conservative	deseq2	2019	0.201952254003695	0.7521391899600685	2637	[2498, 139, 83, 54, 54, 38, 30, 37, 28, 31, 25, 20, 22, 21, 22, 23, 18, 25, 20, 18, 17, 21, 17, 18, 12, 15, 15, 22, 12, 14, 16, 14, 16, 11, 17, 13, 13, 15, 11, 11]	1	3	3
GSE140681	sheet-Sheet1 from GSE140681_Stearman_GEO_supplemental_RNAseq_results_table_11142019.xlsx	col1_vs_hoac_pvalue	anti-conservative	unknown	2019	0.993267622134692	0.07453754080522307	274	[187, 87, 86, 73, 75, 70, 87, 91, 85, 66, 81, 85, 82, 91, 92, 83, 79, 79, 95, 100, 71, 94, 103, 94, 86, 89, 86, 92, 99, 84, 105, 99, 107, 93, 119, 89, 96, 96, 90, 110]	1	7	7-10
GSE140681	sheet-Sheet1 from GSE140681_Stearman_GEO_supplemental_RNAseq_results_table_11142019.xlsx	col5_vs_hoac_pvalue	anti-conservative	unknown	2019	0.706384883055655	0.22279651795429817	819	[627, 192, 149, 140, 149, 125, 92, 96, 91, 83, 77, 76, 70, 80, 85, 62, 68, 79, 71, 73, 58, 68, 67, 76, 55, 70, 68, 57, 54, 61, 54, 59, 58, 49, 47, 54, 53, 68, 64, 51]	1	7	7-10
GSE140544	GSE140544_ssonnei_processed_data.tsv.gz	pvalue	anti-conservative	deseq2	2019	0.414096545253297	0.5293705067508329	3019	[2784, 235, 175, 141, 118, 113, 126, 91, 88, 80, 75, 70, 79, 84, 68, 65, 70, 61, 70, 60, 63, 66, 46, 45, 60, 51, 55, 60, 49, 47, 55, 60, 50, 50, 49, 45, 44, 42, 66, 47]	1	3	3
GSE140417	GSE140417_OFF.VS.ON-all_genes.txt.gz	pvalue	anti-conservative	edger	2019	0.898099769924536	0.10822249093107618	179	[116, 63, 55, 47, 54, 39, 36, 41, 40, 39, 40, 33, 44, 34, 49, 38, 37, 47, 38, 39, 47, 41, 44, 31, 45, 29, 20, 39, 35, 45, 32, 43, 34, 35, 27, 29, 43, 34, 34, 38]	1	3	3
GSE136111	sheet-Sheet from GSE136111_DESeq2_comparison_P_vs_B_table.xlsx	pvalue	anti-conservative	deseq2	2019	0.571276430772029	0.3748632793079447	3770	[3193, 577, 404, 326, 285, 241, 221, 215, 188, 191, 192, 181, 185, 147, 160, 138, 140, 139, 137, 164, 127, 134, 140, 139, 115, 108, 132, 164, 138, 131, 123, 147, 127, 126, 122, 117, 114, 134, 141, 154]	1	3	3
GSE135275	GSE135275_MLLAF9_CXCR4KD_Day10_FPKM.txt.gz	p-value	anti-conservative	unknown	2019	0.573110462682407	0.3222538778094334	3054	[2374, 680, 496, 379, 342, 277, 243, 224, 253, 197, 192, 210, 160, 173, 162, 152, 167, 130, 145, 151, 137, 152, 130, 121, 121, 109, 130, 110, 130, 123, 120, 127, 109, 109, 113, 97, 103, 114, 115, 100]	1	4	4
GSE140156	GSE140156_DifferentialExpression.csv.gz	pvalue	anti-conservative	deseq2	2019	0.369371888496613	0.5629447852760736	2294	[2106, 188, 159, 107, 111, 79, 66, 73, 44, 40, 51, 47, 45, 57, 38, 45, 34, 34, 44, 37, 30, 39, 37, 37, 33, 36, 32, 37, 39, 45, 25, 34, 24, 35, 37, 31, 36, 31, 26, 26]	1	3	3
GSE133763	GSE133763_Counts_DESeq2_results_CHCHD10.txt.gz	pvalue	anti-conservative	deseq2	2019	0.558399029920828	0.3726592845962085	6428	[5489, 939, 696, 586, 512, 474, 437, 390, 346, 357, 313, 280, 262, 264, 253, 243, 261, 261, 258, 228, 249, 217, 231, 233, 214, 240, 221, 240, 239, 215, 216, 223, 192, 215, 229, 228, 223, 184, 190, 201]	1	4	4
GSE136842	sheet-Sheet1 from GSE136842_Processed_data.xlsx	pvalue(ck1-vs-t1)	anti-conservative	unknown	2019	0.339514518622963	0.6285823461979365	1645	[1528, 117, 61, 48, 44, 43, 46, 29, 16, 27, 26, 32, 41, 34, 30, 17, 25, 14, 15, 18, 22, 14, 39, 13, 14, 21, 27, 26, 17, 18, 23, 15, 15, 21, 13, 12, 5, 7, 14, 70]	1	6	6
GSE136842	sheet-Sheet1 from GSE136842_Processed_data.xlsx	pvalue(ck3-vs-t3)	anti-conservative	unknown	2019	0.165258063754005	0.794822256568779	2057	[1979, 78, 52, 48, 28, 22, 17, 21, 20, 8, 16, 18, 14, 9, 13, 13, 8, 18, 9, 7, 11, 14, 13, 16, 15, 8, 13, 9, 5, 8, 9, 8, 9, 8, 4, 2, 7, 13, 11, 7]	1	6	6
GSE139830	sheet-20190918_Ad_Ctrl_vs_378_CSun_DE from GSE139830_RNA-SEQ_Ad_Ctrl_vs_378.xlsx	pvalue	anti-conservative	deseq2	2019	0.70011196396166	0.27755789090578226	6101	[5070, 1031, 747, 715, 601, 535, 566, 504, 435, 461, 448, 416, 369, 381, 429, 341, 408, 380, 394, 389, 353, 364, 336, 384, 429, 377, 328, 374, 365, 362, 382, 352, 376, 358, 378, 407, 370, 347, 378, 341]	1	3	3
GSE130971	sheet-Sheet1 from GSE130971_deseq2_output.xlsx	pvalue	anti-conservative	deseq2	2019	0.324781261873988	0.6078785688471269	1682	[1562, 120, 85, 75, 64, 50, 42, 46, 34, 31, 35, 33, 31, 24, 21, 25, 29, 20, 30, 26, 23, 23, 17, 21, 18, 19, 26, 17, 20, 17, 19, 21, 17, 15, 21, 15, 21, 16, 19, 19]	1	3	3
GSE130971	sheet-Sheet1 from GSE130971_deseq2_output.xlsx	pvalue.1	anti-conservative	deseq2	2019	0.321486783713882	0.6302855077701481	1744	[1610, 134, 86, 57, 49, 50, 41, 44, 30, 30, 16, 32, 16, 36, 23, 22, 20, 23, 21, 26, 29, 22, 17, 23, 20, 24, 21, 16, 16, 21, 21, 15, 16, 14, 26, 24, 17, 15, 28, 16]	1	3	3
GSE130971	sheet-Sheet1 from GSE130971_deseq2_output.xlsx	pvalue.2	anti-conservative	deseq2	2019	0.746855644044264	0.22226237802674376	615	[495, 120, 106, 85, 94, 89, 74, 70, 57, 68, 58, 62, 49, 58, 38, 43, 46, 57, 50, 52, 51, 44, 45, 46, 48, 48, 69, 46, 52, 51, 55, 53, 63, 53, 37, 45, 50, 47, 49, 44]	1	3	3
GSE130971	sheet-Sheet1 from GSE130971_deseq2_output.xlsx	pvalue.3	anti-conservative	deseq2	2019	0.315822647091094	0.6299241055294543	1743	[1617, 126, 70, 75, 52, 55, 60, 33, 32, 37, 17, 20, 29, 25, 24, 20, 18, 19, 17, 26, 16, 17, 28, 24, 28, 21, 17, 19, 23, 18, 11, 19, 20, 17, 22, 27, 24, 18, 15, 11]	1	3	3
GSE130971	sheet-Sheet1 from GSE130971_deseq2_output.xlsx	pvalue.4	anti-conservative	deseq2	2019	0.955825870130402	0.06830502349114564	189	[99, 90, 93, 86, 67, 70, 76, 70, 79, 65, 65, 56, 74, 65, 60, 63, 70, 61, 61, 87, 67, 65, 63, 56, 68, 70, 59, 66, 74, 87, 67, 79, 53, 70, 49, 61, 63, 63, 67, 63]	1	3	3
GSE114938	sheet-Sheet1 from GSE114938_SuppFile2.xls.gz	pvalue	anti-conservative	deseq2	2019	0.6556363863862	0.3404081632653061	417	[359, 58, 44, 28, 34, 17, 18, 28, 15, 23, 26, 20, 20, 27, 27, 20, 23, 24, 23, 13, 15, 15, 20, 20, 13, 17, 19, 27, 19, 15, 19, 24, 14, 14, 21, 18, 16, 22, 25, 25]	1	2	2
GSE114936	sheet-Sheet1 from GSE114936_SuppFile1.xls.gz	p.value	anti-conservative	deseq2	2019	0.203078230929609	0.7680970957954053	5316	[5091, 225, 125, 108, 78, 83, 68, 52, 47, 50, 50, 35, 42, 33, 36, 42, 34, 32, 39, 28, 34, 32, 28, 34, 27, 22, 33, 34, 22, 33, 25, 30, 35, 29, 21, 24, 64, 29, 34, 33]	1	3	3
GSE139458	GSE139458_Processed_RNAseq_data.xls.gz	pvalue.3	anti-conservative	edger	2019	0.375702108240593	0.5665022517692473	13208	[12024, 1184, 835, 673, 522, 379, 456, 336, 301, 323, 310, 287, 284, 245, 231, 207, 237, 223, 212, 213, 205, 195, 215, 173, 174, 170, 195, 199, 161, 198, 175, 189, 140, 168, 156, 176, 158, 166, 129, 491]	1	2	2
GSE127478	sheet-DESeq2 Output from GSE127478_MELAS_Project_DE_genes.xlsx	pvalue	anti-conservative	deseq2	2019	0.551392030678273	0.4049443627965568	7715	[6600, 1115, 733, 572, 497, 424, 398, 384, 340, 330, 296, 319, 310, 241, 286, 248, 260, 284, 301, 268, 237, 220, 270, 275, 287, 199, 267, 211, 197, 285, 273, 187, 194, 187, 386, 211, 164, 246, 259, 291]	1	3	3
GSE139346	GSE139346_KP_T6B_counts_DEseq.csv.gz	pvalue	anti-conservative	deseq2	2019	0.484645826958427	0.4505441119315974	4637	[4066, 571, 408, 311, 265, 224, 220, 196, 202, 178, 166, 146, 146, 151, 141, 131, 145, 108, 116, 133, 107, 147, 124, 139, 143, 113, 97, 103, 115, 117, 110, 106, 100, 103, 119, 105, 87, 97, 128, 108]	1	4	4
GSE135718	GSE135718_T2.DESeq_results.txt.gz	pvalue	anti-conservative	deseq2	2019	0.540462869672086	0.3831665685697469	651	[543, 108, 80, 62, 51, 49, 40, 35, 41, 23, 23, 22, 23, 27, 31, 26, 23, 29, 18, 21, 26, 27, 28, 15, 24, 17, 30, 23, 16, 28, 18, 17, 25, 21, 15, 19, 14, 24, 19, 18]	1	3	3
GSE139293	sheet-tpm_U2OS_vs_a1-a2KO_t-test from GSE139293_tpm_U2OS_vs_a1-a2KO_t-test.xlsx	p-value	anti-conservative	unknown	2019	0.561622658338005	0.3388909704008992	7236	[5662, 1574, 1045, 894, 766, 647, 548, 520, 501, 458, 415, 407, 373, 321, 318, 338, 344, 330, 332, 307, 313, 281, 277, 285, 298, 277, 291, 264, 241, 242, 243, 249, 248, 247, 243, 269, 227, 252, 260, 245]	1	3	3
GSE139147	GSE139147_WTvsMS-275.TXT.gz	pvalue	anti-conservative	deseq2	2019	0.331343003480264	0.6115896041100031	8095	[7434, 661, 422, 299, 252, 225, 198, 216, 189, 172, 150, 140, 151, 129, 132, 114, 102, 116, 103, 90, 102, 105, 104, 94, 109, 94, 110, 92, 97, 106, 90, 109, 98, 92, 105, 89, 101, 70, 92, 82]	1	3	3
GSE88918	GSE88918_control-vs-BDE-47.compare.txt.gz	p-value	anti-conservative	unknown	2019	0.464848431022841	0.4581249198409645	57152	[49856, 7296, 5357, 3677, 3472, 3192, 2731, 2466, 1897, 2332, 2014, 1879, 1969, 1421, 1984, 1435, 1671, 1595, 1416, 1535, 1302, 1505, 1437, 1378, 1273, 1454, 1225, 1240, 1138, 1256, 1284, 1370, 1570, 1538, 688, 667, 831, 1099, 2579, 723]	1	1	1
GSE136803	sheet-edgeR_IGR37_NLSiCTNNB_relative_ from GSE136803_IGR37_NLSiCTNNB.xlsx	pvalue	anti-conservative	edger	2019	0.357244243794154	0.5645557581041452	7123	[6409, 714, 490, 389, 295, 241, 242, 191, 204, 187, 183, 146, 132, 135, 135, 134, 128, 102, 124, 112, 113, 116, 108, 102, 109, 99, 76, 87, 89, 96, 99, 102, 93, 85, 92, 102, 66, 90, 101, 99]	1	3	3
GSE119862	sheet-Sheet1 from GSE119862_tkvM1_vs_WT_DGE.xls.gz	tkvm1.pvalue	anti-conservative	edger	2019	0.127550826122048	0.8444825614636935	5908	[5774, 134, 104, 67, 58, 46, 42, 41, 36, 39, 41, 26, 36, 27, 22, 27, 26, 23, 20, 27, 18, 28, 17, 23, 22, 22, 20, 18, 19, 12, 18, 28, 19, 13, 17, 21, 21, 10, 17, 17]	1	3	3
GSE138681	GSE138681_MonoVSMono_CA_Gene_differential_expression.txt.gz	pval	anti-conservative	ballgown	2019	0.508836648721419	0.17671891351776411	29889	[13081, 16808, 15905, 14031, 12615, 11358, 9888, 8891, 7973, 5827, 4652, 4256, 2919, 1671, 1555, 1461, 1452, 1394, 1389, 1395, 1337, 1304, 1354, 1483, 1428, 1468, 1475, 1576, 1626, 1641, 1669, 1796, 1628, 1586, 1625, 1666, 1640, 1556, 1421, 1333]	1	1	1
GSE94690	GSE94690_merged_IP_data_all_IPs.txt.gz	ddx6_pvalue	anti-conservative	edger	2019	0.239341215345627	0.7071278988598464	9117	[8585, 532, 359, 245, 205, 188, 163, 134, 148, 126, 110, 99, 94, 90, 99, 87, 84, 78, 73, 72, 82, 57, 72, 68, 74, 72, 57, 82, 77, 71, 67, 58, 59, 74, 61, 57, 61, 57, 55, 61]	1	3	3
GSE128942	GSE128942_gene_list-BWA-GSA_all_gene.txt.gz	p-value (mutant vs. wt)	anti-conservative	edger	2019	0.61448331035705706	0.15573875255623723	2437	[1285, 1152, 1137, 951, 879, 814, 714, 642, 552, 499, 491, 390, 380, 354, 328, 302, 300, 302, 231, 239, 237, 225, 227, 211, 219, 184, 191, 188, 162, 165, 169, 172, 197, 180, 142, 170, 182, 154, 164, 167]	1	3	3
GSE137555	GSE137555_GFP_vs_Cre.txt.gz	pvalue	anti-conservative	edger	2019	0.808483207810558	0.2011070110701107	2507	[2026, 481, 405, 386, 366, 296, 267, 257, 281, 263, 274, 266, 249, 262, 219, 266, 212, 266, 246, 238, 249, 253, 243, 251, 221, 273, 228, 201, 254, 245, 246, 233, 232, 230, 257, 253, 224, 242, 242, 363]	1	3	3
GSE137509	sheet-Complete table from deseq2 from GSE137509_Supplementary_file_S1.xlsx	pvalue	anti-conservative	deseq2	2019	0.318790883564565	0.62054018006002	1861	[1741, 120, 95, 84, 56, 54, 31, 49, 31, 22, 29, 40, 29, 25, 34, 26, 34, 24, 36, 29, 16, 18, 28, 20, 23, 23, 23, 26, 23, 20, 17, 26, 24, 20, 14, 20, 19, 17, 16, 17]	1	3	3
GSE135505	GSE135505_DE_HELZ_vs_WT.txt.gz	pvalue	anti-conservative	edger	2019	0.420194730041413	0.5169429768628165	5675	[5079, 596, 385, 315, 285, 219, 215, 194, 170, 146, 168, 146, 141, 129, 138, 129, 132, 110, 115, 94, 122, 110, 119, 135, 104, 105, 94, 93, 99, 104, 91, 98, 91, 89, 111, 91, 113, 101, 87, 115]	1	2	2
GSE120032	sheet-DT900vsBW25113.Differential_ana from GSE120032_DT900vsBW25113.All_genes_Name.xlsx	pval	anti-conservative	deseq	2019	0.632441955504506	0.3589681774349084	1489	[1332, 157, 129, 104, 100, 88, 82, 70, 89, 74, 73, 64, 62, 56, 70, 88, 53, 61, 76, 54, 74, 75, 43, 44, 58, 79, 65, 60, 50, 82, 38, 68, 108, 41, 44, 58, 67, 66, 90, 56]	1	1	1
GSE131476	GSE131476_kallisto_table_w_Wald_test_annotated.txt.gz	pval	anti-conservative	sleuth	2019	0.29345720765336	0.6571961123685262	24681	[23189, 1492, 1007, 749, 662, 591, 512, 418, 416, 408, 409, 394, 341, 345, 328, 290, 307, 291, 307, 291, 272, 275, 271, 242, 228, 253, 214, 277, 255, 254, 231, 221, 218, 237, 238, 226, 208, 232, 228, 228]	1	4	4
GSE132373	GSE132373_DESeq_pac3_highPi_vs_mus52_highPi.csv.gz	pval	anti-conservative	deseq	2019	0.855709292759078	0.1748886605001713	1021	[793, 228, 164, 135, 164, 123, 126, 122, 110, 123, 111, 126, 141, 129, 128, 117, 108, 121, 141, 128, 137, 134, 119, 135, 145, 129, 123, 112, 128, 131, 110, 112, 129, 134, 122, 126, 120, 116, 110, 128]	1	3	3
GSE119582	GSE119582_DESeq2_resLFC_delta-mycP1-eccE1_with-EmptyVector_vs_Rv-wt.csv.gz	pvalue	anti-conservative	deseq2	2019	0.858519747150187	0.15092502434274585	620	[450, 170, 132, 116, 103, 102, 109, 109, 100, 96, 95, 97, 75, 102, 96, 81, 72, 92, 87, 88, 108, 79, 85, 95, 69, 90, 83, 72, 86, 105, 92, 92, 87, 91, 82, 90, 79, 81, 86, 84]	1	2	2
GSE136116	GSE136116_edgeR.output.csv.gz	pvalue	anti-conservative	clc genomics	2019	0.500257229809437	0.4203499909796139	2330	[1931, 399, 242, 192, 177, 137, 130, 125, 102, 99, 93, 100, 72, 92, 64, 87, 71, 79, 79, 68, 73, 46, 59, 62, 62, 64, 58, 61, 55, 68, 54, 50, 53, 65, 57, 54, 62, 62, 61, 78]	1	3	3
GSE136102	sheet-DE_PxNP from GSE136102_DE_PxNP.xlsx	pvalue	anti-conservative	edger	2019	0.870388593779009	0.11047420531526836	1484	[986, 498, 492, 420, 413, 384, 386, 358, 344, 353, 368, 341, 299, 365, 318, 322, 299, 322, 337, 298, 248, 274, 291, 282, 294, 299, 278, 268, 277, 265, 259, 273, 301, 269, 258, 287, 250, 267, 256, 334]	1	6	6
GSE131633	sheet-DEoutput from GSE131633_DEoutput.xlsx	pvalue	anti-conservative	deseq2	2019	0.878703519730673	0.14635835686504342	2747	[2145, 602, 553, 479, 502, 459, 425, 402, 430, 450, 391, 388, 418, 523, 413, 360, 384, 357, 396, 532, 489, 459, 395, 391, 394, 370, 366, 391, 408, 430, 407, 454, 429, 373, 341, 375, 365, 446, 460, 417]	1	3	3
GSE135907	GSE135907_DESeq2_H3YJ3DMXX_Raspberry_59to64_RNAseq_Results.txt.gz	pvalue	anti-conservative	deseq2	2019	0.505565451047677	0.42995338579519826	8578	[7489, 1089, 792, 615, 521, 481, 428, 381, 333, 336, 351, 308, 304, 307, 305, 287, 297, 265, 289, 266, 258, 241, 218, 258, 232, 236, 209, 201, 224, 228, 255, 217, 223, 213, 224, 211, 215, 210, 206, 228]	1	3	3
GSE132306	GSE132306_M14KD_Ctl_peak.txt.gz	p_value	anti-conservative	unknown	2019	0.814170385454817	0.17029205303752493	1965	[1490, 475, 427, 355, 343, 331, 311, 275, 307, 271, 262, 256, 245, 250, 248, 254, 216, 231, 223, 245, 218, 252, 221, 214, 231, 236, 235, 230, 230, 238, 201, 235, 206, 201, 213, 207, 209, 231, 252, 264]	1	8	7-10
GSE113366	sheet-Foglio1 from GSE113366_Day12_cpm.xlsx	pvalue	anti-conservative	edger	2019	0.686298566306542	0.2049918166939443	2505	[1628, 877, 688, 561, 482, 406, 397, 337, 320, 298, 299, 303, 289, 252, 223, 239, 255, 212, 226, 183, 219, 220, 221, 206, 205, 165, 194, 183, 190, 170, 198, 183, 168, 182, 161, 173, 167, 194, 175, 171]	1	5	5
GSE135154	GSE135154_e_vs_eD_edgeR.txt.gz	pvalue	anti-conservative	edger	2019	0.751913909816428	0.2080791079318325	1978	[1498, 480, 385, 354, 302, 283, 273, 232, 241, 212, 218, 219, 178, 199, 207, 180, 173, 160, 183, 169, 162, 167, 170, 171, 161, 160, 166, 164, 158, 179, 163, 183, 154, 160, 150, 186, 146, 165, 166, 229]	1	3	3
GSE119158	GSE119158_DESeq2_res_quinazoline_10x_vs_WT.csv.gz	pvalue	anti-conservative	deseq2	2019	0.7678320547351	0.20258095933771608	832	[616, 216, 160, 124, 133, 99, 112, 107, 101, 95, 108, 93, 88, 88, 71, 81, 88, 81, 81, 79, 68, 71, 91, 71, 65, 77, 72, 60, 73, 77, 89, 73, 78, 71, 74, 77, 83, 70, 73, 73]	1	1	1
GSE135047	GSE135047_EdgeR_Results.txt.gz	pvalue	anti-conservative	edger	2019	0.438958024817274	0.48964061900498784	7657	[6785, 872, 624, 516, 402, 344, 301, 279, 266, 232, 217, 249, 218, 182, 195, 207, 180, 202, 174, 165, 169, 160, 163, 149, 174, 157, 138, 162, 131, 143, 158, 148, 157, 147, 145, 157, 113, 143, 141, 173]	1	3	3
GSE132725	GSE132725_Final_DE_combined_RNAseq_vs_Riboseq_wt_vs_XRN1.txt.gz	pvalue_ribo	anti-conservative	edger	2019	0.587394545830848	0.34111825828797626	3447	[2804, 643, 451, 360, 326, 291, 226, 250, 242, 192, 194, 202, 169, 181, 161, 170, 146, 158, 158, 136, 165, 147, 123, 133, 126, 108, 132, 134, 122, 117, 109, 136, 133, 101, 97, 129, 115, 125, 107, 286]	1	2	2
GSE132725	GSE132725_Final_DE_combined_RNAseq_vs_Riboseq_wt_vs_XRN1.txt.gz	pvalue_rna	anti-conservative	edger	2019	0.243016381387773	0.7086590796635329	7161	[6754, 407, 261, 189, 147, 128, 135, 119, 104, 93, 88, 85, 88, 69, 68, 54, 64, 52, 69, 72, 69, 68, 51, 48, 59, 49, 48, 56, 52, 54, 52, 55, 41, 55, 52, 44, 41, 44, 41, 80]	1	2	2
GSE134261	GSE134261_NK_WT_B16F10_RNA_Seq.txt.gz	nk-untreated:p.value	anti-conservative	limma	2019	0.645948802472316	0.27026101839965766	3158	[2484, 674, 535, 433, 394, 328, 311, 304, 315, 240, 264, 241, 245, 200, 216, 236, 218, 210, 224, 242, 180, 189, 188, 212, 178, 195, 162, 181, 162, 165, 159, 163, 149, 169, 171, 146, 147, 154, 152, 149]	1	3	3
GSE112640	GSE112640_UAS_Dm0_DEGs_raw_data.txt.gz	pvalue	anti-conservative	deseq2	2019	0.777390038107531	0.206550362080316	2510	[1954, 556, 392, 358, 319, 351, 264, 306, 245, 282, 270, 258, 235, 296, 263, 255, 299, 250, 285, 260, 282, 227, 212, 230, 217, 224, 216, 192, 194, 200, 210, 243, 260, 209, 232, 238, 251, 208, 215, 194]	1	4	4
GSE103153	GSE103153_EG19732_EG19733_DESeq2.txt.gz	pvalue	anti-conservative	deseq2	2019	0.777143344806387	0.25	1175	[992, 183, 135, 123, 120, 102, 84, 109, 84, 86, 89, 83, 75, 83, 88, 89, 76, 82, 107, 85, 90, 102, 89, 94, 81, 79, 92, 87, 96, 92, 91, 88, 85, 86, 103, 90, 82, 93, 107, 98]	1	2	2
GSE134183	GSE134183_shWdr5_symbol.txt.gz	pvalue	anti-conservative	deseq2	2019	0.7890442430600492	0.1940727095410955	3582	[2840, 742, 654, 517, 506, 507, 468, 438, 391, 440, 424, 427, 428, 400, 411, 394, 410, 378, 382, 364, 374, 367, 358, 365, 363, 322, 331, 336, 337, 339, 349, 360, 330, 313, 350, 334, 374, 325, 355, 354]	1	1	1
GSE130927	sheet-. from GSE130927_Table_S3_-_FACS-RNA-seq_RIS-vs-all.xlsx	pvalue	anti-conservative	edger	2019	0.4602715641229	0.460818422796554	5563	[4718, 845, 500, 386, 332, 309, 279, 237, 204, 202, 198, 183, 176, 176, 148, 139, 153, 167, 143, 144, 130, 151, 141, 135, 123, 117, 142, 127, 121, 123, 108, 101, 99, 118, 124, 103, 131, 116, 116, 107]	1	3	3
GSE128211	sheet-Venn Diagram-1 from GSE128211_RNAseq_Processed_TPB.xlsx.gz	irf1 vs. uninfected - p-value	anti-conservative	unknown	2019	0.129733872565388	0.8387272727272728	4613	[4473, 140, 72, 57, 49, 48, 31, 43, 28, 23, 25, 41, 24, 22, 27, 17, 26, 23, 21, 12, 16, 18, 20, 25, 17, 11, 20, 18, 14, 13, 16, 11, 10, 9, 19, 14, 17, 9, 9, 12]	1	1	1
GSE128211	sheet-Venn Diagram-1 from GSE128211_RNAseq_Processed_TPB.xlsx.gz	irf37 vs. uninfected - p-value	anti-conservative	unknown	2019	0.134850404062815	0.836	4598	[4455, 143, 60, 74, 55, 47, 39, 29, 39, 36, 22, 16, 22, 30, 23, 21, 22, 23, 14, 16, 14, 22, 13, 23, 14, 19, 22, 14, 18, 11, 15, 12, 6, 14, 11, 16, 18, 18, 17, 17]	1	1	1
GSE128211	sheet-Venn Diagram-1 from GSE128211_RNAseq_Processed_TPB.xlsx.gz	irf5 vs. uninfected - p-value	anti-conservative	unknown	2019	0.154913949320205	0.8090909090909091	4450	[4305, 145, 80, 67, 62, 53, 43, 38, 46, 32, 30, 37, 33, 29, 25, 22, 26, 29, 25, 18, 19, 19, 24, 24, 23, 23, 23, 21, 8, 10, 17, 15, 15, 10, 20, 18, 20, 15, 18, 13]	1	1	1
GSE128211	sheet-Venn Diagram-1 from GSE128211_RNAseq_Processed_TPB.xlsx.gz	rp infected vs. uninfected - p-value	anti-conservative	unknown	2019	0.175881869443389	0.7874545454545454	4331	[4142, 189, 103, 77, 52, 56, 46, 64, 31, 41, 35, 29, 34, 27, 27, 34, 24, 21, 30, 28, 27, 29, 29, 19, 22, 20, 19, 20, 19, 8, 22, 20, 17, 26, 18, 9, 25, 17, 22, 22]	1	1	1
GSE128211	sheet-Venn Diagram-1 from GSE128211_RNAseq_Processed_TPB.xlsx.gz	rp with ifn vs. uninfected - p-value	anti-conservative	unknown	2019	0.134986365710651	0.838	4609	[4492, 117, 88, 64, 49, 36, 43, 38, 26, 27, 23, 25, 21, 21, 19, 14, 15, 19, 16, 17, 17, 16, 16, 16, 15, 20, 17, 19, 23, 16, 23, 16, 14, 9, 11, 14, 16, 11, 22, 19]	1	1	1
GSE129782	GSE129782_12Z_RNA_KD_vs_Control_DESeq2_results.csv.gz	pvalue	anti-conservative	deseq2	2019	0.744355244668259	0.2684615384615385	6631	[5792, 839, 680, 624, 556, 540, 534, 470, 511, 515, 454, 430, 514, 466, 446, 437, 482, 460, 435, 413, 454, 503, 469, 449, 468, 475, 432, 432, 482, 468, 447, 427, 412, 388, 440, 489, 503, 489, 449, 426]	1	3	3
GSE127522	GSE127522_YB6vOB6_results.csv.gz	pvalue	anti-conservative	deseq2	2019	0.853756131582051	0.1580272693772264	2573	[1929, 644, 517, 422, 467, 399, 379, 393, 421, 343, 363, 369, 362, 372, 356, 322, 350, 335, 359, 346, 355, 358, 337, 399, 357, 313, 333, 346, 319, 322, 330, 330, 330, 337, 335, 342, 377, 353, 330, 331]	1	3	3
GSE130805	GSE130805_DESeq_results_sh2vsCtrl.txt.gz	pvalue	anti-conservative	deseq2	2019	0.582489981441946	0.370408844698375	4992	[4240, 752, 499, 427, 355, 332, 280, 260, 270, 245, 255, 264, 228, 219, 221, 216, 224, 192, 186, 173, 196, 224, 182, 159, 161, 190, 192, 181, 184, 162, 176, 204, 178, 184, 157, 188, 192, 174, 164, 191]	1	3	3
GSE123669	GSE123669_HDN_vs_Naive_DEG.csv.gz	pvalue	anti-conservative	deseq2	2019	0.462899379263385	0.5214566129687288	7704	[7101, 603, 435, 353, 294, 257, 246, 231, 195, 193, 177, 155, 169, 151, 168, 138, 161, 136, 145, 151, 155, 170, 135, 125, 148, 161, 260, 132, 141, 277, 93, 152, 220, 122, 124, 217, 111, 125, 259, 188]	1	3	3
GSE121051	GSE121051_AG_saline_LPS_ID.txt.gz	pval.cmn	anti-conservative	unknown	2019	0.35434514550703	0.5789645491937063	8868	[8116, 752, 565, 372, 316, 297, 252, 219, 207, 214, 206, 190, 188, 164, 197, 149, 158, 146, 137, 134, 125, 136, 133, 128, 114, 139, 115, 112, 91, 142, 116, 119, 121, 93, 106, 116, 63, 99, 111, 159]	1	2	2
GSE121051	GSE121051_AG_saline_LPS_ID.txt.gz	pval.tgw	anti-conservative	unknown	2019	0.341077311566796	0.593262388196122	9087	[8361, 726, 504, 373, 320, 299, 267, 227, 208, 203, 195, 186, 180, 169, 137, 155, 139, 134, 153, 131, 129, 136, 121, 122, 112, 136, 113, 127, 92, 119, 99, 105, 98, 110, 98, 99, 70, 104, 113, 147]	1	2	2
GSE120346	GSE120346_Differential_expression_analysis.txt.gz	p-value	anti-conservative	clc genomics	2019	0.409830864635264	0.5142126208072768	1809	[1608, 201, 144, 110, 84, 71, 75, 74, 58, 46, 49, 46, 39, 46, 42, 37, 41, 47, 34, 38, 34, 31, 32, 44, 40, 35, 30, 37, 25, 16, 27, 27, 38, 29, 31, 27, 31, 28, 36, 30]	1	3	3
GSE132930	GSE132930_Early_Diet_cortex_8wkrun_CD.8weeks.Run.C_vs_CD.8weeks.Sed.C.txt.gz	pvalue	anti-conservative	edger	2019	0.660426721305523	0.2505722364346304	3722	[2712, 1010, 738, 614, 504, 488, 453, 390, 391, 338, 331, 298, 301, 306, 281, 268, 269, 251, 273, 263, 237, 223, 239, 232, 221, 225, 220, 226, 221, 209, 200, 215, 216, 226, 178, 204, 219, 223, 224, 217]	1	6	6
GSE83498	sheet-Sheet2 from GSE83498_RNAseq_summary.xlsx	pvalue	anti-conservative	edger	2019	0.39583429182017	0.5393670397529912	8385	[7585, 800, 563, 425, 344, 303, 250, 287, 273, 203, 183, 206, 181, 194, 168, 177, 175, 181, 182, 158, 140, 160, 143, 136, 159, 152, 159, 132, 133, 134, 127, 135, 112, 121, 143, 132, 138, 113, 111, 128]	1	4	4
GSE127550	sheet-DESeq2_m2_analysis.txt from GSE127550_DESeq2_H397A_by_WT_analysis.xlsx	pvalue	anti-conservative	deseq2	2019	0.441262918695172	0.4957995799579958	3305	[2853, 452, 254, 218, 191, 144, 121, 108, 103, 110, 113, 83, 88, 102, 73, 83, 69, 62, 71, 68, 73, 70, 64, 54, 53, 51, 67, 58, 64, 56, 62, 77, 49, 63, 84, 61, 64, 56, 116, 58]	1	3	3
GSE100287	GSE100287_PASS4_denovo_transcripts.txt.gz	pvalue dna vs asp	anti-conservative	deseq	2019	0.290931047585443	0.6554835724201759	2833	[2639, 194, 100, 91, 84, 77, 55, 76, 56, 48, 40, 47, 36, 34, 35, 36, 29, 45, 33, 30, 36, 25, 26, 25, 25, 27, 29, 28, 23, 35, 34, 27, 19, 23, 20, 24, 25, 28, 32, 26]	1	3	3
GSE132637	GSE132637_MS6671_edgeR_PBT2-Control.txt.gz	pvalue	anti-conservative	edger	2019	0.567792743997174	0.35011600928074244	1509	[1191, 318, 199, 148, 145, 133, 119, 105, 86, 83, 61, 85, 79, 71, 66, 69, 60, 69, 60, 68, 67, 47, 62, 70, 54, 50, 56, 50, 55, 54, 59, 52, 49, 56, 58, 59, 59, 43, 45, 50]	1	3	3
GSE116372	GSE116372_DE_control_vs_BclxL.csv.gz	pvalue	anti-conservative	edger	2019	0.279023598938095	0.6552839931153184	9518	[8738, 780, 475, 372, 270, 272, 216, 159, 188, 146, 149, 114, 134, 112, 109, 131, 105, 124, 111, 128, 90, 102, 88, 85, 104, 83, 91, 71, 84, 98, 79, 90, 87, 76, 80, 78, 83, 67, 74, 82]	1	5	5
GSE120257	sheet-RGC_UninjuredvGFP from GSE120257_RGC_GFPvUninjured.xlsx	pvalue	anti-conservative	deseq2	2019	0.810172631333018	0.19153529470830405	3815	[3073, 742, 586, 558, 475, 523, 483, 474, 492, 433, 455, 431, 409, 459, 428, 405, 431, 429, 401, 372, 445, 413, 393, 387, 390, 394, 393, 376, 394, 394, 413, 399, 365, 358, 427, 367, 405, 398, 389, 359]	1	4	4
GSE132039	GSE132039_PRMT_diffgene.txt.gz	pvalue_rmtab	anti-conservative	deseq2	2019	0.460947589205983	0.47024504084014	4836	[4280, 556, 384, 330, 248, 234, 212, 209, 200, 179, 160, 151, 138, 145, 147, 142, 126, 119, 104, 92, 134, 127, 110, 120, 101, 112, 96, 102, 88, 101, 98, 121, 95, 101, 112, 98, 95, 105, 107, 105]	1	3	3
GSE132039	GSE132039_PRMT_diffgene.txt.gz	pvalue_rmtbc	anti-conservative	deseq2	2019	0.482361392202132	0.4649941656942824	4782	[4240, 542, 377, 282, 238, 227, 197, 194, 205, 171, 158, 124, 125, 141, 138, 143, 134, 130, 136, 114, 138, 114, 113, 125, 119, 113, 102, 103, 145, 105, 122, 109, 103, 105, 90, 102, 119, 116, 129, 96]	1	3	3
GSE128052	sheet-AcrossTime from GSE128052_SDC3_AcrossTimeAnalysis.xls.gz	pvalue	anti-conservative	deseq2	2019	0.735900448327895	0.25080898560240117	5348	[4430, 918, 720, 637, 569, 489, 474, 483, 474, 495, 390, 420, 453, 385, 418, 423, 402, 425, 408, 341, 396, 407, 371, 393, 386, 382, 399, 382, 393, 320, 388, 373, 364, 371, 340, 351, 415, 403, 389, 346]	1	4	4
GSE126477	GSE126477_DESeq2_Ctrl_vs_PhenDC3_ALLp-value.xls.gz	pvalue	anti-conservative	deseq2	2019	0.501223701963256	0.4289253048780488	6753	[5844, 909, 602, 534, 447, 381, 336, 324, 295, 274, 281, 231, 221, 261, 246, 211, 218, 191, 185, 194, 205, 181, 194, 200, 185, 206, 190, 176, 153, 155, 202, 177, 155, 162, 178, 163, 167, 166, 173, 171]	1	3	3
GSE90021	GSE90021_ssx_0351-VS-WT.txt.gz	pvalue	anti-conservative	deseq2	2019	0.605085346668856	0.2989646246764452	693	[549, 144, 118, 85, 90, 64, 64, 54, 52, 31, 55, 47, 50, 50, 51, 47, 34, 44, 37, 36, 46, 31, 40, 35, 28, 27, 33, 29, 16, 31, 31, 30, 32, 28, 35, 30, 30, 29, 27, 28]	1	4	4
GSE83655	sheet-CM_Stretch from GSE83655_Processed_Data_CM_Stretch.xlsx	p_value.3	anti-conservative	unknown	2019	0.896983745863207	0.1523760708794025	2081	[1563, 518, 406, 338, 327, 324, 319, 306, 314, 298, 285, 297, 263, 253, 277, 294, 280, 299, 289, 282, 268, 300, 297, 289, 288, 284, 266, 272, 316, 295, 318, 294, 285, 297, 300, 338, 334, 366, 363, 355]	1	3	3
GSE131949	GSE131949_RNAseq_Abaumannii_LB_PF_results_with_function.tsv.gz	pval	anti-conservative	deseq	2019	0.266452261666913	0.688463911165947	2232	[2103, 129, 92, 45, 59, 48, 44, 42, 32, 31, 33, 35, 28, 22, 23, 25, 20, 18, 16, 17, 16, 15, 22, 11, 21, 20, 20, 17, 17, 17, 16, 49, 20, 20, 17, 18, 10, 7, 20, 27]	1	4	4
GSE129833	sheet-res_5um_func from GSE129833_5uM_Processed_Data.xlsx	pvalue	anti-conservative	deseq2	2019	0.572447770497248	0.342885872297637	1364	[1103, 261, 197, 134, 117, 106, 104, 94, 108, 81, 74, 80, 72, 75, 64, 57, 72, 63, 45, 59, 57, 56, 57, 45, 56, 51, 41, 49, 57, 47, 50, 46, 61, 52, 55, 59, 44, 45, 37, 47]	1	3	3
GSE123002	sheet-KOvsWT.SRSF3 from GSE123002_DGE_KOvsWT.SRSF3.xlsx.gz	p.value	anti-conservative	sleuth	2019	0.222690258560348	0.7312850904553961	9378	[8900, 478, 295, 231, 196, 170, 131, 129, 121, 121, 93, 98, 92, 88, 91, 78, 72, 80, 67, 69, 63, 71, 47, 71, 74, 71, 70, 73, 58, 51, 70, 42, 49, 50, 69, 53, 59, 60, 55, 68]	1	3	3
GSE131749	GSE131749_EF_pppGpp_vs_wt_pooled.txt.gz	p_value	anti-conservative	cuffdiff	2019	0.568760776749701	0.3912369135323769	1009	[864, 145, 77, 87, 74, 60, 55, 48, 45, 45, 51, 47, 38, 52, 37, 35, 33, 39, 32, 39, 33, 33, 31, 44, 30, 35, 42, 26, 26, 24, 35, 40, 30, 33, 28, 33, 45, 37, 26, 45]	1	2	2
GSE121675	GSE121675_Alterations_in_Gene_Expression_in_Nicotiana_tabacum_Expressing_ISPS.csv.gz	p.value	anti-conservative	limma	2019	0.710923048987399	0.1839870964851363	8213	[5238, 2975, 2397, 1996, 1581, 1577, 1515, 1492, 1156, 1194, 1058, 1127, 1104, 886, 982, 835, 844, 927, 922, 762, 686, 755, 822, 760, 809, 706, 772, 640, 732, 647, 617, 755, 682, 677, 690, 640, 688, 709, 623, 661]	1	3	3
GSE122710	sheet-Sheet1 from GSE122710_genelist.xlsx	p-value	anti-conservative	partek	2019	0.478179635620515	0.4395427034297243	6536	[5610, 926, 623, 536, 423, 365, 315, 325, 267, 291, 271, 220, 203, 219, 222, 187, 198, 188, 193, 183, 178, 178, 158, 164, 140, 139, 165, 179, 162, 178, 134, 135, 141, 133, 163, 163, 143, 151, 134, 167]	1	4	4
GSE130777	GSE130777_mgrA_vs_LAC.csv.gz	_mgra vs. lac - p-value	anti-conservative	clc genomics	2019	0.385736862888286	0.5662327718223583	1479	[1327, 152, 74, 70, 42, 40, 41, 42, 51, 37, 33, 30, 33, 30, 30, 28, 25, 30, 28, 33, 26, 23, 23, 15, 25, 19, 27, 20, 16, 23, 22, 15, 19, 23, 20, 18, 35, 21, 23, 23]	1	3	3
GSE112689	GSE112689_DESeq2_Stim-TRIP_On-vs-Off_gene_expression_reordered_by_adjusted_p_value.csv.gz	pvalue	anti-conservative	deseq2	2019	0.949212633957107	0.11849174562860212	1213	[919, 294, 255, 242, 210, 234, 197, 202, 198, 218, 223, 210, 223, 216, 251, 251, 240, 232, 245, 262, 247, 238, 243, 265, 248, 195, 266, 229, 245, 228, 283, 263, 243, 211, 223, 264, 269, 257, 250, 248]	1	3	3
GSE100146	GSE100146_RESULTS.c_d.total.txt.gz	pvalue	anti-conservative	deseq2	2019	0.869508982562445	0.10654279501877842	1078	[715, 363, 352, 357, 257, 287, 280, 295, 280, 267, 241, 263, 245, 279, 261, 258, 238, 223, 228, 227, 242, 221, 233, 231, 210, 192, 214, 219, 211, 216, 219, 202, 223, 208, 189, 205, 204, 173, 180, 210]	1	2	2
GSE114058	sheet-2 um vs Ctrl 1h from GSE114058_DEgenes_Copper_OT_CH.xlsx.gz	pvalue	anti-conservative	deseq2	2019	0.950927197916621	0.087577721920889	662	[433, 229, 193, 197, 196, 187, 203, 185, 182, 169, 168, 192, 182, 177, 190, 196, 175, 190, 178, 185, 153, 193, 177, 167, 192, 164, 171, 179, 170, 169, 185, 195, 191, 180, 185, 183, 168, 181, 163, 186]	1	3	3
GSE130564	sheet-Sheet1 from GSE130564_PCBP2.xls.gz	pval	anti-conservative	unknown	2019	0.812313879615914	0.08482722785138998	653	[332, 321, 301, 335, 308, 311, 250, 253, 275, 234, 227, 215, 210, 209, 183, 204, 173, 164, 182, 173, 170, 168, 152, 146, 176, 174, 155, 176, 149, 145, 161, 138, 105, 149, 112, 115, 91, 126, 115, 115]	1	2	2
GSE128906	GSE128906_Table_2.csv.gz	pvalue	anti-conservative	deseq2	2019	0.943981377151978	0.08640684883778807	1736	[1066, 670, 582, 526, 544, 520, 474, 506, 498, 514, 527, 483, 450, 487, 470, 427, 475, 496, 500, 487, 473, 487, 445, 485, 456, 489, 478, 474, 468, 450, 459, 503, 467, 447, 493, 487, 451, 467, 459, 451]	1	4	4
GSE130485	sheet-THZ1_DEG_COUNTS_FPKM.csv from GSE130485_SMB56-shSufu-THZ1_DEG_COUNTS_FPKM.xlsx	pvalue	anti-conservative	deseq2	2019	0.318311190296565	0.6230261508897986	7457	[6936, 521, 338, 309, 248, 181, 189, 155, 171, 137, 139, 135, 114, 137, 108, 107, 115, 102, 104, 85, 77, 92, 109, 81, 78, 82, 75, 87, 68, 79, 89, 93, 76, 72, 77, 61, 93, 87, 89, 73]	1	2	2
GSE129088	sheet-daf-2_ev from GSE129088_hrde1Provisioning_GEOResults.xlsx	pvalue	anti-conservative	edger	2019	0.951933626097042	0.07503025413473174	930	[564, 366, 348, 349, 323, 317, 297, 344, 290, 311, 325, 308, 297, 326, 298, 288, 311, 321, 283, 314, 288, 291, 299, 307, 310, 307, 280, 297, 270, 283, 306, 303, 260, 268, 295, 277, 298, 270, 312, 294]	1	4	4
GSE80382	sheet-Sheet1 from GSE80382_Day5_CPC_Baf60c_quanty_transcripts_diff_expr.xls.xlsx	pvalue	anti-conservative	deseq2	2019	0.705768730424607	0.31246454906409526	8814	[7711, 1103, 834, 656, 600, 575, 544, 582, 461, 522, 512, 475, 441, 455, 508, 447, 474, 429, 491, 548, 344, 435, 436, 439, 440, 459, 426, 474, 741, 693, 429, 696, 455, 739, 467, 363, 537, 413, 483, 371]	1	2	2
GSE79864	GSE79864_Myc_Ribodiff.txt.gz	pval	anti-conservative	deseq	2019	0.603122855643943	0.31773127753303965	3462	[2792, 670, 505, 388, 354, 303, 286, 264, 226, 241, 205, 209, 195, 207, 196, 183, 175, 177, 199, 161, 144, 175, 154, 160, 169, 172, 155, 149, 152, 144, 146, 148, 140, 153, 143, 117, 116, 142, 138, 143]	1	3	3
GSE79864	GSE79864_Myc_Ribodiff.txt.gz	pval.1	anti-conservative	deseq	2019	0.354632124434588	0.5626343951592739	11251	[10048, 1203, 735, 589, 483, 440, 345, 422, 293, 318, 238, 288, 213, 224, 206, 212, 177, 196, 181, 156, 202, 238, 155, 144, 139, 155, 172, 198, 130, 128, 142, 157, 120, 121, 141, 133, 145, 150, 133, 127]	1	3	3
GSE117471	GSE117471_N2_vs_FAS58_25C_results.txt.gz	p-value	anti-conservative	edger	2019	0.765020509747736	0.17303414889441318	2645	[1802, 843, 666, 559, 479, 472, 464, 421, 414, 390, 372, 376, 338, 388, 322, 349, 324, 293, 336, 290, 294, 310, 308, 278, 263, 282, 269, 242, 300, 266, 246, 262, 263, 246, 242, 265, 257, 287, 242, 266]	1	2	2
GSE130126	sheet-GeneExpression from GSE130126_DE_lrt_FDR001.xlsx	pvalue.riovsdmso	anti-conservative	edger	2019	0.818935883993244	0.15725957174133604	2945	[2123, 822, 675, 597, 573, 553, 526, 525, 459, 448, 468, 412, 437, 391, 414, 391, 390, 401, 390, 416, 370, 358, 389, 351, 389, 379, 399, 348, 379, 359, 333, 375, 388, 378, 354, 329, 355, 368, 362, 353]	1	3	3
GSE117482	sheet-Experiment1 from GSE117482_limma.dge_results.xlsx	p.value	anti-conservative	limma	2019	0.704138351026924	0.22029633771316745	2364	[1706, 658, 499, 407, 380, 334, 357, 296, 260, 229, 232, 260, 215, 228, 207, 201, 223, 208, 213, 167, 186, 198, 195, 187, 171, 168, 173, 160, 184, 157, 190, 169, 147, 164, 181, 145, 156, 183, 170, 167]	1	4	4
GSE125512	GSE125512_SecondSample_vs_FirstSample.all.gene.result.xls.gz	pval	anti-conservative	deseq	2019	0.940397366013225	0.09417067307692308	1567	[1016, 551, 476, 456, 424, 427, 382, 458, 393, 387, 394, 390, 417, 414, 380, 387, 407, 411, 357, 342, 404, 400, 373, 378, 382, 372, 373, 413, 361, 370, 401, 378, 375, 421, 371, 374, 415, 403, 392, 415]	1	11	>10
GSE129620	sheet-Smarca4-Upregulated from GSE129620_tumours_bptf_brg1_gene_expression_table.xls.gz	p-value (bptf-vs_control)	anti-conservative	unknown	2019	0.238111366142996	0.7225950782997763	969	[923, 46, 23, 22, 21, 13, 14, 19, 8, 13, 20, 12, 8, 14, 15, 6, 19, 3, 8, 9, 5, 3, 5, 7, 5, 8, 6, 5, 4, 6, 7, 6, 5, 6, 1, 9, 5, 7, 15, 10]	1	2	2
GSE123916	GSE123916_D300-over-NTG.processed.txt.gz	p-value	anti-conservative	limma	2019	0.298410262055472	0.6095475300954754	7342	[6513, 829, 516, 371, 319, 237, 210, 191, 140, 139, 161, 150, 117, 112, 131, 105, 93, 89, 79, 96, 86, 82, 79, 84, 67, 74, 80, 87, 69, 65, 71, 79, 75, 56, 80, 51, 67, 68, 56, 71]	1	4	4
GSE129786	GSE129786_modA10_ON.VS.OFF-all_genes.txt.gz	pvalue	anti-conservative	edger	2019	0.454483615011541	0.4001074113856069	745	[569, 176, 117, 81, 70, 70, 55, 44, 42, 36, 30, 38, 30, 29, 23, 24, 15, 21, 25, 23, 15, 21, 23, 17, 27, 18, 14, 21, 21, 15, 18, 11, 19, 11, 17, 15, 16, 15, 17, 13]	1	3	3
GSE94680	sheet-Sheet1 from GSE94680_Lmnb1_MLE12_RNA_seq_DEseq2_diffe_expression.xlsx	pval	anti-conservative	deseq	2019	0.779529480830039	0.23852339997766112	4271	[3537, 734, 545, 431, 413, 397, 396, 371, 408, 353, 372, 344, 312, 316, 373, 320, 297, 358, 383, 302, 343, 434, 359, 328, 331, 368, 316, 309, 288, 397, 319, 384, 440, 226, 307, 372, 382, 432, 301, 308]	1	2	2
GSE129764	GSE129764_modA18_C_ON.VS.OFF-all_genes.txt.gz	pvalue	anti-conservative	edger	2019	0.567912366355903	0.33905579399141633	553	[430, 123, 82, 67, 48, 53, 47, 34, 32, 28, 32, 35, 30, 27, 31, 30, 26, 24, 26, 16, 24, 19, 21, 24, 20, 18, 18, 28, 22, 18, 21, 23, 23, 24, 9, 27, 17, 18, 11, 25]	1	3	3
GSE129761	GSE129761_modA15_C_ON.VS.OFF-all_genes.txt.gz	pvalue	anti-conservative	edger	2019	0.248596584940897	0.6990979381443299	1085	[994, 91, 49, 38, 26, 22, 20, 17, 15, 9, 17, 11, 7, 12, 7, 13, 10, 9, 5, 8, 6, 4, 11, 15, 11, 10, 9, 8, 15, 5, 5, 10, 4, 14, 11, 10, 5, 6, 8, 5]	1	3	3
GSE113381	sheet-Sheet1 from GSE113381_DTK_vs_wt_complete_average_DEGs.xlsx	pval	anti-conservative	unknown	2019	0.629084814951268	0.29188558085230587	500	[400, 100, 78, 61, 58, 52, 52, 35, 36, 32, 43, 41, 45, 32, 25, 38, 26, 18, 25, 38, 24, 27, 18, 22, 19, 32, 25, 29, 29, 34, 19, 19, 20, 17, 26, 18, 14, 25, 25, 36]	1	3	3
GSE129619	sheet-sheet1 from GSE129619_DESeq2-data.xls.gz	pvalue	anti-conservative	deseq2	2019	0.482639039228029	0.48187197866311055	11563	[10612, 951, 719, 604, 475, 449, 412, 438, 373, 370, 374, 340, 327, 357, 325, 290, 314, 291, 301, 294, 274, 263, 308, 290, 303, 267, 275, 245, 251, 253, 263, 296, 262, 243, 257, 256, 282, 260, 257, 275]	1	6	6
GSE97789	sheet-27Oct16_C_v_M_DE_Annotated from GSE97789_27Oct16_C_v_M_DE_Annotated.xlsx	pvalue	anti-conservative	edger	2019	0.866191086121724	0.1352480417754569	2590	[1885, 705, 593, 580, 531, 539, 501, 495, 521, 454, 469, 445, 403, 460, 417, 403, 404, 419, 442, 405, 414, 429, 425, 403, 425, 428, 348, 374, 393, 387, 400, 395, 418, 395, 420, 426, 413, 392, 414, 380]	1	4	4
GSE129362	GSE129362_diffexpr.KH310uM_vs_DMSO.parsed.txt.gz	p-value	anti-conservative	deseq2	2019	0.781925165057103	0.22355261950637673	9746	[7948, 1798, 1379, 1198, 1149, 1086, 1000, 947, 891, 973, 923, 897, 813, 851, 875, 855, 820, 831, 890, 805, 807, 847, 841, 856, 801, 849, 844, 822, 900, 811, 769, 811, 850, 818, 796, 825, 814, 798, 851, 957]	1	2	2
GSE129186	sheet-diff_exp_deseq2_AIDKOvsWt from GSE129186_diff_exp_deseq2_AIDKOvsWt.xlsx	pvalue	anti-conservative	deseq2	2019	0.584812706895574	0.3739915288422751	7417	[6460, 957, 734, 524, 510, 456, 394, 347, 378, 323, 325, 291, 336, 327, 323, 385, 292, 275, 289, 284, 431, 404, 280, 505, 258, 408, 216, 230, 217, 228, 207, 241, 231, 306, 254, 260, 250, 223, 249, 224]	1	3	3
GSE112826	GSE112826_heart_edgeR.txt.gz	pvalue	anti-conservative	edger	2019	0.644321222167246	0.30624248095174444	4582	[3783, 799, 602, 513, 409, 349, 390, 337, 332, 322, 296, 296, 288, 275, 243, 265, 244, 267, 233, 249, 227, 242, 215, 241, 240, 255, 216, 240, 231, 184, 204, 213, 228, 201, 218, 211, 211, 193, 188, 312]	1	2	2
GSE129160	GSE129160_GeneOntology_U1plusLL3724hvsControl24h_UpregulatedGO.txt.gz	p-value	anti-conservative	unknown	2019	0.496863283024081	0.30527540729247477	787	[552, 235, 159, 142, 131, 95, 102, 64, 81, 69, 64, 45, 56, 51, 53, 43, 51, 38, 46, 38, 23, 42, 37, 26, 17, 22, 30, 25, 22, 15, 12, 17, 25, 22, 19, 22, 19, 19, 19, 30]	1	2	2
GSE127275	sheet-degust-23 from GSE127275_Legrand_etal_2019_ProcessedData.xlsx	p value	anti-conservative	limma	2019	0.342535744950242	0.5781284729939987	7803	[6911, 892, 500, 404, 315, 298, 217, 245, 188, 187, 183, 180, 140, 157, 159, 118, 114, 134, 114, 111, 106, 113, 90, 104, 102, 96, 114, 104, 102, 97, 74, 107, 78, 102, 86, 84, 76, 110, 86, 99]	1	4	4
GSE125332	GSE125332_rtg3_vs_WT_in_myriocin_genes.txt.gz	p-value	anti-conservative	unknown	2019	0.414659680785796	0.5495436766623207	3372	[3101, 271, 208, 145, 96, 109, 92, 97, 84, 84, 72, 78, 66, 63, 71, 69, 67, 66, 45, 59, 59, 48, 51, 60, 59, 74, 58, 69, 71, 64, 59, 72, 60, 72, 54, 45, 56, 61, 51, 50]	1	2	2
GSE125152	GSE125152_HOPX_KD.txt.gz	p-value	anti-conservative	partek	2019	0.301880814674476	0.5931414384358755	7645	[6597, 1048, 672, 418, 332, 268, 246, 210, 197, 195, 140, 134, 133, 160, 134, 117, 120, 105, 89, 87, 63, 79, 81, 95, 83, 70, 75, 79, 78, 70, 66, 77, 65, 66, 78, 69, 77, 83, 73, 60]	1	3	3
GSE128025	sheet-Raw Counts 381 from GSE128025_RNA_seq-381-W83_Motility-Biofilm_processed_file_122021.xlsx	pvalue f381_1-3 vs m381_1-3	anti-conservative	unknown	2019	0.158925418567653	0.8198614318706697	1775	[1726, 49, 30, 27, 25, 20, 18, 11, 14, 13, 6, 8, 12, 11, 2, 12, 6, 8, 8, 7, 12, 7, 2, 7, 4, 5, 10, 5, 4, 11, 9, 12, 4, 4, 3, 11, 7, 6, 4, 25]	1	3	3
GSE79927	GSE79927_AML_norm_edgeR.txt.gz	pvalue	anti-conservative	edger	2019	0.829399467677833	0.12402821767923984	1723	[1102, 621, 554, 526, 455, 438, 388, 398, 397, 370, 349, 347, 342, 333, 316, 326, 284, 287, 293, 285, 341, 292, 330, 298, 250, 275, 265, 289, 264, 292, 267, 282, 261, 244, 269, 240, 258, 248, 257, 259]	1	3	3
GSE107045	GSE107045_TAZ_shRNA2_vs_Control_shRNA_RPKM_Filt.txt.gz	pvalue	anti-conservative	edger	2019	0.455536389506018	0.4655490618271302	6054	[5293, 761, 502, 399, 372, 287, 294, 295, 252, 214, 203, 207, 200, 179, 161, 163, 168, 176, 129, 182, 143, 141, 151, 115, 133, 129, 138, 127, 127, 139, 131, 122, 108, 128, 101, 120, 130, 130, 142, 112]	1	2	2
GSE118101	sheet-DRAIC_results from GSE118101_DRAIC_RNA-seq_genes.xls.gz	pvalue	anti-conservative	deseq2	2019	0.736946782435819	0.221849918179693	2847	[2211, 636, 505, 433, 399, 363, 342, 320, 318, 278, 282, 280, 281, 248, 238, 251, 266, 249, 251, 230, 252, 237, 218, 249, 194, 228, 235, 215, 203, 238, 210, 224, 214, 238, 202, 233, 237, 217, 185, 223]	1	3	3
GSE124369	GSE124369_iBALT_subsets_degust_Voom_Limma.csv.gz	p value	anti-conservative	limma	2019	0.275050944211658	0.6510133465150766	7902	[7276, 626, 369, 289, 256, 218, 186, 189, 153, 141, 126, 121, 113, 116, 102, 108, 117, 103, 88, 86, 87, 78, 76, 78, 83, 66, 77, 69, 68, 77, 55, 74, 56, 65, 62, 42, 58, 55, 65, 64]	1	3	3
GSE113157	GSE113157_Subread_counts_and_DE_genes_in_GPS2_WT_LKO_liver_RNAseq.txt.gz	kowt_pvalue	anti-conservative	edger	2019	0.439809372806079	0.4813824315984365	7020	[6143, 877, 572, 473, 389, 329, 298, 276, 263, 253, 216, 211, 223, 207, 201, 193, 176, 170, 123, 180, 171, 156, 146, 150, 167, 146, 150, 138, 154, 136, 110, 114, 142, 134, 136, 153, 140, 144, 116, 107]	1	3	3
GSE127929	GSE127929_WT_vs_Mdxmtr.deseq.txt.gz	pvalue	anti-conservative	deseq2	2019	0.526959262571572	0.4315784002910451	8304	[7421, 883, 684, 477, 428, 364, 350, 343, 315, 325, 261, 278, 302, 288, 288, 277, 270, 346, 441, 257, 209, 216, 187, 245, 466, 300, 381, 188, 201, 181, 157, 191, 208, 241, 229, 222, 241, 191, 201, 188]	1	6	6
GSE127736	GSE127736_KDvsCTRL.Differential_analysis_results.xls.gz	pval	anti-conservative	deseq2	2019	0.781461919559378	0.2744068864161243	3921	[3328, 593, 420, 371, 274, 297, 249, 274, 204, 273, 253, 218, 243, 229, 212, 236, 243, 239, 233, 246, 244, 224, 299, 207, 239, 258, 222, 234, 274, 275, 312, 346, 306, 272, 352, 266, 318, 343, 312, 351]	1	3	3
GSE120399	GSE120399_DiffExpr_Day_25.csv.gz	pvalue	anti-conservative	deseq2	2019	0.531920308801503	0.41903999199159114	8372	[7435, 937, 664, 556, 450, 400, 360, 357, 367, 353, 351, 341, 267, 348, 408, 244, 548, 334, 466, 237, 262, 247, 243, 214, 200, 235, 223, 186, 252, 190, 225, 193, 204, 174, 184, 186, 248, 203, 458, 229]	1	3	3
GSE100396	GSE100396_gene_exp.diff.gz	p_value	anti-conservative	cuffdiff	2019	0.91231318560454	0.10145775794267738	5547	[3708, 1839, 1716, 1681, 1610, 1582, 1488, 1447, 1365, 1369, 1307, 1283, 1285, 1250, 1198, 1216, 1224, 1224, 1194, 1217, 1165, 1174, 1196, 1151, 1179, 1217, 1179, 1234, 1187, 1241, 1283, 1276, 1216, 1250, 1248, 1286, 1294, 1332, 1263, 1099]	1	3	3
GSE115849	GSE115849_Patty_RNAseq_wholeList.txt.gz	p-value (scrambled vs. shgrp78)	anti-conservative	cuffdiff	2019	0.795327742413818	0.13670870576711155	2233	[1298, 935, 737, 677, 619, 547, 514, 450, 459, 440, 417, 391, 390, 401, 364, 332, 361, 338, 340, 317, 339, 303, 331, 320, 283, 312, 326, 285, 278, 313, 273, 288, 292, 299, 295, 320, 289, 272, 279, 310]	1	3	3
GSE126939	GSE126939_SHPKO_vs_WT.txt.gz	pvalue	anti-conservative	edger	2019	0.515237895283833	0.42692634670376384	5524	[4821, 703, 502, 415, 321, 289, 283, 261, 238, 247, 200, 217, 212, 197, 171, 170, 158, 210, 179, 171, 156, 145, 157, 121, 154, 144, 150, 146, 140, 156, 130, 149, 138, 160, 147, 140, 148, 136, 128, 229]	1	3	3
GSE126544	sheet-Fold change - M9Glucose vs LB3 from GSE126544_SupplementaryTable6_Transcriptome_Analysis.xlsx	p-value	anti-conservative	unknown	2019	0.470117610244859	0.49573210768220616	2265	[2098, 167, 139, 116, 105, 92, 68, 69, 67, 73, 56, 57, 61, 69, 65, 45, 63, 47, 64, 50, 48, 56, 55, 53, 45, 40, 49, 45, 64, 38, 44, 46, 55, 53, 49, 57, 42, 52, 52, 55]	1	3	3
GSE126840	GSE126840_GSCs_DE.csv.gz	pvalue	anti-conservative	edger	2019	0.89190731236443	0.12026843613331324	1595	[1141, 454, 411, 403, 352, 342, 350, 318, 327, 341, 323, 336, 287, 312, 305, 315, 304, 290, 303, 276, 292, 292, 271, 284, 289, 260, 274, 288, 282, 278, 305, 323, 306, 281, 318, 275, 282, 292, 297, 283]	1	4	4
GSE116639	sheet-Sheet1 from GSE116639_mass_M.xlsx	pvalue	anti-conservative	deseq2	2019	0.773595877844101	0.1997438946309339	10919	[8326, 2593, 2077, 1769, 1608, 1477, 1411, 1292, 1327, 1293, 1169, 1250, 1143, 1161, 1136, 1116, 1098, 1110, 1016, 1069, 1039, 1042, 1114, 1079, 1062, 1033, 1012, 992, 1039, 1013, 991, 972, 1020, 999, 920, 959, 914, 1004, 1039, 981]	1	3	3
GSE126538	GSE126538_sleuth_all.txt.gz	pval	anti-conservative	sleuth	2019	0.460069997515587	0.4908690584121228	7580	[6843, 737, 517, 419, 346, 303, 283, 278, 252, 241, 223, 209, 215, 182, 200, 213, 185, 205, 176, 169, 173, 176, 163, 164, 179, 130, 181, 179, 175, 154, 149, 164, 168, 164, 163, 154, 144, 159, 159, 148]	1	3	3
GSE126537	GSE126537_sleuth_all_human.txt.gz	pval	anti-conservative	sleuth	2019	0.473265755427882	0.46389756402248594	7427	[6552, 875, 594, 479, 387, 372, 328, 289, 274, 258, 257, 251, 213, 241, 216, 235, 195, 204, 187, 194, 189, 208, 179, 183, 173, 174, 166, 168, 174, 175, 157, 162, 167, 181, 170, 156, 167, 143, 154, 163]	1	3	3
GSE110723	GSE110723_H99_v_cdc50_results.csv.gz	pvalue	anti-conservative	deseq2	2019	0.496077688083559	0.44932432432432434	3591	[3142, 449, 325, 241, 219, 183, 163, 139, 126, 142, 113, 118, 89, 91, 113, 108, 102, 100, 114, 96, 89, 87, 99, 91, 89, 107, 103, 80, 87, 77, 81, 112, 77, 138, 74, 83, 84, 87, 102, 72]	1	3	3
GSE122834	GSE122834_processed_data.txt.gz	pvalue	anti-conservative	deseq2	2019	0.763658295155401	0.2282783167003978	3271	[2636, 635, 535, 407, 387, 331, 337, 338, 320, 304, 316, 284, 297, 270, 259, 273, 285, 266, 281, 256, 254, 299, 275, 266, 273, 254, 228, 260, 277, 238, 291, 275, 271, 257, 276, 249, 259, 280, 276, 254]	1	3	3
GSE110341	sheet-NTG_vs_KO_edgeR_FDR.xls from GSE110341_Gene_Count-DEG_List.xlsx	pvalue	anti-conservative	edger	2019	0.752931088289639	0.19382808766300264	2839	[2075, 764, 618, 512, 478, 449, 437, 378, 399, 341, 357, 363, 343, 299, 303, 297, 274, 297, 282, 274, 274, 248, 257, 280, 263, 271, 280, 227, 254, 239, 240, 224, 256, 256, 232, 248, 251, 227, 231, 349]	1	5	5
GSE93758	sheet-Sheet1 from GSE93758_CountData_AllGenes.xlsx	pvalue	anti-conservative	deseq2	2019	0.191709503207976	0.7639928698752229	10715	[10264, 451, 276, 259, 194, 139, 143, 153, 107, 107, 97, 88, 82, 68, 76, 81, 77, 79, 82, 60, 70, 64, 62, 55, 53, 65, 76, 67, 46, 52, 73, 57, 48, 48, 45, 59, 40, 55, 54, 53]	1	3	3
GSE107415	GSE107415_F1_Males_ProcessedData.txt.gz	pvalue	anti-conservative	edger	2019	0.775044957625799	0.20631399317406143	2418	[1806, 612, 426, 358, 344, 313, 290, 279, 242, 245, 273, 274, 237, 246, 237, 231, 217, 216, 227, 230, 229, 256, 219, 250, 244, 235, 235, 233, 249, 191, 197, 209, 210, 221, 203, 223, 182, 205, 229, 197]	1	7	7-10
GSE106339	sheet-GOATKvsWT without 1139 and 1120 from GSE106339_CAGRF11628_GOATKOvsWT_NoOutliers.xlsx	pvalue	anti-conservative	limma	2019	0.915612797751155	0.09490153022713237	1383	[870, 513, 452, 446, 457, 414, 390, 357, 383, 370, 343, 315, 349, 339, 326, 343, 346, 350, 331, 342, 324, 340, 311, 316, 344, 335, 342, 307, 315, 352, 316, 332, 325, 317, 354, 335, 336, 293, 321, 322]	1	4	4
GSE125685	GSE125685_Tsc2cKO_SNI_DEseq2.csv.gz	crush control pvalue	anti-conservative	deseq2	2019	0.2545208183084	0.6595348837209303	5672	[5108, 564, 320, 252, 190, 156, 143, 116, 108, 90, 91, 77, 79, 79, 58, 74, 69, 54, 60, 57, 48, 47, 50, 58, 47, 30, 52, 51, 44, 43, 50, 40, 33, 34, 39, 32, 43, 43, 35, 36]	1	4	4
GSE125685	GSE125685_Tsc2cKO_SNI_DEseq2.csv.gz	crush tsc2 cko pvalue	anti-conservative	deseq2	2019	0.10984284659624	0.8468604651162791	7283	[6968, 315, 166, 120, 95, 85, 64, 51, 50, 37, 32, 38, 35, 31, 35, 23, 37, 28, 18, 28, 23, 19, 23, 24, 22, 20, 17, 20, 14, 12, 18, 20, 19, 16, 10, 15, 15, 11, 13, 13]	1	4	4
GSE125685	GSE125685_Tsc2cKO_SNI_DEseq2.csv.gz	uninjured tsc2 cko pvalue	anti-conservative	deseq2	2019	0.22585377175967	0.6930232558139535	5960	[5451, 509, 328, 242, 160, 140, 123, 111, 101, 77, 76, 79, 78, 61, 67, 69, 60, 51, 32, 41, 27, 52, 48, 40, 39, 38, 39, 36, 25, 39, 38, 33, 29, 35, 29, 37, 45, 37, 36, 42]	1	4	4
GSE120725	GSE120725_table_zero_mM_K_vs_control.txt.gz	pvalue	anti-conservative	edger	2019	0.308708752990886	0.6345539444580978	2582	[2375, 207, 112, 111, 85, 73, 60, 51, 51, 46, 41, 39, 35, 40, 38, 34, 35, 33, 37, 26, 31, 14, 25, 23, 27, 32, 31, 23, 31, 32, 31, 17, 28, 37, 24, 32, 25, 29, 26, 22]	1	2	2
GSE113880	sheet-S10978-0H-VS-S10978-6H.All from GSE113880_S10978-0H-VS-S10978-6H.All.xlsx	pvalue	anti-conservative	deseq2	2019	0.389942884431448	0.539417104634496	2258	[2060, 198, 130, 129, 108, 90, 84, 72, 73, 55, 61, 48, 51, 41, 47, 42, 45, 34, 51, 37, 45, 34, 51, 52, 41, 29, 34, 40, 39, 38, 28, 39, 43, 31, 28, 27, 39, 30, 30, 32]	1	3	3
GSE125073	sheet-core_table from GSE125073_RPKM_values_for_ALL_samples.xlsx	diffexp_pvalue_ptm-vs-et1	anti-conservative	unknown	2019	0.332916152021082	0.632286462050916	10630	[9962, 668, 421, 366, 260, 247, 279, 181, 181, 206, 182, 219, 178, 134, 107, 164, 110, 130, 120, 120, 127, 170, 179, 127, 105, 147, 115, 111, 125, 135, 130, 100, 105, 82, 86, 79, 74, 108, 171, 301]	1	3	3
GSE125017	GSE125017_edgeR.output.csv.gz	pvalue	anti-conservative	edger	2019	0.301978161065249	0.5695961995249407	2398	[1996, 402, 226, 155, 123, 121, 106, 90, 73, 51, 62, 46, 48, 54, 44, 38, 32, 31, 29, 27, 23, 21, 30, 26, 22, 25, 27, 17, 22, 25, 23, 16, 18, 23, 23, 20, 19, 20, 23, 33]	1	3	3
GSE125011	GSE125011_RPKM_values_for_ALL_samples.txt.gz	diffexp_pvalue_nc-vs-kd	anti-conservative	unknown	2019	0.268873563535924	0.6982731749890905	11201	[10658, 543, 342, 295, 225, 194, 191, 162, 132, 153, 144, 171, 92, 160, 109, 113, 105, 111, 80, 104, 99, 141, 84, 128, 110, 75, 101, 121, 74, 97, 92, 57, 77, 83, 74, 52, 85, 99, 142, 166]	1	3	3
GSE125011	GSE125011_RPKM_values_for_ALL_samples.txt.gz	diffexp_pvalue_nc-vs-ov	anti-conservative	unknown	2019	0.351321775430983	0.6193053108482255	9842	[9270, 572, 379, 333, 275, 234, 242, 198, 185, 156, 180, 190, 160, 136, 117, 148, 141, 134, 138, 121, 127, 180, 164, 105, 114, 126, 164, 111, 137, 98, 122, 96, 114, 119, 70, 73, 70, 95, 150, 348]	1	3	3
GSE119934	sheet-DE from GSE119934_mH.xlsx	pvalue	anti-conservative	deseq2	2019	0.575317825315372	0.3692581543685	22404	[18857, 3547, 2484, 1979, 1618, 1490, 1373, 1239, 1209, 1191, 1116, 1034, 1005, 998, 952, 1012, 884, 850, 935, 869, 867, 847, 852, 799, 816, 794, 879, 829, 795, 749, 770, 786, 809, 757, 777, 810, 768, 750, 795, 782]	1	3	3
GSE119340	GSE119340_DESeq2_NASH_RNA_seq.csv.gz	pvalue	anti-conservative	deseq2	2019	0.432793591696183	0.5076683441169423	8474	[7556, 918, 562, 458, 414, 354, 339, 281, 281, 236, 241, 224, 225, 192, 210, 208, 213, 173, 210, 178, 177, 177, 150, 185, 182, 167, 157, 138, 164, 185, 153, 158, 141, 167, 135, 159, 167, 153, 154, 150]	1	3	3
GSE124586	GSE124586_OHC.Vs.24HE_Allgenes.txt.gz	p_value	anti-conservative	unknown	2019	0.855425500071954	0.06260343959127869	870	[455, 415, 491, 770, 955, 481, 441, 420, 472, 468, 337, 287, 268, 297, 271, 288, 318, 272, 283, 298, 278, 270, 304, 284, 262, 297, 269, 356, 272, 253, 270, 268, 295, 274, 284, 269, 257, 293, 309, 246]	1	1	1
GSE120861	GSE120861_all_deg_results.at_scale.txt.gz	pvalue.empirical	anti-conservative	sleuth	2019	0.928234557445741	0.09098256061250531	4278	[2910, 1368, 1401, 1366, 1221, 1240, 1223, 1174, 1224, 1117, 1198, 1134, 1154, 1238, 1090, 1109, 1176, 1035, 1046, 1088, 1053, 1078, 1144, 1051, 1091, 1099, 1097, 1127, 1115, 1074, 1041, 1044, 1068, 1022, 1083, 1077, 1063, 1081, 1085, 1015]	1	6	6
GSE120861	GSE120861_all_deg_results.at_scale.txt.gz	pvalue.raw	anti-conservative	sleuth	2019	0.992644889905654	0.05750935243798797	36203	[20259, 15944, 15809, 15620, 15652, 15611, 15679, 15529, 15506, 15680, 15529, 15636, 15660, 15717, 15406, 15636, 15395, 15588, 15519, 15690, 15484, 15628, 15499, 15920, 15480, 15436, 15748, 15495, 15572, 15563, 15535, 15528, 15724, 15497, 15682, 15881, 15597, 15802, 15606, 15773]	1	6	6
GSE124548	sheet-AllData from GSE124548_AllData_170308_RNAseq_Kopp_Results.xlsx	post_drug.vs.control_pval	anti-conservative	unknown	2019	0.722728609541139	0.20603725112395632	3208	[2237, 971, 711, 625, 525, 484, 438, 446, 407, 352, 388, 375, 340, 321, 288, 328, 285, 305, 305, 280, 276, 269, 296, 253, 275, 261, 270, 267, 251, 280, 259, 234, 253, 232, 235, 247, 237, 249, 253, 262]	1	20	>10
GSE124548	sheet-AllData from GSE124548_AllData_170308_RNAseq_Kopp_Results.xlsx	post_drug.vs.pre_drug_pval	anti-conservative	unknown	2019	0.796830298154419	0.13892100192678228	2163	[1331, 832, 706, 646, 554, 531, 411, 430, 428, 427, 369, 375, 393, 366, 330, 386, 333, 362, 287, 307, 319, 320, 312, 329, 285, 271, 313, 266, 279, 286, 303, 282, 264, 271, 284, 257, 297, 274, 296, 258]	1	20	>10
GSE124548	sheet-AllData from GSE124548_AllData_170308_RNAseq_Kopp_Results.xlsx	pre_drug.vs.control_pval	anti-conservative	unknown	2019	0.619528280538927	0.2802825947334618	4364	[3340, 1024, 761, 637, 552, 478, 455, 432, 421, 362, 348, 363, 302, 280, 290, 243, 277, 274, 253, 230, 244, 214, 223, 226, 215, 227, 242, 213, 211, 220, 199, 212, 209, 210, 166, 204, 211, 207, 190, 205]	1	20	>10
GSE115203	GSE115203_EdgeR-WholePBMC.txt.gz	pvalue	anti-conservative	edger	2019	0.73965537312387	0.25188504765969555	3541	[2937, 604, 470, 403, 346, 335, 307, 313, 283, 284, 301, 278, 302, 263, 271, 253, 245, 315, 249, 255, 272, 293, 257, 239, 266, 262, 238, 239, 257, 277, 239, 248, 239, 253, 221, 221, 256, 271, 252, 244]	1	3	3
GSE121607	GSE121607_limma_DEG_N1-Control_all_genes.txt.gz	p.value	anti-conservative	limma	2019	0.617145867571933	0.31587790534864185	4512	[3519, 993, 699, 522, 468, 375, 352, 325, 302, 297, 281, 259, 262, 268, 228, 235, 212, 212, 208, 236, 204, 205, 219, 200, 211, 211, 208, 196, 174, 198, 210, 200, 193, 181, 212, 216, 204, 187, 200, 202]	1	3	3
GSE101484	sheet-CCR4KO DEseq2 all replicates from GSE101484_SuppTable3_Complete_RNAseq_DEseq2_output.xlsx	p-value	anti-conservative	deseq2	2019	0.843574047705038	0.1677781677781678	956	[654, 302, 218, 191, 158, 131, 146, 113, 114, 124, 112, 106, 117, 116, 107, 120, 114, 157, 113, 109, 134, 130, 126, 113, 108, 135, 103, 106, 98, 112, 116, 128, 126, 123, 127, 115, 117, 123, 114, 122]	1	5	5
GSE101484	sheet-CCR4KO DEseq2 all replicates from GSE101484_SuppTable3_Complete_RNAseq_DEseq2_output.xlsx	p-value	anti-conservative	deseq2	2019	0.843574047705038	0.1677781677781678	956	[654, 302, 218, 191, 158, 131, 146, 113, 114, 124, 112, 106, 117, 116, 107, 120, 114, 157, 113, 109, 134, 130, 126, 113, 108, 135, 103, 106, 98, 112, 116, 128, 126, 123, 127, 115, 117, 123, 114, 122]	1	5	5
GSE101484	sheet-CCR4KO DEseq2 all replicates from GSE101484_SuppTable3_Complete_RNAseq_DEseq2_output.xlsx	p-value	anti-conservative	deseq2	2019	0.843574047705038	0.1677781677781678	956	[654, 302, 218, 191, 158, 131, 146, 113, 114, 124, 112, 106, 117, 116, 107, 120, 114, 157, 113, 109, 134, 130, 126, 113, 108, 135, 103, 106, 98, 112, 116, 128, 126, 123, 127, 115, 117, 123, 114, 122]	1	4	4
GSE101484	sheet-CCR4KO DEseq2 all replicates from GSE101484_SuppTable3_Complete_RNAseq_DEseq2_output.xlsx	p-value	anti-conservative	deseq2	2019	0.843574047705038	0.1677781677781678	956	[654, 302, 218, 191, 158, 131, 146, 113, 114, 124, 112, 106, 117, 116, 107, 120, 114, 157, 113, 109, 134, 130, 126, 113, 108, 135, 103, 106, 98, 112, 116, 128, 126, 123, 127, 115, 117, 123, 114, 122]	1	4	4
GSE121535	sheet-pum2rnaseq_DESeq2_results-with- from GSE121535_RNA-Seq_normalized_counts.xlsx	pvalue	anti-conservative	deseq2	2019	0.572153045364863	0.3638894283679679	5621	[4821, 800, 635, 508, 460, 355, 346, 352, 322, 297, 286, 312, 275, 260, 251, 258, 240, 222, 226, 232, 204, 197, 186, 210, 219, 199, 203, 206, 199, 206, 214, 197, 192, 189, 208, 179, 201, 197, 180, 203]	1	3	3
GSE120499	GSE120499_BiofilmvsLiquid.complete.txt.gz	pvalue	anti-conservative	deseq2	2019	0.254438412281976	0.6962164138183148	3809	[3596, 213, 139, 122, 74, 70, 71, 63, 61, 45, 48, 44, 44, 52, 45, 37, 47, 31, 34, 29, 42, 43, 33, 23, 31, 33, 25, 22, 28, 31, 34, 28, 31, 21, 44, 32, 28, 33, 23, 21]	1	3	3
GSE124504	GSE124504_Ax_foxo_vs_5905_female_muscle.csv.gz	pvalue	anti-conservative	deseq2	2018	0.862573720453841	0.14182483861643705	1472	[1100, 372, 323, 304, 307, 232, 276, 251, 234, 252, 246, 266, 257, 247, 218, 231, 246, 207, 236, 223, 224, 196, 216, 226, 224, 244, 221, 234, 195, 226, 195, 225, 221, 222, 220, 215, 210, 224, 218, 195]	1	3	3
GSE116756	GSE116756_10033956.1KT_Glu_Exp_KT_Myr_Exp.toptags_edgeR.csv.gz	pvalue	anti-conservative	edger	2018	0.689273022625284	0.25660048003491165	1176	[934, 242, 185, 183, 142, 132, 124, 117, 121, 104, 89, 83, 91, 90, 78, 81, 76, 96, 62, 94, 76, 84, 76, 67, 78, 85, 62, 62, 73, 66, 80, 58, 61, 69, 55, 72, 66, 78, 58, 133]	1	3	3
GSE108919	GSE108919_CsA_differential_expression.txt.gz	pvalue	anti-conservative	edger	2018	0.874266105254007	0.12459585206214022	1580	[1106, 474, 412, 392, 365, 331, 336, 314, 327, 371, 306, 303, 298, 284, 313, 291, 269, 275, 309, 259, 277, 295, 271, 255, 270, 266, 236, 254, 271, 240, 269, 264, 275, 274, 240, 259, 260, 309, 291, 270]	1	3	3
GSE94335	GSE94335_Differential_expression_BUD_vs_vehicle_asthma.txt.gz	pval	anti-conservative	deseq2	2018	0.898906507285949	0.12382490934401157	7205	[5178, 2027, 1711, 1614, 1504, 1474, 1450, 1425, 1372, 1414, 1343, 1408, 1365, 1275, 1326, 1327, 1257, 1361, 1292, 1263, 1294, 1260, 1248, 1291, 1324, 1306, 1365, 1242, 1246, 1289, 1336, 1297, 1279, 1334, 1275, 1210, 1292, 1309, 1327, 1277]	1	9	7-10
GSE111038	GSE111038_AB_vs_ABPG.txt.gz	pvalue	anti-conservative	edger	2018	0.244862027107739	0.7064864864864865	2614	[2453, 161, 93, 82, 59, 54, 28, 35, 35, 27, 39, 30, 30, 32, 29, 26, 19, 32, 19, 23, 25, 21, 28, 27, 27, 23, 16, 15, 18, 19, 15, 10, 21, 17, 18, 20, 21, 13, 20, 20]	1	4	4
GSE107068	GSE107068_Total_of_genes.tsv.gz	p.value	anti-conservative	deseq	2018	0.997375811991723	0.06260091914047944	1008	[606, 402, 354, 354, 373, 358, 336, 382, 403, 362, 370, 366, 378, 369, 428, 410, 398, 413, 402, 404, 385, 410, 409, 401, 376, 442, 424, 406, 422, 386, 427, 436, 425, 422, 402, 443, 397, 423, 365, 433]	1	2	2
GSE124206	sheet-For GEO from GSE124206_W83_Gal_processed_file_122018.xlsx	pvalue (control vs gal grown)	anti-conservative	rockhopper	2018	0.464421501310378	0.4483967935871743	895	[778, 117, 92, 65, 53, 53, 49, 37, 46, 42, 28, 34, 24, 27, 20, 26, 26, 21, 23, 14, 29, 29, 26, 28, 21, 23, 24, 14, 17, 19, 20, 14, 15, 19, 17, 17, 20, 22, 31, 16]	1	3	3
GSE113716	GSE113716_DESeq2_results_t4_vs_t0.txt.gz	pvalue	anti-conservative	deseq2	2018	0.299573610229215	0.6379232505643341	1413	[1317, 96, 69, 48, 51, 49, 30, 32, 29, 29, 10, 26, 14, 17, 13, 21, 29, 19, 8, 28, 13, 13, 19, 10, 15, 14, 18, 18, 5, 14, 14, 13, 12, 21, 13, 9, 13, 15, 17, 14]	1	3	3
GSE103415	sheet-res_fc_out from GSE103415_DESeq2_genes_diffexp_by_fc_wildtype_vs_knockout.xls.gz	pvalue	anti-conservative	deseq2	2018	0.420016319178823	0.521594684385382	2355	[2139, 216, 169, 129, 107, 95, 79, 79, 74, 59, 54, 59, 58, 56, 48, 47, 50, 40, 50, 43, 44, 51, 41, 49, 40, 42, 36, 55, 43, 41, 50, 47, 37, 38, 54, 31, 31, 32, 52, 50]	1	3	3
GSE111189	GSE111189_diff-Deseq2-R-Oil-vs-85-Oil.txt.gz	pvalue	anti-conservative	deseq2	2018	0.569582463512008	0.35627199918379837	6984	[5885, 1099, 856, 671, 584, 492, 482, 451, 377, 421, 365, 373, 350, 330, 339, 345, 305, 299, 279, 292, 282, 285, 237, 297, 262, 261, 231, 252, 228, 256, 250, 244, 240, 243, 266, 238, 236, 246, 232, 222]	1	3	3
GSE123374	GSE123374_gvsd.Differential_analysis_results.xls.gz	pval	anti-conservative	unknown	2018	0.40872294128553	0.5429818995278606	151461	[138964, 12497, 8119, 6875, 4869, 5704, 5279, 3727, 4502, 4246, 2786, 4092, 4350, 2592, 2691, 3854, 3435, 2765, 3101, 2437, 2808, 3462, 3573, 2464, 1969, 2828, 2446, 1979, 3986, 2902, 2598, 2342, 2117, 2040, 2047, 2486, 2021, 3856, 2035, 2099]	1	3	3
GSE108454	sheet-All_genes_fold_changes_group2_v from GSE108454_All_genes_fold_changes_group2_vs_group3.xlsx	pvalue	anti-conservative	edger	2018	0.608024071364841	0.33778227591878046	5340	[4470, 870, 670, 498, 475, 410, 339, 339, 349, 328, 297, 265, 308, 252, 275, 248, 264, 256, 214, 244, 253, 191, 249, 212, 219, 227, 222, 212, 214, 247, 228, 227, 223, 207, 219, 221, 243, 197, 202, 225]	1	4	4
GSE107997	sheet-Sheet 1 from GSE107997_AneuSeq_GEO_DESeq.xlsx	pvalue	anti-conservative	deseq2	2018	0.430893267681352	0.4906645569620253	3101	[2657, 444, 252, 203, 169, 138, 125, 124, 125, 106, 105, 87, 75, 81, 84, 74, 62, 64, 82, 84, 76, 75, 63, 54, 64, 58, 63, 52, 51, 48, 65, 69, 52, 55, 54, 64, 54, 52, 57, 53]	1	3	3
GSE123459	sheet-CWTvsVWT_0FC from GSE123459_WTCvsWTV.xlsx	pvalue	anti-conservative	deseq2	2018	0.601419709150939	0.3450911870700011	6320	[5294, 1026, 690, 622, 545, 478, 467, 393, 397, 338, 337, 335, 299, 309, 255, 288, 282, 286, 293, 275, 276, 271, 271, 263, 259, 257, 248, 256, 244, 231, 251, 265, 260, 247, 267, 263, 250, 236, 242, 248]	1	3	3
GSE123403	GSE123403_CDK0005_PAO1_results_all.csv.gz	pvalue	anti-conservative	deseq2	2018	0.894564812257142	0.1413433908045977	787	[626, 161, 158, 145, 155, 141, 124, 107, 116, 109, 131, 132, 134, 109, 124, 130, 108, 123, 121, 123, 136, 122, 119, 112, 122, 124, 107, 121, 138, 134, 142, 128, 111, 121, 134, 117, 121, 130, 135, 117]	1	3	3
GSE107586	GSE107586_DESeq2_analysis.txt.gz	pvalue	anti-conservative	deseq2	2018	0.989024159077573	0.07219973009446694	535	[340, 195, 196, 205, 159, 155, 174, 154, 167, 169, 178, 183, 178, 190, 154, 148, 195, 171, 189, 168, 187, 155, 171, 159, 153, 175, 190, 213, 179, 192, 199, 187, 184, 213, 189, 208, 206, 195, 203, 184]	1	5	5
GSE110512	GSE110512_gene_exp.txt.gz	p_value	anti-conservative	cuffdiff	2018	0.710503247786508	0.2594468878808115	11267	[9127, 2140, 1826, 1522, 1309, 1260, 1113, 994, 866, 878, 863, 781, 746, 783, 742, 716, 697, 726, 740, 699, 689, 716, 724, 729, 686, 753, 740, 713, 710, 796, 818, 766, 853, 778, 802, 754, 736, 829, 856, 451]	1	3	3
GSE122991	GSE122991_DEseq_AD5-AD64-AD38-AD24_AD2-AD10-AD26-AD50_DEG_list.csv.gz	pvalue	anti-conservative	deseq2	2018	0.566972291502081	0.38370758139321304	8356	[7253, 1103, 797, 604, 571, 478, 477, 390, 423, 359, 350, 358, 388, 302, 373, 390, 375, 278, 329, 305, 258, 428, 430, 488, 356, 284, 419, 254, 223, 237, 234, 212, 265, 253, 228, 287, 224, 286, 282, 226]	1	4	4
GSE122791	sheet-DEseq_Samples27-28 over 25-26 from GSE122791_TableS4_DEseq_GFP_vs_KLF4.xlsx.gz	pvalue	anti-conservative	deseq2	2018	0.781287351262804	0.22582488215969143	3162	[2539, 623, 458, 368, 350, 326, 286, 298, 299, 330, 283, 283, 286, 269, 291, 275, 281, 277, 283, 265, 265, 246, 245, 290, 273, 263, 263, 269, 251, 269, 294, 275, 266, 286, 290, 247, 263, 254, 254, 269]	1	2	2
GSE122483	GSE122483_ren_gene.description.txt.gz	pval(lsrrvslsrg)	anti-conservative	unknown	2018	0.485135179286255	0.4531416400425985	851	[762, 89, 86, 55, 42, 50, 34, 35, 33, 30, 30, 29, 28, 27, 19, 26, 32, 20, 25, 17, 27, 19, 15, 23, 21, 29, 15, 14, 17, 18, 27, 12, 16, 18, 14, 21, 21, 19, 19, 44]	1	3	3
GSE122470	GSE122470_foxo_vs_5905_female_head.csv.gz	pvalue	anti-conservative	deseq2	2018	0.785659339676537	0.2145381602827395	2246	[1810, 436, 366, 303, 253, 249, 230, 233, 217, 226, 227, 226, 233, 208, 219, 221, 212, 208, 183, 209, 180, 199, 218, 221, 203, 198, 210, 187, 181, 216, 225, 204, 175, 184, 184, 207, 209, 204, 184, 211]	1	3	3
GSE115266	GSE115266_Horvath01_DESeq2_Differential_Gene_Expression.csv.gz	pvalue	anti-conservative	deseq2	2018	0.49229283962337	0.45886346626750774	17167	[15557, 1610, 1213, 968, 872, 752, 746, 589, 559, 671, 597, 552, 485, 437, 543, 533, 483, 390, 737, 721, 896, 409, 428, 404, 438, 399, 377, 400, 409, 414, 419, 350, 339, 322, 304, 345, 364, 456, 608, 316]	1	2	2
GSE122349	GSE122349_res.genes.fat.csv.gz	pval	anti-conservative	deseq	2018	0.876112977771367	0.14108283040321876	1613	[1193, 420, 345, 339, 313, 287, 291, 291, 249, 275, 250, 263, 244, 239, 267, 225, 253, 273, 243, 222, 263, 248, 254, 241, 278, 233, 255, 249, 221, 242, 240, 245, 247, 233, 234, 242, 241, 240, 268, 277]	1	8	7-10
GSE114336	sheet-050418_deseq_RPKM from GSE114336_Merkel_Keratinocytes_DEseq_RPKM.xlsx	pvalue	anti-conservative	deseq2	2018	0.538256563104257	0.4082981985435032	8522	[7539, 983, 733, 620, 526, 478, 388, 416, 425, 321, 361, 311, 397, 343, 306, 369, 283, 393, 237, 271, 409, 215, 299, 222, 234, 270, 439, 212, 259, 237, 209, 234, 207, 217, 265, 364, 221, 199, 245, 215]	1	2	2
GSE106736	GSE106736_ARIGU-EUCGR_edgeR.tsv.gz	pvalue	anti-conservative	edger	2018	0.836948603353114	0.21001722053273733	5732	[4723, 1009, 876, 687, 606, 608, 523, 530, 557, 537, 515, 519, 506, 458, 516, 528, 513, 534, 488, 507, 555, 539, 537, 541, 553, 562, 523, 523, 553, 552, 605, 605, 625, 567, 600, 615, 578, 585, 620, 715]	1	3	3
GSE118414	GSE118414_cph2_genes.txt.gz	pvalue	anti-conservative	deseq2	2018	0.57135690222379	0.3742490664068842	2305	[1980, 325, 258, 198, 165, 176, 130, 121, 101, 109, 127, 107, 112, 97, 92, 72, 110, 82, 82, 85, 94, 79, 83, 82, 75, 80, 76, 86, 84, 83, 94, 90, 79, 65, 75, 75, 87, 68, 92, 83]	1	2	2
GSE122095	GSE122095_N-VS-W.DEGseq_Method.GeneDiffExp.txt.gz	p-value	anti-conservative	degseq	2018	0.317263852595727	0.6314403262281235	69526	[64774, 4752, 3328, 2053, 2318, 1685, 1561, 1555, 1225, 1298, 1354, 976, 1095, 1171, 978, 1107, 815, 770, 959, 1271, 605, 617, 678, 1021, 969, 1222, 586, 513, 664, 712, 549, 717, 854, 767, 925, 718, 827, 881, 598, 639]	1	3	3
GSE122065	sheet-MS2RsaImut4vsMS2contr.comp-anno from GSE122065_Deseq2_MS2_all_samples.xlsx	pvalue	anti-conservative	deseq2	2018	0.739968614902571	0.2326440177252585	630	[492, 138, 80, 85, 76, 74, 86, 67, 63, 55, 63, 58, 61, 47, 62, 64, 60, 50, 44, 41, 48, 44, 57, 36, 51, 53, 47, 46, 42, 54, 48, 35, 38, 39, 50, 45, 49, 55, 58, 47]	1	1	1
GSE122065	sheet-MS2RsaImut4vsMS2contr.comp-anno from GSE122065_Deseq2_MS2_all_samples.xlsx	pvalue.1	anti-conservative	deseq2	2018	0.739968614902571	0.2326440177252585	630	[492, 138, 80, 85, 76, 74, 86, 67, 63, 55, 63, 58, 61, 47, 62, 64, 60, 50, 44, 41, 48, 44, 57, 36, 51, 53, 47, 46, 42, 54, 48, 35, 38, 39, 50, 45, 49, 55, 58, 47]	1	1	1
GSE121834	GSE121834_C_9.1.VS.9.0-all_genes.txt.gz	pvalue	anti-conservative	edger	2018	0.240869662762782	0.6986225895316804	1268	[1188, 80, 51, 40, 25, 26, 31, 17, 18, 16, 10, 14, 17, 13, 16, 14, 12, 15, 23, 14, 9, 5, 8, 18, 14, 13, 6, 12, 12, 9, 7, 10, 3, 6, 8, 9, 5, 6, 11, 4]	1	3	3
GSE121833	GSE121833_C_5.5.VS.5.0-all_genes.txt.gz	pvalue	anti-conservative	edger	2018	0.349103600288662	0.572644721906924	1009	[900, 109, 65, 48, 39, 40, 43, 25, 20, 30, 21, 12, 25, 23, 16, 19, 13, 12, 21, 11, 28, 16, 11, 17, 16, 8, 21, 11, 13, 12, 8, 16, 9, 13, 15, 8, 9, 10, 21, 8]	1	3	3
GSE121832	GSE121832_C_4.4.VS.4.0-all_genes.txt.gz	pvalue	anti-conservative	edger	2018	0.262372927292518	0.6887871853546911	1204	[1113, 91, 60, 43, 26, 23, 23, 17, 9, 15, 14, 11, 17, 13, 15, 16, 11, 12, 12, 10, 8, 7, 11, 11, 13, 10, 9, 8, 12, 8, 10, 5, 7, 14, 11, 11, 13, 5, 15, 9]	1	3	3
GSE110493	sheet-Hoja1 from GSE110493_Processed_data_OtB1788_to_OtB1791.xlsx	pvalue	anti-conservative	edger	2018	0.508940671622988	0.4221861032100772	2078	[1803, 275, 222, 169, 143, 133, 95, 106, 91, 88, 84, 75, 70, 73, 67, 64, 69, 64, 53, 63, 67, 38, 56, 54, 52, 53, 73, 58, 37, 58, 47, 56, 40, 40, 60, 61, 53, 63, 54, 95]	1	2	2
GSE74554	GSE74554_Diff_All_genes_A30_C30.csv.gz	pvalue	anti-conservative	deseq2	2018	0.379618594649496	0.5490081680280047	941	[851, 90, 63, 43, 50, 41, 35, 25, 29, 23, 24, 19, 19, 15, 26, 12, 21, 17, 21, 10, 12, 15, 14, 20, 16, 9, 13, 15, 11, 9, 11, 15, 14, 13, 17, 12, 15, 13, 22, 14]	1	3	3
GSE106290	GSE106290_PTF1a_RNASEQ.txt.gz	ptf1a-dox_vs_ptf1a+dox_pvalue	anti-conservative	edger	2018	0.407482800351824	0.53077634668754	7459	[6735, 724, 472, 404, 313, 278, 255, 251, 239, 192, 181, 186, 173, 185, 158, 165, 159, 155, 145, 130, 154, 145, 140, 133, 133, 132, 121, 119, 116, 135, 116, 128, 134, 117, 128, 118, 119, 123, 128, 114]	1	6	6
GSE118490	sheet-HCT116_results_raw_noNA from GSE118490_HCT116_DE_Results.xlsx	pvalue	anti-conservative	deseq2	2018	0.321759794186903	0.6286500978189986	8676	[8089, 587, 371, 317, 257, 237, 207, 187, 171, 166, 149, 136, 149, 111, 122, 131, 102, 129, 101, 107, 95, 101, 114, 124, 92, 111, 97, 98, 101, 85, 96, 96, 88, 103, 91, 92, 101, 90, 99, 101]	1	3	3
GSE111906	GSE111906_DE_Results.tsv.gz	p.value	anti-conservative	limma	2018	0.0759252322685413	0.8636869023793641	7768	[7371, 397, 231, 146, 115, 96, 76, 49, 46, 41, 37, 31, 25, 21, 25, 23, 23, 20, 14, 17, 16, 13, 13, 20, 9, 11, 11, 8, 11, 3, 9, 11, 7, 10, 1, 8, 5, 7, 11, 6]	1	3	3
GSE100892	GSE100892_Rovira2017_RNAseq_DEGs.csv.gz	pvalue	anti-conservative	deseq2	2018	0.915659886084609	0.10367204811649255	1965	[1282, 683, 557, 547, 509, 481, 458, 482, 455, 462, 480, 454, 452, 473, 421, 474, 443, 446, 422, 430, 441, 446, 431, 422, 437, 462, 391, 423, 459, 412, 407, 441, 443, 421, 390, 415, 427, 434, 434, 407]	1	4	4
GSE104872	sheet-2h_all_genes from GSE104872_Papachristou_et.al_mRNAseq_result_file.xlsx.gz	pvalue	anti-conservative	deseq2	2018	0.893060806135097	0.13951034959438322	3835	[2859, 976, 834, 764, 676, 659, 657, 677, 589, 639, 623, 626, 602, 657, 579, 575, 574, 528, 590, 613, 602, 580, 584, 565, 604, 587, 527, 639, 687, 636, 654, 549, 552, 507, 627, 661, 695, 690, 553, 693]	1	6	6
GSE120996	sheet-raw data from GSE120996_fold-change.xlsx	pvalue	anti-conservative	edger	2018	0.430516542841024	0.49849788338112794	7301	[6507, 794, 521, 424, 346, 355, 300, 276, 252, 262, 212, 202, 188, 184, 206, 193, 156, 181, 172, 155, 158, 165, 160, 138, 130, 149, 119, 139, 153, 134, 129, 112, 147, 146, 124, 139, 130, 134, 96, 158]	1	3	3
GSE106371	GSE106371_SupplementalTableS1_counts.txt.gz	pos_vs_neg.pvalue	anti-conservative	deseq2	2018	0.654335482144835	0.3445071093812058	4337	[3766, 571, 426, 310, 331, 260, 245, 229, 221, 206, 238, 203, 208, 209, 191, 177, 189, 206, 178, 209, 184, 154, 195, 183, 169, 265, 202, 190, 169, 154, 360, 176, 250, 161, 168, 153, 230, 142, 344, 167]	1	5	5
GSE109740	GSE109740_iDF_mH2A2GFP_6h_over_0h_gene_exp.diff.gz	p_value	anti-conservative	cuffdiff	2018	0.761811646297559	0.24106693507800703	3353	[2722, 631, 544, 368, 351, 340, 338, 311, 319, 295, 252, 293, 256, 254, 234, 234, 238, 246, 256, 226, 232, 248, 257, 210, 256, 254, 240, 250, 264, 282, 263, 273, 275, 269, 269, 259, 291, 303, 278, 228]	1	6	6
GSE107498	sheet-Sleuth Results from GSE107498_Supplementary_FIle_1_Sleuth_results.xlsx.gz	pval	anti-conservative	sleuth	2018	0.518266042142888	0.4544957638699098	8315	[7514, 801, 543, 456, 395, 337, 344, 297, 316, 291, 286, 262, 268, 283, 263, 246, 243, 221, 245, 228, 233, 228, 233, 233, 232, 213, 230, 227, 209, 184, 217, 225, 224, 208, 245, 228, 227, 203, 227, 230]	1	2	2
GSE120712	GSE120712_WT1_LTP_90min.txt.gz	p_value	anti-conservative	cuffdiff	2018	0.830800092136312	0.13869118228548832	1403	[928, 475, 382, 332, 358, 308, 307, 239, 229, 257, 239, 260, 226, 226, 232, 214, 231, 222, 212, 236, 227, 220, 210, 199, 210, 191, 199, 184, 202, 236, 188, 192, 210, 192, 182, 194, 194, 161, 213, 199]	1	1	1
GSE119333	GSE119333_BSGX001-vs-BSGX001_thi2.DESeq.diff.txt.gz	pvalue	anti-conservative	deseq2	2018	0.383369878430102	0.5539240506329114	3282	[2984, 298, 204, 152, 137, 129, 109, 83, 82, 87, 82, 75, 81, 66, 65, 63, 61, 68, 53, 43, 48, 52, 59, 59, 59, 42, 43, 51, 60, 44, 50, 47, 57, 41, 48, 52, 41, 41, 55, 54]	1	3	3
GSE118116	GSE118116_sleuth_test_results.txt.gz	pval	anti-conservative	sleuth	2018	0.514685489334595	0.3785754346606842	1350	[1101, 249, 149, 139, 132, 108, 100, 86, 84, 69, 54, 62, 71, 61, 50, 60, 42, 40, 56, 37, 55, 55, 64, 36, 50, 49, 47, 37, 41, 33, 40, 44, 32, 28, 34, 33, 32, 31, 43, 32]	1	6	6
GSE120544	GSE120544_NC_014387_Xylan_transcripts.txt.gz	pvalue xylan-monoculture vs xylan-coculture	anti-conservative	rockhopper	2018	0.607669530897866	0.24722866718226347	959	[715, 244, 199, 164, 138, 157, 151, 104, 120, 104, 106, 100, 94, 106, 76, 88, 72, 61, 72, 69, 67, 46, 63, 43, 42, 50, 44, 43, 46, 49, 40, 34, 41, 42, 41, 41, 38, 43, 29, 97]	1	3	3
GSE114955	sheet-IverNoFood1hrvs.NoIverNoFood1hr from GSE114955_IvermectinFoodNoFood1hr24hr.xlsx	pvalue	anti-conservative	edger	2018	0.298868593972171	0.637108301264431	11589	[10627, 962, 607, 437, 408, 315, 312, 240, 250, 184, 192, 164, 158, 156, 179, 151, 151, 146, 150, 132, 116, 101, 118, 99, 107, 106, 152, 122, 118, 96, 96, 105, 101, 109, 100, 109, 101, 111, 102, 200]	1	3	3
GSE120050	sheet-TU_all from GSE120050_all_genes_BG1_BG546.xlsx	exp_p_value	anti-conservative	deseq	2018	0.282295593018813	0.6029693486590039	2518	[2154, 364, 187, 164, 111, 117, 77, 64, 64, 60, 48, 56, 47, 34, 41, 40, 26, 24, 28, 24, 27, 23, 31, 24, 23, 22, 23, 23, 23, 27, 25, 21, 17, 25, 23, 17, 10, 21, 24, 17]	1	2	2
GSE120050	sheet-TU_all from GSE120050_all_genes_BG1_BG546.xlsx	ratio_p_value	anti-conservative	deseq	2018	0.655345921949071	0.2454501915708812	1025	[770, 255, 189, 148, 166, 138, 126, 123, 100, 102, 102, 94, 105, 84, 93, 61, 88, 72, 76, 63, 85, 81, 72, 53, 67, 65, 64, 52, 68, 55, 56, 56, 55, 51, 74, 57, 55, 49, 51, 55]	1	2	2
GSE97352	GSE97352_RNAseq.clone2.result.in_dasatinib-resistant_for_GEO.txt.gz	pvalue	anti-conservative	deseq2	2018	0.445604979014571	0.5062915479582146	8530	[7780, 750, 528, 466, 375, 296, 298, 316, 293, 256, 226, 225, 228, 211, 199, 162, 206, 207, 196, 199, 174, 175, 210, 157, 198, 197, 162, 133, 177, 186, 195, 161, 135, 173, 155, 170, 157, 176, 175, 165]	1	4	4
GSE100009	GSE100009_H1299.shZZZ3-2.all.edgeR.txt.gz	pvalue	anti-conservative	edger	2018	0.401111315378423	0.5387074011041467	12978	[11709, 1269, 850, 693, 557, 505, 448, 407, 374, 321, 320, 316, 258, 301, 273, 253, 258, 247, 249, 241, 239, 228, 226, 241, 216, 197, 184, 203, 186, 185, 192, 186, 161, 197, 183, 206, 210, 194, 181, 427]	1	2	2
GSE116329	GSE116329_Mettl16_in_vitro_meth_table.csv.gz	pvalue	anti-conservative	deseq2	2018	0.634917930349555	0.2916248133568617	10742	[8601, 2141, 1658, 1348, 1181, 1026, 968, 957, 850, 779, 780, 691, 752, 730, 712, 649, 649, 611, 596, 633, 540, 576, 562, 518, 553, 517, 501, 542, 511, 522, 539, 550, 499, 461, 519, 551, 527, 497, 510, 528]	1	5	5
GSE119208	GSE119208_F613-TCS.txt.gz	p-value	anti-conservative	unknown	2018	0.10407018714196099	0.8689702360588436	5080	[4959, 121, 76, 51, 45, 39, 32, 28, 30, 25, 15, 24, 19, 16, 24, 20, 21, 15, 17, 17, 27, 13, 15, 11, 12, 10, 10, 15, 9, 11, 13, 15, 17, 5, 14, 10, 15, 10, 9, 11]	1	1	1
GSE116600	sheet-All from GSE116600_RNA_OPC_Chd7iKO.xlsx	pvalue	anti-conservative	unknown	2018	0.597607870771497	0.35592259162118095	5021	[4253, 768, 532, 444, 374, 342, 338, 299, 261, 304, 266, 234, 215, 236, 229, 215, 232, 235, 207, 203, 213, 196, 205, 193, 185, 202, 189, 218, 198, 214, 190, 201, 183, 189, 192, 188, 209, 190, 184, 181]	1	6	6
GSE118609	sheet-WT_vs_del_SP from GSE118609_WT_vs_del_ES.xlsx	p-value	anti-conservative	clc genomics	2018	0.397500417324273	0.5321052631578947	1011	[920, 91, 55, 49, 47, 51, 39, 37, 30, 19, 38, 26, 24, 20, 25, 19, 18, 24, 15, 15, 23, 13, 21, 19, 18, 21, 18, 21, 16, 14, 22, 15, 12, 14, 15, 24, 20, 15, 10, 7]	1	3	3
GSE111012	GSE111012_450_vs_Phi80.txt.gz	pvalue	anti-conservative	deseq2	2018	0.670147798229041	0.3027330063069376	864	[762, 102, 81, 70, 73, 81, 69, 76, 50, 53, 63, 62, 57, 46, 46, 40, 48, 63, 53, 48, 51, 59, 41, 49, 47, 56, 42, 37, 50, 47, 47, 47, 35, 45, 39, 42, 34, 57, 38, 48]	1	2	2
GSE103264	GSE103264_edgeR_analysis_GEOformat.txt.gz	pvalue	anti-conservative	edger	2018	0.588055970896498	0.3561908102420203	4062	[3450, 612, 457, 382, 312, 305, 267, 243, 245, 204, 193, 194, 225, 198, 199, 186, 166, 171, 150, 172, 153, 160, 156, 158, 172, 147, 149, 158, 156, 143, 152, 140, 138, 144, 152, 158, 159, 140, 141, 197]	1	3	3
GSE118423	GSE118423_alc.csv.gz	pvalue	anti-conservative	deseq2	2018	0.978823731858268	0.09274776076278532	321	[238, 83, 87, 94, 68, 73, 68, 49, 77, 91, 80, 89, 69, 80, 53, 90, 68, 100, 88, 77, 77, 95, 74, 98, 107, 65, 94, 72, 94, 72, 87, 114, 81, 90, 95, 93, 68, 78, 80, 105]	1	3	3
GSE98941	GSE98941_NvsT.csv.gz	pvalue	anti-conservative	deseq2	2018	0.92022638979807	0.13854639844256977	2135	[1670, 465, 389, 355, 365, 320, 322, 320, 323, 310, 328, 339, 315, 322, 330, 342, 374, 340, 366, 343, 367, 351, 387, 379, 317, 352, 385, 316, 352, 358, 360, 339, 348, 358, 368, 349, 391, 341, 372, 382]	1	3	3
GSE91388	GSE91388_DESeq2_output.txt.gz	pvalue	anti-conservative	deseq2	2018	0.45777024326148	0.4612344377840722	7002	[6081, 921, 656, 478, 425, 363, 306, 320, 278, 274, 258, 233, 221, 229, 196, 192, 180, 193, 170, 163, 166, 179, 167, 155, 155, 144, 163, 150, 149, 152, 138, 131, 178, 160, 153, 138, 160, 141, 127, 138]	1	3	3
GSE82035	sheet-RPKM normalization from GSE82035_HEPES-NB_processed_data.xlsx	p-value	anti-conservative	unknown	2018	0.141612753833006	0.7626335547213399	2641	[2267, 374, 163, 104, 69, 66, 40, 31, 27, 23, 27, 18, 28, 9, 17, 15, 29, 4, 10, 12, 12, 6, 9, 9, 5, 8, 4, 3, 9, 7, 5, 6, 6, 5, 6, 6, 4, 7, 6, 7]	1	3	3
GSE103361	GSE103361_RNA_edgeR_output.txt.gz	pvalue_pie1	anti-conservative	edger	2018	0.735366989048039	0.22846016550381307	4224	[3272, 952, 723, 615, 549, 513, 479, 444, 413, 444, 400, 394, 391, 380, 386, 385, 358, 342, 321, 343, 337, 340, 352, 309, 311, 315, 321, 303, 316, 334, 302, 312, 297, 311, 305, 294, 260, 297, 316, 453]	1	3	3
GSE103361	GSE103361_RNA_edgeR_output.txt.gz	pvalue_pkl	anti-conservative	edger	2018	0.811485862251891	0.17567202120179568	3248	[2406, 842, 700, 606, 488, 487, 470, 468, 467, 466, 414, 410, 413, 408, 350, 403, 391, 344, 378, 367, 349, 384, 365, 372, 334, 397, 355, 331, 355, 341, 351, 350, 357, 337, 349, 375, 322, 341, 327, 519]	1	3	3
GSE114917	GSE114917_High_vs_Low_LP4_removed_all_genes.tsv.gz	pvalue	anti-conservative	deseq2	2018	0.444425168469034	0.5092320042815093	1903	[1725, 178, 113, 99, 85, 81, 54, 69, 58, 55, 51, 50, 43, 44, 49, 49, 42, 34, 40, 41, 38, 51, 41, 52, 39, 46, 44, 40, 31, 31, 45, 43, 30, 36, 35, 21, 42, 31, 40, 41]	1	2	2
GSE117710	sheet-SickVsHealthy from GSE117710_CAGRF11906_SickVsHealthy.xlsx	pvalue	anti-conservative	limma	2018	0.969445418525137	0.0989247311827957	1380	[986, 394, 363, 309, 276, 318, 299, 323, 306, 299, 300, 322, 336, 301, 308, 355, 332, 318, 333, 318, 314, 364, 332, 305, 353, 340, 346, 337, 326, 349, 337, 331, 342, 356, 371, 333, 346, 355, 367, 350]	1	2	2
GSE116178	GSE116178_deTab.tab.gz	p.value	anti-conservative	limma	2018	0.834599648308822	0.15301907908761458	11485	[8109, 3376, 2784, 2448, 2263, 2119, 1985, 1912, 1832, 1787, 1717, 1693, 1591, 1664, 1586, 1580, 1572, 1624, 1575, 1515, 1531, 1560, 1496, 1607, 1496, 1505, 1470, 1582, 1544, 1507, 1528, 1502, 1553, 1453, 1485, 1511, 1508, 1502, 1466, 1518]	1	4	4
GSE107183	sheet-DE_analysis_ILMN_014_031 from GSE107183_Tau_SS_RNAseq_STAR_featureCoutns_edgeR_merge_20170308.xlsx	pvalue	anti-conservative	edger	2018	0.787299338703276	0.15263955710802082	2316	[1590, 726, 616, 564, 537, 490, 453, 404, 414, 390, 380, 399, 364, 367, 338, 339, 347, 328, 329, 332, 282, 294, 260, 264, 304, 293, 284, 276, 280, 242, 277, 299, 250, 247, 262, 276, 275, 272, 264, 265]	1	5	5
GSE107167	sheet-DE_analysis from GSE107167_Sharma_RNAseq_STAR_featureCoutns_edgeR_20170619_2.xlsx	pvalue	anti-conservative	edger	2018	0.732052136866995	0.20957835898143676	3037	[2257, 780, 634, 571, 489, 444, 399, 363, 333, 343, 330, 303, 291, 313, 309, 263, 302, 273, 300, 259, 244, 255, 281, 266, 271, 238, 255, 260, 241, 232, 262, 228, 255, 234, 214, 224, 227, 251, 256, 241]	1	5	5
GSE94832	sheet-Sheet1 from GSE94832_Differential_Analysis.xlsx	pval	anti-conservative	unknown	2018	0.690189343041921	0.3214336849138548	6735	[5857, 878, 643, 579, 489, 448, 450, 391, 385, 404, 348, 403, 414, 359, 292, 310, 315, 355, 326, 295, 339, 333, 348, 307, 285, 308, 311, 333, 317, 315, 295, 313, 332, 327, 364, 346, 389, 406, 454, 590]	1	6	6
GSE114463	GSE114463_DESeq2_genes_diffexp_by_fc_N2_60_vs_O2_60.csv.gz	pvalue	anti-conservative	deseq2	2018	0.590701176866423	0.3178294573643411	615	[492, 123, 72, 75, 56, 52, 49, 53, 54, 45, 37, 46, 34, 36, 35, 34, 41, 33, 34, 33, 38, 31, 25, 25, 26, 21, 33, 27, 20, 24, 29, 33, 21, 23, 21, 24, 22, 21, 15, 22]	1	3	3
GSE116564	sheet-gene_list.txt.tsv from GSE116564_ANOVA_single_contrast_PDL1_vs_Iso.xlsx.gz	p-value (pdl1 vs. iso ab)	anti-conservative	unknown	2018	0.499892414574724	0.401906577693041	6324	[5178, 1146, 753, 610, 499, 446, 397, 349, 325, 331, 269, 261, 249, 257, 233, 228, 205, 226, 202, 194, 191, 174, 164, 172, 171, 184, 162, 165, 172, 189, 170, 176, 184, 149, 159, 178, 141, 179, 143, 154]	1	3	3
GSE116564	sheet-gene_list.txt.tsv from GSE116564_ANOVA_single_contrast_PDL1_vs_Iso.xlsx.gz	p-value (treatment)	anti-conservative	unknown	2018	0.427272073531041	0.4219256434699714	6639	[5341, 1298, 861, 685, 603, 460, 442, 404, 353, 315, 306, 299, 261, 239, 233, 234, 235, 205, 197, 190, 199, 154, 170, 153, 149, 152, 117, 124, 142, 106, 121, 125, 109, 112, 111, 113, 92, 116, 106, 103]	1	3	3
GSE104366	GSE104366_FoldChange.csv.gz	pvalue	anti-conservative	edger	2018	0.299008174582486	0.6533835731141052	17167	[15967, 1200, 744, 559, 505, 433, 378, 336, 299, 262, 249, 272, 230, 239, 209, 197, 189, 205, 180, 174, 202, 173, 148, 185, 176, 189, 161, 172, 154, 138, 165, 123, 168, 180, 178, 159, 153, 122, 138, 363]	1	5	5
GSE100347	GSE100347_edgeR_shGAS41_vs_shNT.tsv.gz	pvalue	anti-conservative	edger	2018	0.494090743546772	0.4275608171515195	5923	[5026, 897, 568, 456, 352, 373, 307, 290, 294, 258, 227, 237, 221, 214, 188, 209, 210, 165, 202, 167, 171, 151, 160, 159, 167, 158, 150, 156, 150, 128, 142, 155, 165, 145, 121, 130, 147, 145, 152, 140]	1	3	3
GSE110445	GSE110445_rpoN_RNA_seq_analyzed.txt.gz	p_value	anti-conservative	unknown	2018	0.892297869951603	0.18571688170089043	1022	[861, 161, 139, 122, 110, 94, 100, 121, 100, 96, 109, 97, 100, 99, 127, 90, 104, 95, 131, 143, 98, 102, 106, 128, 120, 148, 139, 125, 110, 123, 108, 122, 113, 118, 173, 141, 114, 157, 130, 129]	1	2	2
GSE116366	sheet-G_vs_D.known.DESeq2.anno from GSE116366_H_vs_L.known.DESeq2.anno.xlsx	p-value	anti-conservative	deseq2	2018	0.711794169843015	0.2462744792073028	6313	[5031, 1282, 978, 800, 697, 716, 674, 610, 633, 595, 559, 523, 518, 481, 510, 488, 467, 625, 508, 440, 448, 431, 441, 416, 426, 457, 440, 472, 452, 398, 448, 413, 414, 446, 391, 404, 388, 407, 407, 400]	1	2	2
GSE101465	sheet-All genes from GSE101465_DAH_vs_OR.xls.gz	pvalue	anti-conservative	deseq2	2018	0.610325604261156	0.36550951847704366	4896	[4297, 599, 433, 359, 302, 286, 287, 242, 227, 241, 218, 232, 241, 229, 214, 184, 191, 228, 212, 239, 220, 203, 207, 188, 262, 234, 201, 224, 170, 216, 191, 185, 197, 174, 165, 167, 189, 189, 181, 171]	1	4	4
GSE101883	GSE101883_DESq2_DGE.csv.gz	pvalue	anti-conservative	deseq2	2018	0.91021700260797	0.1151900799477892	2118	[1482, 636, 576, 521, 461, 480, 420, 454, 436, 444, 414, 374, 411, 447, 417, 432, 386, 442, 413, 449, 444, 390, 433, 409, 407, 428, 408, 420, 436, 434, 425, 379, 385, 440, 425, 415, 397, 412, 376, 429]	1	6	6
GSE100355	GSE100355_Diff_mcPC_VSMC.txt.gz	pvalue	anti-conservative	deseq2	2018	0.264911426021799	0.69063270336894	10086	[9570, 516, 318, 293, 221, 200, 187, 164, 161, 138, 155, 135, 113, 113, 116, 105, 104, 100, 109, 82, 106, 85, 97, 100, 98, 86, 79, 85, 76, 85, 83, 82, 87, 82, 71, 76, 89, 81, 80, 76]	1	3	3
GSE104976	sheet-rRNA_rem_trim_rmdup from GSE104976_SVI_SRSF2_RNAseq_LinNeg_cKitPos_eYFPPos_differential_expression_supplementary.xlsx	p value	anti-conservative	unknown	2018	0.805597160795155	0.15142894090262513	2342	[1607, 735, 565, 534, 500, 505, 458, 444, 431, 354, 368, 390, 367, 355, 367, 320, 315, 314, 314, 304, 335, 315, 318, 318, 323, 352, 275, 335, 247, 316, 273, 266, 303, 297, 256, 274, 273, 306, 269, 268]	1	3	3
GSE110307	GSE110307_RNA-seq_SSA_0427.txt.gz	pvalue	anti-conservative	deseq2	2018	0.38430646582566	0.5887372013651877	1380	[1292, 88, 60, 37, 46, 44, 32, 34, 30, 24, 29, 29, 25, 29, 25, 15, 22, 19, 21, 19, 26, 19, 23, 21, 24, 29, 21, 16, 17, 17, 18, 16, 16, 27, 26, 18, 20, 15, 22, 33]	1	4	4
GSE99992	GSE99992_BigTab.Timepoint.AllGenes.2017-04-25_Transcripts.csv.gz	pvals_acutevsconv	anti-conservative	limma	2018	0.303859771164714	0.6387319115821459	34473	[32067, 2406, 1611, 1205, 993, 966, 767, 746, 645, 597, 580, 592, 523, 534, 468, 458, 480, 420, 400, 404, 411, 392, 409, 355, 325, 383, 366, 373, 349, 347, 346, 345, 370, 309, 327, 366, 315, 327, 363, 331]	1	43	>10
GSE90906	GSE90906_RNAseq.limma.NPC-WT.tab.gz	p.value	anti-conservative	limma	2018	0.10716511470826	0.8595236441913756	12378	[12040, 338, 209, 157, 120, 110, 94, 76, 66, 71, 66, 73, 50, 47, 47, 53, 46, 50, 39, 42, 44, 34, 28, 42, 24, 27, 33, 44, 26, 31, 35, 26, 25, 23, 27, 36, 23, 23, 26, 30]	1	4	4
GSE115509	GSE115509_consolidated_sleuth_output.tsv.gz	d0_u0_pval	anti-conservative	sleuth	2018	0.729292810028301	0.2507936507936508	11850	[9773, 2077, 1576, 1365, 1256, 1142, 1048, 1084, 976, 957, 993, 939, 897, 1059, 969, 965, 958, 974, 1002, 930, 932, 890, 884, 838, 819, 810, 808, 782, 796, 774, 792, 816, 817, 775, 805, 801, 811, 773, 754, 833]	1	2	2
GSE115509	GSE115509_consolidated_sleuth_output.tsv.gz	d2_d8_pval	anti-conservative	sleuth	2018	0.973323281550434	0.0846388741370154	3825	[2596, 1229, 1075, 1009, 1009, 970, 1020, 1003, 1024, 1057, 971, 1033, 1077, 1142, 1148, 1186, 1172, 1179, 1229, 1190, 1143, 1134, 1142, 1082, 1107, 1086, 1040, 1101, 1046, 1093, 1055, 1036, 1009, 1071, 1092, 1067, 1102, 1139, 1121, 1207]	1	2	2
GSE115509	GSE115509_consolidated_sleuth_output.tsv.gz	d8_u8_pval	anti-conservative	sleuth	2018	0.663065693139928	0.3042491836648149	14349	[12172, 2177, 1617, 1430, 1245, 1100, 1085, 964, 948, 854, 956, 928, 886, 948, 831, 906, 897, 847, 931, 832, 809, 815, 737, 773, 774, 769, 710, 679, 701, 730, 710, 714, 717, 707, 686, 705, 714, 719, 719, 720]	1	2	2
GSE108469	GSE108469_HepG2_SB_DE.txt.gz	pvalue	anti-conservative	edger	2018	0.227880703984085	0.7227729588324384	10499	[9964, 535, 381, 258, 257, 181, 183, 136, 148, 133, 99, 119, 104, 111, 95, 84, 96, 77, 87, 67, 74, 63, 82, 73, 74, 76, 60, 77, 64, 57, 82, 66, 69, 65, 64, 84, 66, 56, 71, 88]	1	4	4
GSE115075	GSE115075_PB-VS-PB_Tfcp2l1.GeneDiffExp.txt.gz	pvalue	anti-conservative	unknown	2018	0.430669904860134	0.5193908851884312	9482	[8666, 816, 575, 382, 421, 373, 329, 249, 253, 353, 267, 258, 181, 179, 228, 185, 173, 202, 181, 466, 456, 137, 148, 132, 208, 207, 175, 112, 192, 170, 160, 164, 129, 140, 134, 102, 83, 110, 162, 398]	1	1	1
GSE104152	GSE104152_iTreg_vs_Th0.txt.gz	pvalue	anti-conservative	edger	2018	0.44203634185904	0.49384949348769897	5460	[4945, 515, 378, 339, 274, 247, 223, 193, 166, 203, 167, 145, 131, 140, 143, 149, 130, 144, 106, 114, 129, 131, 137, 115, 98, 115, 114, 94, 115, 103, 105, 111, 119, 104, 88, 96, 117, 111, 103, 99]	1	4	4
GSE114966	GSE114966_HSV_WT_vs_mock_infect_filtered_FDR_0.05_Fold_change_2_total_1198_genes.txt.gz	p-value (hsv-1c819s vs. hsv-1)	anti-conservative	unknown	2018	0.255965848288977	0.664440734557596	796	[746, 50, 46, 30, 31, 25, 13, 12, 13, 14, 9, 13, 11, 8, 13, 8, 6, 11, 7, 5, 6, 8, 8, 6, 3, 9, 8, 9, 4, 5, 6, 6, 6, 8, 8, 4, 8, 5, 5, 5]	1	2	2
GSE101342	GSE101342_All_Genes_LincDUSP_V703_cells_DESeq2.csv.gz	pvalue	anti-conservative	deseq2	2018	0.596871795420561	0.3499547374773687	4639	[3944, 695, 526, 426, 364, 312, 313, 280, 270, 265, 276, 250, 228, 228, 229, 232, 183, 177, 213, 212, 184, 190, 177, 198, 178, 177, 176, 199, 181, 192, 174, 193, 168, 175, 177, 193, 169, 195, 164, 173]	1	3	3
GSE114346	GSE114346_LEH_differential_expression_analysis_table.csv.gz	pvalue	anti-conservative	deseq2	2018	0.884785447019746	0.18415979436649887	3439	[2826, 613, 473, 445, 409, 404, 372, 388, 355, 368, 339, 386, 291, 350, 350, 351, 360, 372, 368, 351, 388, 396, 408, 395, 387, 384, 397, 382, 425, 473, 479, 451, 423, 456, 462, 466, 426, 425, 415, 465]	1	2	2
GSE113794	GSE113794_iPSC_DEG.csv.gz	p value	anti-conservative	unknown	2018	0.558230734348367	0.33395607399981775	7329	[5653, 1676, 1101, 967, 772, 665, 656, 544, 491, 481, 447, 424, 395, 374, 344, 361, 347, 324, 290, 331, 322, 266, 280, 307, 274, 290, 273, 255, 236, 240, 286, 269, 262, 263, 248, 246, 235, 238, 236, 277]	1	2	2
GSE113848	GSE113848_sleuth.de.results.wald.ctl.tsv.gz	pval	anti-conservative	sleuth	2018	0.670942703301584	0.3029377049180328	23099	[19627, 3472, 2600, 2232, 1956, 1844, 1710, 1649, 1517, 1492, 1528, 1475, 1401, 1398, 1374, 1342, 1383, 1354, 1381, 1379, 1351, 1263, 1275, 1195, 1161, 1167, 1184, 1194, 1169, 1182, 1117, 1267, 1155, 1200, 1194, 1207, 1227, 1204, 1230, 1194]	1	3	3
GSE113993	GSE113993_GroupBRR-VS-GroupORR.GeneDiffExp.txt.gz	pvalue	anti-conservative	unknown	2018	0.379386517659569	0.569048898441698	1059	[996, 63, 52, 54, 31, 35, 32, 25, 33, 31, 18, 19, 14, 18, 26, 20, 18, 26, 20, 11, 13, 30, 12, 21, 15, 16, 8, 14, 20, 10, 18, 12, 23, 16, 16, 16, 14, 11, 13, 21]	1	3	3
GSE107123	sheet-b. R88A from GSE107123_STable1_RbpAMutants_all_genes.xlsx	pvalue	anti-conservative	deseq2	2018	0.699043104969971	0.2595789792518552	1714	[1354, 360, 268, 226, 204, 158, 148, 159, 143, 137, 138, 171, 135, 116, 128, 121, 121, 118, 123, 125, 115, 102, 116, 101, 115, 108, 110, 94, 102, 111, 115, 88, 118, 103, 109, 128, 115, 92, 92, 116]	1	3	3
GSE88735	GSE88735_genes.edgeR_results.txt.gz	pvalue	anti-conservative	edger	2018	0.779560494115322	0.1750658312902933	1928	[1406, 522, 453, 407, 342, 354, 299, 264, 269, 256, 286, 251, 253, 240, 250, 240, 216, 219, 238, 220, 205, 215, 208, 228, 210, 202, 196, 209, 187, 214, 181, 212, 197, 185, 194, 191, 219, 190, 208, 177]	1	3	3
GSE109006	GSE109006_AM_Gore_Oct2016_RNAseq.txt.gz	pvalue	anti-conservative	deseq2	2018	0.818755843181803	0.1821997636415502	4471	[3600, 871, 774, 659, 606, 599, 645, 544, 552, 574, 511, 504, 542, 498, 511, 523, 553, 553, 501, 554, 674, 651, 491, 482, 484, 448, 480, 511, 452, 444, 503, 451, 501, 502, 436, 481, 520, 439, 462, 453]	1	3	3
GSE113707	GSE113707_WT_vs_Mut.txt.gz	pvalue	anti-conservative	edger	2018	0.659659803124028	0.2888465204957102	3333	[2691, 642, 457, 401, 341, 356, 308, 266, 236, 257, 257, 239, 201, 202, 217, 192, 194, 197, 199, 183, 177, 192, 176, 171, 183, 164, 157, 172, 197, 145, 170, 162, 177, 159, 177, 144, 154, 192, 180, 254]	1	3	3
GSE112878	sheet-TosR-Emp_expression_noEBG_Annot from GSE112878_TosR-Emp_expression_Annot.xls.gz	pvalue	anti-conservative	edger	2018	0.840064993025602	0.1583596214511041	502	[366, 136, 97, 97, 90, 88, 84, 70, 75, 93, 59, 70, 81, 72, 63, 58, 52, 70, 73, 71, 59, 77, 62, 61, 72, 67, 75, 71, 67, 67, 63, 66, 63, 60, 74, 63, 63, 61, 54, 60]	1	3	3
GSE113683	GSE113683_DESeq2_res_Ax35_10x_vs._WT.csv.gz	pvalue	anti-conservative	deseq2	2018	0.843018585524965	0.16143170197224252	663	[479, 184, 130, 112, 123, 85, 127, 87, 89, 109, 100, 100, 84, 95, 100, 82, 87, 72, 77, 96, 77, 94, 78, 92, 78, 75, 95, 72, 95, 94, 78, 87, 87, 84, 88, 91, 79, 90, 85, 70]	1	2	2
GSE110374	GSE110374_Complete_genelist_wtPD_vs_input.csv.gz	pvalue_wt.pd_vs_wt.input	anti-conservative	edger	2018	0.640503504858065	0.29992240953657334	4252	[3475, 777, 598, 495, 422, 386, 341, 358, 334, 295, 276, 271, 271, 268, 269, 240, 234, 231, 217, 232, 205, 242, 240, 210, 204, 210, 236, 197, 199, 211, 208, 195, 184, 225, 185, 205, 221, 197, 202, 211]	1	3	3
GSE113032	GSE113032_shCont_vs_shJMJD3.txt.gz	pvalue	anti-conservative	edger	2018	0.581459617630602	0.36298488861193334	4660	[3924, 736, 508, 419, 394, 299, 312, 296, 253, 235, 229, 220, 219, 233, 230, 214, 200, 172, 220, 178, 162, 163, 154, 174, 175, 156, 165, 153, 142, 159, 169, 166, 181, 148, 153, 183, 156, 140, 133, 315]	1	1	1
GSE104604	sheet-EIF5A_results from GSE104604_EIF5A_RNA-seq_genes.xls.gz	pvalue	anti-conservative	deseq2	2018	0.685196427596657	0.2581578947368421	2943	[2285, 658, 474, 431, 332, 327, 310, 300, 279, 261, 249, 236, 216, 219, 233, 217, 205, 199, 182, 189, 173, 178, 190, 173, 178, 181, 180, 176, 184, 178, 189, 190, 183, 163, 174, 189, 176, 178, 185, 180]	1	3	3
GSE112499	GSE112499_Nav1.8_Tsc2_DESeq2.csv.gz	pvalue	anti-conservative	deseq2	2018	0.620218411013543	0.34751436304069133	7319	[6351, 968, 800, 621, 540, 467, 482, 418, 398, 393, 400, 370, 366, 336, 352, 338, 343, 318, 331, 342, 283, 304, 321, 317, 335, 297, 279, 288, 313, 311, 279, 279, 313, 295, 318, 334, 286, 339, 300, 336]	1	4	4
GSE112092	GSE112092_GlutiPenRNAseqforGEO.txt.gz	pvalue alone vs pen	anti-conservative	rockhopper	2018	0.140394082962468	0.8248514595711702	3193	[3091, 102, 81, 45, 38, 32, 28, 25, 23, 17, 11, 21, 21, 21, 12, 15, 16, 15, 12, 15, 17, 10, 11, 8, 14, 21, 8, 15, 7, 12, 6, 7, 12, 13, 12, 12, 7, 9, 8, 21]	1	4	4
GSE112354	GSE112354_PAK_AR2A-VS-s1_9A.GeneDiffExp.txt.gz	p-value	anti-conservative	unknown	2018	0.271574160707981	0.6837937384898711	3713	[3488, 225, 139, 106, 87, 86, 47, 75, 47, 46, 48, 44, 61, 38, 49, 52, 35, 43, 35, 42, 35, 38, 38, 38, 28, 23, 30, 27, 28, 33, 32, 32, 32, 19, 35, 37, 40, 39, 25, 28]	1	1	1
GSE99086	GSE99086_Differential_Expression_WT_LN_Treg_vs_WT_Skin_Treg_5_7_17.txt.gz	pvalue	anti-conservative	deseq2	2018	0.474573314400635	0.51390993393539	8479	[7814, 665, 436, 370, 341, 291, 292, 301, 207, 210, 219, 192, 180, 186, 255, 168, 163, 170, 196, 275, 161, 173, 158, 171, 132, 130, 172, 154, 128, 162, 134, 139, 139, 151, 143, 128, 393, 137, 358, 305]	1	3	3
GSE105436	GSE105436_ICE1_NS_sleuth_table.csv.gz	pval	anti-conservative	sleuth	2018	0.674541912213995	0.30076147816349386	13429	[11494, 1935, 1578, 1221, 1197, 1072, 1021, 946, 951, 853, 861, 827, 853, 833, 844, 829, 746, 761, 740, 743, 781, 710, 764, 725, 669, 760, 714, 705, 699, 693, 726, 754, 620, 728, 765, 696, 709, 733, 723, 671]	1	3	3
GSE98400	GSE98400_PcGDKO.TAM_vs_GSE98400_RING1Bfl.UNT.DESeq.Result.Table.txt.gz	pcgdko.tam_vs_ring1bfl.unt.nucrna.pvalue	anti-conservative	deseq2	2018	0.365661277657104	0.6376539767830892	12579	[11947, 632, 469, 336, 296, 224, 207, 213, 183, 203, 151, 175, 171, 146, 165, 139, 148, 165, 131, 138, 124, 160, 126, 127, 135, 177, 120, 135, 165, 259, 262, 131, 92, 122, 240, 194, 118, 125, 134, 542]	1	4	4
GSE110736	sheet-GeneExpression from GSE110736_Analysis.xlsx	pvalue.kvsd	anti-conservative	edger	2018	0.306437665402699	0.6381587550673467	9760	[9035, 725, 459, 379, 286, 253, 204, 181, 191, 194, 149, 168, 147, 162, 122, 126, 109, 115, 114, 100, 93, 115, 104, 136, 108, 117, 112, 107, 101, 107, 99, 95, 93, 118, 94, 95, 87, 104, 104, 86]	1	3	3
GSE104234	sheet-Sheet1 from GSE104234_Processed_Filtered_StatsTest.xlsx	pvalue	anti-conservative	deseq2	2018	0.579181654278202	0.31227613155323997	959	[755, 204, 163, 119, 113, 97, 94, 71, 74, 61, 70, 57, 63, 61, 53, 62, 44, 41, 43, 41, 52, 44, 35, 48, 41, 45, 41, 48, 31, 39, 39, 37, 37, 36, 42, 27, 39, 34, 33, 37]	1	5	5
GSE101424	GSE101424_pleb-VS-pYthA.GeneDiffExp.xls.gz	p-value	anti-conservative	unknown	2018	0.130843978898759	0.8398976982097187	1642	[1611, 31, 25, 24, 21, 20, 6, 8, 7, 7, 9, 8, 12, 11, 5, 7, 12, 5, 8, 7, 9, 3, 7, 9, 5, 5, 7, 6, 5, 9, 6, 3, 7, 2, 7, 5, 4, 4, 6, 2]	1	1	1
GSE93614	GSE93614_Air_Eth_Results.txt.gz	p value	anti-conservative	deseq2	2018	0.694781068266982	0.26375764313507505	949	[756, 193, 149, 107, 87, 82, 84, 94, 84, 83, 74, 78, 86, 82, 73, 70, 70, 60, 73, 58, 64, 59, 67, 50, 49, 58, 45, 74, 69, 50, 65, 57, 47, 53, 55, 63, 58, 67, 50, 55]	1	3	3
GSE108732	GSE108732_DEseq2-NF.csv.gz	pvalue	anti-conservative	deseq2	2018	0.851783821058572	0.14131169709263017	836	[586, 250, 235, 194, 172, 165, 150, 153, 138, 156, 138, 107, 129, 133, 123, 137, 142, 132, 132, 127, 115, 96, 116, 133, 125, 110, 121, 116, 113, 114, 137, 134, 102, 132, 130, 127, 123, 140, 114, 119]	1	2	2
GSE99480	GSE99480_ABC_WT_DKO_09_04_2017.csv.gz	pvalue_1*wt -1*dko	anti-conservative	edger	2018	0.832165675856565	0.2107600165220983	2041	[1721, 320, 258, 203, 207, 210, 215, 191, 196, 185, 175, 177, 180, 222, 197, 194, 203, 211, 210, 187, 220, 193, 178, 200, 198, 185, 182, 194, 184, 232, 215, 187, 201, 188, 206, 220, 218, 230, 182, 209]	1	3	3
GSE66467	GSE66467_all.GeneDiffExp.xls.gz	pval(pphd-vs-ppfre)	anti-conservative	deseq	2018	0.420045402252773	0.5478082792920181	11235	[10401, 834, 570, 492, 417, 345, 330, 314, 292, 265, 244, 257, 270, 274, 217, 220, 227, 193, 230, 217, 201, 204, 156, 178, 210, 179, 167, 176, 208, 163, 175, 199, 156, 198, 182, 190, 163, 188, 176, 431]	1	3	3
GSE66467	GSE66467_all.GeneDiffExp.xls.gz	pval(pphd-vs-ppmdh)	anti-conservative	deseq	2018	0.28974854497469	0.6673167877517188	13686	[12914, 772, 530, 380, 351, 322, 264, 256, 202, 243, 228, 164, 199, 156, 171, 155, 149, 153, 140, 131, 151, 138, 137, 123, 131, 127, 117, 135, 135, 125, 125, 114, 118, 120, 121, 127, 121, 123, 107, 234]	1	3	3
GSE66467	GSE66467_all.GeneDiffExp.xls.gz	pval(pphd-vs-pppre)	anti-conservative	deseq	2018	0.281805387579591	0.685455166024672	14058	[13375, 683, 466, 364, 295, 251, 237, 276, 227, 182, 200, 187, 172, 161, 174, 168, 140, 141, 125, 115, 134, 133, 128, 103, 126, 114, 134, 128, 105, 133, 106, 108, 120, 126, 94, 153, 103, 97, 165, 260]	1	3	3
GSE66467	GSE66467_all.GeneDiffExp.xls.gz	pval(pphd-vs-ppsdh)	anti-conservative	deseq	2018	0.189640606610672	0.781266760934224	16023	[15476, 547, 357, 284, 215, 211, 167, 177, 159, 123, 159, 127, 107, 114, 109, 99, 77, 107, 101, 83, 89, 80, 92, 85, 85, 88, 82, 90, 78, 82, 75, 93, 65, 85, 77, 75, 82, 76, 77, 154]	1	3	3
GSE100414	GSE100414_DN345_KK43_DESeq2.txt.gz	pvalue	anti-conservative	deseq2	2018	0.562016822762543	0.41407911527009783	1947	[1722, 225, 133, 119, 101, 119, 93, 87, 98, 66, 77, 80, 87, 80, 66, 61, 52, 54, 59, 63, 54, 67, 52, 57, 66, 66, 57, 76, 63, 62, 63, 77, 78, 64, 57, 77, 53, 62, 45, 64]	1	2	2
GSE102793	GSE102793_deseq2_genes.tsv.gz	pvalue	anti-conservative	deseq2	2018	0.548113019690547	0.394792612776264	9128	[7893, 1235, 912, 711, 584, 531, 508, 493, 492, 426, 388, 392, 385, 353, 392, 335, 344, 321, 295, 337, 338, 289, 289, 317, 285, 318, 289, 275, 283, 313, 280, 297, 277, 286, 268, 271, 275, 284, 307, 253]	1	3	3
GSE102852	GSE102852_HCT116_H2B_8.3.c7.txt.gz	pvalue	anti-conservative	deseq2	2018	0.991317576451169	0.08161434977578476	1274	[942, 332, 309, 312, 326, 294, 349, 326, 355, 313, 370, 388, 385, 363, 341, 351, 396, 386, 344, 388, 389, 391, 373, 401, 417, 388, 423, 415, 418, 412, 405, 390, 395, 372, 392, 385, 409, 410, 444, 411]	1	3	3
GSE100062	GSE100062_GFPposVSneg_toptags_edgeR.annotated.csv.gz	pvalue	anti-conservative	edger	2018	0.661451357047612	0.2868932403030985	3824	[3112, 712, 525, 442, 415, 359, 332, 316, 307, 285, 279, 254, 258, 239, 231, 236, 238, 259, 218, 199, 222, 199, 226, 227, 209, 212, 225, 202, 199, 212, 192, 195, 203, 193, 205, 212, 167, 209, 227, 177]	1	4	4
GSE107555	GSE107555_HL60_deseq_norm_countFeatures.txt.gz	pvalue	anti-conservative	deseq2	2018	0.778697432916417	0.21201203940167823	4649	[3716, 933, 723, 658, 602, 540, 559, 491, 527, 479, 496, 493, 452, 401, 450, 447, 430, 444, 444, 427, 412, 420, 403, 413, 386, 449, 371, 424, 439, 410, 399, 382, 476, 444, 355, 354, 423, 427, 406, 423]	1	3	3
GSE109385	sheet-Wing disc RNA-seq from GSE109385_RNA.expression.xlsx	brca2.wt.pval	anti-conservative	unknown	2018	0.606657738906391	0.2431005519558435	2026	[1349, 677, 501, 425, 352, 311, 285, 233, 225, 205, 219, 187, 199, 211, 163, 153, 129, 133, 126, 140, 124, 131, 99, 113, 131, 122, 100, 111, 116, 107, 100, 95, 103, 99, 102, 90, 94, 83, 101, 90]	1	3	3
GSE100822	GSE100822_KOP_vs_KO_CPM_log2FC_FDR_complete_table.txt.gz	pvalue	anti-conservative	edger	2018	0.717312476846611	0.2246104245029554	2926	[2191, 735, 566, 470, 424, 384, 365, 362, 307, 334, 288, 277, 297, 255, 250, 246, 240, 244, 240, 211, 233, 228, 238, 230, 217, 252, 215, 193, 187, 217, 208, 206, 227, 194, 219, 201, 216, 204, 201, 255]	1	3	3
GSE108073	GSE108073_cup9_overall_analysis.txt.gz	pvalue	anti-conservative	deseq2	2018	0.954746346171934	0.11869918699186992	730	[546, 184, 154, 129, 135, 139, 150, 119, 125, 134, 116, 123, 148, 139, 128, 133, 121, 144, 155, 144, 134, 148, 135, 140, 125, 146, 154, 147, 139, 165, 151, 151, 156, 144, 153, 151, 148, 138, 171, 188]	1	2	2
GSE104415	GSE104415_processed.csv.gz	pvalue	anti-conservative	deseq2	2018	0.527395600968105	0.39491619082704	4288	[3622, 666, 471, 352, 315, 293, 264, 249, 224, 200, 180, 189, 170, 169, 159, 186, 143, 151, 156, 148, 160, 146, 130, 143, 115, 129, 141, 115, 126, 124, 124, 107, 151, 120, 113, 127, 126, 124, 117, 113]	1	3	3
GSE98329	GSE98329_Partek_all_transcripts.txt.gz	p-value (del1 vs. wt)	anti-conservative	partek	2018	0.710759895804167	0.2534870745769016	1363	[1088, 275, 180, 174, 150, 151, 148, 150, 107, 115, 120, 112, 100, 101, 121, 96, 112, 86, 72, 101, 109, 99, 94, 98, 106, 90, 89, 87, 88, 83, 75, 83, 95, 83, 83, 89, 94, 87, 92, 94]	1	3	3
GSE108713	GSE108713_gene.description.xls.gz	pval(l9ogvsl9ck)	anti-conservative	unknown	2018	0.424340252300058	0.5302013422818792	1343	[1195, 148, 89, 74, 58, 56, 33, 45, 49, 27, 35, 22, 28, 19, 32, 19, 22, 27, 24, 35, 33, 23, 23, 21, 28, 19, 31, 27, 24, 24, 20, 23, 23, 14, 27, 20, 19, 25, 20, 52]	1	3	3
GSE101480	GSE101480_Group370_vs_GroupCtrl.all.gene.result.txt.gz	pval	anti-conservative	deseq	2018	0.432869112859398	0.5053838358246769	7979	[7125, 854, 611, 446, 373, 322, 316, 276, 260, 267, 202, 230, 215, 195, 233, 192, 162, 145, 197, 177, 136, 151, 160, 150, 156, 153, 137, 145, 147, 140, 135, 148, 128, 141, 134, 137, 139, 139, 130, 284]	1	3	3
GSE95008	GSE95008_DifferentialExpression_edgeR_control_VS_PKAdKO.txt.gz	pvalue	anti-conservative	edger	2018	0.893817141500446	0.12473012757605496	1271	[937, 334, 314, 309, 278, 252, 240, 250, 241, 242, 253, 242, 236, 232, 215, 242, 213, 250, 203, 216, 213, 213, 230, 228, 226, 226, 229, 240, 214, 225, 212, 230, 221, 248, 214, 215, 219, 219, 205, 264]	1	3	3
GSE98091	GSE98091_siHOTAIR-vs-siNC.diff.txt.gz	pvalue	anti-conservative	deseq2	2018	0.661178921623539	0.35332202867273005	6876	[6135, 741, 560, 456, 382, 385, 323, 329, 356, 279, 259, 271, 272, 306, 352, 267, 278, 301, 235, 283, 310, 306, 461, 302, 276, 541, 288, 515, 474, 540, 226, 242, 230, 312, 313, 300, 275, 261, 276, 243]	1	3	3
GSE99981	sheet-Control_1mgCuO from GSE99981_Processed_data.xlsx	p-value	anti-conservative	unknown	2017	0.233343574998693	0.7328051854519265	4070	[3890, 180, 134, 75, 65, 56, 50, 65, 37, 54, 69, 43, 30, 34, 40, 30, 27, 30, 34, 31, 29, 26, 39, 38, 24, 28, 31, 28, 29, 20, 31, 24, 26, 34, 26, 30, 21, 41, 27, 28]	1	1	1
GSE89588	sheet-hskmc_DESeq_significant from GSE89588_SupplementalTable_S4.xlsx.gz	pval_hskmcctrl.hskmcstau	anti-conservative	deseq	2017	0.324332875797107	0.6078207739307535	7461	[6645, 816, 436, 355, 278, 234, 196, 185, 163, 153, 144, 136, 115, 115, 117, 99, 109, 90, 99, 101, 114, 98, 88, 94, 77, 80, 84, 59, 82, 90, 74, 68, 73, 68, 62, 80, 63, 82, 87, 166]	1	2	2
GSE89588	sheet-hskmc_DESeq_significant from GSE89588_SupplementalTable_S4.xlsx.gz	pval_hskmcctrl.hskmcupf1	anti-conservative	deseq	2017	0.239529019124731	0.6942996742671009	8526	[7773, 753, 375, 314, 242, 186, 178, 146, 136, 110, 105, 95, 100, 83, 105, 87, 92, 70, 88, 63, 75, 59, 64, 63, 63, 55, 72, 51, 59, 45, 46, 63, 56, 56, 50, 45, 61, 43, 61, 92]	1	2	2
GSE106192	GSE106192_deseq2.H3.3-K9R.over.WT.csv.gz	pvalue	anti-conservative	deseq2	2017	0.874407424238861	0.15425936248923125	3044	[2422, 622, 548, 469, 473, 470, 444, 460, 423, 468, 447, 456, 437, 440, 443, 418, 452, 450, 440, 426, 451, 450, 371, 414, 411, 432, 460, 406, 454, 439, 421, 416, 423, 450, 411, 427, 447, 400, 428, 414]	1	3	3
GSE101134	sheet-S5 DEseq data from GSE101134_processed_data.xlsx	pvalue	anti-conservative	deseq2	2017	0.401292527287838	0.5376909591785625	2147	[1941, 206, 149, 100, 77, 78, 102, 54, 61, 60, 59, 45, 43, 44, 49, 45, 56, 37, 33, 35, 39, 40, 42, 31, 32, 42, 39, 30, 44, 34, 37, 41, 38, 38, 28, 36, 31, 34, 38, 25]	1	2	2
GSE99632	sheet-Table S4A from GSE99632_Supplemental_Table_S4.xlsx.gz	p-value	anti-conservative	unknown	2017	0.757041779071934	0.2025391787343781	1021	[773, 248, 188, 182, 146, 141, 149, 127, 119, 121, 106, 125, 78, 115, 111, 96, 108, 103, 110, 114, 93, 79, 86, 102, 107, 79, 107, 83, 102, 81, 91, 90, 76, 73, 90, 88, 99, 90, 88, 77]	1	2	2
GSE106860	GSE106860_processed_data.txt.gz	p-value	anti-conservative	unknown	2017	0.21469989441706	0.7498015873015873	3779	[3635, 144, 98, 78, 71, 45, 48, 44, 41, 36, 44, 26, 32, 43, 25, 26, 29, 39, 29, 25, 20, 32, 27, 34, 35, 27, 21, 21, 21, 23, 20, 27, 18, 28, 24, 17, 24, 24, 17, 22]	1	1	1
GSE106693	sheet-Control_vs_ZFP1-1(RNAi) from GSE106693_Control_v_zfp-1-1RNAi.xlsx	pvalue	anti-conservative	deseq2	2017	0.935987882243191	0.150168663487263	1291	[1056, 235, 188, 179, 183, 187, 153, 156, 173, 188, 177, 168, 174, 166, 173, 167, 176, 175, 195, 179, 162, 177, 196, 191, 213, 179, 207, 218, 206, 206, 216, 224, 199, 217, 227, 232, 215, 212, 204, 248]	1	3	3
GSE106545	GSE106545_AXL-KO1-3_U251-1-3_All_results.txt.gz	pvalue	anti-conservative	edger	2017	0.530794162054996	0.3927516249753792	5982	[5065, 917, 628, 551, 432, 381, 387, 354, 306, 293, 284, 248, 279, 209, 248, 241, 215, 214, 194, 181, 192, 209, 197, 175, 204, 181, 171, 162, 194, 180, 158, 172, 150, 152, 212, 167, 176, 182, 190, 180]	1	2	2
GSE106365	GSE106365_S3.L7vsControl.DEG_GO_enrichment_result_all.txt.gz	over_represented_pvalue	anti-conservative	unknown	2017	0.482645585790348	0.31530798942874566	1551	[1086, 465, 311, 265, 206, 241, 180, 154, 156, 128, 130, 111, 96, 97, 81, 82, 78, 69, 61, 63, 59, 57, 44, 50, 52, 43, 49, 41, 43, 37, 35, 38, 36, 39, 31, 40, 30, 33, 46, 56]	1	2	2
GSE102365	GSE102365_DESeq2_analysis.txt.gz	pvalue	anti-conservative	deseq2	2017	0.704376078912594	0.2140097600650671	2105	[1539, 566, 456, 404, 325, 311, 308, 288, 277, 238, 219, 215, 203, 201, 197, 202, 169, 190, 188, 194, 171, 167, 161, 172, 165, 152, 180, 175, 154, 171, 138, 161, 166, 133, 143, 158, 130, 148, 135, 166]	1	4	4
GSE94947	GSE94947_WT_L5_EdgeR.txt.gz	pvalue	anti-conservative	edger	2017	0.737465236552222	0.17480577136514985	315	[211, 104, 86, 75, 68, 64, 50, 52, 54, 52, 38, 54, 41, 48, 47, 34, 34, 32, 28, 34, 28, 38, 38, 27, 36, 33, 27, 29, 27, 11, 29, 21, 42, 26, 19, 28, 33, 30, 27, 47]	1	4	4
GSE90781	GSE90781_H1299.shYEATS2-shCtrl.edgeR.txt.gz	pvalue	anti-conservative	edger	2017	0.368334448311728	0.5650836225938782	7163	[6459, 704, 438, 353, 271, 265, 220, 210, 181, 151, 174, 168, 160, 158, 137, 140, 139, 108, 127, 95, 127, 104, 103, 114, 104, 106, 93, 84, 103, 89, 92, 93, 118, 90, 89, 105, 99, 92, 97, 116]	1	2	2
GSE103305	GSE103305_Thyroid_Hyper_vs_Hypo_resultstable.txt.gz	pvalue	anti-conservative	deseq2	2017	0.747028369073982	0.20625702510303484	3303	[2445, 858, 681, 571, 501, 482, 409, 369, 384, 413, 368, 307, 351, 346, 343, 324, 318, 316, 301, 317, 315, 287, 302, 298, 268, 288, 283, 270, 254, 280, 288, 304, 283, 292, 270, 268, 291, 266, 267, 236]	1	8	7-10
GSE104255	GSE104255_res.prz.csv.gz	pvalue	anti-conservative	deseq2	2017	0.779234933110224	0.1780014378145219	2476	[1745, 731, 526, 472, 442, 429, 389, 381, 352, 352, 331, 313, 316, 277, 316, 292, 283, 287, 282, 273, 281, 273, 253, 274, 309, 284, 252, 239, 251, 300, 231, 252, 228, 248, 233, 225, 238, 253, 264, 233]	1	4	4
GSE105769	GSE105769_WT-VS-DLTpcrS.GeneDiffExp.txt.gz	p-value	anti-conservative	unknown	2017	0.651444412833083	0.3271560940841055	1377	[1193, 184, 156, 124, 112, 94, 83, 90, 77, 94, 87, 83, 53, 80, 72, 70, 67, 56, 62, 69, 64, 79, 65, 68, 52, 52, 83, 46, 61, 62, 62, 50, 52, 64, 49, 66, 67, 81, 111, 69]	1	1	1
GSE74176	GSE74176_wt-SPL_line1-SPL_annotated.txt.gz	p_value	anti-conservative	cuffdiff	2017	0.848090002471527	0.2055391536623085	2924	[2417, 507, 434, 341, 353, 331, 288, 310, 289, 293, 240, 258, 244, 245, 216, 290, 262, 215, 285, 272, 275, 256, 271, 304, 265, 308, 272, 303, 281, 314, 309, 305, 321, 312, 365, 348, 323, 336, 318, 350]	1	2	2
GSE104920	GSE104920_BMDM_vs_Resident_Fold.txt.gz	p.value	anti-conservative	limma	2017	0.296008700324676	0.635990969581749	10705	[9834, 871, 575, 431, 372, 284, 254, 235, 214, 184, 156, 185, 171, 163, 168, 138, 129, 121, 121, 116, 128, 110, 120, 104, 127, 95, 92, 111, 101, 114, 95, 111, 100, 104, 103, 86, 79, 94, 127, 109]	1	2	2
GSE62244	GSE62244_M-1-vs-K-2.compare.txt.gz	p-value	anti-conservative	unknown	2017	0.397302651615113	0.5354600620724796	34678	[31112, 3566, 2336, 1828, 1525, 1275, 1299, 1012, 1068, 788, 1057, 755, 788, 1108, 479, 598, 919, 846, 493, 601, 627, 616, 854, 537, 511, 532, 559, 523, 596, 634, 374, 554, 545, 496, 598, 614, 589, 545, 503, 503]	1	1	1
GSE69876	GSE69876_results.csv.gz	pvalue	anti-conservative	deseq2	2017	0.350609433115484	0.6019166323710976	10238	[9531, 707, 468, 395, 355, 272, 258, 240, 210, 200, 176, 190, 180, 184, 166, 164, 156, 154, 169, 160, 142, 140, 158, 152, 147, 125, 131, 130, 147, 129, 125, 109, 127, 142, 120, 134, 149, 143, 131, 93]	1	3	3
GSE104263	GSM2793830_M145-VS-D3013-Batch2.txt.gz from GSE104263_RAW.tar	p-value	anti-conservative	unknown	2017	0.194193612129773	0.7694716242661448	5898	[5668, 230, 146, 95, 99, 72, 79, 58, 67, 62, 59, 45, 56, 37, 44, 44, 42, 46, 35, 54, 33, 35, 24, 37, 34, 40, 27, 31, 39, 15, 33, 55, 22, 23, 21, 29, 33, 35, 43, 18]	1	1	1
GSE85657	GSE85657_processed_data.txt.gz	krit1fl/fl vs krit1ecko p-value	anti-conservative	unknown	2017	0.74180004263664	0.256500471981464	2989	[2540, 449, 383, 302, 290, 274, 256, 241, 214, 256, 255, 234, 222, 220, 235, 207, 227, 228, 208, 220, 207, 220, 216, 197, 221, 211, 237, 209, 194, 217, 209, 176, 209, 183, 227, 211, 177, 208, 205, 258]	1	3	3
GSE96059	GSE96059_R1_bowtie.RSEM.DESeq2_gene.diffexpr.txt.gz	pvalue	anti-conservative	deseq2	2017	0.740436554003649	0.31078162395656994	5324	[4673, 651, 538, 458, 390, 346, 298, 250, 302, 292, 261, 262, 268, 246, 254, 219, 247, 262, 257, 220, 263, 237, 303, 264, 308, 266, 256, 283, 273, 253, 291, 337, 349, 381, 363, 403, 340, 433, 485, 349]	1	3	3
GSE93574	GSE93574_res_dds_LEKU_vs_LE.csv.gz	pvalue	anti-conservative	deseq2	2017	0.572087011972366	0.3870387501284819	7531	[6534, 997, 719, 598, 509, 459, 411, 367, 358, 342, 337, 320, 317, 280, 300, 273, 266, 272, 254, 274, 285, 280, 277, 278, 265, 275, 275, 259, 261, 258, 275, 245, 246, 252, 246, 255, 267, 267, 237, 268]	1	3	3
GSE71968	GSE71968_Rat_processed_data.csv.gz	pvalue	anti-conservative	deseq2	2017	0.684676811576031	0.2584153955074982	4015	[3112, 903, 663, 549, 496, 424, 434, 377, 360, 369, 340, 343, 294, 280, 320, 284, 282, 242, 289, 241, 254, 276, 265, 259, 217, 241, 269, 256, 245, 220, 225, 234, 258, 249, 252, 248, 260, 248, 220, 239]	1	7	7-10
GSE76977	sheet-cre.vs.gfp from GSE76977_cre_vs_gfp.xls.gz	p.value	uniform	limma	2017	0.969148826116273	0.05148514851485148	676	[330, 346, 373, 358, 353, 350, 370, 346, 361, 365, 355, 352, 315, 329, 320, 355, 304, 320, 349, 304, 328, 350, 318, 324, 315, 311, 332, 317, 320, 303, 314, 300, 317, 299, 290, 295, 285, 307, 339, 311]	0	7	7-10
GSE87089	sheet-differentially expressed genes from GSE87089_Supplementary_data.xls.gz	pvalue_g vs k	anti-conservative	unknown	2017	0.287764673989588	0.4054320446829482	3702	[2227, 1475, 1007, 758, 614, 453, 305, 302, 223, 195, 183, 137, 125, 102, 93, 79, 79, 61, 56, 45, 41, 45, 38, 43, 28, 30, 31, 33, 29, 33, 36, 27, 26, 27, 25, 26, 23, 21, 24, 26]	1	3	3
GSE87089	sheet-differentially expressed genes from GSE87089_Supplementary_data.xls.gz	pvalue_k vs r	anti-conservative	unknown	2017	0.213467317010684	0.4176438356164384	3811	[2225, 1586, 1264, 952, 693, 449, 359, 270, 220, 162, 152, 145, 90, 84, 76, 54, 48, 30, 20, 29, 21, 14, 13, 18, 11, 13, 11, 10, 8, 12, 13, 5, 6, 5, 12, 12, 14, 8, 8, 3]	1	3	3
GSE93670	GSE93670_DESeq2_genes_diffexp_by_fc_mLN_iFRC_vs_pLN_iFRC.csv.gz	pvalue	anti-conservative	deseq2	2017	0.5458863801321	0.4078021315101548	6084	[5265, 819, 520, 436, 363, 347, 294, 313, 265, 267, 255, 260, 242, 211, 232, 249, 230, 190, 209, 209, 194, 187, 205, 173, 228, 178, 185, 188, 201, 176, 178, 199, 177, 186, 166, 183, 201, 183, 185, 170]	1	3	3
GSE103146	sheet-SE_DESeq_Master from GSE103146_SE_DESeq_Processed.xlsx.gz	p value	anti-conservative	deseq	2017	0.810449701491221	0.1851608667104399	846	[656, 190, 144, 146, 124, 111, 107, 109, 115, 112, 96, 97, 105, 91, 92, 102, 95, 91, 95, 118, 89, 93, 84, 83, 93, 90, 92, 87, 103, 78, 93, 87, 88, 84, 80, 77, 83, 75, 91, 123]	1	4	4
GSE70228	sheet-isoform_exp from GSE70228_ThermococcusIsoforms_exp.diff.xlsx	p_value	anti-conservative	cuffdiff	2017	0.851201005049262	0.2018796992481203	537	[446, 91, 71, 72, 45, 55, 54, 40, 67, 59, 51, 44, 52, 62, 44, 36, 55, 59, 60, 52, 62, 46, 49, 52, 66, 55, 40, 45, 66, 60, 53, 75, 69, 77, 52, 60, 53, 55, 45, 65]	1	3	3
GSE87456	GSE87456_HypoxiaSQ20B_ExpressionData.txt.gz	p_value	anti-conservative	cuffdiff	2017	0.828091983258982	0.2151781396098662	5339	[4370, 969, 783, 691, 558, 579, 518, 512, 448, 494, 451, 479, 481, 440, 445, 436, 471, 418, 429, 453, 390, 461, 440, 518, 513, 483, 513, 534, 502, 518, 564, 523, 568, 558, 558, 531, 574, 567, 540, 532]	1	4	4
GSE102583	sheet-Sheet1 from GSE102583_E17_kidney_delta_SRM_RNA-seq_Rauchman_Lab.xlsx	pvalue	anti-conservative	unknown	2017	0.675168240572067	0.0871480393850406	1009	[467, 542, 684, 745, 741, 671, 555, 524, 491, 396, 372, 339, 317, 264, 266, 271, 238, 202, 223, 208, 179, 209, 191, 185, 165, 159, 157, 166, 148, 137, 156, 143, 134, 144, 121, 149, 136, 124, 123, 136]	1	3	3
GSE102237	GSE102237_deseq_Pavlaki_differential_expression.tab.gz	basic.pval	anti-conservative	deseq	2017	0.517470414572986	0.4111504640937958	6733	[5857, 876, 656, 486, 438, 407, 320, 364, 294, 279, 299, 306, 259, 222, 269, 200, 187, 405, 319, 255, 188, 140, 165, 359, 257, 186, 206, 153, 151, 146, 163, 137, 196, 176, 247, 134, 165, 157, 196, 156]	1	3	3
GSE84490	GSE84490_RPKMtable.txt.gz	p_value	anti-conservative	cuffdiff	2017	0.686007991040296	0.27385907003444315	7633	[6414, 1219, 1001, 835, 734, 688, 615, 663, 629, 593, 550, 536, 566, 534, 553, 535, 524, 519, 539, 524, 508, 554, 526, 530, 549, 510, 496, 505, 518, 457, 469, 420, 394, 357, 358, 335, 325, 323, 345, 622]	1	3	3
GSE89106	sheet-S2C, AC2P36 vs DMSO pH 5.7 from GSE89106_Table_S2.xlsx	p-value	anti-conservative	edger	2017	0.625438433903423	0.31364310430054376	1269	[1056, 213, 150, 156, 109, 99, 104, 115, 95, 75, 83, 85, 75, 92, 69, 57, 61, 67, 55, 58, 65, 64, 57, 67, 58, 49, 59, 78, 52, 61, 55, 62, 66, 50, 53, 51, 58, 54, 47, 66]	1	2	2
GSE85095	sheet-NC_999999_transcripts.txt from GSE85095_RNAseqFungalNetworks_forGEO.xlsx	pvalue alone vs mucor	anti-conservative	unknown	2017	0.364493538049662	0.5195722742027878	2721	[2307, 414, 247, 203, 163, 120, 119, 121, 97, 104, 75, 64, 79, 69, 75, 46, 48, 50, 53, 31, 42, 37, 34, 45, 46, 30, 37, 32, 42, 37, 41, 42, 32, 36, 31, 44, 35, 35, 35, 39]	1	3	3
GSE102047	GSE102047_v7.1.PGCvsENDO.results.csv.gz	pvalue	anti-conservative	edger	2017	0.546371826125812	0.4000253100480891	3161	[2744, 417, 265, 222, 207, 181, 170, 154, 171, 144, 174, 118, 145, 111, 137, 101, 115, 111, 116, 122, 107, 104, 108, 118, 108, 107, 94, 96, 98, 102, 108, 92, 105, 94, 96, 85, 89, 93, 80, 93]	1	2	2
GSE69162	GSE69162_GA6861GA6867_GA7201GA7202_me1Cnt.edger3.txt.gz	pvalue	anti-conservative	edger	2017	0.215778679611032	0.733546519937116	41061	[38690, 2371, 1487, 1130, 903, 729, 625, 595, 553, 500, 423, 362, 383, 400, 379, 315, 308, 267, 299, 286, 258, 300, 224, 259, 253, 238, 221, 244, 241, 188, 227, 214, 210, 194, 207, 170, 222, 228, 119, 754]	1	2	2
GSE94842	GSE94842_RNA-DEseq-CtlvsSham.txt.gz	pvalue	anti-conservative	deseq2	2017	0.90654702727451	0.13138905592303066	1311	[961, 350, 292, 287, 232, 221, 246, 212, 227, 211, 223, 200, 231, 197, 237, 212, 221, 219, 253, 200, 243, 223, 219, 261, 223, 238, 212, 208, 207, 209, 254, 232, 239, 236, 230, 232, 213, 244, 233, 190]	1	4	4
GSE99363	GSE99363_ChIPseq_H3K27ac_neuron_KO_vs_WT_1kb_001a.annotated.txt.gz	pval	anti-conservative	deseq2	2017	0.121835538322869	0.878012906547039	47756	[47194, 562, 314, 242, 202, 158, 156, 145, 118, 124, 174, 226, 155, 132, 127, 140, 127, 171, 533, 477, 376, 252, 199, 186, 171, 182, 161, 119, 60, 43, 17, 22, 25, 22, 12, 17, 16, 11, 12, 1011]	1	2	2
GSE84209	sheet-EDGER.annot.out.txt from GSE84209_Differential_Expression_GEO.xlsx	a_dmso vs. b_1um: p-value (raw, not accounting for multiple testing)	anti-conservative	edger	2017	0.725668716148818	0.212427283769098	3323	[2292, 1031, 720, 638, 516, 460, 436, 437, 372, 378, 349, 339, 325, 359, 299, 302, 288, 299, 271, 279, 296, 256, 264, 287, 295, 271, 230, 221, 255, 272, 298, 263, 228, 252, 257, 253, 258, 262, 266, 269]	1	3	3
GSE96965	sheet-FC_1 hour tomatidine treatement from GSE96965_1hour_tomatidine_treatment.xlsx	p.value	anti-conservative	clc genomics	2017	0.886719720042808	0.12096360840594568	708	[507, 201, 165, 173, 160, 133, 151, 149, 138, 123, 139, 139, 172, 145, 148, 136, 133, 145, 141, 128, 141, 128, 135, 124, 142, 128, 141, 125, 117, 132, 126, 124, 128, 129, 107, 109, 110, 131, 121, 129]	1	3	3
GSE87046	GSE87046_Complete_geneList_EdgeR_Zhigang.csv.gz	pvalue_plapcrush_vs_sox11crush	anti-conservative	edger	2017	0.757432757678923	0.1973324341538346	5267	[3903, 1364, 1056, 955, 846, 778, 669, 729, 675, 632, 627, 652, 617, 584, 531, 578, 498, 483, 507, 524, 516, 514, 469, 489, 475, 512, 503, 466, 468, 435, 491, 439, 470, 423, 496, 429, 475, 463, 477, 473]	1	2	2
GSE87046	GSE87046_Complete_geneList_EdgeR_Zhigang.csv.gz	pvalue_sox11crush_vs_plapcrush	anti-conservative	edger	2017	0.757432757678923	0.1973324341538346	5267	[3903, 1364, 1056, 955, 846, 778, 669, 729, 675, 632, 627, 652, 617, 584, 531, 578, 498, 483, 507, 524, 516, 514, 469, 489, 475, 512, 503, 466, 468, 435, 491, 439, 470, 423, 496, 429, 475, 463, 477, 473]	1	2	2
GSE100392	GSE100392_processed_results.xls.gz	p_value	anti-conservative	cuffdiff	2017	0.91956023989505	0.14819597417394606	1951	[1490, 461, 343, 328, 293, 302, 276, 308, 273, 274, 236, 260, 286, 249, 253, 301, 249, 280, 238, 255, 282, 302, 269, 299, 289, 292, 298, 324, 304, 319, 300, 351, 344, 314, 282, 318, 303, 346, 355, 319]	1	2	2
GSE96960	GSE96960_DESeq2_genes_diffexp_by_fc_iTregs_plusVitC_vs_iTregs_negVitC.csv.gz	pvalue	anti-conservative	deseq2	2017	0.820044163473468	0.15126796963333872	1873	[1316, 557, 464, 403, 371, 348, 357, 331, 342, 290, 299, 290, 280, 298, 288, 291, 245, 276, 281, 243, 269, 266, 225, 229, 244, 238, 229, 266, 234, 252, 234, 238, 224, 236, 266, 214, 259, 201, 234, 254]	1	3	3
GSE98467	GSE98467_RNA-Seq_CB15N_vs_CJW5477_expression_data.txt.gz	p-value	anti-conservative	deseq2	2017	0.460948420159005	0.4898059444853845	1994	[1789, 205, 139, 127, 86, 76, 75, 65, 72, 81, 59, 62, 56, 37, 38, 62, 58, 56, 31, 46, 25, 46, 39, 47, 45, 55, 44, 49, 46, 40, 36, 53, 36, 27, 41, 26, 43, 39, 67, 47]	1	3	3
GSE87744	GSE87744_mm_cp2l1_rnaseq_limma.txt.gz	p.value	anti-conservative	limma	2017	0.386200339418289	0.5130835252250366	4902	[4234, 668, 446, 338, 262, 237, 206, 190, 169, 176, 130, 111, 143, 111, 103, 97, 117, 92, 108, 93, 82, 91, 78, 79, 98, 70, 79, 74, 85, 70, 71, 69, 81, 59, 72, 69, 87, 73, 77, 59]	1	3	3
GSE86086	GSE86086_Processed_data_Allgenes_LEEKT.txt.gz	pvalue	anti-conservative	edger	2017	0.81879565227093	0.14593395118130792	1118	[815, 303, 269, 259, 235, 238, 219, 222, 198, 181, 214, 183, 176, 163, 181, 176, 166, 163, 169, 159, 164, 161, 157, 155, 158, 165, 130, 160, 141, 134, 162, 135, 130, 152, 147, 167, 136, 139, 136, 143]	1	3	3
GSE94442	GSE94442_edgeR_BR_all.txt.gz	pvalue	anti-conservative	edger	2017	0.426140325257502	0.5096700796359499	15232	[13787, 1445, 982, 870, 670, 663, 600, 572, 492, 475, 451, 410, 413, 407, 341, 340, 342, 344, 337, 316, 292, 314, 313, 299, 278, 296, 290, 297, 282, 269, 256, 249, 259, 257, 295, 271, 243, 265, 225, 379]	1	3	3
GSE93056	GSE93056_MadC_L_vs_MadC_D.txt.gz	pvalue	anti-conservative	edger	2017	0.697561570338067	0.21756169897256647	2054	[1579, 475, 429, 370, 344, 321, 277, 252, 242, 252, 226, 233, 201, 193, 186, 174, 171, 161, 184, 164, 175, 166, 157, 181, 135, 165, 153, 158, 165, 154, 157, 122, 131, 127, 146, 155, 136, 122, 152, 150]	1	4	4
GSE82147	GSE82147_01Jun16_fed_unfed_DE_annotated_RPKM.txt.gz	pvalue	anti-conservative	edger	2017	0.911725373578793	0.11810415341270562	2599	[1799, 800, 658, 593, 578, 543, 510, 501, 549, 502, 530, 523, 515, 504, 483, 506, 507, 512, 491, 493, 496, 451, 524, 454, 532, 485, 490, 514, 452, 476, 508, 506, 478, 518, 510, 478, 493, 541, 501, 502]	1	3	3
GSE99407	GSE99407_ChIPseq_ForceCalling.HumanH3K4me3_on_YFP_HumanPRDM9_peaks.protocolN.p10e-5.sep1000.autosomal.txt.gz	h3k4me3_pvalue	anti-conservative	cuffdiff	2017	0.0193695816029664	0.9770335005533608	120946	[120336, 610, 379, 225, 201, 143, 127, 97, 93, 79, 98, 85, 53, 42, 53, 50, 52, 33, 51, 43, 32, 51, 20, 40, 31, 26, 44, 20, 30, 37, 14, 16, 27, 11, 20, 18, 24, 16, 20, 442]	1	1	1
GSE76338	GSE76338_WT-VS-YSJ4.GeneDiffExp.txt.gz	p-value	anti-conservative	unknown	2017	0.182391430293788	0.7726137891300173	4023	[3844, 179, 117, 76, 77, 63, 52, 41, 34, 42, 39, 33, 39, 25, 16, 28, 21, 25, 22, 27, 30, 27, 20, 14, 22, 20, 19, 25, 27, 23, 23, 16, 23, 11, 15, 19, 16, 15, 24, 18]	1	1	1
GSE99097	GSE99097_edgeR_sense.txt.gz	pvalue	anti-conservative	edger	2017	0.43634848901286	0.4956629491945478	3200	[2827, 373, 268, 200, 170, 136, 121, 128, 126, 103, 83, 94, 73, 92, 79, 78, 72, 66, 61, 60, 72, 59, 53, 64, 65, 66, 60, 61, 47, 65, 54, 61, 66, 60, 61, 54, 54, 57, 59, 108]	1	1	1
GSE89238	GSE89238_SET2_KO_DESeq2_output.txt.gz	pvalue	anti-conservative	deseq2	2017	0.83540985651447	0.1640307275192047	1089	[823, 266, 229, 196, 184, 180, 160, 163, 143, 131, 142, 153, 153, 147, 142, 147, 132, 145, 126, 116, 177, 116, 205, 161, 145, 139, 121, 147, 130, 112, 108, 143, 121, 149, 138, 139, 125, 127, 115, 143]	1	3	3
GSE98720	GSE98720_PB-VS-PB_Tcf1.GeneDiffExp.xls.gz	pvalue	anti-conservative	unknown	2017	0.213456102788082	0.7492604360688069	13677	[13220, 457, 377, 207, 225, 216, 125, 113, 126, 270, 235, 82, 85, 45, 113, 102, 57, 62, 59, 371, 365, 65, 51, 56, 107, 102, 92, 67, 74, 42, 61, 65, 45, 33, 33, 39, 53, 75, 122, 160]	1	1	1
GSE93681	GSE93681_IRF2.sgRNA_vs_Control.sgRNA.txt.gz	pvalue	anti-conservative	deseq2	2017	0.774014334436734	0.212082828505342	3851	[3070, 781, 563, 465, 406, 469, 384, 410, 381, 368, 395, 361, 390, 411, 445, 399, 421, 401, 405, 394, 417, 421, 442, 401, 406, 395, 387, 368, 312, 342, 306, 338, 297, 308, 296, 281, 274, 290, 272, 286]	1	3	3
GSE98526	GSE98526_UA159T5_vs_UA159T0.txt.gz	p_value	anti-conservative	cuffdiff	2017	0.934275949761636	0.14030612244897958	275	[209, 66, 49, 40, 49, 40, 30, 41, 34, 37, 38, 45, 34, 40, 61, 38, 48, 48, 46, 38, 35, 44, 41, 60, 41, 42, 43, 40, 51, 48, 53, 52, 47, 51, 44, 48, 40, 40, 48, 61]	1	2	2
GSE86976	sheet-Control vs. Treatment from GSE86976_Control_vs._Treatment.xlsx	t-test: control vs treatment transformed values - p-value	anti-conservative	unknown	2017	0.382859207490828	0.4517031879309168	6617	[4654, 1963, 1123, 793, 601, 423, 391, 332, 281, 232, 226, 221, 180, 205, 161, 173, 150, 160, 141, 138, 148, 128, 100, 120, 94, 95, 130, 119, 101, 97, 115, 95, 103, 98, 99, 83, 95, 85, 89, 107]	1	3	3
GSE81043	sheet-Sheet1 from GSE81043_sh109_final_unique_DESeq_InfFixed_DiffExp.xlsx.gz	pval	anti-conservative	deseq	2017	0.47833442891657	0.49663389139870673	11213	[10267, 946, 676, 560, 469, 424, 404, 392, 335, 317, 282, 291, 286, 301, 269, 246, 310, 239, 291, 263, 262, 243, 233, 225, 239, 227, 279, 203, 261, 229, 251, 212, 237, 225, 224, 218, 225, 200, 253, 564]	1	2	2
GSE97115	sheet-Sheet1 from GSE97115_RNAseq.EdgeR.xlsx.gz	pvalue	anti-conservative	edger	2017	0.639008520536765	0.3079325935059597	3746	[3123, 623, 501, 361, 350, 312, 305, 266, 232, 266, 241, 222, 254, 243, 219, 224, 233, 229, 199, 216, 185, 171, 197, 187, 175, 190, 195, 188, 161, 151, 185, 174, 199, 157, 168, 177, 172, 171, 157, 186]	1	2	2
GSE97322	GSE97322_11900_Mature_pellicle_vs_planktonic.txt.gz	p-value	anti-conservative	unknown	2017	0.205277976970501	0.762073406310367	2367	[2251, 116, 45, 39, 36, 38, 30, 30, 28, 25, 26, 30, 21, 16, 18, 15, 20, 19, 15, 17, 17, 13, 12, 17, 18, 7, 13, 13, 14, 9, 12, 13, 15, 19, 16, 11, 18, 8, 18, 8]	1	1	1
GSE96626	sheet-Diff expression trt vs veh from GSE96626_DE_TrtVsVeh.xlsx	pvalue	anti-conservative	deseq2	2017	0.891562139347969	0.11671848839990431	1464	[1004, 460, 417, 353, 363, 365, 337, 310, 290, 291, 323, 325, 264, 302, 271, 285, 262, 277, 307, 282, 262, 282, 274, 293, 254, 255, 281, 279, 299, 247, 284, 269, 225, 270, 306, 246, 284, 277, 270, 298]	1	3	3
GSE79143	GSE79143_SNPCountsTable.txt.gz	p_val	anti-conservative	unknown	2017	0.490228072373878	0.4497690531177829	10906	[9601, 1305, 909, 751, 611, 544, 504, 430, 400, 419, 411, 378, 345, 363, 350, 315, 322, 301, 302, 315, 291, 289, 265, 277, 305, 285, 268, 252, 236, 313, 273, 268, 244, 256, 236, 264, 283, 247, 304, 216]	1	18	>10
GSE96922	GSE96922_dm3.nuc.DESeq2.diff.gz	pvalue	anti-conservative	deseq2	2017	0.294940105742866	0.6614111990950227	9355	[8864, 491, 346, 257, 243, 155, 171, 180, 178, 148, 138, 122, 136, 128, 126, 248, 81, 95, 78, 84, 98, 162, 174, 90, 79, 74, 65, 75, 73, 88, 83, 63, 112, 112, 133, 78, 70, 75, 90, 81]	1	4	4
GSE96725	sheet-All contigs from GSE96725_SuppFile1.xls.gz	deseq p-value	anti-conservative	deseq	2017	0.357384802762131	0.5671623219063024	9116	[8228, 888, 584, 472, 389, 292, 282, 263, 237, 233, 215, 210, 187, 195, 179, 185, 146, 147, 134, 123, 159, 147, 151, 149, 134, 127, 123, 114, 116, 107, 112, 92, 123, 133, 127, 114, 118, 109, 108, 121]	1	3	3
GSE94512	GSE94512_NaPi_vs_Lys.txt.gz	pvalue	anti-conservative	unknown	2017	0.988849646817198	0.08918338108882522	249	[181, 68, 63, 52, 47, 54, 60, 51, 55, 48, 67, 66, 58, 57, 56, 57, 67, 73, 83, 75, 72, 81, 65, 59, 78, 74, 68, 81, 73, 57, 75, 80, 71, 73, 79, 73, 75, 78, 64, 78]	1	3	3
GSE93827	GSE93827_LMP1_2a_vs_GFP.txt.gz	pvalue	anti-conservative	deseq2	2017	0.50767637249165	0.4494341221327846	7426	[6601, 825, 581, 460, 383, 341, 308, 318, 255, 279, 254, 224, 230, 238, 248, 212, 222, 234, 193, 204, 209, 218, 206, 196, 201, 226, 186, 202, 182, 185, 194, 183, 207, 205, 175, 203, 191, 180, 184, 180]	1	2	2
GSE87821	GSE87821_ZHBTC4.nucRNAseq.DESeq2_Results.txt.gz	zhbtc4.deseq.pvalue	anti-conservative	deseq2	2017	0.67085905242835	0.30998938911626495	6135	[5234, 901, 648, 546, 537, 502, 463, 466, 404, 379, 339, 311, 337, 328, 334, 331, 378, 337, 321, 328, 293, 309, 276, 396, 286, 275, 304, 477, 316, 233, 409, 329, 264, 258, 427, 283, 297, 293, 347, 295]	1	4	4
GSE89964	GSE89964_brpT_WTanalysis.txt.gz	pvalue ?brpt vs wt_sk36	anti-conservative	rockhopper	2017	0.135135029909309	0.8454507685916078	2035	[1991, 44, 33, 22, 15, 20, 17, 17, 5, 14, 11, 6, 8, 7, 10, 8, 11, 11, 5, 7, 13, 10, 5, 6, 8, 5, 7, 6, 5, 5, 6, 8, 5, 5, 6, 9, 4, 5, 7, 20]	1	5	5
GSE83195	GSE83195_SBS_v_Sham_DE_RawCounts_RPKM_ERCC_Annotation.csv.gz	pvalue	anti-conservative	edger	2017	0.457213036750314	0.4817424727738629	6016	[5317, 699, 469, 348, 325, 271, 241, 233, 236, 203, 176, 190, 164, 156, 178, 140, 159, 151, 145, 131, 139, 128, 136, 126, 138, 122, 131, 125, 113, 132, 133, 145, 120, 126, 116, 128, 123, 97, 113, 165]	1	3	3
GSE90712	GSE90712_Thy1_positive_E_Cad_positive_vs_Thy1_positive_E_Cad_negative.DESeq2_Results.tsv.gz	pvalue	anti-conservative	deseq2	2017	0.607040141472053	0.35857590685176893	8007	[6888, 1119, 807, 680, 547, 520, 525, 480, 375, 388, 363, 374, 370, 383, 388, 395, 347, 356, 328, 327, 308, 334, 309, 349, 301, 347, 339, 319, 349, 314, 290, 282, 286, 336, 347, 276, 255, 316, 403, 310]	1	3	3
GSE78972	GSE78972_SD.ctrl_vs_LD.ctrl.txt.gz	pvalue	anti-conservative	edger	2017	0.525115008946397	0.40672524501520785	9628	[8271, 1357, 997, 781, 688, 631, 489, 472, 514, 441, 463, 370, 357, 343, 355, 332, 307, 290, 305, 282, 304, 279, 307, 299, 273, 319, 329, 255, 297, 240, 228, 270, 266, 234, 263, 261, 255, 326, 242, 380]	1	2	2
GSE89004	sheet-Group_Group1-VS-Group2_DE.annot from GSE89004_ppGpp0_vs_H78_differential_all.xls.gz	pval	anti-conservative	deseq	2017	0.45253434702606	0.5095986038394416	3212	[2920, 292, 206, 195, 133, 131, 120, 117, 87, 85, 72, 80, 82, 67, 71, 73, 52, 69, 70, 67, 78, 61, 71, 67, 64, 49, 73, 47, 60, 48, 65, 66, 41, 36, 57, 62, 76, 49, 58, 186]	1	3	3
GSE77025	GSE77025_gene_exp.diff.gz	p_value	anti-conservative	cuffdiff	2017	0.346998825395326	0.5595532919022476	23950	[21512, 2438, 1792, 1511, 1236, 1013, 859, 901, 702, 670, 556, 489, 458, 460, 395, 395, 392, 356, 325, 315, 305, 278, 277, 295, 326, 288, 306, 265, 253, 274, 236, 247, 246, 226, 258, 240, 222, 218, 233, 1034]	1	2	2
GSE90744	GSE90744_LyGvsLY_glmEdgR.txt.gz	pvalue	anti-conservative	edger	2017	0.829090764955175	0.174893962638751	1938	[1517, 421, 338, 326, 289, 274, 283, 235, 257, 253, 266, 264, 246, 245, 229, 229, 249, 236, 198, 223, 235, 223, 224, 207, 259, 241, 205, 235, 242, 231, 223, 221, 196, 249, 248, 217, 231, 200, 203, 213]	1	3	3
GSE84737	GSE84737_Genes_filtered_DE.txt.gz	p_value	anti-conservative	cuffdiff	2017	0.474167460989034	0.44223068659048737	4528	[3937, 591, 401, 346, 286, 233, 232, 193, 218, 220, 209, 179, 164, 165, 136, 147, 115, 135, 97, 128, 116, 123, 110, 107, 118, 112, 96, 113, 113, 93, 99, 105, 106, 93, 107, 97, 94, 104, 81, 120]	1	2	2
GSE89773	GSE89773_combined_expression_table.txt.gz	pvalue-blsid	anti-conservative	deseq2	2017	0.41737865099668	0.5265671641791044	3528	[3213, 315, 212, 190, 150, 149, 121, 107, 109, 91, 95, 90, 79, 81, 80, 87, 67, 73, 63, 61, 76, 70, 68, 57, 74, 68, 64, 54, 57, 58, 61, 66, 63, 66, 65, 57, 53, 69, 65, 56]	1	3	3
GSE89773	GSE89773_combined_expression_table.txt.gz	pvalue-cdblsid	anti-conservative	deseq2	2017	0.504052399172643	0.44149253731343285	2958	[2626, 332, 238, 196, 174, 162, 152, 116, 121, 118, 129, 110, 100, 97, 78, 74, 84, 69, 85, 83, 83, 84, 78, 81, 90, 77, 78, 72, 79, 70, 76, 77, 67, 86, 61, 69, 86, 79, 72, 91]	1	3	3
GSE94036	GSE94036_PR_EPC_vs_EPC.txt.gz	pvalue	anti-conservative	edger	2017	0.50412094608516	0.4320934566043145	6029	[5277, 752, 549, 427, 362, 335, 291, 306, 252, 222, 218, 250, 224, 195, 210, 195, 189, 165, 179, 153, 192, 168, 183, 157, 166, 167, 160, 167, 180, 125, 145, 162, 146, 173, 142, 167, 134, 147, 154, 167]	1	3	3
GSE93877	GSE93877_NB4_RNASeq_DMSO.txt.gz	pvalue	anti-conservative	deseq2	2017	0.95034763228423	0.088064617314931	1123	[750, 373, 359, 344, 310, 352, 340, 282, 302, 311, 289, 317, 289, 285, 298, 322, 315, 301, 267, 278, 299, 315, 287, 318, 284, 327, 307, 281, 293, 315, 308, 313, 306, 281, 317, 289, 312, 302, 327, 287]	1	2	2
GSE87706	GSE87706_SM_vs_RODI.txt.gz	pvalue	anti-conservative	unknown	2017	0.285071222517077	0.6657060518731989	1848	[1748, 100, 70, 45, 45, 51, 30, 31, 37, 26, 37, 25, 24, 17, 25, 20, 21, 28, 26, 27, 20, 24, 17, 20, 21, 11, 23, 17, 20, 15, 17, 15, 18, 13, 17, 17, 16, 14, 13, 15]	1	3	3
GSE93684	GSE93684_S1-1A-vs-R1-1A.compare.txt.gz	pvalue	anti-conservative	unknown	2017	0.303091023704182	0.6448033221824894	55898	[52154, 3744, 2281, 2045, 1405, 1479, 1289, 882, 1064, 1056, 1040, 746, 848, 862, 640, 780, 821, 593, 653, 900, 742, 568, 605, 702, 529, 544, 700, 449, 416, 821, 796, 412, 347, 348, 436, 617, 763, 687, 578, 348]	1	4	4
GSE89942	GSE89942_wholeT.FH_WT_vs_Parental.edgeR.txt.gz	pvalue	anti-conservative	edger	2017	0.502684325720535	0.4244394321348016	6398	[5583, 815, 598, 462, 456, 385, 321, 316, 309, 287, 250, 248, 219, 207, 230, 218, 208, 235, 212, 194, 167, 157, 150, 180, 166, 199, 158, 172, 172, 172, 180, 155, 167, 169, 148, 139, 164, 156, 185, 165]	1	2	2
GSE89940	GSE89940_polyA_DoubleKO_vs_Parental_edgeR.txt.gz	pvalue	anti-conservative	edger	2017	0.420842637070167	0.4984321103794293	6358	[5632, 726, 486, 402, 333, 296, 270, 208, 231, 218, 196, 202, 172, 197, 159, 153, 128, 143, 142, 159, 134, 117, 138, 122, 116, 117, 111, 121, 125, 106, 124, 105, 133, 87, 115, 109, 102, 105, 109, 107]	1	3	3
GSE81202	GSE81202_geneslist_H.FRvsW.90.txt.gz	p.value	anti-conservative	limma	2017	0.547322698955678	0.4043040511523596	8473	[7337, 1136, 772, 657, 541, 499, 461, 396, 385, 384, 369, 348, 346, 297, 316, 293, 281, 289, 257, 257, 288, 279, 274, 299, 264, 253, 291, 259, 249, 233, 262, 268, 250, 254, 269, 254, 242, 283, 319, 246]	1	4	4
GSE93318	GSE93318_Deseq2_OHTvsCtl.txt.gz	pvalue	anti-conservative	deseq2	2017	0.981870640519462	0.08483368935001526	278	[201, 77, 72, 78, 72, 62, 74, 60, 72, 77, 75, 76, 82, 81, 90, 81, 90, 69, 76, 87, 86, 74, 87, 77, 92, 90, 82, 84, 74, 72, 78, 65, 78, 73, 75, 95, 97, 75, 95, 76]	1	2	2
GSE93279	GSE93279_DEA_results.txt.gz	pvalue	anti-conservative	unknown	2017	0.729772552029247	0.21866377753701696	30274	[22641, 7633, 5924, 4989, 4404, 4006, 3872, 3540, 3331, 3119, 3141, 2969, 2957, 2780, 2803, 2714, 2645, 2585, 2655, 2545, 2577, 2427, 2502, 2454, 2432, 2398, 2378, 2380, 2308, 2319, 2345, 2411, 2221, 2242, 2303, 2340, 2264, 2335, 2264, 2297]	1	3	3
GSE82013	GSE82013_RNAseq_WTWE4_nofilter.csv.gz	pvalue	anti-conservative	cuffdiff	2017	0.621673940327324	0.35983377986768	6581	[5883, 698, 542, 451, 386, 344, 335, 318, 321, 344, 310, 286, 307, 268, 305, 307, 275, 332, 351, 372, 500, 239, 488, 402, 270, 275, 192, 275, 230, 238, 271, 209, 231, 242, 235, 279, 236, 244, 226, 272]	1	3	3
GSE77934	GSE77934_Processed_data_EdgeR_Heliconoides_inflatus.txt.gz	pvalue	anti-conservative	edger	2017	0.841705545158901	0.14670713760117737	3190	[2115, 1075, 843, 725, 655, 671, 508, 535, 560, 495, 523, 501, 485, 452, 450, 486, 429, 487, 468, 440, 460, 449, 444, 445, 433, 416, 466, 434, 425, 418, 424, 449, 462, 417, 460, 433, 455, 432, 492, 427]	1	3	3
GSE89511	GSE89511_diff.geneFpkm.exon.glm.LogFc.0.exc.Gapdh.RPMI8226_MCL1.txt.gz	cd28.v.cd86.pvalue	anti-conservative	edger	2017	0.748508529903037	0.2226377295492487	3334	[2556, 778, 553, 494, 467, 408, 378, 386, 318, 311, 349, 310, 309, 291, 290, 298, 281, 310, 305, 269, 269, 251, 277, 281, 248, 259, 285, 271, 275, 256, 255, 269, 257, 269, 289, 291, 281, 229, 265, 237]	1	4	4
GSE89511	GSE89511_diff.geneFpkm.exon.glm.LogFc.0.exc.Gapdh.RPMI8226_MCL1.txt.gz	vec.v.cd28.pvalue	anti-conservative	edger	2017	0.81294636164182	0.1699499165275459	2545	[1850, 695, 538, 483, 423, 415, 408, 346, 354, 381, 345, 326, 310, 353, 355, 302, 305, 289, 296, 324, 317, 318, 296, 289, 308, 302, 301, 298, 293, 274, 301, 305, 267, 304, 327, 299, 247, 276, 286, 269]	1	4	4
GSE89511	GSE89511_diff.geneFpkm.exon.glm.LogFc.0.exc.Gapdh.RPMI8226_MCL1.txt.gz	vec.v.cd86.pvalue	anti-conservative	edger	2017	0.892575498420038	0.118330550918197	1772	[1201, 571, 469, 448, 440, 422, 357, 367, 404, 350, 347, 353, 352, 371, 330, 319, 313, 358, 341, 319, 334, 348, 354, 288, 332, 327, 316, 310, 314, 326, 323, 353, 295, 343, 297, 340, 315, 317, 341, 370]	1	4	4
GSE87495	GSE87495_results_dds_gencode22.csv.gz	pvalue	anti-conservative	deseq2	2016	0.340170652255702	0.6128764031597078	10319	[9637, 682, 447, 358, 325, 286, 234, 245, 205, 215, 182, 188, 182, 167, 168, 168, 156, 148, 141, 180, 138, 137, 127, 123, 129, 145, 137, 121, 105, 133, 117, 120, 115, 118, 118, 123, 146, 117, 127, 127]	1	3	3
GSE86428	GSE86428_wt_upf2_de.txt.gz	pval	anti-conservative	deseq	2016	0.547993584398412	0.3515455531453362	2593	[2101, 492, 359, 317, 264, 241, 176, 192, 165, 161, 130, 129, 161, 145, 118, 97, 106, 107, 101, 100, 76, 80, 99, 102, 82, 83, 64, 74, 88, 67, 64, 61, 78, 96, 84, 68, 106, 88, 71, 183]	1	3	3
GSE89863	GSE89863_edgeR_output.txt.gz	pvalue	anti-conservative	edger	2016	0.688742168390644	0.2448063698878031	6764	[5127, 1637, 1272, 1026, 924, 864, 753, 681, 665, 614, 614, 539, 544, 568, 530, 511, 515, 528, 445, 502, 459, 462, 451, 473, 464, 432, 472, 436, 435, 447, 440, 439, 451, 414, 426, 429, 402, 405, 429, 405]	1	3	3
GSE89260	GSE89260_piwi.rnaseq.repenrich.edgeR.txt.gz	pvalue	anti-conservative	edger	2016	0.789747293085939	0.21794871794871795	51	[43, 8, 8, 7, 5, 10, 2, 6, 2, 1, 5, 6, 4, 6, 3, 6, 5, 7, 1, 9, 6, 1, 4, 7, 4, 10, 5, 4, 4, 4, 3, 2, 2, 2, 4, 5, 6, 5, 4, 8]	1	3	3
GSE81466	sheet-NoDox12_vs_Dox12_allGenes from GSE81466_NoDox12h_vs_Dox12h.xlsx.gz	pvalue	anti-conservative	edger	2016	0.736772375127405	0.22427440633245385	3060	[2359, 701, 557, 481, 447, 360, 371, 323, 355, 322, 282, 286, 281, 266, 269, 251, 244, 268, 250, 251, 226, 239, 243, 227, 232, 257, 238, 234, 248, 251, 206, 198, 226, 250, 222, 226, 222, 222, 186, 367]	1	3	3
GSE86997	GSE86997_de.csv.gz	pvalue	anti-conservative	edger	2016	0.667892091302677	0.26585749425380056	6593	[5131, 1462, 1113, 941, 782, 732, 651, 628, 570, 575, 551, 534, 470, 449, 455, 452, 425, 438, 428, 406, 427, 401, 378, 453, 364, 381, 360, 380, 381, 380, 376, 400, 370, 322, 339, 364, 349, 334, 333, 514]	1	3	3
GSE74918	sheet-Sheet1 from GSE74918_DESeq2_output_log2_15gperL-0gperL_.xlsx.gz	pvalue	anti-conservative	deseq2	2016	0.529710782123854	0.4329388560157791	1317	[1165, 152, 83, 84, 71, 62, 64, 63, 51, 55, 30, 51, 55, 39, 48, 36, 38, 49, 38, 48, 35, 54, 45, 43, 46, 37, 41, 41, 30, 38, 43, 34, 39, 38, 23, 37, 34, 43, 25, 34]	1	4	4
GSE83218	GSE83218_HSC.txt.gz	pvalue	anti-conservative	unknown	2016	0.88107094740449	0.09503879134340548	931	[545, 386, 354, 337, 310, 290, 292, 264, 287, 254, 255, 248, 235, 226, 237, 235, 261, 243, 207, 239, 229, 172, 229, 206, 208, 190, 216, 197, 215, 190, 220, 196, 225, 199, 179, 216, 224, 200, 185, 195]	1	2	2
GSE81913	sheet-4-5-2016_gran_v_iRed.csv from GSE81913_iRed_over_disGran_foldchange.xlsx.gz	pvalue	anti-conservative	deseq2	2016	0.628820108710445	0.31414375373580394	8409	[7041, 1368, 1024, 851, 752, 627, 662, 587, 639, 653, 551, 640, 515, 618, 462, 542, 481, 377, 403, 388, 369, 376, 368, 365, 376, 366, 381, 393, 353, 386, 398, 345, 428, 387, 373, 386, 421, 344, 396, 376]	1	3	3
GSE81128	GSE81128_DESeq2_Results.txt.gz	pvalue	anti-conservative	deseq2	2016	0.316175637515584	0.639100585752976	10147	[9612, 535, 402, 279, 276, 226, 219, 185, 136, 153, 232, 166, 107, 279, 129, 108, 148, 134, 120, 98, 111, 142, 107, 94, 163, 118, 113, 238, 182, 295, 83, 74, 92, 77, 62, 68, 86, 76, 87, 65]	1	2	2
GSE87407	sheet-Sheet1 from GSE87407_PL.vs.SS_-_DeSeq2_-_Differential_expression_results_-_AD_09-26-2016.xlsx	pvalue	anti-conservative	deseq2	2016	0.231518969853826	0.7321051041981275	2424	[2318, 106, 61, 46, 44, 36, 44, 36, 36, 22, 29, 24, 23, 21, 29, 20, 25, 21, 24, 20, 17, 14, 13, 18, 25, 17, 15, 20, 7, 13, 16, 14, 17, 19, 20, 22, 12, 12, 17, 18]	1	4	4
GSE87167	GSE87167_all_genes.txt.gz	p-value	anti-conservative	unknown	2016	0.384813364047221	0.58628626485387	21906	[20724, 1182, 843, 770, 634, 498, 578, 500, 470, 487, 455, 448, 346, 473, 336, 453, 399, 409, 364, 264, 313, 353, 338, 629, 295, 276, 302, 274, 324, 311, 353, 326, 354, 396, 265, 375, 288, 332, 312, 315]	1	1	1
GSE85461	GSE85461_foldchange_iDUX4.csv.gz	idux4_pval	anti-conservative	edger	2016	0.080558554194497	0.8970741407063725	9474	[9348, 126, 115, 81, 65, 48, 50, 52, 42, 40, 32, 24, 27, 32, 24, 32, 22, 24, 23, 17, 14, 14, 10, 11, 23, 18, 14, 20, 13, 19, 14, 15, 21, 21, 16, 19, 23, 21, 20, 11]	1	4	4
GSE60191	sheet-Tabelle1 from GSE60191_RNA_halflives.xlsx.gz	p_value_actd	anti-conservative	unknown	2016	0.381816672695987	0.23965014577259475	2466	[1116, 1350, 1278, 1183, 922, 672, 523, 378, 311, 232, 181, 184, 138, 134, 125, 110, 93, 79, 89, 82, 74, 73, 66, 76, 55, 53, 47, 54, 53, 61, 48, 49, 58, 51, 46, 52, 46, 40, 52, 56]	1	4	4
GSE83341	sheet-Stanley_Spinola_RNAseq_Ngonorrh from GSE83341_Processed_data-CpxRA.xlsx.gz	fa1090cpxa_vs_fa1090_p value	anti-conservative	unknown	2016	0.399577190317239	0.5378874856486797	937	[842, 95, 61, 44, 41, 26, 28, 31, 31, 32, 18, 25, 29, 18, 22, 18, 21, 21, 14, 21, 17, 15, 18, 16, 12, 16, 10, 18, 20, 17, 18, 15, 19, 12, 11, 15, 16, 16, 14, 9]	1	4	4
GSE83341	sheet-Stanley_Spinola_RNAseq_Ngonorrh from GSE83341_Processed_data-CpxRA.xlsx.gz	fa1090cpxr_vs_fa1090_p value	anti-conservative	unknown	2016	0.142501125533098	0.8220436280137773	1432	[1390, 42, 29, 20, 12, 21, 17, 7, 11, 14, 13, 13, 6, 3, 7, 5, 7, 2, 8, 8, 6, 6, 2, 11, 5, 8, 6, 10, 3, 2, 4, 8, 5, 4, 1, 7, 6, 4, 5, 4]	1	4	4
GSE85128	sheet-all_genes from GSE85128_SuppTable1_normalized_read_counts_resubmission.xls.gz	pvalue	anti-conservative	edger	2016	0.713813061709986	0.26915851525555484	4155	[3445, 710, 513, 405, 413, 414, 365, 334, 364, 308, 301, 290, 312, 292, 311, 315, 284, 292, 271, 269, 266, 252, 239, 285, 272, 267, 266, 256, 248, 240, 262, 251, 240, 274, 272, 262, 258, 237, 201, 381]	1	4	4
GSE75515	sheet-All Genes from GSE75515_Fold_Change.xlsx	p-value (smarcb1-smarca4_null vs. wildtype)	anti-conservative	unknown	2016	0.688899039274769	0.2778772836599969	5430	[4475, 955, 690, 593, 507, 468, 484, 448, 438, 522, 421, 395, 429, 341, 356, 379, 337, 332, 320, 332, 308, 350, 309, 316, 337, 306, 320, 289, 306, 335, 323, 294, 303, 312, 320, 316, 294, 307, 354, 320]	1	2	2
GSE72259	GSE72259_lchit.csv.gz	ltr.pvalue	anti-conservative	edger	2016	0.638312179685082	0.2985189459511445	3104	[2482, 622, 465, 337, 340, 287, 270, 240, 261, 234, 221, 190, 183, 191, 175, 182, 174, 172, 172, 175, 144, 174, 146, 163, 148, 159, 168, 146, 146, 157, 139, 136, 143, 155, 156, 134, 135, 140, 132, 204]	1	6	6
GSE72259	GSE72259_lchit.csv.gz	tnf.pvalue	anti-conservative	edger	2016	0.489822502613532	0.43508366993652625	4524	[3940, 584, 441, 353, 296, 259, 208, 183, 228, 195, 174, 194, 162, 149, 161, 150, 130, 106, 104, 129, 118, 135, 116, 107, 99, 123, 96, 110, 103, 119, 120, 110, 109, 117, 91, 106, 90, 106, 109, 168]	1	6	6
GSE85702	sheet-DKOxKOWT from GSE85702_DEG.xls.gz	pvalue	anti-conservative	deseq2	2016	0.513916881391436	0.4077521356623741	6396	[5419, 977, 682, 498, 450, 395, 351, 340, 320, 300, 301, 271, 271, 254, 239, 221, 215, 207, 201, 192, 189, 220, 175, 192, 175, 193, 188, 186, 190, 183, 172, 181, 188, 171, 188, 143, 149, 152, 163, 184]	1	8	7-10
GSE83368	GSE83368_edgeR_results.txt.gz	pvalue	anti-conservative	edger	2016	0.82736760730182	0.1637917391992404	1035	[765, 270, 229, 220, 161, 196, 145, 146, 165, 164, 122, 124, 163, 150, 117, 131, 119, 148, 128, 133, 119, 131, 138, 124, 110, 137, 133, 130, 120, 110, 118, 120, 123, 148, 106, 133, 121, 141, 126, 135]	1	3	3
GSE80349	GSE80349_results.txt.gz	p-value(diffexpr)	anti-conservative	edger	2016	0.0676491580836325	0.907021151586369	6175	[6047, 128, 83, 46, 49, 47, 27, 25, 11, 17, 16, 19, 15, 11, 13, 29, 41, 16, 13, 6, 6, 8, 7, 6, 15, 3, 8, 5, 5, 5, 8, 4, 1, 2, 5, 6, 2, 5, 6, 42]	1	2	2
GSE71042	GSE71042_all_genes_annotated_ko_vs_wt.txt.gz	p.value	anti-conservative	unknown	2016	0.720455597880004	0.1095558044046286	1174	[577, 597, 634, 595, 517, 526, 439, 373, 379, 340, 310, 281, 266, 272, 250, 233, 254, 223, 193, 211, 178, 182, 198, 205, 171, 149, 180, 155, 158, 143, 176, 163, 156, 156, 136, 148, 135, 164, 151, 142]	1	2	2
GSE81469	sheet-120628_gene.diff from GSE81469_Processed_data_for_transcriptional_profile_Sample5.6_.xlsx	p_value	anti-conservative	unknown	2016	0.757135850767503	0.20126938428319047	3076	[2266, 810, 602, 509, 495, 433, 415, 359, 344, 391, 343, 316, 344, 325, 347, 336, 321, 295, 297, 297, 292, 295, 265, 307, 269, 292, 274, 284, 273, 272, 268, 274, 275, 254, 278, 239, 259, 240, 261, 267]	1	3	3
GSE70623	GSE70623_SomiteSpt_NormalizedAbundanceMeasurements.txt.gz	pvalue	anti-conservative	edger	2016	0.919114651317946	0.11237902643362704	778	[566, 212, 168, 185, 170, 198, 151, 163, 174, 155, 160, 175, 156, 165, 178, 162, 165, 158, 161, 151, 170, 160, 157, 157, 159, 152, 157, 151, 162, 160, 153, 154, 145, 152, 175, 163, 153, 174, 142, 154]	1	5	5
GSE76229	GSE76229_DEGs_WT_vs_Dros1.csv.gz	pvalue	anti-conservative	clc genomics	2016	0.424350151232754	0.5404449683217917	3668	[3331, 337, 217, 163, 130, 145, 111, 107, 94, 84, 103, 62, 93, 77, 71, 75, 70, 57, 76, 61, 81, 65, 65, 53, 75, 74, 62, 74, 50, 57, 55, 51, 53, 54, 48, 47, 63, 48, 49, 199]	1	3	3
GSE78078	sheet-Sheet1 from GSE78078_Processed_file_murine_leukemic_blasts.xlsx	f.p.value	anti-conservative	unknown	2016	0.366708838514654	0.4833115936468963	6299	[5201, 1098, 745, 556, 439, 389, 296, 272, 278, 246, 195, 210, 194, 177, 170, 151, 162, 132, 145, 162, 143, 117, 152, 123, 97, 98, 90, 98, 105, 95, 116, 65, 85, 62, 85, 89, 55, 51, 48, 41]	1	4	4
GSE78078	sheet-Sheet1 from GSE78078_Processed_file_murine_leukemic_blasts.xlsx	p.value.doxy24	anti-conservative	unknown	2016	0.785106901749271	0.15591191590577763	2032	[1306, 726, 555, 485, 443, 444, 410, 351, 368, 333, 335, 308, 290, 311, 279, 251, 263, 259, 275, 281, 252, 253, 236, 251, 261, 256, 241, 243, 223, 267, 234, 217, 224, 232, 225, 222, 253, 220, 218, 232]	1	4	4
GSE78078	sheet-Sheet1 from GSE78078_Processed_file_murine_leukemic_blasts.xlsx	p.value.doxy48	anti-conservative	unknown	2016	0.716025150069051	0.20624568403283972	2688	[1860, 828, 623, 525, 491, 443, 384, 365, 323, 305, 316, 275, 284, 283, 249, 266, 225, 235, 239, 231, 208, 236, 214, 243, 228, 230, 216, 235, 205, 211, 197, 231, 214, 198, 190, 197, 208, 185, 201, 236]	1	4	4
GSE78078	sheet-Sheet1 from GSE78078_Processed_file_murine_leukemic_blasts.xlsx	p.value.doxy72	anti-conservative	unknown	2016	0.699247608347402	0.20578531420240928	2682	[1794, 888, 627, 570, 479, 446, 400, 370, 373, 314, 330, 297, 273, 271, 270, 253, 285, 233, 248, 254, 219, 185, 230, 253, 198, 231, 201, 211, 189, 193, 191, 189, 228, 194, 196, 194, 192, 197, 177, 190]	1	4	4
GSE77896	sheet-All.xls from GSE77896_Wt-Pdx1_het_Oc1het_double_het_comparison.xls.gz	p-val	anti-conservative	edger	2016	0.591678195735247	0.25405168637757336	580	[424, 156, 119, 105, 118, 95, 55, 66, 73, 63, 61, 48, 50, 48, 43, 44, 41, 40, 38, 32, 33, 38, 37, 28, 30, 21, 43, 46, 36, 19, 24, 18, 28, 21, 21, 21, 29, 19, 28, 24]	1	4	4
GSE77896	sheet-All.xls from GSE77896_Wt-Pdx1_het_Oc1het_double_het_comparison.xls.gz	p-val.1	anti-conservative	edger	2016	0.137432807352679	0.8204117389399912	1873	[1796, 77, 48, 38, 27, 14, 16, 17, 13, 14, 10, 17, 15, 15, 11, 10, 10, 11, 5, 4, 6, 4, 5, 8, 7, 6, 7, 7, 2, 3, 4, 7, 4, 6, 5, 8, 4, 5, 5, 12]	1	4	4
GSE77896	sheet-All.xls from GSE77896_Wt-Pdx1_het_Oc1het_double_het_comparison.xls.gz	p-val.2	anti-conservative	edger	2016	0.686535249881071	0.2523076923076923	574	[456, 118, 87, 79, 61, 71, 66, 54, 61, 57, 58, 51, 36, 51, 38, 38, 44, 44, 34, 34, 44, 51, 47, 35, 34, 30, 26, 37, 48, 38, 41, 44, 37, 35, 26, 35, 42, 40, 18, 29]	1	4	4
GSE75681	GSE75681_sgf11edgeRtable.csv.gz	pvalue	anti-conservative	edger	2016	0.340672337250717	0.590971648775117	2147	[1986, 161, 129, 78, 72, 89, 64, 66, 47, 48, 37, 37, 45, 34, 45, 28, 40, 33, 29, 40, 27, 24, 20, 29, 27, 37, 24, 43, 27, 15, 21, 30, 18, 20, 39, 21, 29, 22, 28, 24]	1	4	4
GSE74103	GSE74103_Tobacco_G1_v_WT_DESeq_refGene.all.annotated.txt.gz	pvalue	anti-conservative	deseq2	2016	0.424272633530586	0.47329913004684365	21218	[18054, 3164, 2048, 1702, 1394, 1196, 1003, 944, 894, 747, 717, 633, 607, 604, 550, 565, 529, 485, 489, 506, 466, 452, 465, 407, 410, 453, 366, 382, 397, 410, 419, 400, 379, 358, 378, 341, 406, 393, 349, 368]	1	2	2
GSE69637	GSE69637_10019007.1Control_Group1.toptags_edgeR.csv.gz	pvalue	anti-conservative	edger	2016	0.89502755734783	0.13974455296769348	2232	[1697, 535, 437, 413, 340, 414, 412, 362, 363, 350, 385, 380, 377, 349, 332, 347, 345, 354, 380, 325, 362, 345, 352, 331, 328, 345, 327, 347, 366, 382, 333, 354, 346, 329, 378, 397, 357, 353, 372, 371]	1	4	4
GSE73845	GSE73845_RNA_GBM_Diff.txt.gz	diff_pval	anti-conservative	unknown	2016	0.356524303747122	0.5758231026785714	8255	[7451, 804, 552, 409, 334, 279, 251, 196, 199, 183, 164, 144, 169, 162, 148, 150, 135, 130, 120, 141, 115, 120, 121, 103, 119, 99, 105, 117, 109, 110, 124, 113, 101, 105, 99, 115, 117, 119, 97, 107]	1	5	5
GSE80264	GSE80264_Group_2_vs._Group_1_Ensembl.gene.rpkm_more0.5_log2p1_qn.txt.gz	p-value(group 3 vs. group 2)	anti-conservative	partek	2016	0.563927306843754	0.31348837209302327	1011	[753, 258, 188, 148, 131, 124, 95, 79, 65, 71, 65, 53, 60, 68, 51, 53, 51, 62, 50, 35, 46, 35, 42, 41, 29, 34, 35, 35, 41, 39, 38, 36, 42, 32, 41, 37, 50, 30, 28, 54]	1	2	2
GSE79916	sheet-final_output_for_publication_pv from GSE79916_Dataset_S1-JUM_output_for_differential_AS_analyses_of_PSIdeltaAB_and_full-length_PSI_male_fly_heads.xls.gz	pvalue	anti-conservative	unknown	2016	0.129753570392204	0.8500928217821783	5495	[4781, 714, 89, 57, 62, 62, 43, 39, 28, 30, 34, 30, 30, 28, 18, 21, 27, 22, 14, 20, 22, 22, 14, 11, 11, 17, 22, 15, 14, 12, 14, 17, 13, 11, 17, 14, 18, 13, 19, 19]	1	2	2
GSE80780	GSE80780_ST8pm.tsv.gz	pvalue	anti-conservative	edger	2016	0.899182846892998	0.10492809640197806	1846	[1150, 696, 551, 517, 508, 498, 490, 404, 460, 450, 473, 409, 392, 410, 388, 404, 453, 405, 420, 377, 422, 385, 435, 396, 388, 400, 410, 397, 378, 354, 354, 386, 368, 401, 396, 379, 369, 389, 375, 356]	1	5	5
GSE79259	sheet-Sheet1 from GSE79259_RNA-seq_pold2.xls.gz	p_value	anti-conservative	cuffdiff	2016	0.719025318495463	0.23990331352603483	4764	[3742, 1022, 781, 643, 599, 508, 551, 465, 476, 444, 450, 452, 391, 371, 415, 378, 365, 365, 390, 358, 351, 337, 351, 368, 318, 344, 327, 349, 349, 352, 306, 308, 330, 348, 333, 315, 318, 304, 339, 345]	1	3	3
GSE79830	GSE79830_Sp2_Wdr70del_vs_Sp1_Wt.Differential_analysis_results.txt.gz	pvalue	anti-conservative	deseq	2016	0.825224350921707	0.20042719829120684	1126	[908, 218, 175, 149, 148, 133, 117, 144, 99, 103, 108, 113, 107, 102, 102, 116, 131, 109, 105, 126, 112, 118, 124, 108, 96, 123, 90, 123, 120, 113, 111, 143, 114, 116, 120, 135, 89, 97, 117, 136]	1	1	1
GSE78158	GSE78158_Expression_summary.csv.gz	pvalue	anti-conservative	deseq2	2016	0.59411934183617	0.39202444122849334	7314	[6526, 788, 567, 465, 451, 377, 363, 323, 320, 308, 300, 285, 311, 310, 241, 269, 301, 292, 244, 282, 244, 269, 286, 265, 237, 298, 277, 308, 234, 230, 306, 287, 249, 236, 257, 296, 270, 275, 245, 265]	1	3	3
GSE78764	GSE78764_All_sample_gene_expression_information.txt.gz	pval	anti-conservative	deseq	2016	0.934927218827839	0.1576451995258791	399	[324, 75, 50, 47, 53, 55, 54, 40, 45, 46, 42, 47, 66, 44, 49, 49, 49, 61, 56, 53, 58, 51, 51, 66, 67, 52, 47, 53, 55, 63, 62, 71, 61, 75, 67, 56, 63, 65, 58, 85]	1	2	2
GSE64425	GSE64425_RNAseq_Atoh1_restoration_differential_gene_expression.txt.gz	p_value	anti-conservative	edger	2016	0.731218356471269	0.27188653026019455	5674	[4730, 944, 645, 591, 504, 494, 430, 411, 394, 422, 409, 397, 402, 426, 380, 386, 361, 371, 397, 389, 377, 385, 366, 361, 344, 368, 385, 325, 365, 359, 369, 378, 366, 317, 377, 379, 341, 363, 344, 517]	1	7	7-10
GSE64425	GSE64425_RNAseq_Atoh1_restoration_differential_gene_expression.txt.gz	p_value	anti-conservative	edger	2016	0.731218356471269	0.27188653026019455	5674	[4730, 944, 645, 591, 504, 494, 430, 411, 394, 422, 409, 397, 402, 426, 380, 386, 361, 371, 397, 389, 377, 385, 366, 361, 344, 368, 385, 325, 365, 359, 369, 378, 366, 317, 377, 379, 341, 363, 344, 517]	1	7	7-10
GSE64425	GSE64425_RNAseq_Atoh1_restoration_differential_gene_expression.txt.gz	p_value	anti-conservative	edger	2016	0.731218356471269	0.27188653026019455	5674	[4730, 944, 645, 591, 504, 494, 430, 411, 394, 422, 409, 397, 402, 426, 380, 386, 361, 371, 397, 389, 377, 385, 366, 361, 344, 368, 385, 325, 365, 359, 369, 378, 366, 317, 377, 379, 341, 363, 344, 517]	1	7	7-10
GSE64425	GSE64425_RNAseq_Atoh1_restoration_differential_gene_expression.txt.gz	p_value	anti-conservative	edger	2016	0.731218356471269	0.27188653026019455	5674	[4730, 944, 645, 591, 504, 494, 430, 411, 394, 422, 409, 397, 402, 426, 380, 386, 361, 371, 397, 389, 377, 385, 366, 361, 344, 368, 385, 325, 365, 359, 369, 378, 366, 317, 377, 379, 341, 363, 344, 517]	1	7	7-10
GSE75731	GSE75731_ckvsd119a_gene_exp_diff.txt.gz	p_value	anti-conservative	cuffdiff	2016	0.494874195667034	0.46460843373493976	1234	[1145, 89, 80, 73, 53, 54, 48, 46, 49, 49, 42, 47, 38, 34, 44, 27, 22, 47, 30, 35, 28, 27, 38, 28, 31, 39, 31, 31, 24, 22, 36, 25, 38, 33, 19, 26, 31, 32, 23, 42]	1	2	2
GSE68719	GSE68719_mlpd_DESeq2_diffexp_pmi_age_rin_default.txt.gz	pvalue	anti-conservative	deseq2	2016	0.688632383308571	0.22889647326507395	4024	[2915, 1109, 883, 677, 610, 579, 491, 481, 434, 405, 393, 382, 343, 388, 346, 346, 347, 363, 317, 338, 306, 270, 300, 284, 265, 265, 293, 278, 252, 286, 286, 251, 269, 256, 270, 273, 229, 266, 269, 265]	1	29	>10
GSE69729	GSE69729_SP_HPUra_RNA.txt.gz	pvalue_vs_cont	anti-conservative	rockhopper	2016	0.372885810810809	0.5287300820859488	1095	[971, 124, 84, 71, 50, 52, 34, 42, 45, 34, 24, 34, 30, 24, 28, 23, 25, 31, 18, 19, 18, 23, 12, 18, 16, 16, 12, 12, 11, 14, 19, 13, 19, 15, 19, 13, 17, 7, 20, 14]	1	2	2
GSE67058	GSE67058_deseq-diffExp-vals.txt.gz	pval	anti-conservative	deseq	2016	0.491411214462706	0.4462316176470588	1942	[1720, 222, 178, 122, 102, 95, 87, 67, 77, 70, 76, 68, 69, 85, 62, 60, 54, 66, 52, 58, 48, 38, 52, 59, 60, 56, 54, 54, 57, 49, 47, 51, 35, 39, 50, 45, 35, 37, 39, 57]	1	4	4
GSE64513	GSE64513_FOXD3_vs_Control_gene_exp_diff_anno.txt.gz	p_value	anti-conservative	cuffdiff	2015	0.606692725643572	0.3345824847250509	4107	[3391, 716, 512, 449, 342, 340, 273, 273, 246, 242, 245, 211, 242, 209, 207, 193, 167, 171, 191, 196, 186, 217, 163, 173, 183, 186, 151, 177, 160, 169, 180, 187, 195, 173, 174, 149, 165, 159, 171, 141]	1	3	3
GSE71916	GSE71916_Expression_Cufflinks_siRbfox1_3+EGFP_compared_to_siNT+EGFP.txt.gz	p_value	anti-conservative	cuffdiff	2015	0.961250651239375	0.10892422105398128	1699	[1230, 469, 376, 384, 341, 325, 342, 382, 331, 371, 355, 336, 327, 323, 329, 318, 347, 360, 351, 358, 341, 346, 352, 356, 342, 369, 338, 380, 354, 376, 343, 371, 368, 422, 429, 435, 399, 438, 434, 450]	1	2	2
GSE71884	GSM1847174_GSM008Dzip3_peaks_FDR01.txt.gz from GSE71884_RAW.tar	mann-whitney p-value	anti-conservative	partek	2015	0.0830776860243954	0.8980253008330762	5821	[5652, 169, 85, 50, 47, 36, 34, 20, 29, 11, 20, 16, 11, 17, 17, 14, 10, 16, 12, 14, 6, 7, 6, 8, 9, 8, 7, 10, 6, 6, 7, 12, 10, 6, 5, 3, 4, 6, 6, 70]	1	2	2
GSE64810	GSE64810_mlhd_DESeq2_diffexp_DESeq2_outlier_trimmed_adjust.txt.gz	pvalue	anti-conservative	deseq2	2015	0.594650595525499	0.3236016662512906	9089	[7279, 1810, 1270, 1033, 943, 804, 698, 699, 643, 598, 573, 518, 534, 454, 483, 491, 454, 468, 460, 397, 407, 414, 416, 378, 379, 417, 400, 349, 412, 365, 356, 328, 339, 348, 379, 345, 368, 379, 382, 317]	1	20	>10
GSE63948	sheet-long 3'UTR transcripts(>1500nt) from GSE63948_Supplemental_Table2_DeepSeq_Fanourgakis_etAl.xls.gz	p_value	anti-conservative	cuffdiff	2015	0.868100433447109	0.14914367269267365	627	[443, 184, 158, 115, 113, 104, 102, 111, 117, 98, 92, 99, 76, 79, 98, 82, 88, 71, 80, 78, 71, 92, 98, 99, 86, 76, 93, 102, 92, 82, 83, 89, 82, 94, 93, 109, 94, 103, 93, 85]	1	2	2
GSE70437	GSE70437_Differentialexp_cold_vs_control_BAT.txt.gz	pvalue	anti-conservative	unknown	2015	0.622778498249268	0.3130504403522818	3519	[2844, 675, 459, 387, 363, 308, 269, 285, 237, 253, 246, 181, 221, 220, 200, 198, 188, 168, 180, 172, 177, 171, 180, 177, 137, 155, 150, 176, 166, 149, 161, 147, 149, 149, 129, 170, 137, 150, 142, 215]	1	5	5
GSE75236	sheet-Sheet1 from GSE75236_Processed_data-Biopsy.xlsx	p.value	anti-conservative	edger	2015	0.699713206674562	0.2487194080819579	437	[334, 103, 76, 57, 55, 52, 52, 48, 42, 38, 42, 36, 35, 33, 42, 28, 27, 32, 23, 22, 25, 28, 32, 42, 33, 33, 26, 20, 34, 30, 19, 24, 24, 24, 27, 26, 34, 30, 32, 37]	1	1	1
GSE75236	sheet-Sheet1 from GSE75236_Processed_data-Biopsy.xlsx	p.value.1	anti-conservative	edger	2015	0.650408034599423	0.28229937393284005	496	[395, 101, 88, 50, 59, 49, 48, 50, 32, 36, 39, 40, 26, 24, 38, 39, 35, 19, 32, 36, 33, 33, 26, 23, 25, 28, 26, 25, 30, 21, 20, 21, 20, 29, 22, 24, 44, 26, 23, 22]	1	1	1
GSE75236	sheet-Sheet1 from GSE75236_Processed_data-Biopsy.xlsx	p.value.2	anti-conservative	edger	2015	0.413895692106664	0.5113765642775882	899	[794, 105, 60, 55, 38, 36, 48, 26, 32, 19, 27, 27, 23, 26, 17, 23, 25, 24, 15, 19, 22, 19, 15, 17, 16, 26, 13, 13, 19, 13, 19, 14, 23, 13, 15, 13, 12, 10, 17, 10]	1	1	1
GSE74113	sheet-121214_voom_limma.results_all from GSE74113_RNAseq_processed.xlsx	p.value	anti-conservative	limma	2015	0.419757180100478	0.4807993730407524	4908	[4112, 796, 504, 369, 315, 251, 223, 215, 182, 154, 163, 156, 135, 139, 116, 114, 128, 99, 117, 104, 98, 112, 111, 113, 83, 100, 89, 85, 98, 90, 83, 82, 82, 77, 74, 82, 99, 70, 96, 92]	1	8	7-10
GSE74569	sheet-SM9913-VS-SM9913_PMC.GeneDiffEx from GSE74569_Mature_pellicle_vs_planktonic.xlsx	p-value	anti-conservative	unknown	2015	0.0976609800284591	0.8817856158721411	3200	[3152, 48, 31, 27, 27, 24, 18, 16, 14, 9, 18, 16, 8, 8, 6, 8, 9, 7, 8, 21, 20, 5, 7, 9, 6, 5, 12, 7, 9, 9, 10, 8, 7, 3, 4, 2, 6, 7, 12, 6]	1	1	1
GSE74322	GSE74322_2015.02.24.HMVEC_LYvsHMVEC_BL.txt.gz	pvalue	anti-conservative	edger	2015	0.836148272951764	0.17248345524207592	2476	[1965, 511, 442, 407, 395, 377, 349, 352, 371, 352, 330, 303, 297, 256, 281, 292, 305, 323, 281, 317, 304, 313, 261, 257, 288, 308, 289, 277, 286, 293, 279, 280, 308, 278, 307, 291, 264, 294, 271, 401]	1	3	3
GSE70701	GSE70701_CP4-iv_diff.txt.gz	pvalue	anti-conservative	edger	2015	0.440257907888038	0.5234102026554857	1498	[1388, 110, 93, 76, 58, 55, 34, 39, 55, 34, 36, 37, 38, 30, 37, 41, 38, 40, 34, 31, 26, 16, 27, 37, 21, 26, 28, 27, 37, 23, 26, 22, 18, 40, 17, 24, 20, 25, 22, 76]	1	2	2
GSE66737	GSE66737_WTabVS44ab_differential_genes.txt.gz	p_value	anti-conservative	cuffdiff	2015	0.566969560924928	0.3686343795468717	7094	[5896, 1198, 826, 618, 552, 486, 469, 422, 386, 370, 357, 373, 288, 325, 284, 280, 310, 305, 279, 289, 282, 264, 262, 249, 241, 242, 250, 252, 248, 200, 253, 245, 214, 258, 257, 233, 248, 262, 245, 226]	1	3	3
GSE74220	GSE74220_Expression_of_Long_Non-Coding_RNAs_in_Control_and_IL1b_treated_human_chondrocytes.txt.gz	p-value	anti-conservative	cuffdiff	2015	0.756798867536741	0.2105798575788403	207	[164, 43, 33, 25, 27, 33, 27, 31, 32, 25, 18, 19, 24, 22, 21, 17, 11, 18, 20, 19, 16, 21, 17, 16, 19, 18, 16, 22, 20, 11, 17, 14, 21, 20, 24, 16, 12, 17, 16, 21]	1	2	2
GSE74192	sheet-EXPRESSED from GSE74192_Table_S1.xlsx	p_value	anti-conservative	unknown	2015	0.415268176431864	0.3363181459046616	2554	[1463, 1091, 790, 594, 403, 327, 236, 214, 214, 164, 136, 151, 103, 91, 113, 79, 89, 89, 68, 70, 71, 69, 60, 65, 58, 71, 56, 64, 61, 54, 39, 57, 56, 39, 52, 46, 44, 45, 52, 50]	1	2	2
GSE65973	GSE65973_NLS_deseq2_all_alluniq_vs_mmu9htdp43nls.txt.gz	pvalue	anti-conservative	deseq2	2015	0.406291740362786	0.5176033934252386	4881	[4378, 503, 383, 271, 235, 220, 207, 181, 154, 123, 122, 126, 122, 108, 121, 107, 83, 95, 110, 94, 94, 92, 83, 80, 89, 94, 77, 112, 81, 93, 85, 78, 98, 70, 81, 85, 71, 77, 78, 69]	1	4	4
GSE65832	GSE65832_TableSeqGenes.txt.gz	p.value	anti-conservative	limma	2015	0.65659845286147	0.26635919696147586	9818	[7455, 2363, 1734, 1437, 1258, 1106, 969, 965, 938, 826, 823, 699, 732, 692, 638, 627, 684, 658, 607, 606, 604, 590, 613, 571, 603, 547, 537, 556, 559, 578, 558, 521, 542, 494, 577, 515, 582, 467, 531, 498]	1	20	>10
GSE71862	GSE71862_DeSeq2_MCF7_vs_MCF10A_foldchange.txt.gz	pvalue	anti-conservative	deseq2	2015	0.462339183007812	0.46759915014164305	7923	[7014, 909, 664, 483, 422, 389, 383, 341, 288, 287, 275, 240, 242, 228, 238, 219, 223, 218, 221, 179, 197, 202, 196, 177, 183, 176, 169, 175, 174, 162, 201, 176, 171, 154, 161, 179, 157, 134, 145, 192]	1	3	3
GSE67697	sheet-Sheet2 from GSE67697_P.deltoides_de_novo_edgeR_stats_table.xlsx	pvalue	anti-conservative	edger	2015	0.967233837918034	0.1281783350748868	368	[294, 74, 46, 52, 45, 58, 67, 54, 46, 50, 69, 64, 62, 72, 52, 59, 60, 53, 66, 64, 72, 74, 79, 68, 70, 60, 77, 81, 60, 82, 76, 59, 82, 72, 72, 85, 73, 71, 80, 71]	1	3	3
GSE72316	GSE72316_X11pt3.vs.A26_alldata.csv.gz	p.value	anti-conservative	limma	2015	0.334602797679958	0.5709914320685434	5598	[4897, 701, 453, 311, 246, 210, 198, 169, 149, 141, 121, 118, 111, 105, 95, 92, 113, 100, 78, 80, 84, 66, 79, 75, 62, 62, 47, 69, 70, 56, 69, 63, 65, 62, 56, 62, 63, 61, 69, 76]	1	3	3
GSE72142	GSE72142_OtA0800_vs_OtA0798.txt.gz	pvalue	anti-conservative	edger	2015	0.260368969641581	0.6838854576080854	1218	[1135, 83, 53, 39, 33, 21, 37, 23, 10, 20, 7, 14, 15, 16, 14, 18, 15, 12, 11, 8, 7, 10, 16, 13, 5, 10, 11, 9, 14, 12, 6, 4, 10, 6, 4, 8, 15, 9, 9, 19]	1	1	1
GSE48165	GSE48165_16-VS-t.GeneDiffExp.xls.gz	p-value	anti-conservative	unknown	2015	0.355923873400781	0.5893139424596902	1864	[1729, 135, 92, 68, 56, 51, 57, 60, 49, 31, 39, 39, 26, 52, 28, 35, 31, 35, 19, 27, 30, 31, 34, 33, 24, 11, 27, 19, 33, 24, 34, 21, 24, 30, 25, 29, 14, 23, 14, 24]	1	1	1
GSE64233	GSE64233_MED1_peakfile.txt.gz	v vs. t pvalue	anti-conservative	edger	2015	0.507980161776502	0.3996684166896933	14464	[12226, 2238, 1640, 1261, 1131, 955, 938, 828, 795, 727, 695, 626, 626, 596, 493, 492, 553, 458, 493, 432, 426, 426, 439, 389, 381, 490, 377, 320, 510, 375, 343, 413, 430, 446, 338, 351, 416, 420, 379, 318]	1	3	3
GSE65189	GSE65189_SA11-expression.tab.gz	p-value	anti-conservative	unknown	2015	0.174490898314677	0.7961759082217973	4164	[4009, 155, 105, 67, 47, 51, 40, 35, 37, 34, 38, 27, 25, 25, 16, 28, 25, 24, 19, 19, 20, 20, 12, 24, 22, 22, 19, 21, 27, 19, 20, 25, 22, 15, 18, 17, 16, 17, 14, 34]	1	6	6
GSE48671	GSE48671_all.GeneDiffExp.txt.gz	p-value (hd vs 10% rwc)	anti-conservative	unknown	2015	0.159168322411404	0.8145440302891833	12478	[12109, 369, 252, 179, 123, 136, 115, 103, 90, 95, 85, 72, 74, 61, 75, 75, 56, 64, 59, 57, 64, 50, 55, 58, 52, 56, 54, 54, 47, 50, 52, 48, 52, 64, 46, 48, 46, 48, 49, 77]	1	3	3
GSE48671	GSE48671_all.GeneDiffExp.txt.gz	p-value (hd vs 70% rwc)	anti-conservative	unknown	2015	0.273900179528112	0.6902539330243489	10574	[10073, 501, 351, 280, 236, 176, 188, 161, 152, 152, 156, 140, 124, 100, 126, 122, 116, 94, 125, 92, 94, 92, 113, 99, 109, 74, 89, 78, 80, 81, 76, 88, 96, 72, 85, 86, 95, 93, 75, 179]	1	3	3
GSE67971	GSE67971_Cluster_results.csv.gz	transtion.spearman_pvalue	anti-conservative	unknown	2015	0.486564594742901	0.4625	185	[162, 23, 17, 10, 13, 8, 11, 9, 7, 3, 5, 5, 9, 6, 4, 5, 4, 1, 4, 4, 6, 4, 2, 5, 3, 4, 5, 4, 4, 3, 5, 3, 5, 4, 2, 5, 6, 5, 3, 12]	1	4	4
GSE57155	GSE57155_Full_RRP6_Table.txt.gz	rrp6 ko_vs_wt p-value	anti-conservative	edger	2015	0.518281988532795	0.3916849015317287	3938	[3414, 524, 391, 326, 299, 271, 247, 248, 199, 181, 197, 185, 184, 166, 184, 156, 188, 157, 152, 151, 136, 153, 121, 108, 134, 121, 124, 112, 96, 98, 100, 122, 99, 111, 112, 86, 90, 93, 113, 105]	1	4	4
GSE57732	GSE57732_CONTROLvsBZLF1.RNASeq.edgeR.DE_results.tsv.gz	pvalue	anti-conservative	edger	2015	0.428054993751473	0.5059876824817519	8873	[7888, 985, 657, 546, 439, 390, 313, 323, 305, 285, 245, 257, 240, 208, 198, 211, 182, 196, 195, 174, 178, 180, 154, 161, 170, 161, 158, 164, 193, 143, 167, 143, 153, 180, 142, 131, 130, 103, 129, 359]	1	2	2
GSE66822	GSE66822_PRMT5-vs-WT_SC-mrna_counts.txt.gz	pvalue	anti-conservative	deseq2	2015	0.862686350867114	0.14156781846312533	2745	[1957, 788, 609, 579, 491, 549, 486, 448, 454, 472, 421, 415, 458, 465, 456, 475, 461, 403, 486, 430, 433, 396, 423, 375, 392, 445, 411, 447, 421, 403, 378, 372, 389, 395, 416, 352, 449, 370, 393, 427]	1	2	2
GSE66443	sheet-Pelagibacter from GSE66443_Processed_Data_Matrix_for_Pelagibacter_SAR92_MED152_Ruegeria.xlsx	pvalue rapid growth vs slow growth	anti-conservative	unknown	2015	0.400527377400718	0.5282880235121235	719	[633, 86, 44, 34, 35, 37, 24, 30, 20, 28, 15, 9, 19, 12, 10, 19, 14, 15, 15, 15, 11, 20, 18, 13, 14, 14, 19, 15, 13, 14, 15, 10, 6, 8, 6, 5, 11, 9, 16, 10]	1	3	3
GSE62785	sheet-status = ok from GSE62785_Table_S2_Genes_differentially_expressed_in_hns_mutant_in_early_stationary_phase.xls.gz	p_value	anti-conservative	cuffdiff	2015	0.781062322421235	0.2338585109669447	757	[644, 113, 101, 86, 73, 78, 71, 71, 68, 53, 56, 60, 69, 58, 56, 76, 63, 52, 71, 73, 52, 62, 60, 64, 71, 46, 71, 60, 65, 62, 66, 63, 82, 63, 72, 62, 62, 63, 51, 48]	1	4	4
GSE65659	GSE65659_AntiviralResponseReadCounts.txt.gz	pvalue	anti-conservative	deseq	2015	0.74525049817168	0.19619450317124737	2320	[1668, 652, 538, 455, 387, 343, 324, 329, 275, 295, 271, 259, 228, 249, 252, 244, 247, 254, 254, 198, 232, 246, 225, 208, 178, 244, 211, 212, 178, 183, 214, 184, 190, 187, 192, 198, 217, 211, 204, 189]	1	4	4
GSE56346	GSE56346_wtNplus_vs_wtNminus_DESeq_output.txt.gz	pval	anti-conservative	deseq	2015	0.367719493785209	0.5901895641977721	6040	[5568, 472, 313, 248, 202, 175, 153, 144, 121, 137, 116, 117, 122, 118, 96, 117, 90, 78, 78, 85, 111, 73, 64, 98, 90, 87, 69, 65, 59, 70, 79, 79, 92, 74, 66, 72, 77, 100, 70, 189]	1	3	3
GSE63375	GSE63375_exons.rs_WT_vs_H1106Y.dj.txt.gz	pval	anti-conservative	edger	2014	0.30191505135922	0.6497584541062802	1345	[1250, 95, 57, 44, 44, 34, 30, 18, 18, 20, 23, 18, 27, 16, 15, 13, 18, 18, 22, 13, 16, 16, 14, 8, 14, 17, 11, 13, 24, 13, 13, 16, 17, 11, 12, 16, 15, 8, 7, 16]	1	3	3
GSE60163	sheet-uni-vs-conv.de-genes.count.all. from GSE60163_uni-vs-conv.de-genes.xlsx.gz	pvalue	anti-conservative	edger	2014	0.656140758606101	0.28366003178687654	3748	[3041, 707, 557, 468, 414, 369, 315, 342, 294, 264, 278, 265, 255, 268, 264, 233, 241, 227, 242, 212, 216, 207, 188, 181, 217, 192, 210, 206, 206, 200, 184, 195, 187, 214, 176, 167, 210, 191, 196, 214]	1	3	3
GSE61491	GSE61491_CHDKD_differential_expression.txt.gz	p-value	anti-conservative	deseq	2014	0.951663684255621	0.11048229893730745	1757	[1229, 528, 441, 362, 381, 380, 318, 351, 369, 354, 329, 322, 325, 348, 343, 373, 396, 365, 355, 378, 387, 365, 384, 328, 374, 378, 374, 405, 359, 362, 405, 399, 376, 414, 401, 361, 404, 386, 366, 428]	1	3	3
GSE61491	GSE61491_CHDKD_differential_expression.txt.gz	p-value	anti-conservative	deseq	2014	0.951663684255621	0.11048229893730745	1757	[1229, 528, 441, 362, 381, 380, 318, 351, 369, 354, 329, 322, 325, 348, 343, 373, 396, 365, 355, 378, 387, 365, 384, 328, 374, 378, 374, 405, 359, 362, 405, 399, 376, 414, 401, 361, 404, 386, 366, 428]	1	3	3
GSE61491	GSE61491_CHDKD_differential_expression.txt.gz	p-value	anti-conservative	deseq	2014	0.951663684255621	0.11048229893730745	1757	[1229, 528, 441, 362, 381, 380, 318, 351, 369, 354, 329, 322, 325, 348, 343, 373, 396, 365, 355, 378, 387, 365, 384, 328, 374, 378, 374, 405, 359, 362, 405, 399, 376, 414, 401, 361, 404, 386, 366, 428]	1	2	2
GSE61491	GSE61491_CHDKD_differential_expression.txt.gz	p-value	anti-conservative	deseq	2014	0.951663684255621	0.11048229893730745	1757	[1229, 528, 441, 362, 381, 380, 318, 351, 369, 354, 329, 322, 325, 348, 343, 373, 396, 365, 355, 378, 387, 365, 384, 328, 374, 378, 374, 405, 359, 362, 405, 399, 376, 414, 401, 361, 404, 386, 366, 428]	1	2	2
GSE56690	GSE56690_degexp.UTXKO-N1IC.vs.UTXWT-N1IC.output_score.txt.gz	p-value	anti-conservative	degseq	2014	0.268484204100039	0.7047933409873708	14733	[13874, 859, 382, 398, 238, 246, 363, 183, 172, 157, 178, 121, 281, 105, 125, 149, 149, 98, 120, 125, 102, 122, 361, 97, 76, 141, 150, 120, 147, 74, 110, 96, 83, 80, 78, 41, 52, 56, 111, 484]	1	3	3
GSE56689	GSE56689_degexp.CUTLL1-shJMJD3-RNA.vs.CUTLL1-shUTX-RNA.output_score.txt.gz	p-value	anti-conservative	degseq	2014	0.306202952578586	0.6537330392353452	19561	[18543, 1018, 961, 377, 636, 469, 331, 237, 287, 347, 247, 530, 223, 198, 140, 347, 160, 209, 194, 249, 204, 144, 128, 492, 132, 332, 103, 380, 140, 187, 118, 173, 164, 139, 283, 522, 122, 126, 229, 101]	1	2	2
GSE51005	GSE51005_refcoding_tax_pre_vs_postDesign_edgeR_results.tsv.gz	pvalue	anti-conservative	edger	2014	0.89949714481521	0.1299400190593643	2318	[1669, 649, 543, 548, 454, 448, 411, 407, 398, 401, 419, 397, 398, 378, 378, 386, 380, 385, 400, 394, 396, 379, 371, 406, 423, 411, 401, 383, 408, 397, 387, 449, 385, 416, 405, 389, 376, 403, 404, 407]	1	6	6
GSE55884	GSE55884_DGE_merged_all_with_annotations.tsv.gz	pval_exon	anti-conservative	deseq	2014	0.567623488471062	0.36975179772674555	6376	[5362, 1014, 727, 600, 497, 423, 384, 383, 359, 300, 351, 324, 281, 245, 263, 265, 252, 267, 252, 232, 244, 231, 231, 209, 237, 237, 242, 215, 220, 223, 220, 223, 218, 178, 219, 188, 216, 223, 211, 278]	1	2	2
GSE55884	GSE55884_DGE_merged_all_with_annotations.tsv.gz	pval_gene	anti-conservative	deseq	2014	0.568631252435558	0.3688690717470612	6370	[5357, 1013, 732, 615, 486, 432, 385, 374, 328, 316, 328, 339, 302, 249, 263, 259, 270, 276, 232, 250, 233, 217, 230, 211, 242, 240, 247, 239, 199, 228, 234, 219, 216, 189, 199, 203, 201, 213, 212, 291]	1	2	2
GSE61008	GSE61008_FVB_508_summary.txt.gz	pval_hom_vs_wt	anti-conservative	unknown	2014	0.797294987785654	0.2334771114512314	3356	[2824, 532, 408, 374, 346, 300, 299, 335, 260, 285, 270, 271, 285, 268, 269, 255, 266, 263, 259, 270, 286, 261, 283, 273, 277, 285, 292, 265, 279, 270, 289, 299, 297, 303, 307, 303, 280, 267, 304, 315]	1	2	2
GSE59376	sheet-Control vs Ubl5-pooled from GSE59376_UBL5_Cohesion_EMBO_R_Table_S2.xlsx	t-test: control vs ubl5 pooled original values - p-value	anti-conservative	unknown	2014	0.460055350665754	0.4576134345228483	5668	[4810, 858, 523, 445, 368, 305, 268, 263, 233, 199, 191, 175, 185, 162, 152, 158, 150, 144, 149, 154, 146, 131, 143, 123, 122, 120, 130, 116, 148, 132, 125, 120, 112, 129, 109, 121, 122, 125, 106, 114]	1	2	2
GSE54416	GSE54416_2013.06.12.ECFC_BvsECFC_L.txt.gz	pvalue	anti-conservative	edger	2014	0.667157503380603	0.2942404607631389	4087	[3379, 708, 518, 475, 372, 349, 310, 341, 293, 298, 289, 283, 239, 223, 268, 236, 245, 248, 228, 264, 244, 244, 224, 214, 198, 215, 196, 203, 216, 211, 188, 217, 205, 219, 225, 207, 196, 212, 227, 263]	1	3	3
GSE50708	GSE50708_DE_result.txt.gz	p.value	anti-conservative	edger	2014	0.319317354845623	0.6205228955720115	8212	[7578, 634, 422, 304, 271, 266, 220, 193, 168, 159, 130, 143, 130, 104, 128, 122, 115, 113, 111, 116, 93, 111, 86, 101, 86, 107, 84, 68, 96, 73, 107, 96, 74, 73, 67, 74, 86, 56, 55, 214]	1	2	2
GSE57482	GSE57482_output_score.txt.gz	p-value	anti-conservative	unknown	2014	0.293175549510868	0.6778449340352245	10430	[9810, 620, 356, 351, 194, 197, 198, 187, 104, 147, 117, 167, 91, 186, 95, 113, 91, 97, 70, 85, 86, 210, 73, 211, 106, 43, 84, 112, 64, 82, 118, 82, 54, 54, 51, 58, 83, 110, 401, 29]	1	1	1
GSE46559	GSE46559_C1_C2_C3-VS-MP1_MP2_MP3.GeneDiffExp.txt.gz	p-value	anti-conservative	unknown	2014	0.0625307302456528	0.9256921373200444	8359	[8304, 55, 42, 49, 33, 19, 33, 24, 21, 10, 25, 22, 20, 15, 14, 10, 13, 38, 26, 14, 40, 7, 8, 4, 10, 6, 13, 19, 15, 25, 10, 17, 8, 10, 12, 9, 6, 5, 7, 12]	1	3	3
GSE51769	GSM1252247_index7.R2.ase.txt.gz from GSE51769_RAW.tar	pvalue	anti-conservative	cuffdiff	2014	0.282480760405778	0.704225352112676	250	[240, 10, 6, 5, 5, 5, 3, 4, 2, 2, 3, 2, 3, 2, 4, 4, 4, 1, 1, 3, 1, 3, 1, 1, 2, 3, 2, 2, 1, 4, 4, 2, 3, 3, 3, 2, 1, 1, 2, 5]	1	1	1
GSE51769	GSM1252247_index7.R2.ase.txt.gz from GSE51769_RAW.tar	pvalue	anti-conservative	cuffdiff	2014	0.282480760405778	0.704225352112676	250	[240, 10, 6, 5, 5, 5, 3, 4, 2, 2, 3, 2, 3, 2, 4, 4, 4, 1, 1, 3, 1, 3, 1, 1, 2, 3, 2, 2, 1, 4, 4, 2, 3, 3, 3, 2, 1, 1, 2, 5]	1	1	1
GSE51769	GSM1252247_index7.R2.ase.txt.gz from GSE51769_RAW.tar	pvalue	anti-conservative	cuffdiff	2014	0.282480760405778	0.704225352112676	250	[240, 10, 6, 5, 5, 5, 3, 4, 2, 2, 3, 2, 3, 2, 4, 4, 4, 1, 1, 3, 1, 3, 1, 1, 2, 3, 2, 2, 1, 4, 4, 2, 3, 3, 3, 2, 1, 1, 2, 5]	1	2	2
GSE51769	GSM1252247_index7.R2.ase.txt.gz from GSE51769_RAW.tar	pvalue	anti-conservative	cuffdiff	2014	0.282480760405778	0.704225352112676	250	[240, 10, 6, 5, 5, 5, 3, 4, 2, 2, 3, 2, 3, 2, 4, 4, 4, 1, 1, 3, 1, 3, 1, 1, 2, 3, 2, 2, 1, 4, 4, 2, 3, 3, 3, 2, 1, 1, 2, 5]	1	2	2
GSE54440	GSE54440_WT_Z2_RNAseq_rep2.txt.gz	p_value	anti-conservative	unknown	2014	0.510648634600284	0.3902930218507703	3876	[3125, 751, 527, 389, 322, 284, 254, 242, 204, 182, 160, 153, 173, 145, 159, 153, 121, 113, 145, 104, 135, 114, 118, 116, 119, 109, 130, 92, 111, 125, 111, 76, 108, 152, 119, 97, 86, 106, 102, 99]	1	2	2
GSE46153	GSE46153_FPKMs_Pvalues_for_all_samples.txt.gz	d10_d5_pvalue	anti-conservative	unknown	2013	0.468196824889498	0.47239206966833425	5099	[4506, 593, 407, 309, 257, 248, 219, 195, 196, 166, 182, 156, 170, 134, 148, 165, 136, 116, 134, 140, 105, 113, 140, 103, 110, 115, 103, 92, 93, 110, 96, 112, 104, 85, 122, 105, 99, 88, 97, 225]	1	3	3
GSE46153	GSE46153_FPKMs_Pvalues_for_all_samples.txt.gz	d15_d10_pvalue	anti-conservative	unknown	2013	0.361027583388005	0.5963498239762831	6437	[5976, 461, 321, 203, 216, 184, 173, 156, 145, 131, 133, 121, 128, 115, 126, 90, 87, 111, 94, 97, 92, 89, 89, 103, 78, 63, 67, 96, 82, 95, 77, 78, 69, 77, 76, 82, 67, 77, 75, 194]	1	3	3
GSE46153	GSE46153_FPKMs_Pvalues_for_all_samples.txt.gz	d20_d15_pvalue	anti-conservative	unknown	2013	0.731891079714319	0.22531035760607743	2432	[1834, 598, 445, 379, 311, 291, 299, 298, 269, 225, 256, 243, 258, 235, 191, 214, 196, 213, 197, 190, 179, 186, 160, 180, 189, 193, 189, 163, 173, 181, 173, 193, 170, 169, 150, 180, 164, 168, 186, 306]	1	3	3
GSE46153	GSE46153_FPKMs_Pvalues_for_all_samples.txt.gz	d25_d20_pvalue	anti-conservative	unknown	2013	0.449093059157172	0.5050954233833611	5452	[4930, 522, 314, 301, 244, 218, 201, 190, 170, 187, 123, 166, 156, 146, 131, 125, 109, 124, 130, 107, 129, 120, 112, 100, 131, 107, 106, 96, 98, 122, 107, 84, 107, 94, 90, 82, 108, 96, 105, 206]	1	3	3
GSE46153	GSE46153_FPKMs_Pvalues_for_all_samples.txt.gz	d30_d25_pvalue	anti-conservative	unknown	2013	0.666886624913182	0.2984065221419307	3221	[2596, 625, 460, 360, 311, 279, 237, 232, 235, 207, 187, 203, 186, 193, 190, 185, 191, 188, 162, 163, 167, 170, 186, 170, 178, 183, 159, 142, 158, 198, 170, 153, 150, 163, 144, 162, 165, 162, 157, 267]	1	3	3
GSE46153	GSE46153_FPKMs_Pvalues_for_all_samples.txt.gz	d35_d30_pvalue	anti-conservative	unknown	2013	0.794772670273298	0.1859366314619233	2007	[1495, 512, 431, 392, 326, 281, 302, 256, 269, 238, 209, 249, 226, 230, 215, 233, 229, 194, 216, 214, 182, 195, 216, 208, 221, 194, 185, 201, 201, 144, 199, 193, 217, 187, 227, 190, 180, 205, 212, 320]	1	3	3
GSE51037	sheet-Untreated v.s. Nitrate from GSE51037_Untreated_Nitrate_Processed_CunninghamBussel.xlsx.gz	p_value	anti-conservative	cuffdiff	2013	0.895462821581354	0.1299902629016553	534	[397, 137, 110, 133, 125, 103, 90, 99, 91, 86, 104, 81, 83, 94, 105, 109, 98, 90, 89, 74, 100, 80, 91, 94, 89, 81, 85, 93, 80, 84, 86, 97, 81, 90, 89, 87, 89, 113, 104, 97]	1	3	3
GSE48403	GSE48403_refcoding_Pre_vs_PostDesign_edgeR_results.tsv.gz	pvalue	anti-conservative	edger	2013	0.636352593105702	0.31532766657526734	5750	[4801, 949, 711, 576, 532, 504, 436, 423, 417, 358, 334, 315, 318, 310, 319, 317, 326, 296, 307, 276, 297, 259, 292, 298, 279, 293, 275, 270, 251, 258, 253, 269, 272, 255, 260, 259, 242, 253, 285, 290]	1	7	7-10
GSE50932	GSE50932_normalized.pergene.counts.txt.gz	pvalue	anti-conservative	edger	2013	0.147495877086931	0.822341477192487	11646	[11307, 339, 211, 187, 147, 113, 92, 96, 64, 83, 79, 69, 74, 61, 57, 61, 58, 50, 60, 61, 49, 46, 51, 46, 56, 43, 53, 53, 42, 43, 40, 39, 41, 34, 35, 43, 32, 48, 33, 66]	1	3	3
GSE45335	GSE45335_MCF7_T47D_edgeR.txt.gz	pvalue	anti-conservative	edger	2013	0.522529990416987	0.40699093444909346	4669	[4037, 632, 441, 383, 343, 270, 265, 251, 235, 214, 201, 201, 192, 167, 181, 161, 167, 161, 164, 166, 153, 133, 139, 132, 131, 138, 139, 132, 132, 100, 124, 111, 121, 125, 130, 135, 140, 102, 145, 178]	1	1	1
GSE41732	sheet-pvalues from GSE41732_RScholey_EdgeR_common_dispersion_output.xlsx.gz	p.value	anti-conservative	edger	2013	0.438843955816605	0.4247670574090772	7066	[5864, 1202, 924, 728, 579, 513, 408, 402, 365, 333, 307, 287, 274, 258, 248, 229, 234, 186, 200, 196, 178, 163, 161, 148, 171, 151, 157, 127, 162, 141, 136, 120, 135, 115, 143, 140, 118, 138, 123, 171]	1	5	5
GSE43189	GSE43189_processed_h99_rim101.csv.gz	p_value	anti-conservative	cuffdiff	2013	0.464063559881139	0.47283374905107906	4360	[3904, 456, 339, 249, 220, 198, 160, 194, 162, 142, 140, 171, 158, 132, 140, 150, 103, 121, 107, 101, 117, 107, 89, 111, 82, 86, 81, 92, 89, 93, 84, 84, 95, 84, 97, 102, 71, 87, 80, 143]	1	1	1
GSE40478	GSE40478_output_score.txt.gz	p-value	anti-conservative	degseq	2012	0.388293781455964	0.577343903557623	8812	[7975, 837, 418, 408, 255, 237, 283, 225, 162, 181, 208, 212, 209, 139, 128, 173, 113, 179, 88, 106, 137, 209, 116, 179, 117, 156, 111, 132, 109, 135, 101, 120, 74, 81, 75, 94, 91, 107, 242, 341]	1	1	1
GSE39023	GSE39023_DGE_MM-N2MM.txt.gz	p-value	anti-conservative	cuffdiff	2012	0.351316509911291	0.5919091554293825	4170	[3883, 287, 205, 157, 159, 131, 111, 100, 99, 124, 136, 55, 88, 72, 35, 59, 109, 57, 46, 42, 52, 39, 56, 91, 38, 75, 58, 45, 51, 61, 89, 16, 36, 43, 22, 39, 42, 76, 136, 25]	1	1	1
GSE37682	GSE37682_RAW.txt.gz	pval	anti-conservative	deseq	2012	0.69829361414967706	0.250204951631415	1526	[1219, 307, 224, 227, 205, 160, 165, 163, 155, 146, 139, 131, 114, 109, 130, 138, 95, 116, 95, 92, 94, 115, 94, 98, 91, 97, 112, 95, 85, 95, 109, 86, 89, 93, 93, 105, 74, 99, 71, 174]	1	2	2
