# Supplementary material for: A field-wide assessment of differential expression profiling by high-throughput sequencing reveals widespread bias
Source: PLoS Biol. 2023 Mar 2;21(3):e3002007. doi: 10.1371/journal.pbio.3002007 (PMC10013925; doi:10.1371/journal.pbio.3002007)
Supplement: S13 Data — (CSV) [file pbio.3002007.s030.csv]

Accession	id	de_tool	anticons
GSE164078	GSE164078_gene_exp.diff.gz	cuffdiff	0
GSE164070	sheet-sheet1 from GSE164070_GCN5_BrD_deletion_Ltroph.xlsx	deseq	1
GSE164035	GSE164035_DNRNA_InfvUninf.csv.gz	cuffdiff	0
GSE161411	GSE161411_DESeq_200628_sum_overlap.txt.gz	deseq2	1
GSE159531	GSE159531_VCaP_WT_vs_rev.diff.gz	cuffdiff	1
GSE158845	GSE158845_raw_deseqtable.csv.gz	deseq2	1
GSE153267	GSE153267_0hr_vs_2hr_gb_change.txt.gz	cuffdiff	1
GSE153264	GSE153264_0hr_v_4hr_gene_exp.diff.gz	cuffdiff	1
GSE150807	GSE150807_Processeddatafiles_LNCaP_Enzudata_text.txt.gz	cuffdiff	1
GSE149413	GSE149413_DiffGene_results_AFB_vs_TFB.tsv.gz	deseq2	1
GSE149410	sheet-deseq_result_star from GSE149410_differential_expression.xlsx	deseq	1
GSE146017	GSE146017_CEBPD_healthy_siCTRL_Bud_vs_healthy_siCTRL_control_full_DESeq2_results.txt.gz	deseq2	1
GSE144035	GSE144035_All_counts_data.txt.gz	unknown	0
GSE143957	GSE143957_2019_DESEQ2_All2Fac_CPM.csv.gz	deseq2	1
GSE137412	GSE137412_macro_Wt_DexLPSoverLPS_expressed_lengthscaledTPMs.txt.gz	deseq2	1
GSE129046	sheet-gene.description from GSE129046_gene.xlsx	unknown	1
GSE123561	GSE123561_gene_exp_morc_wt.diff.gz	cuffdiff	0
GSE119074	GSE119074_edgeR_exact_Test_min60.csv.gz	edger	0
GSE110989	GSE110989_control_vs_treatment_HT29.txt.gz	unknown	0
GSE110745	GSE110745_control_vs_treatment_OVISE.txt.gz	unknown	0
GSE110744	GSE110744_control_vs_treatment_HN17.txt.gz	unknown	1
GSE156775	sheet-group_ISHI_SF3_siRNA-group_ISHI from GSE156775_ISHI_SF_VS_CNT_FDR_SIGNI_DIFF_EXP.xls.gz	dexseq	1
GSE151025	sheet-A. RNA-seq from GSE151025_BIN67_Parental_RNAseq_DESeq2Results_BRG1vsControl.xlsx	deseq2	1
GSE151024	sheet-B. CTRL; +DOX vs -DOX from GSE151024_BIN67_AFOS_RNAseq_DESeq2Results.xlsx	deseq2	1
GSE121739	GSE121739_Atm_Rag2ccp53vsWT.genes.txt.gz	deseq2	1
GSE163923	GSE163923_DMSO_TRAIL_isoform_exp.diff.gz	cuffdiff	0
GSE142881	sheet-Sheet 1 from GSE142881_Complete_geneList_EdgeR.xlsx	edger	1
GSE157940	GSE157940_M3_24vsMC_24.txt.gz	deseq2	1
GSE146624	sheet-Sheet1 from GSE146624_shBRD9-11dvsshScr-11d_DEG_all.xls.gz	edger	1
GSE122101	sheet-All genes from GSE122101_List_of_genes_differentially_expressed_by_Ssu72_depletion_ES_cells_.xlsx	cuffdiff	1
GSE160601	GSE160601_DEG_between_WTandMT_in_Pre_QLFTest.txt.gz	unknown	1
GSE163741	GSE163741_20200603_deseq_KL_AS_WT_nmpp1.csv.gz	deseq2	1
GSE145100	GSE145100_DESeq2_analysis.txt.gz	deseq2	1
GSE163583	GSE163583_Processed_Data.csv.gz	clc genomics	0
GSE160304	GSE160304_DESeq2_ZSWIM8_B_KD_K562i_sRNA.txt.gz	deseq2	0
GSE153782	sheet-gene_exp from GSE153782_diff_exp_WT_vs_WT-mmc.xlsx	cuffdiff	1
GSE150092	GSE150092_Differentialgeneexpression_allgenes_bNGFvscontrol.csv.gz	deseq2	1
GSE138432	GSE138432_WT_vs_6x_pfd.min1rpkm.DESeq2.tsv.gz	deseq2	1
GSE157146	GSE157146_ReferenceCondvsExpCond2_DE.csv.gz	edger	0
GSE160270	GSE160270_de_26wk_or_noPS_subset.csv.gz	edger	1
GSE156726	GSE156726_ali1_ace_vs_ali1_oxo.tabular.txt.gz	cuffdiff	0
GSE142042	sheet-res from GSE142042_D17_vs_D30.xlsx	deseq2	1
GSE113410	GSE113410_6_genes_expression.txt.gz	unknown	0
GSE163468	GSE163468_DeSeq2_Output_MB231_SGI110.txt.gz	deseq2	1
GSE156318	GSE156318_control_group_vs_case_group.gene_expression_table.tsv.gz	cuffdiff	1
GSE163392	GSE163392_K562i_mRNA_DESEq2_output_CYRANO.txt.gz	deseq2	0
GSE161759	sheet-edgeR_EV-dEV from GSE161759_edgeR_EV-dEV.xlsx	edger	1
GSE152051	GSE152051_Cebpb_OE_in_GM_all.txt.gz	deseq2	1
GSE122951	sheet-merged from GSE122951_IK_OP9_vs_WT_OP9.xls.gz	deseq2	1
GSE108190	GSE108190_antibiotics_resistant_mutants.txt.gz	cuffdiff	0
GSE163309	GSE163309_results_all_Kerationcytes.csv.gz	deseq2	0
GSE163308	sheet-genotype_d_fezf1_vs_frt40_all_a from GSE163308_dfezf1_vs_frt40_all_annotated.xlsx	deseq2	1
GSE163285	GSE163285_Mouse_DE.csv.gz	edger	1
GSE163237	GSE163237_DESeq2_results.txt.gz	deseq2	0
GSE163193	sheet-adipose from GSE163193_SD_Gene_Expression_Deseq.xlsx	deseq2	1
GSE163127	sheet-AllGenes from GSE163127_WT_or_S71A_PDCD4_forebrain_RNAseq.xlsx	deseq2	1
GSE162028	sheet-D7 vs UNJ IP from GSE162028_Differentially_Expressed_Genes.xlsx	cuffdiff	0
GSE161860	GSE161860_Pre_treatment-differential.expression.results.txt.gz	edger	1
GSE159226	sheet-res_fc_out from GSE159226_DESeq2_genes_diffexp_by_fc_TAI_4_vs_TAP_7.xls.gz	deseq2	1
GSE161540	sheet-DEG from GSE161540_DESEQ2_gene_level_raw_data.xlsx	deseq2	1
GSE154057	GSE154057_t_hESC_BIX_all.txt.gz	deseq2	1
GSE147435	sheet-Differential expression from GSE147435_Differential_gene_expression_analysis.xlsx	edger	1
GSE141940	GSE141940_P6_vs_P30_DESeq.csv.gz	deseq2	1
GSE136081	GSE136081_DNMKL_DESeq.csv.gz	deseq2	1
GSE154938	GSE154938_Regression_control_vs_regression.deseq.res.csv.gz	deseq2	0
GSE107961	sheet-statistics_12 h_cys-con from GSE107961_statistics_12_h_cys-con.xlsx	edger	1
GSE162987	GSE162987_WTEvsWTD_DEG.txt.gz	unknown	1
GSE153828	GSE153828_WT_vs_MUT_diffexpr-results.csv.gz	deseq2	1
GSE149924	GSE149924_DEseq2_aged_SW_aged_Veh.csv.gz	deseq2	0
GSE162048	GSE162048_D2CON_vs_D2GFP-ExpDiff.csv.gz	deseq2	0
GSE154516	sheet-Sheet1 from GSE154516_A5PR_Analyse_results-E6.5.xlsx	edger	1
GSE150679	GSE150679_PND1_mappedreads.csv.gz	deseq2	1
GSE162810	sheet-w1118-smox from GSE162810_w1118-smox_Kim_and_O_Connor_12-8-20.xlsx	cuffdiff	1
GSE158891	sheet-DE_analysis_all from GSE158891_Table_S1.xlsx	deseq2	1
GSE149031	GSE149031_RNA_KMS27_deseq_diff_analysis.txt.gz	deseq	1
GSE139980	GSE139980_RTBDN_KO_vs_WT.diff.gz	cuffdiff	0
GSE150007	GSE150007_RNA-seq_DESeq2_results_NCvNP.csv.gz	deseq2	1
GSE100678	sheet-Differential gene expression from GSE100678_processed_data.xlsx	cuffdiff	1
GSE162730	sheet-foldchange_All_RPFSeq_RA from GSE162730_foldchange_All_RPFSeq_RA.xlsx	edger	0
GSE144979	sheet-kovswt from GSE144979_gene_exp_diff.xlsx	cuffdiff	0
GSE162696	GSE162696_results_141KO_13_vs_141KO_UT_ensembl_annotation.csv.gz	deseq2	1
GSE162607	GSE162607_A_MPP4-vs-Y-MPP4_itokawa.txt.gz	deseq2	1
GSE133627	sheet-Res_NitratevsControl(1) from GSE133627_Res_NitratevsControl.xlsx	deseq2	1
GSE162590	sheet-Sheet1 from GSE162590_edgeR.xlsx	edger	1
GSE157439	GSE157439_FXR-AL-Fs-RNAseq-Table.csv.gz	deseq2	0
GSE132944	sheet-Col-0,UVB vs Col-0,WL from GSE132944_UV_treatment_differential_gene_expression.xlsx	cuffdiff	0
GSE140928	GSE140928_all_compare.xls.gz	unknown	1
GSE153308	GSE153308_Wt2_L_M_positive_and_Spo_L_M_negative_Processed_data.txt.gz	clc genomics	0
GSE147872	GSE147872_WAT452_res.all.tab.txt.gz	unknown	0
GSE145536	GSE145536_MCF7_gene_exp.diff.gz	cuffdiff	1
GSE142311	GSE142311_diff_exp_deseq2_Opt5HFHCvsCtHFHC.csv.gz	deseq2	0
GSE141262	GSE141262_Bulk_LEC_TUMOR_Count.FPKM.TPM_FC.csv.gz	deseq2	1
GSE136931	GSE136931_gene_exp.diff.gz	cuffdiff	1
GSE103885	sheet-edgeR from GSE103885_STAT5KO_RNAseq.xlsx	edger	0
GSE157946	GSE157946_PN_LFCvsCPN.csv.gz	deseq2	1
GSE156578	GSE156578_diffexpr-results_geneID7M.csv.gz	deseq2	1
GSE155939	GSE155939_Deseq_raw_Sib_BX.txt.gz	deseq2	1
GSE150114	sheet-Sheet1 from GSE150114_log2Foldchange_from_DESeq2.xlsx	deseq2	1
GSE150109	sheet-Sheet1 from GSE150109_log2Foldchange_from_DESeq2.xlsx	deseq2	1
GSE141835	sheet-MRD1vsCTRLfull (2) from GSE141835_MBD5_RNA-SEQ_DATA.xls.gz	deseq2	1
GSE140211	GSE140211_ann_t0t60.result.txt.gz	deseq2	1
GSE138793	sheet-Sheet1 from GSE138793_btau_multifactor_DEGs_WT_vs_Del_responses_0_vs_24h_423_pval_genes.xlsx	deseq2	1
GSE162295	GSE162295_mock_PolyA_12h_PolyA_12h_CDS_et.csv.gz	edger	1
GSE162278	sheet-5m v 0m from GSE162278_DE_between_timepoints.xlsx	deseq2	1
GSE142314	GSE142314_de_stats.csv.gz	deseq2	1
GSE151668	sheet-Sheet1 from GSE151668_Group2_vs_ctrl.xlsx	deseq	0
GSE145611	GSE145611_Gata2_WTvsKO_UN_gene_exp.diff.gz	cuffdiff	1
GSE154474	GSE154474_gene_exp.diff.gz	cuffdiff	1
GSE149272	GSE149272_nsd3_sig.csv.gz	deseq2	1
GSE141692	GSE141692_DEG_monocytes_wt_vs_C3_ko.txt.gz	deseq2	1
GSE161954	GSE161954_Study1_DietA_vs_DietB_DiffExp_FPKM_Filt.tsv.gz	deseq2	1
GSE152247	GSE152247_Foxn1_KO_vs_Control.csv.gz	deseq2	1
GSE149928	sheet-Sheet1 from GSE149928_SPI2_mgrB.xlsx	edger	1
GSE107339	GSE107339_KO-IFT88_vs_WT-IFT88.txt.gz	deseq2	0
GSE141681	GSE141681_D39_WT_Unt_vs_D39_WT_30Cd_Analysis.csv.gz	deseq	0
GSE161677	GSE161677_DEseq_24hrs_raw.txt.gz	deseq	0
GSE160214	sheet-Dahl.csv from GSE160214_Dahl_annotated.xlsx	edger	0
GSE158212	sheet-S5_diff_footprint-dLZ from GSE158212_200911_SupplementaryTable4-6.xlsx	deseq2	1
GSE155411	GSE155411_Complete_geneList_EdgeR.csv.gz	edger	1
GSE161584	sheet-Deseq_all_results (6) from GSE161584_Deseq_all_results.xlsx	deseq2	0
GSE154809	GSE154809_1-S_UVvsVC_UV_DEG.xls.gz	unknown	1
GSE147990	GSE147990_ko_vs_wt_counts_normalized_relative_to_library_size_last.tsv.gz	deseq2	1
GSE137468	GSE137468_Fol4287.WT-vs-CaN_mutants.txt.gz	unknown	0
GSE157056	sheet-All_Genes from GSE157056_CnAPvsLaAP.xlsx	deseq2	0
GSE107058	GSE107058_325_vs_CtrlB_only_RPKM_Filt.txt.gz	edger	1
GSE161471	GSE161471_Bint_InWAX_Xyl.csv.gz	edger	1
GSE158837	GSE158837_DESeq2.liver.mock_none.Dusp11_Deficient_vs_WT.results.tsv.gz	deseq2	1
GSE151973	GSE151973_Human_OE_RE_RNAseq_DE.csv.gz	deseq2	0
GSE134581	GSE134581_LY212_AF7_DESeq2_results.csv.gz	deseq2	0
GSE160159	sheet-All_26255 from GSE160159_IP1vs.IP4_replicate2.xlsx	cuffdiff	0
GSE152794	GSE152794_HT115_DESeq2.txt.gz	deseq2	1
GSE144348	sheet-Sheet1 from GSE144348_GEOSubmissionProcessedDataTable200127.xlsx	deseq2	1
GSE140090	sheet-DESeq2_S16098_RNAseq_median_tra from GSE140090_DESeq2_Tbp2_vs_wt_P7_P14_oocytes.xlsx	deseq2	1
GSE161186	sheet-Sheet1 from GSE161186_LVVSNC_Gene_differential_expression.xlsx	unknown	0
GSE158553	sheet-Soy16vsCon16_liv_diffexpr-resul from GSE158553_Soy16vsCon16_Norm.xlsx	clc genomics	0
GSE159118	GSE159118_Expression_summary.txt.gz	unknown	0
GSE148473	GSE148473_RNA_DESeq2_A485_vs_Control_results.csv.gz	deseq2	1
GSE139884	GSE139884_RNA_DESeq2_results.txt.gz	deseq2	1
GSE122812	sheet-All_23997 from GSE122812_1.shLacZ-1_shLacZ-2_shLacZ-3.vs.shAmd1-2_shAmd1-3_shAmd1-4.xlsx	cuffdiff	1
GSE115181	GSE115181_gene_exp.diff.gz	cuffdiff	1
GSE161039	GSE161039_Deseq2_Output_3A_2b2_Ax2pos_vs_nt.csv.gz	deseq2	1
GSE155012	GSE155012_processed_PBS.vs.IL35.gene_exp.diff.gz	cuffdiff	0
GSE147147	sheet-GSC Sphere vs 3D DiffExpression from GSE147147_Bioprinting_RNAseq_Batch1_Processed_Data.xlsx	deseq2	1
GSE146315	sheet-Sheet1 from GSE146315_in_E3_from_E3C11_co-culture_vs_E3E3_coculture_-_for_submission.xlsx	deseq2	1
GSE146310	sheet-Sheet1 from GSE146310_CL29_vs_CL1_CC36_RNAseq_-_for_submission.xlsx	deseq2	1
GSE157991	GSE157991_Deseq_Microglia_Chronic_model.txt.gz	deseq2	1
GSE157987	GSE157987_Deseq_Whole_Brain_Chronic_model.txt.gz	deseq2	0
GSE154046	GSE154046_1_circRNA_expression.txt.gz	unknown	0
GSE144093	GSE144093_LAMP2A_vs_VT_full_DESeq2_results.txt.gz	deseq2	1
GSE124409	GSE124409_fpkm_DESeq2_output.txt.gz	deseq2	1
GSE161030	GSE161030_lncRNA_EHP_vs_Sed_DESeq2_results_10.csv.gz	deseq2	1
GSE160894	GSE160894_processed_data.csv.gz	deseq2	0
GSE160880	GSE160880_all_compare.txt.gz	deseq2	1
GSE159789	sheet-DESeq2_res_all from GSE159789_DESeq2_final.xlsx	deseq2	0
GSE156496	GSE156496_RNAseq_D51vsWT.edgeR.txt.gz	edger	1
GSE106655	sheet-xeno_result_table_flip from GSE106655_xeno_result_table_VEH_vs_DES.xls.gz	deseq2	0
GSE150521	GSE150521_20200506_CHIRvsDMSO_Myo.txt.gz	edger	1
GSE120653	GSE120653_TREE1OEvsShoot_2.0.1.gene_exp.diff.gz	cuffdiff	1
GSE159243	GSE159243_deseq2_failure_vs_healthy_input.csv2_failure_vs_healthy_input.csv.gz	deseq2	1
GSE157672	sheet-Human from GSE157672_Hu_et_al._DEGs.xlsx	cuffdiff	0
GSE153507	GSE153507_Gly_WTvsC3KO.csv.gz	deseq2	1
GSE151597	GSE151597_control_vs_HET.deseq.res.csv.gz	deseq2	1
GSE148096	GSE148096_BT20_24hDMSOvERL_DeSeq2output.txt.gz	deseq2	1
GSE144942	sheet-Sheet1 from GSE144942_DEseq2.xlsx	deseq2	1
GSE140725	GSE140725_NC_vs_Comparison.deseq.res.csv.gz	deseq2	1
GSE139292	GSE139292_deseq_results.tsv.gz	deseq2	1
GSE101566	GSE101566_CuffDiff_diff_gene_exp.tabular.txt.gz	cuffdiff	0
GSE160528	GSE160528_APPPS1vsWT.txt.gz	edger	1
GSE160491	GSE160491_Processed_all_compare.xls.gz	unknown	1
GSE158959	GSE158959_All_genes_edgeR-DESeq-cuffdiff_AvsWT.csv.gz	unknown	1
GSE156916	GSE156916_DEG_table_high.txt.gz	edger	1
GSE156402	sheet-Sheet1 from GSE156402_Processed_Data_gene_count_matrix.xlsx	unknown	1
GSE153994	GSE153994_all_compare.txt.gz	unknown	1
GSE146411	GSE146411_All_genes_fold_changes_RA_vs_CT_paired.csv.gz	edger	0
GSE143659	GSE143659_te_dkoVwt_all.csv.gz	deseq2	1
GSE140856	sheet-gene_exp from GSE140856_normalized_abundance_Cufdiff.xlsx	cuffdiff	0
GSE139003	GSE139003_DMSOvs9h.txt.gz	deseq2	1
GSE122045	GSE122045_VCAN-AN_vs_Control-C57_deseq_118473_1276.txt.gz	deseq2	0
GSE150757	GSE150757_gene_exp.diff.gz	cuffdiff	1
GSE160340	sheet-Hoja1 from GSE160340_ExpressionTable_3DPE.xlsx	deseq2	1
GSE160268	GSE160268_DESeq_wholeblood.matrix.txt.gz	deseq2	1
GSE150334	GSE150334_DESeq2_AIX5PAvsAIX5MA.complete.csv.gz	deseq2	1
GSE160228	GSE160228_Day6_IFNg_v_PD1.deseq.csv.gz	deseq2	1
GSE144585	GSE144585_BioJupies_ex-vivo-cells.txt.gz	unknown	1
GSE160180	sheet-all data from GSE160180_all_data.xlsx	deseq2	1
GSE160138	GSE160138_WT_VS_nrl_ret_DE_anno.txt.gz	deseq2	1
GSE160121	GSE160121_Liver_LFD_gene_exp.diff.gz	cuffdiff	0
GSE149753	GSE149753_core_table.xls.gz	unknown	1
GSE106966	GSE106966_gene.description.xls.gz	unknown	1
GSE160064	sheet-deSeq2_RL_Vs_CL from GSE160064_DeSeq2_Processed_data.xlsx	deseq2	0
GSE160062	GSE160062_12sampResults3contrasts.csv.gz	deseq2	0
GSE155495	GSE155495_CTL_YAP_8SA_vs_CTL_CFs_DESeq2.tsv.gz	deseq2	1
GSE139436	GSE139436_SEM_RNA_IBET90_hg19_contrast_cpm.txt.gz	edger	1
GSE160029	sheet-9vs10 from GSE160029_Mice_RNA_seq_data.xlsx	cuffdiff	0
GSE106187	GSE106187_CAGRF15355-On.vs.Off-all_genes.txt.gz	edger	1
GSE159984	GSE159984_de-d8p.tsv.gz	deseq2	1
GSE152402	GSE152402_DESeq_h1.1h1.2_trt_Col_untrt_df_TEs.txt.gz	deseq2	1
GSE144841	GSE144841_DE-Ribo_GIGYF_vs_wt.txt.gz	edger	1
GSE144712	GSE144712_ZNF143_HSLAM_st_DESeq2_FPKM.txt.gz	deseq2	1
GSE156042	sheet-D0_vs_D7 from GSE156042_D0_vs_D7.xlsx	edger	1
GSE144066	GSE144066_2019.05.02.BovTick-BovBlood.txt.gz	edger	1
GSE159640	GSE159640_all_compare.xls.gz	unknown	1
GSE152662	GSE152662_Mouse_EPCAM_RNA_DESeq2_LtfCreBrg1flfl_vs_Control_results.csv.gz	deseq2	1
GSE152661	GSE152661_12Z_RNA_DESeq2_siBRG1_vs_Control_results.csv.gz	deseq2	1
GSE112222	GSE112222_DEG_2i_vs_serum.csv.gz	edger	1
GSE122440	sheet-Table_S6 from GSE122440_Patten_TableS6.xlsx.gz	deseq2	1
GSE155364	GSE155364_20200715_Sfrp1_tumor_cells_invitro_invivo.txt.gz	deseq2	1
GSE155268	sheet-log2Foldchange_form_DESeq2 from GSE155268_log2Foldchange_form_DESeq2.xlsx	deseq2	1
GSE148910	GSE148910_chaf1b.pxpr.diff.genes.csv.gz	deseq2	1
GSE139087	GSE139087_mRNA_differential_expression-Treat_vs_control.txt.gz	deseq2	0
GSE139050	GSE139050_Resp-vs-nonResp_results.tsv.gz	deseq2	1
GSE135371	GSE135371_gene_exp.diff.gz	cuffdiff	0
GSE133798	GSE133798_Hodson_GEO_WTvM3_DESeq2.txt.gz	deseq2	1
GSE157747	GSE157747_3_cuffdiffout_mESC_ERKreactivation_0_6_12.diff.gz	cuffdiff	1
GSE155305	GSE155305_IFITM3_KO_RNAseq_DE_res_NRAS_G12D.csv.gz	edger	1
GSE148377	GSE148377_DESeq2-CA_IP.txt.gz	deseq2	0
GSE159361	sheet-Sheet1 from GSE159361_WTvsKOTPM_Filtered_PseudoCount0-1_ProteinCoding_miRNA_lncRNA_DEGs.xlsx	edger	0
GSE156449	GSE156449_Xin_MutvsWT_DEG_statistics.txt.gz	deseq2	0
GSE159220	GSE159220_control-VS-test_DE.xls.gz	deseq2	1
GSE141854	GSE141854_gene_exp.diff.gz	cuffdiff	1
GSE138917	GSE138917_m2011vsC2.complete.xls.gz	deseq2	1
GSE106296	GSE106296_processed_data.txt.gz	deseq2	0
GSE159189	GSE159189_condition_08FL_2FL_q0nonunique.csv.gz	deseq2	1
GSE159158	sheet-HD+LPSvsHD from GSE159158_differential_HD+LPSvsHD.xlsx	cuffdiff	0
GSE142827	sheet-Sheet 1 from GSE142827_RIP_Hg19_DEseq2Diff.xlsx	deseq2	1
GSE142825	sheet-SC_SD from GSE142825_DifferentialExpression.xlsx	deseq2	1
GSE152573	GSE152573_RNA-seq_gene_exp.diff.gz	cuffdiff	1
GSE150220	sheet-mdx_PtencKOvsmdx_DEG from GSE150220_mdx_PtencKOvsmdx_DEG.xlsx	unknown	1
GSE149279	GSE149279_DE-RNA_ZNF598_vs_wt.txt.gz	edger	1
GSE158996	GSE158996_iWAT-rpkm.txt.gz	unknown	1
GSE154320	GSE154320_VapC21-overexpression.txt.gz	cuffdiff	0
GSE149059	sheet-DESeq2_results from GSE149059_pBAD_vs_MdoR_counts_DESeq2_data.xlsx	deseq2	0
GSE158957	sheet-Hippo-IR from GSE158957_24h_dea_results.xls.gz	deseq2	0
GSE158946	GSE158946_Spleen_Con_AngII.csv.gz	cuffdiff	0
GSE158932	sheet-GABA.Ch_Hu from GSE158932_Interspecies_Differential_Expression_comparisons.xlsx	deseq2	1
GSE141721	sheet-Sheet1 from GSE141721_invitro_microglia_summary_table_2019-12-03.xls.gz	edger	1
GSE133505	GSE133505_WT_Myf6_KO_deseq2.csv.gz	deseq2	1
GSE121223	GSE121223_CRC_CTL_KO_DESeq2.tsv.gz	deseq2	0
GSE158829	sheet-all.fpkm_anno from GSE158829_SK8-37vs_JNB5-1_RNA_seq.xlsx	unknown	0
GSE155435	GSE155435_B1_3vsBC_3.txt.gz	unknown	1
GSE154615	GSE154615_All_PS_KOvsAll_NG_KO.txt.gz	unknown	1
GSE141912	sheet-DE_annotated_filter_781_Wt_vs_2 from GSE141912_DE_annotated_filter_in_vitro.xlsx	edger	0
GSE139960	sheet-Sheet1 from GSE139960_RNAseq_CuffDiff_DiffGeneExpTest.xlsx	cuffdiff	1
GSE138153	GSE138153_samples_fpkm.txt.gz	cuffdiff	1
GSE137368	sheet-MLL4SET-MKO_VS_WT_gene_exp from GSE137368_MLL4SET-MKO_VS_WT_gene_exp.xlsx	cuffdiff	1
GSE158753	sheet-Liver voom limma AllTableF from GSE158753_Liver_voom_limma_AllTableF.xlsx	limma	0
GSE153491	GSE153491_NKC_EZH2_ctrl_vs_Kd_differential_gene_expression.tabular.txt.gz	cuffdiff	0
GSE144948	sheet-Sheet1 from GSE144948_Minus_vs_Plus_OVCAR3_DAB2IP.DESeq2_Results.xlsx	deseq2	1
GSE120054	sheet-gene_exp from GSE120054_gene_exp_data.xlsx	cuffdiff	1
GSE73380	GSE73380_B_RPKM.txt.gz	cuffdiff	0
GSE158664	GSE158664_Xla_DESeq_full_table.csv.gz	deseq	0
GSE153817	GSE153817_RPERPE_3-RPE_NBResults_CPMs.csv.gz	edger	0
GSE141493	GSE141493_A673_siKLF15_vs_control_DEG.txt.gz	deseq2	0
GSE131941	GSE131941_DESeq2_results_HFD_vs_SD_old.txt.gz	deseq2	1
GSE154551	sheet-Results from GSE154551_Zhu_L-NICD_tumors.xlsx	deseq2	1
GSE154550	sheet-results from GSE154550_Zhu_Venus.xlsx	deseq2	1
GSE135765	sheet-Sheet1 from GSE135765_gene_dea_Supp_table.xlsx	deseq2	1
GSE128477	GSE128477_DESeq2_GLM_D6_vs_D0_ALLp-value.xls.gz	deseq2	1
GSE158560	GSE158560_Raw_Gene_FPKM.txt.gz	unknown	1
GSE155487	GSE155487_DEGs_tables_limma-voom_JAZD-WT.tabular.txt.gz	limma	1
GSE158465	GSE158465_DifferentialExpression.csv.gz	deseq2	1
GSE158359	GSE158359_Vehicle_vs_FGF19.txt.gz	edger	1
GSE125466	GSE125466_RSeq_results_sex_only_age_in_days_ordered_by_padj.csv.gz	deseq2	1
GSE118842	GSE118842_ABC1-deseq.res.tab.gz	deseq2	1
GSE118841	GSE118841_A549-deseq.res.tab.gz	deseq2	1
GSE109167	GSE109167_gene_exp.diff.gz	cuffdiff	1
GSE158300	GSE158300_DEseq_KC022-KC023-KC024_KC028-KC029-KC030_DEG_list.csv.gz	deseq2	1
GSE158267	GSE158267_AEC2_CountTable.txt.gz	limma	0
GSE158266	GSE158266_results_TreatedvsControl_ovary_SVremoved.txt.gz	edger	1
GSE140019	GSE140019_H2O2vsWT.complete.txt.gz	deseq2	1
GSE137939	sheet-results from GSE137939_results_hDS_seq_IIT.xlsx	edger	1
GSE146676	GSE146676_GSKJ4_vs_Con_edger_symble.xls.gz	edger	0
GSE134699	sheet-Mouse islet circRNA annotation from GSE134699_Mouse_islet_circRNA_annotation.xlsx	deseq2	0
GSE158189	sheet-toptable from GSE158189_toptable_Female_WT_Fed.vs.Female_WT_Starved.xlsx	limma	1
GSE104083	GSE104083_Gene_differential_exp.txt.gz	cuffdiff	1
GSE147651	sheet-Sheet 1 from GSE147651_uty_vs_b6_counts_normalized_relative_to_library_size.xlsx	deseq2	1
GSE147650	sheet-Sheet 1 from GSE147650_b6_vs_uty_dayEffect_counts_normalized_relative_to_library_size.xlsx	deseq2	0
GSE147647	sheet-output_annot from GSE147647_WTS_vs_KOS.xls.gz	deseq2	1
GSE145628	GSE145628_genes.edgeR_results.txt.gz	edger	1
GSE158085	sheet-MB_WAvsMB_Ctrl_DEG from GSE158085_DEG.xlsx	unknown	1
GSE147739	GSE147739_SW480-sgAKAP12_DE2_logFC.txt.gz	deseq2	1
GSE138289	sheet-WT_vs_KO_DEseq2_all from GSE138289_WT_vs_KO_DEseq2_all_merge_counts_norm.xlsx	deseq2	1
GSE157942	sheet-DSM01_G vs. SBA01_G from GSE157942_S1_DEG_details.xlsx	unknown	0
GSE157887	GSE157887_DKO_vs_CON_6mo.csv.gz	unknown	1
GSE156335	GSE156335_SLX-15542.gene_exp.diff.gz	cuffdiff	0
GSE155329	sheet-WB_qRNA vs D7 from GSE155329_Turner-Evans_DGEanalysis_updated.xlsx	edger	0
GSE150340	sheet-Sheet2 from GSE150340_DESeq_IL-14-12_vs_FG1924.xlsx	deseq	0
GSE120061	GSE120061_GFP_vs_Ehmt1.txt.gz	deseq2	1
GSE119949	sheet-gene_exp from GSE119949_DGE.xls.gz	cuffdiff	1
GSE103748	GSE103748_gene_exp_qval.sorted.txt.gz	cuffdiff	0
GSE157761	GSE157761_2020-04-06_LFD_DKOvsWT_2015data.txt.gz	deseq2	1
GSE157132	sheet-DE_results_placenta12_5_vs_cont from GSE157132_DE_results_placenta12_5_vs_control12_5.xlsx	deseq2	0
GSE108807	GSE108807_H7N9.txt.gz	edger	1
GSE157723	GSE157723_Astrocyte-TRAP_KO_vs_Astrocyte_TRAP_WT_output.csv.gz	edger	1
GSE157690	GSE157690_Y_v_Control_H.txt.gz	limma	0
GSE157689	GSE157689_PV-cko_ARX_DE.txt.gz	deseq2	0
GSE157658	sheet-a. striatum_2reps_deseq2 from GSE157658_Tshz3_CamK2A-CRE_DESeq2.xlsx	deseq2	1
GSE157642	GSE157642_tss_group_exp.diff.gz	cuffdiff	0
GSE157625	GSE157625_DSgg_RNAseq_limma-voom_result_master.txt.gz	limma	1
GSE157288	GSE157288_Ecy_condition_1.5C_vs_12C.csv.gz	deseq2	0
GSE154074	sheet-WT_NC vs. WT_PC vs. CA_NC v... from GSE154074_CA_DN_p38_TG_Lung_with_BLM.xlsx	clc genomics	0
GSE144622	GSE144622_tub.SHAM.M_vs_F.txt.gz	deseq2	1
GSE144010	sheet-data from GSE144010_CMC-Sham_HF.xlsx	cuffdiff	0
GSE142589	GSE142589_KO_Mettl3_gene_expression_fold_change.csv.gz	deseq2	1
GSE141186	GSE141186_deseq2_CD8_diffGenes_mm10.csv.gz	deseq2	1
GSE145704	GSE145704_Anp32e_Null_RNAseq_DESeq2_table.txt.gz	deseq2	1
GSE143782	sheet-normal_organoids from GSE143782_colon_vs_rectum_control_cpm.xlsx	deseq2	0
GSE150605	GSE150605_sep1sep2sep3-sep1sep2.txt.gz	edger	1
GSE142380	GSE142380_conditioned_Day5_media_vs_PBS_control_-_tRNA_results.txt.gz	deseq2	1
GSE133055	GSE133055_CB_v_PS_differential_expression_analysis.txt.gz	deseq2	1
GSE157491	sheet-ZDF Adipose from GSE157491_S1.xlsx	deseq2	1
GSE157434	sheet-data2 from GSE157434_FPKM_data2.xlsx	edger	1
GSE157391	GSE157391_CD105pos_baseline_v_IL1a.csv.gz	deseq2	1
GSE157323	GSE157323_DDX3X_mRNAseq_results.txt.gz	deseq2	1
GSE155609	sheet-DESeq2_STF6_vs_T4A.txt from GSE155609_DESeq2_STF6_vs_T4A.xlsx	deseq2	1
GSE121629	GSE121629_topTable_sp_ma_vs_sp_mo.txt.gz	limma	1
GSE157275	sheet-data2 from GSE157275_HMGB1_WT__KO_iSLK_BAC16_RNA_seq.xlsx	edger	0
GSE157260	GSE157260_res_shrunken_spoe.csv.gz	deseq2	1
GSE157234	sheet-Fig 1F Volcano from GSE157234_Shemer_et_al_SOURCE_file_IL10Ra_29082020.xlsx	deseq2	0
GSE157217	GSE157217_res_shrunken_asokd.csv.gz	deseq2	1
GSE152875	sheet-gene_exp from GSE152875_gene_exp.diff.xlsx	cuffdiff	0
GSE150266	GSE150266_Differentially_expressed_.txt.gz	partek	1
GSE147236	GSE147236_Enhancer_Table_All_Info.txt.gz	edger	1
GSE121448	GSE121448_mattarollo_rna_DE_Eumyc_vs_WT_results.fpm3.FDR0.05.csv.gz	deseq2	1
GSE106342	sheet-Cuffdiff from GSE106342_Cuffdiff_gene_differential_expression_testing.xlsx	cuffdiff	0
GSE104442	sheet-mRNA raw from GSE104442_mRNA_finalized_FC0.8or1.2_CPM5_upload_raw.xlsx	edger	0
GSE103834	sheet-Sheet1 from GSE103834_C1C2_vs_control_ALL.xlsx	edger	1
GSE154251	GSE154251_Lanza_Seaver_DESeq2_LRT_Capi.csv.gz	deseq2	1
GSE154216	GSE154216_Processed_data_RNAseq.txt.gz	cuffdiff	1
GSE150815	GSE150815_DifferentialExpression.csv.gz	deseq2	1
GSE123773	sheet-LOF_results from GSE123773_LOF_results.xlsx	deseq2	1
GSE123771	sheet-GFPvsTdT_results from GSE123771_GFPvsTdT_results.xlsx	deseq2	1
GSE112661	GSE112661_SEC23B-MUT-treatment_Day7.diff.txt.gz	cuffdiff	1
GSE157102	GSE157102_edgeRglm_ISOFORM_CNH-HeNH.csv.gz	edger	0
GSE157069	GSE157069_WT_VC-KO-VC_gene_exp.txt.gz	cuffdiff	1
GSE140308	sheet-HTSEq_Df_Treated_vs_Control from GSE140308_DEG_Growth_Hormone_Experimental_vs_Control_HTSeq.xlsx	edger	1
GSE156890	sheet-OE_untreated vs OE_12h from GSE156890_head_RNA-seq_genelevels.xlsx	cuffdiff	0
GSE155450	sheet-ACE2 YPD from GSE155450_Supplementary_Table_3._RNAseq_Data_ACE2_YPD.xlsx	deseq2	1
GSE149386	sheet-DE.et.ExactTest_DE.all from GSE149386_DifferentialExpression.xlsx	edger	0
GSE126720	GSE126720_Gene_expression.xls.gz	edger	1
GSE156717	GSE156717_mRNAs_above_1cpm_in_at_least_2_samples.csv.gz	edger	1
GSE150636	GSE150636_gene_exp_Fragaria.diff.gz	cuffdiff	0
GSE142485	sheet-Sheet1 from GSE142485_19-12-19_E45_DESEQ_only.xlsx	deseq2	1
GSE137423	sheet-Diffrential Expression from GSE137423_DMSO_Ethanol_and_Fluconazole_AA.xlsx	cuffdiff	1
GSE132722	sheet-all from GSE132722_Transcriptome_profiling_for_A549_RB1_wild-type_vs_knockout_cell_lines.xlsx	cuffdiff	1
GSE117221	sheet-M-TIvH from GSE117221_DEanalysis_MTI-7samples_vs_MH-8samples.xlsx	deseq2	1
GSE156491	sheet-Col-vs-mee45.genes.annot from GSE156491_differential_genes.xlsx	unknown	1
GSE156471	GSE156471_rbm48-human-stranded_DESeq2_DEAnalysis_out.txt.gz	deseq2	0
GSE131874	sheet-pisarska_allcvs_v_alldec_master from GSE131874_bulkRNA_DE_expression_table.xlsx	deseq2	1
GSE142749	GSE142749_deseq2.shrinkage.patched.csv.gz	deseq2	1
GSE149442	GSE149442_gene-WT-Gdpd3-KO_DESeq2.txt.gz	deseq2	1
GSE131517	GSE131517_Control_vs_Treated.Differential_Expression.anno.txt.gz	deseq2	0
GSE102743	GSE102743_DESeq-Sample_A-Sample_A1.txt.gz	deseq	0
GSE49935	GSE49935_gene_exp.txt.gz	cuffdiff	1
GSE155898	GSE155898_Myh6_stats.txt.gz	deseq2	0
GSE143388	GSE143388_Vehicle_OSMI_vs_12p5uM_OSMI-ExpDiff.csv.gz	deseq2	1
GSE139576	GSE139576_EWFxr1_vs_EW_transcript_results_all.tsv.gz	ballgown	0
GSE139564	GSE139564_transcript_results_all.tsv.gz	ballgown	0
GSE123881	GSE123881_healthy_colon.txt.gz	deseq2	0
GSE156109	GSE156109_deseq2-palmitate.tsv.gz	deseq2	1
GSE142636	GSE142636_pHCEnC_KDvsWT.txt.gz	limma	1
GSE142635	GSE142635_MCEnC_KOvsWT_early.txt.gz	limma	1
GSE136055	GSE136055_cuffdiff_6d_WTvsE36A.diff.gz	cuffdiff	0
GSE98095	GSE98095_pre-contact_fungal_atcc11559_results.txt.gz	cuffdiff	0
GSE150332	GSE150332_subtractedq_vs_inputq_diffexp.csv.gz	deseq2	1
GSE136568	sheet-gene_exp from GSE136568_gene_exp.diff.xlsx	cuffdiff	0
GSE155989	GSE155989_SANCHEZ_et_al_2020_TET_cuffdiff.txt.gz	cuffdiff	1
GSE155955	GSE155955_DESeq2_results.csv.gz	deseq2	1
GSE146916	GSE146916_DESeq2res_WT_BKO.csv.gz	deseq2	1
GSE155865	sheet-Sheet 1 from GSE155865_Supplemental_Data_1.xlsx	deseq2	1
GSE155837	GSE155837_P16WT_P16mut_pc_results.csv.gz	deseq2	1
GSE155822	sheet-Sheet1 from GSE155822_rnaseq_full_table.1.xlsx	unknown	1
GSE142895	GSE142895_edgeR.CARP.m302a.vs.Empty.tsv.gz	edger	1
GSE121797	sheet-NC_007795_transcripts from GSE121797_SI-3Bvs3A.xls.gz	rockhopper	0
GSE149577	GSE149577_cuffdiff_fdl1_vs_WT_growth_chamber_2020.csv.gz	cuffdiff	1
GSE97208	GSE97208_Landry_MUTvsWT_AllComp_AllData.txt.gz	edger	1
GSE155607	sheet-diffexpr-results_NormalizedReads_37C_induction from GSE155607_diffexpr-results_NormalizedReads_37C_induction.xlsx	deseq2	1
GSE155573	GSE155573_normalized_expression_genes_zebrafish.csv.gz	deseq2	1
GSE155572	GSE155572_normalized_expression_genes_human.csv.gz	deseq2	0
GSE141726	sheet-AW_vs_PW.txt from GSE141726_AAA_vs_PBS_RNAseq.xlsx	deseq2	1
GSE153328	GSE153328_DEG_statistics_table.txt.gz	cuffdiff	1
GSE149565	GSE149565_EM30_vs_UN_inWT.tsv.gz	deseq2	1
GSE149972	sheet-bodyfinal from GSE149972_Processed_Lindberg.xlsx	edger	0
GSE148240	sheet-RQ6 statistics from GSE148240_Analysis_DESEQ_RQ6_07apr2020_v2.xlsx	deseq2	1
GSE142826	sheet-DESeq2 Results C9 Mat vs Fetal from GSE142826_HK1_Project_DE_analysis.xlsx	deseq2	1
GSE134933	sheet-TrackVad.vs.Track from GSE134933_DE.results_set1_kidneys.xls.gz	deseq2	1
GSE60328	GSE60328_gene_exp.diff.gz	cuffdiff	1
GSE149270	GSE149270_deseq2_results_TM5_2_05_Vs_TM5_2_24.csv.gz	deseq2	1
GSE153174	GSE153174_PPRSV_vs_DMEM.tsv.gz	deseq2	1
GSE148903	GSE148903_deseq2_results_TM5_2_05_Vs_TM5_2_23.csv.gz	deseq2	1
GSE135100	GSE135100_bmp-overexpressing_vs_chd-overexpressing.txt.gz	deseq	0
GSE154649	sheet-DE DIE_4.5h from GSE154649_Supplementary_table_S1.xlsx	deseq2	1
GSE145713	GSE145713_NOD_3w_GFPminus_vs_B6_3w_GFPminus_DEseq2_Counts.txt.gz	deseq2	1
GSE155201	GSE155201_MCFHK1Exo_vs_HK1LMP1Exo.genes.deseq.res.csv.gz	deseq2	1
GSE152811	sheet-DESeq.E85AvsWT from GSE152811_DESeq.E85AvsWT.xlsx	deseq2	1
GSE146225	GSE146225_WT_p53_BOB_TC_wMMS_gene_exp.diff.gz	cuffdiff	0
GSE133734	GSE133734_FXRko.gene_exp.diff.gz	cuffdiff	0
GSE123933	GSE123933_DESEQ2_Transcripts_IPx.txt.gz	deseq2	0
GSE155059	GSE155059_g2_vs_g1_diff_lncRNA_to_target_gene.txt.gz	unknown	0
GSE155027	GSE155027_Cont_2_1_Cont_2_2_Cont_2_3-Ag320_2_7_Ag320_2_8_Ag320_2_9.genes.txt.gz	cuffdiff	1
GSE151200	GSE151200_H1299_DeSeq.txt.gz	deseq2	1
GSE154897	GSE154897_Flox_Tfh_v_WT_Tfh.deseq.csv.gz	deseq2	1
GSE134846	GSE134846_gene_exp.diff.gz	cuffdiff	0
GSE135514	sheet-Sal.vs.ctl.24h from GSE135514_raw_counts_genes_combined_results.xls.gz	cuffdiff	1
GSE152913	GSE152913_diffexpr-results_geneID190912_NMB.csv.gz	deseq2	0
GSE150791	GSE150791_diffexpr-results.csv.gz	deseq2	0
GSE144767	sheet-GeneExpression from GSE144767_hPSC_main_file.xlsx	edger	1
GSE125756	GSE125756_WT_ADRplus_vs_WT_ADRminus_DEseq2_expr.txt.gz	deseq2	1
GSE141911	sheet-DE_merged_EXP_BA_A51 from GSE141911_DE_merged_All_Samples.xlsx	edger	0
GSE101514	GSE101514_gene_exp.txt.gz	cuffdiff	0
GSE154468	sheet-Sheet1 from GSE154468_MADM_UPD_overview_DE_analysis.xlsx	deseq2	1
GSE154460	GSE154460_CAyfp+d_v_-d.htseq.edgeR.txt.gz	edger	0
GSE153362	sheet-M7_Emx_OB_pat_wt from GSE153362_MADM7_UPD_DE_analysis.xlsx	deseq2	1
GSE152114	sheet-DESeq2_res_all.txt from GSE152114_DESeq2_Results.xlsx	deseq2	0
GSE153777	GSE153777_core_table.txt.gz	deseq2	1
GSE146063	GSE146063_miR-HMVEC-887_vs_Cntrl-HMVEC.txt.gz	deseq2	1
GSE135442	GSE135442_RUV_P6_v_P6_07May18_ManuallyFiltered_EdgeR_NoNormalization.csv.gz	edger	1
GSE126226	GSE126226_Alkbh1_WT_OE_gene_expression_cuffdiff.txt.gz	cuffdiff	0
GSE154355	sheet-design1_Transcripts_DE_results from GSE154355_RNA-seq_FPKM_data.xlsx	cuffdiff	0
GSE154297	GSE154297_Mock_vs_Pe0_vs_Pe3_annotated.csv.gz	deseq2	1
GSE150524	sheet-Sheet1 from GSE150524_RNAseq-edgeR-Paraquat.xlsx	edger	1
GSE150523	sheet-Sheet1 from GSE150523_RNAseq-edgeR-Bafilomycin.xlsx	edger	1
GSE150951	GSE150951_Molar_vs_Incisor_diffexp_GEO.tabular.txt.gz	cuffdiff	1
GSE146629	sheet-RNF40_cko_vs_ctrl from GSE146629_RNF40_SC_cko_vs_ctrl.xlsx	deseq2	1
GSE143447	GSE143447_6weeks_MUTvWTDMM_foldchange.csv.gz	deseq2	1
GSE135448	GSE135448_Diff_Expression_LPvsHP.txt.gz	edger	1
GSE128009	GSE128009_small_RNA-seq.csv.gz	deseq2	1
GSE154217	GSE154217_Kd_I_FvsKd_F_DEG.txt.gz	unknown	0
GSE140476	sheet-NC vs. JQ-1 from GSE140476_NC_vs._JQ-1.xlsx	clc genomics	0
GSE128140	GSE128140_cuffnorm_normalized_gene_FPKM.txt.gz	cuffdiff	0
GSE101241	sheet-rnaseq_C15vsHTERT_R2R3R4.deseq2 from GSE101241_rnaseq_C15vsHTERT_R2R3R4.deseq2.refseq.results_INVITRO.xlsx	deseq2	1
GSE147423	sheet-gene_name_clean-s0-5reads_OUT_W from GSE147423_Nunez_GEO_processed_data.xlsx	deseq2	1
GSE140423	GSE140423_HNF4a_vs_control_DE_sumary.txt.gz	deseq2	1
GSE153978	sheet-ex814 Result from GSE153978_DESeq_Chiang_HEK293_ATF6_Mutants.xlsx	deseq	0
GSE153898	sheet-GROUP3_vs_CONTROL.all.gene.resu from GSE153898_All_gene_results_Con_vs_Aurkb_siRNA.xlsx	deseq	1
GSE148178	GSE148178_DESeq2_results.KO3_vs_WT.txt.gz	deseq2	1
GSE147469	sheet-Sheet1 from GSE147469_geneexp_F_VTA.xlsx	cuffdiff	0
GSE127448	sheet-ligular region from GSE127448_Ligular_region_mRNA_Seq.xls.gz	cuffdiff	1
GSE153887	GSE153887_DE_results.csv.gz	deseq2	1
GSE142223	GSE142223_DESeq2.results.MPP1.tsv.gz	deseq2	0
GSE153772	sheet-DESeq2 stats from GSE153772_hs700t_24h_deseq_siZNF414_vs_siLUC.xlsx	deseq2	1
GSE152227	sheet-GX_fis_dps_EE from GSE152227_gene_fold_changes_with_FDR.xlsx	edger	0
GSE148051	GSE148051_gene_exp.diff.gz	cuffdiff	1
GSE140663	sheet-Female Ctrl and 1 hr from GSE140663_Differential_gene_expression_and_counts_data.xlsx	edger	0
GSE137426	sheet-Dif. Expression WT vs. KO from GSE137426_Count_FPKM_Differential_Expression_FN.xlsx	deseq2	1
GSE137425	sheet-Differential Expression from GSE137425_Count_FPKM_Differential_Expression.xlsx	deseq2	1
GSE152162	GSE152162_diffexpr_resSC3.csv.gz	deseq2	1
GSE142017	GSE142017_gene_exp.diff.gz	cuffdiff	0
GSE132548	sheet-Expression Browser from GSE132548_Expression_Browser_PHH_72hrs.xlsx	unknown	1
GSE153553	GSE153553_Kp_MS6671_efit_MHBvsPBT2_v2.tsv.gz	limma	1
GSE153552	GSE153552_C0-VS-C1.GeneDiffExp.txt.gz	unknown	0
GSE152033	sheet-A. WT_NT_vs_Rcas_Expression from GSE152033_Supplementary_Table_4.xlsx	edger	0
GSE150768	GSE150768_all_genes_exp.txt.gz	deseq2	1
GSE150723	sheet-Controls vs VEH-untreated-SIV from GSE150723_DE-Gene_List_Read_counts_OPM_Control_vs_VEH-Unt-SIV.xlsx	unknown	0
GSE148101	GSE148101_B1_vs_parent_geneExp.diff.gz	cuffdiff	0
GSE144295	GSE144295_WvsP_DESeq2.csv.gz	deseq2	1
GSE134554	GSE134554_miR200ba_KD_vs_NC_mRNAs_Differential_analysis_results.txt.gz	deseq	1
GSE125990	GSE125990_gene_exp.diff.gz	cuffdiff	0
GSE116548	GSE116548_KnockDown_vs_Control.all.gene.result.xls.gz	deseq	1
GSE145293	GSE145293_F10_F0_Ribotag_filtered_logFC.txt.gz	edger	0
GSE150698	GSE150698_caIKK2EC_vs_WT_DESeq2results.tsv.gz	deseq2	1
GSE153386	GSE153386_lri35_gene_expression_differences.csv.gz	cuffdiff	0
GSE153332	GSE153332_SNRPD3_DE.csv.gz	deseq2	0
GSE153222	GSE153222_core_table.txt.gz	unknown	1
GSE134966	GSE134966_results_10wkTopRMv5.csv.gz	limma	1
GSE134963	GSE134963_results_4wkTopRM_PXvsShamv5.csv.gz	limma	1
GSE115407	sheet-Sheet 1 from GSE115407_RNAseq_Complete_geneList_EdgeR.xlsx	edger	1
GSE153088	sheet-N2 OG1RF_vs_OP50 from GSE153088_complete_stats.xlsx	deseq2	1
GSE153023	sheet-High_vs_Low_GRCh37 from GSE153023_High_vs_Low_GRCh37.xlsx	deseq2	0
GSE152988	GSE152988_WT_vs_PSAPKO.csv.gz	deseq2	1
GSE152970	sheet-s_4vss_2_DEG from GSE152970_11Gvs11G+FK_Mouse1.xlsx	unknown	0
GSE143241	sheet-9h_fpkm from GSE143241_9h.xlsx	deseq2	1
GSE139033	GSE139033_V6.5_Neuron_MECP2-GFP_WT_R168X.ERCC.DESeq2.resLFC.txt.gz	deseq2	1
GSE142622	GSE142622_Gene_differential_expression_testing.txt.gz	cuffdiff	0
GSE152836	GSE152836_complete_ML141_vs_DMSO.csv.gz	deseq2	1
GSE121749	GSE121749_DESeq2_shRai1_TTX_vs_shRai1_Veh.txt.gz	deseq2	1
GSE152782	sheet-Expression Browser from GSE152782_CHIKV_vs_Mock_ExpressionBrowser_OASF.xlsx	clc genomics	1
GSE126860	GSE126860_gene_exp.diff.gz	cuffdiff	0
GSE152677	sheet-stressfracture_DESeq2_full_3day from GSE152677_DEG_DESeq2.xlsx	deseq2	1
GSE143598	GSE143598_wt_vs_sod_lps-ExpDiff.csv.gz	deseq2	1
GSE135495	GSE135495_WT_to_Triple_Mutant_RNA-seq_Processed_Data.txt.gz	cuffdiff	0
GSE134325	sheet-gene_exp from GSE134325_A.INF.vs.NT.all.xlsx	cuffdiff	1
GSE152471	GSE152471_gene-NC-DiI.VLDL_DESeq.txt.gz	deseq2	0
GSE152470	GSE152470_gene-Tip.colony-CDP_DESeq2.txt.gz	deseq2	0
GSE141737	sheet-KOCholesterol_vs_KOComplete from GSE141737_DESeq_results.xls.gz	deseq2	0
GSE152448	GSE152448_UTX_KO_WT_Diff.txt.gz	deseq2	1
GSE133307	sheet-Sheet1 from GSE133307_GFPvsGFPTai.RPKM.xlsx	cuffdiff	0
GSE152357	GSE152357_pUTE1056.vs.Ames.txt.gz	deseq2	1
GSE152339	sheet-Plan1 from GSE152339_DEG_DESeq_data.xlsx	deseq2	0
GSE144595	GSE144595_SP-A2_1A3_-6hrs-MvsF_edgeR_rev_with_genenames.txt.gz	edger	1
GSE152221	GSE152221_RNA_deseq_results_in_vivo_vs_in_vivo_baseline.csv.gz	deseq2	1
GSE152170	GSE152170_Results_man2_M0_W0_Eco.csv.gz	deseq2	1
GSE142374	GSE142374_Gene_Expression_FPKM.diff.gz	cuffdiff	0
GSE132506	GSE132506_PAX3_GOF_all_salmon.txt.gz	deseq2	1
GSE152165	sheet-DESeq2_res_all from GSE152165_DESeq2_Results.xlsx	deseq2	1
GSE152116	sheet-Proton WT IR vs Control from GSE152116_Salmon_and_DE_Seq_output.xlsx	deseq2	1
GSE152113	GSE152113_Adult_mouse_hippocampus_NSCs_seq.txt.gz	cuffdiff	0
GSE137473	GSE137473_gene_exp.diff_MRP7.vs.MRP8.txt.gz	cuffdiff	0
GSE131686	GSE131686_Processed_for_GEO_H63_Seeds_WGEoverH2O_48h.txt.gz	deseq2	1
GSE117773	GSE117773_gene_exp.diff.txt.gz	cuffdiff	1
GSE113761	sheet-Transcripts from GSE113761_Nkx2.5-ERRag_KO_RNA-seq_results.xlsx	unknown	1
GSE151966	GSE151966_gene.description.copy.txt.gz	unknown	0
GSE151935	GSE151935_apNelfAi_1_2_vs_apGFP_1_3.csv.gz	deseq	0
GSE146557	GSE146557_CT26_gene_exp.diff.gz	cuffdiff	0
GSE151860	GSE151860_BTx623_chitin_gene_exp.diff.gz	cuffdiff	1
GSE142617	sheet-5 Differential Gene Expression from GSE142617_5_DifferentialGeneExpressionAnalysisResults.xls.gz	unknown	0
GSE137457	GSE137457_liver_fibrosis_RNA_seq_ccl4_24h.txt.gz	cuffdiff	1
GSE135086	sheet-SOS_transcript.fpkm from GSE135086_SOS_transcript.fpkm.xlsx	unknown	1
GSE151745	sheet-Total RNA Sequencing from GSE151745_231125_1_data_set_4550850_q8qzrr.xlsx	deseq2	1
GSE147849	GSE147849_DESeq_Mettl3_oocytes.txt.gz	deseq2	1
GSE148451	sheet-forprism from GSE148451_gene_exp_diff.xlsx	cuffdiff	1
GSE137451	GSE137451_Better_Annotation_14K_only_annotated_Hollis_ILcounts10_nbinomTest-DESeq2_replicates_plus_condition_plus_counts.txt.gz	deseq2	1
GSE113780	GSE113780_mackerel_control_vs_exposed.txt.gz	deseq2	1
GSE100369	GSE100369_CL5758_vs_CL5960_processed.txt.gz	deseq2	1
GSE145792	GSE145792_RNA-seq_counts_DESeq2.txt.gz	deseq2	1
GSE134380	GSE134380_Ribo_GSE134380_RNA_TE_siDF1_HeLa.txt.gz	edger	0
GSE147976	sheet-17 from GSE147976_CWR22Pc-EP_gene_count_matrix_DEseq2.xlsx	deseq2	1
GSE144915	sheet-For_item2_cfdG_3LG10_vs_3LG7_ge from GSE144915_For_item2_cfdG_3LG10_vs_3LG7_gene_exp_diff.xlsx	cuffdiff	0
GSE144761	GSE144761_DGEresults_R109XIROvsR109X.csv.gz	deseq2	1
GSE144480	sheet-Results from GSE144480_DeSeq2_22_uM_DO_vs_3.8_uM_DO_paired.xls.gz	deseq2	1
GSE142730	sheet-All from GSE142730_A.Birger_gene_exp.xlsx	cuffdiff	0
GSE140642	GSE140642_LimmaDiff_Syn.txt.gz	limma	0
GSE140565	GSE140565_RPFDEseq_CKxWT.txt.gz	deseq2	0
GSE139620	GSE139620_CUTLL1_DMSO_vs_P5091.htseq.edgeR.txt.gz	edger	1
GSE139619	GSE139619_Jurkat_DMSO_vs_P5091_24hr.htseq.edgeR.txt.gz	edger	1
GSE139618	GSE139618_Jurkat_DMSO_v_H3B8800_24hr.htseq.edgeR_Tophat.txt.gz	edger	1
GSE139613	GSE139613_CD3_vs_TALL.htseq.edgeR.txt.gz	edger	1
GSE133436	GSE133436_gene_exp_miDYoung_.diff.gz	cuffdiff	0
GSE99707	sheet-CG vs. WT (GE)_26-30_24-32 EB from GSE99707_WTvsRSK2KO_gene_expression_browser.xlsx	unknown	1
GSE145637	sheet-gene_exp from GSE145637_gene_exp.diff.xlsx	cuffdiff	0
GSE125159	GSE125159_rna_wt.264.3205_60.txt.gz	deseq2	0
GSE145211	GSE145211_control_vs_6d_cuffdiff_gene_exp.diff.gz	cuffdiff	0
GSE145167	sheet-Expression Browser GE from GSE145167_Baines_GE_Expression.xlsx	unknown	1
GSE145106	GSE145106_mv411_ctrl_vs_3hrLSD1i_cuffdiff_gene_exp.diff.gz	cuffdiff	1
GSE137678	GSE137678_res1_45_control_basal_vs_Stat5Adipoq_basal.id.csv.gz	deseq2	1
GSE131877	sheet-ESP2_D123 - ESP2_D60 from GSE131877_patientde.xlsx	limma	1
GSE151209	sheet-edgeR GLM gene from GSE151209_EdgeRglm_GENE_pink1-WT.xlsx	edger	0
GSE151193	GSE151193_DEgenes_HAC_STvsUNST.csv.gz	deseq2	1
GSE148275	sheet-data2 from GSE148275_Lee_GEO_processed.xlsx	deseq	1
GSE145956	GSE145956_Ovilo14_DEGenes_DESeq2.csv.gz	deseq2	1
GSE139327	GSE139327_hiv_neg_bal_vs_pbmcs_cd8_gene_exp.diff.gz	cuffdiff	0
GSE145587	sheet-Mobley_RS3_geneExprs_differenti from GSE145587_Mobley_RS3_GeneExpression.xlsx	unknown	1
GSE117248	GSE117248_Log2FC_FXS_vs_Control_hiPSC.csv.gz	deseq2	1
GSE151059	sheet-DEG from GSE151059_DEG.xlsx	deseq2	1
GSE145162	GSE145162_deltasbp1Unt_vs_deltasbp1Az.Differential_Expression.anno.txt.gz	edger	1
GSE110923	sheet-results_sample2_vs_sample1_all from GSE110923_results_WT_vs_acinus_pnn_analyzed.xlsx	deseq2	1
GSE151023	sheet-IZ vs Pp_0-5 from GSE151023_Dataset_S1_IZ_vs_other.xlsx	cuffdiff	0
GSE151022	GSE151022_wt.13.p.full.csv.gz	deseq2	1
GSE151004	sheet-teste from GSE151004_Bin.TO.DEseq_results.xlsx	deseq2	1
GSE141328	sheet-Differential_Expression_Results from GSE141328_edgeR_DEGs_for_ver1.3.2_2019-03-15.xlsx	edger	0
GSE150939	sheet-edgeR GLM gene from GSE150939_MALEedgeRglm_GENE_PAGP1-PAGWT.xlsx	edger	0
GSE150927	GSE150927_rockhopper_results.txt.gz	rockhopper	1
GSE144814	GSE144814_DR_T1vsW_T1_DEG.txt.gz	deseq	1
GSE123815	sheet-IWR_vs_DMSO.DESeq2_comparison from GSE123815_IWR1_vs_DMSO_DESeq2_Foldchange_FPKM.xlsx	deseq2	1
GSE150820	sheet-NIES female vs. Line A male... from GSE150820_Expression_data.xlsx	clc genomics	0
GSE147540	GSE147540_de_stats.csv.gz	deseq2	1
GSE146105	sheet-PTUGroups_LikelihoodDE_S_Annota from GSE146105_PTUGroups_Female_FHM_Kidney_ProcessedData.xlsx	edger	0
GSE145330	GSE145330_Processed_uninj_inj_GEO.txt.gz	cuffdiff	1
GSE132737	sheet-padj < 0.1 from GSE132737_deseq_analysis.xlsx	deseq	0
GSE148854	GSE148854_mm10_3v3_WT_vs_KO_DESeq2_DifferentialAnalysis_Allgenes.txt.gz	deseq2	1
GSE150583	sheet-spsc_res-all data-RPKM-2018-12- from GSE150583_spsc_res-alldata-RPKM-2018-12-3.xlsx	deseq2	1
GSE150166	sheet-Tbet_RNAseq_count (Chimera) from GSE150166_Tbet_RNAseq_count__Chimera_.xlsx	deseq2	0
GSE139243	GSE139243_WT_vs_S251-ExpDiff.csv.gz	deseq2	1
GSE146618	GSE146618_mut-2_vs_wild-type_gene_TE_analysis.txt.gz	deseq2	1
GSE123752	sheet-Gene_level_TAXsiDDX5.17vsCtrl from GSE123752_differential_gene_expression_level.xlsx	deseq2	1
GSE143519	GSE143519_normalized_annotated_counts_all.results.tsv.gz	deseq2	1
GSE150171	sheet-2hV_2h62 from GSE150171_2062_regulated_genes_RNA_seq.xls.gz	cuffdiff	1
GSE147554	GSE147554_Cuffdiff_gene_differential_expression_testing.txt.gz	cuffdiff	0
GSE148787	GSE148787_KRABINER_KOvsWT_TREs_DESeq2.csv.gz	deseq2	1
GSE144795	sheet-serotoninall-genes from GSE144795_serotonin-all-genes.xlsx	unknown	0
GSE142626	sheet-DE from GSE142626_Ming2019_GEO_processed_data.xlsx	edger	1
GSE149870	sheet-Sheet1 from GSE149870_CAD_PFN1KO.xlsx	edger	1
GSE149869	sheet-KYT_010_2group_N3_totalcount from GSE149869_KYT_010_2group_N3_totalcount.xlsx	edger	0
GSE146487	GSE146487_Cuffdiff_output.tab.gz	cuffdiff	1
GSE142600	GSE142600_MUT.vs.CTL_MF.DE.txt.gz	deseq2	1
GSE135021	GSE135021_d2_KO.vs.WT_DE_pval.txt.gz	deseq2	1
GSE132864	sheet-Raw from GSE132864_RNA_Sequencing_15bp.xlsx	cuffdiff	0
GSE130768	GSE130768_gene.description.txt.gz	unknown	1
GSE144800	sheet-E_DMSOvsC_DMSO_DEG from GSE144800_E_DMSOvsC_DMSO_DEG.xls.gz	deseq2	0
GSE140993	GSE140993_Ctl_with_CLP1_sh2_HEK293_Deseq.csv.gz	deseq	0
GSE140878	GSE140878_Clp1_KD_and_Ctr_mTEChi_counts_Deseq.csv.gz	deseq	0
GSE140815	GSE140815_WT_and_AireKO_mTEChi_Deseq.csv.gz	deseq	0
GSE140738	GSE140738_Aire_Plus_CLP1_sh3_with_Ctr_Deseq.csv.gz	deseq	0
GSE134785	GSE134785_Normalized_FPKM.txt.gz	deseq	1
GSE149743	sheet-Sheet1 from GSE149743_Psa6_RNA-seq_Ranalyzed-output.xlsx	clc genomics	0
GSE98729	GSE98729_Galaxy1171-_Cuffdiff_on_data_492__data_486__and_others_gene_differential_expression_testing_.tabular.txt.gz	cuffdiff	0
GSE138810	GSE138810_result--VPA_OCA--over--VPA_nc.txt.gz	unknown	1
GSE136562	sheet-WT_05_DE from GSE136562_WT_RNASeq.xlsx	deseq2	0
GSE130728	GSE130728_LCL1-1_vs_LCL1-5_gene_exp.diff.gz	cuffdiff	0
GSE118751	GSE118751_Processed_RNA-seq_DATA.txt.gz	deseq2	1
GSE90974	GSE90974_DESeq2_Gene_Sv_24v48.txt.gz	deseq	0
GSE149611	GSE149611_differentiallyexpressedgenesofDMSOvsVolinanserinH.csv.gz	deseq2	1
GSE149593	sheet-All from GSE149593_CRB_Exp_vs_Chitin_Exp.xls.gz	deseq2	1
GSE149554	GSE149554_Rnf12W576YvsRnf12WT.complete.txt.gz	deseq2	1
GSE141301	GSE141301_DESeq2_resb_ForGEO.txt.gz	deseq2	1
GSE128496	GSE128496_SHW_BenyaminiMitraniRosenbaum.txt.gz	deseq2	0
GSE128194	GSE128194_AvsC.complete.xls.gz	deseq2	1
GSE149505	GSE149505_gene_exp_bTB_PCR-N_PPD-B_vs._bTB_PCR-N_PBS.txt.gz	edger	1
GSE149400	GSE149400_SK68-VS-JNB5-1.GeneDiffExp.txt.gz	unknown	0
GSE146368	GSE146368_Stat_d_UF_5UTRv.txt.gz	deseq2	1
GSE140482	GSE140482_Cancer_cell_sort_sgTP63_vs_sgNEG.txt.gz	cuffdiff	1
GSE149235	GSE149235_gene_exp.upload.diff.gz	cuffdiff	1
GSE149195	GSE149195_res2.csv.gz	deseq2	1
GSE149099	sheet-retina from GSE149099_infant_adult_bulk_processed_TPMs.xlsx	edger	1
GSE149019	sheet-genes_significantFALSE_minlogFC from GSE149019_BrinkmeierRNAseq_individual_sample_FPKM.xlsx	cuffdiff	0
GSE122409	GSE122409_Degust_Voom_Limma_-_IL23_expansion.csv.gz	limma	1
GSE131316	sheet-HeLa.DEseq2.results.xls from GSE131316_HeLa.DEseq2.results.xlsx	deseq2	1
GSE148116	sheet-PA-vs-clpv.genes.annot from GSE148116_PA-vs-Clpv3.genes.annot.xlsx	edger	0
GSE147427	GSE147427_Hs944_deseq_de.csv.gz	deseq2	1
GSE147419	GSE147419_oe_deseq_de.csv.gz	deseq2	1
GSE138338	GSE138338_DESeq2_results_RBP_RNASeq-hfq_vs_M-WT-1_LRT_3-3_All.txt.gz	deseq2	1
GSE123547	sheet-sheet1 from GSE123547_RNAseq_logFC_cafNCMmcnfNCM.xlsx.gz	limma	1
GSE148887	sheet-5.1.1_基因表达量_基因表达量_095303 from GSE148887_PROCESSED_DATA_FILES.xls.gz	unknown	1
GSE109801	GSE109801_different_expressed_genes.txt.gz	unknown	0
GSE148802	sheet-IXA1 from GSE148802_DESeq_IXA.xlsx	deseq2	1
GSE140690	GSE140690_Model3_MTxIPxSpecies_DESeq2_output_Merged.txt.gz	deseq2	1
GSE139326	GSE139326_Gene_expression_profile.txt.gz	deseq2	1
GSE133140	GSE133140_edgeR.output.csv.gz	clc genomics	1
GSE148669	GSE148669_Th17_high_and_low_salt_DESeq2_diff_expression.csv.gz	deseq2	1
GSE148662	GSE148662_Hi_vs_Lo_DESEQ_GEO_processed.txt.gz	deseq2	1
GSE136654	GSE136654_2019.04.23.DVCYCvsMOCK.txt.gz	edger	1
GSE128317	GSE128317_RNAseq_Genotype_set7_vs_epr1.tabular.txt.gz	deseq2	1
GSE148592	sheet-C1_vs_C2 from GSE148592_de_features_all_comparisons_20191023.xlsx	edger	0
GSE146252	GSE146252_Control_MB6_PEN_RNA.tsv.gz	unknown	1
GSE141145	GSE141145_GENE_Col-1_vs_1303_featurediff.txt.gz	unknown	1
GSE136368	GSE136368_TAM_deSeq2_unIrr-IL12_vs_unIrr.txt.gz	deseq2	1
GSE126416	sheet-All from GSE126416_gene_exp.xls.gz	cuffdiff	1
GSE122724	GSE122724_Synapt_Genes_proteinCoding_DE.tsv.gz	deseq2	1
GSE115031	GSE115031_Heart_Failure_vs_Control_deseq_131074_1516.txt.gz	deseq2	1
GSE114517	GSE114517_Diff_PDvsCont.csv.gz	edger	1
GSE113871	GSE113871_Organoid_Infarction_vs_Control_deseq_124360_1337.txt.gz	deseq2	1
GSE109765	GSE109765_F1_HPC_Processed_data.txt.gz	edger	0
GSE142713	GSE142713_WT-vs-J6.all.annot.txt.gz	unknown	1
GSE138822	GSE138822_nucRNA_eRNAs_condition_treated_results.csv.gz	deseq2	1
GSE126894	GSE126894_HCC1954_shNT_vs_shC.txt.gz	cuffdiff	0
GSE63578	sheet-RNA-Seq analysis RAS-G12VDNP53 from GSE63578_6-Supplementary_Table_2-Maurel.xlsx.gz	cuffdiff	0
GSE148353	GSE148353_PROCESSED_DATA.csv.gz	unknown	1
GSE129226	sheet-gene.description from GSE129226_gene.description.xlsx	deseq	1
GSE126674	GSE126674_4Nugenpool_isoform_exp.diff.gz	unknown	0
GSE126673	GSE126673_3ampClontech_isoform_exp.diff.gz	unknown	0
GSE148336	GSE148336_dox_v_noDox.txt.gz	deseq2	1
GSE120600	GSE120600_c2c12_mrnaseq_diffexpr-results_TNF_vs_control.csv.gz	deseq2	1
GSE135098	GSE135098_Counts_and_DESeq2_results.txt.gz	deseq2	1
GSE121888	GSE121888_DESep_output_results.csv.gz	deseq2	0
GSE121728	sheet-results from GSE121728_6_months_induction_with_GFP-.xlsx	deseq2	1
GSE97518	GSE97518_Full_genes_exp.diff.gz	cuffdiff	0
GSE148023	sheet-Sheet1 from GSE148023_processed_data.xlsx	deseq2	1
GSE148007	sheet-edgeR GLM gene from GSE148007_edgeRglm_GENE_sh-scr.xlsx	edger	0
GSE138783	GSE138783_OSMI2_6h_D_vs_T_results_04_03_19.txt.gz	unknown	1
GSE147936	sheet-all data (status=OK) from GSE147936_mDRG_cont_vs_CD133_RNA-Seq_CHI_092818.xlsx	cuffdiff	0
GSE147905	sheet-danielle_count_table_summed_dif from GSE147905_pgc1b_rnaseq_differential_expression.xlsx	deseq2	1
GSE79829	GSE79829_C_T_2-LC_T_2.GeneDiffExp.xls.gz	unknown	1
GSE136556	sheet-ST2_vsST2-_counts from GSE136556_ST2_counts.xlsx	edger	1
GSE135861	GSE135861_normalized_counts_FPKM_.txt.gz	unknown	1
GSE133164	GSE133164_tc-797_MZ1vsDMSO_tt-seq_DESeq2.csv.gz	deseq2	1
GSE126960	sheet-Complete_geneList_EdgeR_with_FP from GSE126960_Complete_geneList_EdgeR_with_FPKM_ribo_disp.xlsx	edger	1
GSE120087	sheet-results_CaNRF2_mRNA_TG.v.NTG from GSE120087_results_CaNRF2_mRNA_TG.v.NTG.xlsx	deseq2	1
GSE138981	GSE138981_neural_kansl3_vs_cre_DEseq_basic_DEresults.tsv.gz	deseq2	1
GSE137263	sheet-L29-0hpi_vs_Williams82-0hpi from GSE137263_Rsv3_DifferentialExpression_ContrastResults.xlsx	deseq2	1
GSE132634	GSE132634_tomato.txt.gz	cuffdiff	0
GSE132633	GSE132633_soil.txt.gz	cuffdiff	0
GSE128661	sheet-WT Ctrl vs. WT Af_6h from GSE128661_WT_Ctrl_vs._WT_Af_6h.xlsx	clc genomics	0
GSE126492	GSE126492_Non_inj_VS_Inj_KD_TE_DESeq_RUVseq_shrink_result_table.txt.gz	deseq2	0
GSE98077	sheet-Sheet1 from GSE98077_WT_and_BM.xlsx	edger	0
GSE139972	GSE139972_Processed_data.txt.gz	unknown	1
GSE126632	GSE126632_gene.expression.tsv.gz	cuffdiff	1
GSE122941	GSE122941_genes.edgeR_results.txt.gz	edger	1
GSE110524	GSE110524_gene_exp_20week_diff.txt.gz	cuffdiff	0
GSE135432	GSE135432_DESeqSameJSResults.txt.gz	deseq2	1
GSE147447	GSE147447_Expression_profiling.csv.gz	unknown	1
GSE144337	sheet-Sheet1 from GSE144337_Report-Deseq2.xlsx	deseq2	0
GSE144208	GSE144208_patient_vs_healthy_old_all.csv.gz	deseq2	1
GSE144057	GSE144057_malt1_exp_expression_matrix.tsv.gz	cuffdiff	0
GSE139659	GSE139659_IPvsctrl.complete.xls.gz	deseq2	1
GSE137721	GSE137721_DE_CochWT-CochKI.txt.gz	deseq2	0
GSE135023	GSE135023_SEM_RNA_PROM1KD_hg19_contrast_cpm.txt.gz	edger	1
GSE147428	sheet-PAT_DEseq2_Analysis_4BRS_WTvsKO from GSE147428_WT_vs_Eos_KO_Th1_DEseq2_Analysis_4BR.xlsx	deseq2	1
GSE147413	sheet-Sheet1 from GSE147413_DESeq2_results_TPMs_SJSA1_Ctl-KD.xlsx	deseq2	0
GSE147339	GSE147339_dge.Psoriasis_vs_Control.csv.gz	deseq2	1
GSE146012	GSE146012_DEG_MFPmet_vs_Tumor.txt.gz	deseq2	1
GSE97016	GSE97016_CarbMonoxide_vs_Control.txt.gz	deseq2	1
GSE147337	sheet-Sheet1 from GSE147337_Elav-pdm3_RNAi_mid-pupal_RNA_Seq_DE_Seq_results.xlsx	deseq2	1
GSE147316	sheet-Cepa 9 from GSE147316_Resumen_ST846-OXA48_ST258-KPC3_DESEQ2.xlsx	deseq2	1
GSE147254	sheet-upright col, tac1, lazy1 from GSE147254_Supplemental_Data_D1-_All_RNAseq_data.xlsx	clc genomics	0
GSE133898	sheet-All_Genes from GSE133898_ControlvsYTHDF2KD_DESeqResults.xlsx	deseq2	1
GSE63285	GSE63285_gene_exp.diff.gz	cuffdiff	0
GSE147222	GSE147222_RNASeq_edgeR_glucose_vs_unmodified.txt.gz	edger	1
GSE144092	GSE144092_pin1_DESeq2.txt.gz	deseq2	1
GSE141694	sheet-data from GSE141694_21c_em9_vs_37c_em9_counts_normalized_relative_to_library_size.xls.gz	deseq2	1
GSE135351	GSE135351_LCM_data_processed.txt.gz	edger	1
GSE112071	GSE112071_DESeq2_results_WT1_vs_Mut1.txt.gz	deseq2	1
GSE147182	sheet-Sheet1 from GSE147182_Tcell_aDEC_WT_TOTAL_OTII_TFH_vs_Tcell_aDEC_LOW_TOTAL_OTII_TFH.xlsx	deseq2	1
GSE129220	GSE129220_gene.description_fin.txt.gz	deseq	1
GSE142364	GSE142364_NfyavsGFP_edgeR.txt.gz	edger	1
GSE133844	GSE133844_WT_LPS_3h-VS-TKO_LPS_3h.txt.gz	unknown	1
GSE129613	GSE129613_WT_VS_TKO_DEG.txt.gz	unknown	1
GSE147001	GSE147001_gene_exp.diff.gz	cuffdiff	0
GSE135964	sheet-Sheet1 from GSE135964_EV71_6h_Galaxy299-_Cuffdiff_on_data_281__data_261__and_others_gene_differential_expression_testing_.tabular.xlsx	cuffdiff	0
GSE131319	GSE131319_mRNA_WT_osnrpd1ab_DESeq2.txt.gz	deseq2	1
GSE145136	GSE145136_de_KO_infected_vs_WT_infected.csv.gz	deseq2	1
GSE137374	GSE137374_C25_DESeq_res.csv.gz	deseq2	1
GSE133408	GSE133408_toptags_JA_1_hr.csv.gz	edger	1
GSE96617	GSE96617_gene_exp_D6_vs_D10.diff.gz	cuffdiff	0
GSE146735	GSE146735_hnf4_RNAi_RNAseq.csv.gz	deseq2	0
GSE146728	GSE146728_WT_TAKvsMut_TAK.all.all_genes.txt.gz	cuffdiff	0
GSE146720	sheet-STK25vsCON_5-28-19 (2) from GSE146720_StkTaoRNAseqAnalysis05292019_md5.xlsx	deseq2	1
GSE144816	GSE144816_WT0vsWT5_transcripts.txt.gz	rockhopper	0
GSE127917	GSE127917_gene.expression.tsv.gz	cuffdiff	0
GSE146659	GSE146659_control_vs_mutation.csv.gz	deseq2	1
GSE146622	GSE146622_PBT2.VS.DMSO-all_genes.txt.gz	edger	1
GSE134871	GSE134871_DE_All-MSTR_5CPM.tsv.gz	limma	1
GSE128308	GSE128308_Singh_et_al_DMSO-FGIN_RNA-seq_DESeq2_results.txt.gz	deseq2	1
GSE146412	GSE146412_FW_vs_wt.csv.gz	deseq2	1
GSE146405	GSE146405_gene.description.xls.gz	unknown	0
GSE146401	sheet-C_vs_KO.gene_exp from GSE146401_C_vs_KO.gene_exp.diff.xlsx	cuffdiff	1
GSE141163	sheet-Sheet1 from GSE141163_OV_18hVSDG_Gene_differential_expression.xlsx	unknown	0
GSE117911	GSE117911_DE-TI006-Mock-Vs-UV-Treated-Virus.txt.gz	limma	1
GSE146380	GSE146380_PR1254_01_vs_02_20200225.txt.gz	edger	0
GSE146307	GSE146307_PR1222_processed_data.txt.gz	edger	0
GSE131455	GSE131455_Complete_geneList_EdgeR.csv.gz	edger	0
GSE146212	GSE146212_rnaseq_cuffdiff_global_genes_exp_diff.tsv.gz	cuffdiff	0
GSE140779	GSE140779_Sox9Cre-Vangl2_at_P5.txt.gz	deseq2	1
GSE114166	sheet-invitro_all_June2015.csv from GSE114166_Mendez-Barbero_processed.xlsx	deseq2	1
GSE140926	GSE140926_NS_vs_CF.all.gene.result.txt.gz	cuffdiff	0
GSE125276	sheet-DESeq2_res_all_new.txt from GSE125276_DESeq2_final_new.xls.gz	deseq2	1
GSE122832	GSE122832_Differential_expression_GIC_wt_KDM4C_KD.txt.gz	deseq2	1
GSE109041	sheet-DESeq2_res_all.txt from GSE109041_DESeq2_final.xls.gz	deseq2	1
GSE144762	sheet-13499R_Heat_vs_Control_CRISPR.t from GSE144762_13499R_RNAseq_d6.xlsx	deseq2	1
GSE133091	GSE133091_DESeq2_deg_PKI_vs_inPKI.txt.gz	deseq2	0
GSE144078	GSE144078_DE.tab.gz	unknown	1
GSE142458	sheet-NC_004070_transcripts from GSE142458_MGAS10870_Normalized_data.xlsx	unknown	1
GSE137625	GSE137625_HR_cell_death_12_mock_CMVY_.csv.gz	deseq2	1
GSE134368	sheet-Sheet1 from GSE134368_LG_HDAC1cKO_TH0_Daten.xlsx	cuffdiff	0
GSE127775	GSE127775_grouseHL_vs_muffHL_HH21.csv.gz	deseq2	1
GSE131576	GSE131576_20181219_AssalaDESeq2_siRNASeq_SIRT1vsCtrl.csv.gz	deseq2	1
GSE131574	GSE131574_20181220_AssalaDESeq2_siRNASeq_Z1_2vsCtrl.csv.gz	deseq2	1
GSE131571	GSE131571_201901_AssalaDESeq2_siRNASeq_U2OS_Z1vsCtrl3_4.csv.gz	deseq2	1
GSE131205	GSE131205_HM_C3_DESeq2_Results.tab.gz	deseq2	1
GSE117198	GSE117198_48Hour_Treatment_vs_24Hour_Treatment.txt.gz	deseq2	1
GSE129265	sheet-DE table from GSE129265_tac_jq1_veh_DE.xls.gz	edger	1
GSE123462	GSE123462_hepatocyte_polarization_system_counts_and_DE.csv.gz	edger	1
GSE145863	GSE145863_deseq.txt.gz	deseq2	1
GSE142063	sheet-Sheet1 from GSE142063_The_differently_expressed_genes.xlsx	cuffdiff	0
GSE107998	GSE107998_Data-file-S1_Transcriptome_DEG_Simvastatin.txt.gz	clc genomics	1
GSE145635	GSE145635_RNA-seq-Hep3B-siRNA-2_vs_Hep3B-siNC_all.xls.gz	edger	0
GSE145632	sheet-RIP-Seq from GSE145632_Hep3B_RIP-seq.xlsx	unknown	1
GSE145582	GSE145582_STARscVSsf.txt.gz	deseq2	1
GSE124726	sheet-48w_CRB from GSE124726_Table_CRB_totRNA.xlsx.gz	edger	0
GSE125242	GSE125242_processed_data.txt.gz	unknown	1
GSE145504	GSE145504_res_PEG_vs_Unop_annotated.txt.gz	deseq2	1
GSE145495	GSE145495_G3_vs_G1_CPM_log2FC_FDR_complete_table.txt.gz	edger	0
GSE145469	GSE145469_Time_6h_kombi_vs_Control.txt.gz	deseq2	1
GSE140104	GSE140104_tRA-Pre.VS.Control.DESeq2.csv.gz	deseq2	0
GSE138878	GSE138878_all.counts.WT_vs_ShhN_IUE_all.txt.gz	unknown	1
GSE124209	GSE124209_DESeq2_ATG12KO_vs_ATG12FF_annotated.csv.gz	deseq2	0
GSE126311	GSE126311_DNMT3B-vector_vs_vector-vector.gene_exp.diff.gz	cuffdiff	0
GSE124510	GSE124510_ctrl_MM1s_vs_10_E7107_MM1s_results_deseq2_counts.csv.gz	deseq2	1
GSE145303	GSE145303_Expression_Table_GOS-FOS-1_2_3.txt.gz	clc genomics	0
GSE144725	GSE144725_Differential_expression_Pat-OE-Gal_vs_Pat-OE-Glc.csv.gz	deseq2	1
GSE145232	GSE145232_edgeR_7m_7v.csv.gz	edger	0
GSE135961	sheet-Sheet1 from GSE135961_mRNA_processed_data.xlsx	cuffdiff	1
GSE95555	GSE95555_NMvsWTM_cleaned_deseq2.csv.gz	deseq2	1
GSE145215	sheet-edgeR GLM gene from GSE145215_edgeRglm_GENE_KOA-WTA.xlsx	edger	1
GSE138057	GSE138057_Treat_vs_control_diff.txt.gz	deseq2	1
GSE145103	sheet-Genes from GSE145103_edgeRglm_GENE_sCyp-sWt.xlsx	edger	1
GSE126353	sheet-H29 from GSE126353_RNAseqresults.xlsx	deseq2	1
GSE144947	sheet-flx_vs_cko.gene_exp from GSE144947_CCNC_flx_vs_cko_gene_exp.xlsx	cuffdiff	1
GSE143923	GSE143923_14-vs-DJ-Z-gene_exp.diff.gz	cuffdiff	1
GSE144877	GSE144877_Aire_KO_RNA_seq.csv.gz	edger	0
GSE140704	GSE140704_counts.ranked.with.DESeq.with.overlaps.tsv.gz	deseq2	1
GSE144675	GSE144675_noTreatment_vs_Treatment_in_osm3_deseq2.txt.gz	deseq2	1
GSE140763	GSE140763_shCBX4_vs_shControl.txt.gz	unknown	0
GSE140495	sheet-Adam10Hom_vs_Adam10Het from GSE140495_Tumors_Adam10_KO_deseq2.xlsx	deseq2	0
GSE133289	sheet-pdxJ.X3p_vs_serB.wt from GSE133289_DE_ba8-barrel.xlsx	deseq2	0
GSE108770	GSE108770_gene_exp.diff.gz	cuffdiff	1
GSE106361	GSE106361_Apicidin_vs_control.txt.gz	deseq2	1
GSE143320	GSE143320_DGE16_RNAseq_data.txt.gz	limma	1
GSE140514	sheet-Tabelle1 from GSE140514_Hfq_RIP-seq_read_counts.xlsx	clc genomics	1
GSE131845	GSE131845_DEseq2_cells_Basal_WT_vs_Basal_Tip5KO.csv.gz	deseq2	0
GSE121272	GSE121272_1481_12hr-vs-DMSO_Voom_noFilter.xls.txt.gz	limma	1
GSE144633	sheet-treated_vs_PBS.all.gene.result from GSE144633_Control_vs_Shiga_toxin_24_hour.all.gene.result_1_.xls.xlsx	deseq	1
GSE144607	GSE144607_gene_exp.diff.txt.gz	cuffdiff	1
GSE139120	sheet-LLC cells from GSE139120_Differentially_Expressed_Genes.xlsx	edger	1
GSE138844	GSE138844_DEGList_w_IHW_ccrM_vs_WT.txt.gz	deseq2	1
GSE128246	sheet-de.OneGroup.eco.all from GSE128246_OneGroup.eco.ji.xlsx	cuffdiff	0
GSE109257	GSE109257_gene_exp.diff.gz	cuffdiff	1
GSE144580	GSE144580_ATAC_differential_accessibility_edgeR.txt.gz	edger	1
GSE128151	GSE128151_AnoSag_st7_FL_vs_HL_Differential_Gene_Expression.txt.gz	deseq2	1
GSE139845	GSE139845_G1EUseqedgeR.txt.gz	edger	1
GSE133993	GSE133993_pro-B.edgeR.txt.gz	edger	1
GSE114282	GSE114282_HTSeq-DESeq2.siMESH1-7002.siNT.out.txt.gz	deseq2	0
GSE144167	GSE144167_DiffExp_EGFRact_vs_GFP.csv.gz	deseq2	1
GSE144160	GSE144160_DESeq2_gene_Dday1_Rday1.txt.gz	deseq2	1
GSE144117	GSE144117_diff_exp_deseq2.csv.gz	deseq2	1
GSE141891	GSE141891_deseq2_differential_expression_analysis_results.tsv.gz	deseq2	1
GSE134200	sheet-res_fc_out from GSE134200_DESeq2_genes_diffexp_by_fc_T0_vs_T10.xlsx	deseq2	1
GSE144025	sheet-Genes from GSE144025_edgeRglm_GENE_EXT1_UNDIFF-H9_UNDIFF.xlsx	edger	1
GSE123296	GSE123296_gene_exp.diff3.txt.gz	cuffdiff	0
GSE120284	GSE120284_DESeq2_values_14d_14dS_SGCs.txt.gz	deseq2	1
GSE138614	GSE138614_WM_vs_RL.txt.gz	edger	1
GSE134736	GSE134736_WT_vs_miR-26_TKO_Processed.txt.gz	edger	1
GSE128773	GSE128773_Gene_All.miR204vsNC.txt.gz	edger	1
GSE126957	sheet-Sheet 1 from GSE126957_Complete_geneList_EdgeR.xlsx	edger	0
GSE126940	GSE126940_edgeR_sg10_sgtom_dox_gene_summary_180601.txt.gz	edger	0
GSE138445	GSE138445_Cufflinks_FPKM_WT_vs_CD44KO_AMs_N3.final.csv.gz	cuffdiff	0
GSE93743	GSE93743_gene_exp.diff.gz	cuffdiff	0
GSE143764	GSE143764_RNA-seq_DE_no_filter.txt.gz	cuffdiff	1
GSE140850	GSE140850_controlVscKO_VentralHipAllRunsGLM.differential_expression_edgeR.txt.gz	edger	0
GSE125052	GSE125052_diff_exp_deseq2_ru226vsdmso.xls.gz	deseq2	1
GSE143520	sheet-WT 0 hr vs. WT 4 hr vs. smn... from GSE143520_WT_0_hr_vs._WT_4_hr_vs._smn_0_hr_vs._smn_4_hr-1.xlsx	edger	0
GSE140222	GSE140222_M.VS.C-all_genes.txt.gz	edger	1
GSE125092	GSE125092_KO-IFT88_vs_WT-IFT88.txt.gz	deseq2	0
GSE126821	GSE126821_all_compare.xls.gz	deseq2	1
GSE143361	GSE143361_RNA-seq_edgeR.WtPara_vs_KOPara.txt.gz	edger	1
GSE136250	GSE136250_kidney.DESeq2.results.tsv.gz	deseq2	0
GSE143191	sheet-Sheet1 from GSE143191_result.xlsx	cuffdiff	1
GSE126635	GSE126635_CTCFvsWT_DEseq2.csv.gz	deseq2	1
GSE138333	GSE138333_DESeq2_output.tsv.gz	deseq2	1
GSE117095	GSE117095_Group-B_vs_Group-A_1514.txt.gz	unknown	1
GSE125581	GSE125581_QK_KOvsWT_DESeq2.tsv.gz	deseq2	1
GSE106468	GSE106468_Project_JH_QK-NSC-1T_Nu109_DESeq2.tsv.gz	deseq2	1
GSE142464	GSE142464_deseq2_MTB_OD3_vs_C3719_OD3.tsv.gz	deseq2	1
GSE139907	GSE139907_iOB_GFP+_vs_fibroblast.txt.gz	deseq2	1
GSE139581	GSE139581_RNA_crAP-1_DESeq2.txt.gz	deseq2	1
GSE137216	GSE137216_CuffDiff_gene_exp.diff_CH12_WTversusMUT.txt.gz	cuffdiff	1
GSE135054	GSE135054_2hour_vs_control.DESeq2.csv.gz	deseq2	0
GSE134700	GSE134700_Y2_RIP_seq.txt.gz	cuffdiff	0
GSE129442	GSE129442_htseq_deseq2_api.txt.gz	deseq2	1
GSE129430	GSE129430_htseq_deseq2.txt.gz	deseq2	1
GSE128349	GSE128349_final_gene_exp.txt.gz	cuffdiff	0
GSE128237	GSE128237_RNA_shAP-1_DESeq2.txt.gz	deseq2	1
GSE128229	GSE128229_EISA.txt.gz	deseq2	1
GSE126807	GSE126807_edgeR_exactTest_DEG_EV_NEG_VS_EV_POS_cpm0.5.csv.gz	edger	0
GSE125110	GSE125110_diff_exp_genes_padj.tsv.gz	deseq2	1
GSE119999	GSE119999_htseq_output_with_stat_summary.txt.gz	deseq2	1
GSE140304	GSE140304_KMS11_vs_TKO_exp.diff.gz	cuffdiff	1
GSE138538	GSE138538_RvsG_expression.csv.gz	deseq2	1
GSE137428	GSE137428_gene_exp.diff.gz	cuffdiff	1
GSE136604	GSE136604_edgeR.txt.gz	edger	1
GSE133483	GSE133483_TMX2_DGE_annotated_201780319.txt.gz	edger	0
GSE133264	GSE133264_SMPD4_Fam01_DGE_annotated_20170116.txt.gz	edger	0
GSE131765	GSE131765_all_compare.txt.gz	unknown	1
GSE131269	GSE131269_mRNAseq_Metl5_vs_WT_37deg.csv.gz	deseq2	0
GSE130962	sheet-WT C vs. med25 C vs. WT H v... from GSE130962_Processed_data.xlsx	clc genomics	1
GSE128968	GSE128968_degust.tsv.gz	limma	1
GSE126469	GSE126469_Placenta_HYBRIDvsSPRET_DESeq2_DE.txt.gz	deseq2	1
GSE124919	GSE124919_C437G_DexEffect_MEFs_unfiltered_DESeq.txt.gz	deseq2	0
GSE124643	sheet-DMSO_vs_112.deseq from GSE124643_DMSO_vs_112.deseq.xls.gz	deseq2	1
GSE123381	GSE123381_Gene_expression_ctrl_drought_PS_cultivar.txt.gz	cuffdiff	0
GSE122572	GSE122572_RNA-seq_VCaP_siNON-vs-siBCOR_EtOH-vs-DHT.txt.gz	edger	1
GSE112261	sheet-res_CP_APCV2V3T_vs_CP_APC from GSE112261_results_Cell_Pellet_APC_V2V3T_Kras_new.xlsx	deseq2	1
GSE112226	GSE112226_DESeq2.WT_vs_APC.full_results.csv.gz	deseq2	1
GSE111932	GSE111932_gene_expression_datamatrix.txt.gz	cuffdiff	1
GSE109201	GSE109201_DESeq2_results_mut140_vs_WT.txt.gz	deseq2	1
GSE104914	GSE104914_Ileum_CHD_peptide.csv.gz	deseq2	1
GSE132038	GSE132038_DESeq_NS_S_genes.txt.gz	deseq2	1
GSE142640	GSE142640_Deseq_all_results.txt.gz	deseq2	1
GSE141124	GSE141124_HCWT_vs_HCKO.txt.gz	deseq2	0
GSE142629	GSE142629_Cvs4_gene_exp.diff.gz	cuffdiff	0
GSE137636	GSE137636_YKL_vs_DMSO_DEG.txt.gz	deseq2	1
GSE134053	GSE134053_Ring1_OHT-vs-I53S_OHT_diffexp_log2fc1.5_pval0.05.tsv.gz	deseq2	0
GSE100635	sheet-Heart (Sham vs. H_ANS vs. H... from GSE100635_Heart_Shamvs.H_ANSvs.H_ANS_H3a.xlsx	clc genomics	0
GSE142094	sheet-pCPL versus Teqing mRNA-Seq from GSE142094_pCPL_versus_Teqing_mRNA-Seq.xls.gz	unknown	1
GSE141126	GSE141126_processed_data_full.csv.gz	cuffdiff	0
GSE138207	sheet-Only protein coding genes from GSE138207_RNAseq_counts_and_RPKM_and_DESeq2_analysis_T11F80L_8_37_vs_WT_37.xlsx	deseq2	1
GSE127322	sheet-Gene description from GSE127322_processed_data.xlsx	unknown	1
GSE124592	GSE124592_Counts_and_DGE_results_TRAP.txt.gz	deseq2	1
GSE142269	GSE142269_processed_data_CTL_vs_Tle4_mutant_P0.edgeR_all.txt.gz	edger	0
GSE142171	sheet-data2 from GSE142171_data2.xlsx	unknown	1
GSE141756	GSE141756_igenomes_known_GENES_counts.all_comparisons.tab.gz	edger	1
GSE138540	GSE138540_Rat_tendons_edgeR.txt.gz	edger	1
GSE138537	GSE138537_Mouse_tendons_edgeR.txt.gz	edger	1
GSE124655	GSE124655_Cuffdiff_TamR_siNS_siEPAS1-3.txt.gz	cuffdiff	1
GSE121345	GSE121345_Tissue_Profiling_DIETERICH_gene_exp.diff.txt.gz	cuffdiff	0
GSE121343	sheet-Ark1 from GSE121343_SupplementaryData8_RNA-Seq_SCR_LNA_CD--SCR_LNA_HFD_.xlsx	cuffdiff	0
GSE121342	sheet-attr_table.biotypes from GSE121342_SupplementaryData6_RNA-Seq_Ad-MAFG--Ad-CMV_.xlsx	cuffdiff	1
GSE121341	sheet-Ark1 from GSE121341_SupplementaryData2_RNA-Seq_AL--FA_.xlsx	cuffdiff	0
GSE121340	sheet-attr_table.biotypes from GSE121340_SupplementaryData1_RNA-Seq_HFD--CD_.xlsx	cuffdiff	0
GSE142064	GSE142064_DESeq2_gene_cont_gtpa.txt.gz	deseq2	0
GSE129104	sheet-PEN8E.D150_PEN8E.D75 from GSE129104_CellLines_DEanalysis.xlsx	limma	1
GSE113288	GSE113288_genes.edgeR_results_MBC26.txt.gz	edger	1
GSE113283	GSE113283_genes.edgeR_results.txt.gz	edger	1
GSE140605	GSE140605_deseq2_results_TM2_2_05_Vs_TM2_2_07.csv.gz	deseq2	1
GSE141973	GSE141973_edgeR_H18_2.tabular.txt.gz	edger	0
GSE141808	sheet-V_result from GSE141808_Il18floxVil1CreProxColon.xlsx	deseq2	1
GSE140513	sheet-gene.description from GSE140513_gene.description.xls.gz	deseq	0
GSE133064	GSE133064_DESeq2_Sin3AKD_vs_WT.tsv.gz	deseq2	1
GSE111120	GSE111120_083016_DESeq2_paired_hg19_ALL.csv.gz	deseq2	1
GSE141707	GSE141707_P4_v_P1_3animals.txt.gz	limma	0
GSE141633	GSE141633_gene_exp.diff.gz	cuffdiff	1
GSE138389	sheet-Sheet1 from GSE138389_BHV_vs_BIF.differentialExpression.xls.gz	deseq2	1
GSE129651	sheet-Hoja1 from GSE129651_processed_data_oligo.xlsx	deseq2	1
GSE129092	sheet-Sheet1 from GSE129092_KLH_versus_Control_Diffexpr_DESeq.xlsx	deseq	0
GSE115139	GSE115139_shRNA-control_vs_shTHOC5.tabular.txt.gz	cuffdiff	0
GSE133036	GSE133036_DifferentialExpression_AQP5_RNAseq_GEOsubmission.txt.gz	edger	1
GSE141579	GSE141579_24C-Galaxy719-_Cuffdiff_on_data_694__data_689__and_data_197_gene_differential_expression_testing_.tabular.txt.gz	cuffdiff	0
GSE141554	sheet-Expression Browser from GSE141554_Expression_RAW_DATA_RPKM.xlsx	unknown	1
GSE141522	sheet-AllResults from GSE141522_Franco_report_91ss.xlsx	deseq2	1
GSE90950	sheet-Galaxy273-(Cuffdiff_on_data_252 from GSE90950_Panc.10.05.xlsx	cuffdiff	0
GSE141440	sheet-edgeR_output from GSE141440_GEO_Retina_S1PR.gTKO.edgeR_FPKMs_RNAseq.xlsx	edger	1
GSE136754	GSE136754_gene_exp.diff.tsv.gz	cuffdiff	1
GSE133074	GSE133074_Organoids_Cdh1FF_Trps1FF_vs_Cdh1FF_Trps1wt_day28_diff_expr_analysis.txt.gz	deseq2	1
GSE126736	GSE126736_dds_HMEC_SUM159PT_transcription.csv.gz	deseq2	1
GSE114015	GSE114015_WTvsFmr1KO.FPKM.DEG.txt.gz	cuffdiff	1
GSE135195	sheet-mouseTissue_DESeq2_results_Cuts from GSE135195_ILCp_DESeq2_results.xls.gz	deseq2	1
GSE60938	GSE60938_Minus_Na_Nodule_1_and_2_vs_plus_Na_Nodule_1_and_3.txt.gz	clc genomics	0
GSE139880	sheet-riborex_res_deseq2_N2vsmeg3meg4 from GSE139880_Differential_translation_analysis.xlsx	deseq2	0
GSE139879	GSE139879_Cuffdiff_wholeEmb_3WTvs3meg-34.diff.gz	cuffdiff	0
GSE116864	GSE116864_Prostate_cellines_DU145_AREGVsCTRL.FPKM.txt.gz	unknown	1
GSE105767	GSE105767_diffexpr-results.csv.gz	deseq2	1
GSE104842	GSE104842_gene_exp.diff.gz	cuffdiff	1
GSE134335	GSE134335_WT_PFC_Diffexp.txt.gz	cuffdiff	0
GSE122753	GSE122753_RNA_seq_Tam_Dox_vs_WT_mESC.txt.gz	cuffdiff	0
GSE90637	GSE90637_DGE_analysis.txt.gz	cuffdiff	0
GSE135273	GSE135273_WT_V_MKT1_FC.txt.gz	edger	1
GSE135095	GSE135095_DESeq_Trub_COT_vs_CO.csv.gz	deseq	1
GSE141069	GSE141069_A-VS-C_DE.xls.gz	deseq2	1
GSE129145	GSE129145_SIN3_SAMS_KD_vs_GFP_RNAi.txt.gz	cuffdiff	1
GSE123372	GSE123372_gene_data_table_113018_geo.tsv.gz	edger	0
GSE140902	GSE140902_diffexpr-results_EJ28P.csv.gz	deseq2	1
GSE128977	sheet-RNA-seq_P1 from GSE128977_RNA-seq_expr_analysis_P1_P2_P3.xls.gz	edger	0
GSE140888	sheet-Sheet1 from GSE140888_normalized_read_counts_YM.xlsx	unknown	0
GSE140847	sheet-Condition 3 vs Condition 11 from GSE140847_Supplementary_file_S1.xlsx	deseq2	1
GSE134959	sheet-d-gdhR vs pGCC4-gdhR (all genes from GSE134959_Table-2._Genes_differentially_expressed_between_gdhR_mutant_and_complemented_strain.xlsx	cuffdiff	1
GSE88819	GSE88819_Tug1_Tissues_Summary_diffData.tab.gz	unknown	0
GSE124558	GSE124558_MNase_TE.txt.gz	unknown	0
GSE140192	GSE140192_DESeq_1w.txt.gz	deseq2	1
GSE138591	GSE138591_deseq2_output_smfRNA_young_vs_old.csv.gz	deseq2	0
GSE64596	GSE64596_SVSB_expression_diff.txt.gz	unknown	0
GSE140625	GSE140625_cuffdiff_gene_exp.diff.txt.gz	cuffdiff	0
GSE140544	GSE140544_ssonnei_processed_data.tsv.gz	deseq2	1
GSE135687	GSE135687_samples.csv_DESeq_results_4_peat.txt.gz	deseq	1
GSE128101	GSE128101_MFS_patients_cuffdiff_results.txt.gz	cuffdiff	0
GSE113671	sheet-Sorted-NELFA-EGFP_TE from GSE113671_RNA-seq.xlsx.gz	deseq2	1
GSE140417	GSE140417_OFF.VS.ON-all_genes.txt.gz	edger	1
GSE136111	sheet-Sheet from GSE136111_DESeq2_comparison_P_vs_B_table.xlsx	deseq2	1
GSE95442	GSE95442_RNAseq-SCR-vs-SiRNF219_hg38_gene_exp_diff-Only-v3.csv.gz	cuffdiff	1
GSE140357	GSE140357_gene_exp.diff.gz	cuffdiff	1
GSE95525	GSE95525_gene.description.txt.gz	deseq	1
GSE140248	GSE140248_gene_exp_brp_v_wPP.diff.gz	cuffdiff	0
GSE140197	sheet-gene_exp from GSE140197_gene_exp.xlsx	cuffdiff	0
GSE130443	GSE130443_gene_exp.diff.txt.gz	cuffdiff	0
GSE130986	GSE130986_Results_SESAskin.csv.gz	deseq2	1
GSE130984	GSE130984_2019-4-9_SESA_Treg_Results.csv.gz	deseq2	1
GSE132698	GSE132698_DEG_ASCL1_KD.txt.gz	deseq2	1
GSE118823	GSE118823_DEG_LMO1_KD.txt.gz	deseq2	1
GSE140156	GSE140156_DifferentialExpression.csv.gz	deseq2	1
GSE140110	GSE140110_HSC_PDGFbb_vs_HSC_PDGFbb_plus_SHP099.diffexp.rpkm.tsv.gz	edger	1
GSE133764	GSE133764_Counts_DESeq2_results_CHCHD2.txt.gz	deseq2	1
GSE133763	GSE133763_Counts_DESeq2_results_CHCHD10.txt.gz	deseq2	1
GSE139964	GSE139964_diff_exp_deseq2_clone10GFPposvsclone10GFPneg.txt.gz	deseq2	0
GSE138671	GSE138671_Allsamples_DE_P1VsP9.txt.gz	deseq2	1
GSE136842	sheet-Sheet1 from GSE136842_Processed_data.xlsx	unknown	1
GSE135800	GSE135800_P493-6_Con_vs_975.htseq.edgeR.txt.gz	edger	1
GSE135315	GSE135315_DEG_Rv0222Ko_vs_H37Rv_all_anno.txt.gz	edger	1
GSE139830	sheet-20190918_Ad_Ctrl_vs_378_CSun_DE from GSE139830_RNA-SEQ_Ad_Ctrl_vs_378.xlsx	deseq2	1
GSE138058	GSE138058_GranuleCTRL_vs_GranuleG3BP1.gene_exp.diff.gz	cuffdiff	1
GSE132868	GSE132868_RelA_reconstitued_FPKM.csv.gz	deseq2	1
GSE130690	GSE130690_RNASeq_DESeq2.txt.gz	deseq2	1
GSE116374	GSE116374_B6CTL_vs_Irf1CTL.txt.gz	limma	0
GSE139544	sheet-Sheet1 from GSE139544_Bettini_Y16A.xlsx	deseq2	0
GSE131320	sheet-6hRgnavus_vs_control_A_A10_A11_ from GSE131320_6hRgnavus_vs_control.xlsx	cuffdiff	0
GSE114938	sheet-Sheet1 from GSE114938_SuppFile2.xls.gz	deseq2	1
GSE135873	sheet-Sheet1 from GSE135873_Complete_data_TPEN.xlsx	cuffdiff	0
GSE133331	GSE133331_Processed_file.txt.gz	unknown	1
GSE129624	GSE129624_nc-vs-siYAP.mRNA.annot-PROCESSING_DATA.txt.gz	unknown	0
GSE127478	sheet-DESeq2 Output from GSE127478_MELAS_Project_DE_genes.xlsx	deseq2	1
GSE139439	sheet-WT-oxLDL_WT-control from GSE139439_DEAnalyses_pairwise.xlsx	edger	1
GSE139346	GSE139346_KP_T6B_counts_DEseq.csv.gz	deseq2	1
GSE132214	sheet-Quad_vs_Het from GSE132214_supplemental_differential_expression.xlsx	limma	0
GSE120174	GSE120174_Expression_data_processed_data_C4-C6_T4-T6.txt.gz	cuffdiff	1
GSE135718	GSE135718_T2.DESeq_results.txt.gz	deseq2	1
GSE130742	GSE130742_poly_SP_MP_polyseq_EdgeR.set.pc.tbl.txt.gz	edger	1
GSE130595	GSE130595_ILF3_Total_RNA_seq_EdgeR_analysis.tbl.txt.gz	edger	1
GSE137934	GSE137934_Gene_Exp_UM20.diff.gz	cuffdiff	1
GSE139040	GSE139040_SggA_RNAseq_limma-voom_result_master.txt.gz	limma	1
GSE139147	GSE139147_WTvsMS-275.TXT.gz	deseq2	1
GSE121685	GSE121685_edgeR_sorted_E2.txt.gz	edger	0
GSE121176	sheet-results_Wt_vs_EV from GSE121176_results_Wt_vs_EV.xlsx	deseq2	1
GSE88918	GSE88918_control-vs-BDE-47.compare.txt.gz	unknown	1
GSE139065	sheet-GFP.edgeR.all.peaks from GSE139065_ATACseq.aorta.GEO.edgeR.xls.gz	edger	1
GSE139018	GSE139018_DESeq2_results_allgenes.csv.gz	deseq2	1
GSE104868	GSE104868_Cuffdiff_Col-0+NF_gun1-1+NF.tabular.txt.gz	cuffdiff	0
GSE138988	GSE138988_gene_exp_G3BPKO_PB.diff.gz	cuffdiff	0
GSE138837	sheet-isoform_exp.diff from GSE138837_FC_vs_NC_isoform_differential_expression.xlsx	cuffdiff	0
GSE137390	sheet-IGR37SCDi_vs_DMSO from GSE137390_siSCD1_DGE.xlsx	edger	1
GSE136803	sheet-edgeR_IGR37_NLSiCTNNB_relative_ from GSE136803_IGR37_NLSiCTNNB.xlsx	edger	1
GSE122544	GSE122544_N2OP50_vs_N2PA14.deseq.results.significant.csv.gz	deseq2	1
GSE119862	sheet-Sheet1 from GSE119862_tkvM1_vs_WT_DGE.xls.gz	edger	1
GSE100285	GSE100285_gene_list_sch.csv.gz	edger	0
GSE100148	GSE100148_NB_EPZ_RNA-gene_exp.txt.gz	cuffdiff	0
GSE138789	sheet-Feuille1 from GSE138789_condition_symb_25mM-DC_Ctrl-DC.xlsx	deseq2	1
GSE105042	GSE105042_Treat_vs_control_diff.txt.gz	deseq2	0
GSE138692	GSE138692_Con_lo500_hi600_MEFs_processed.txt.gz	deseq2	1
GSE138681	GSE138681_MonoVSMono_CA_Gene_differential_expression.txt.gz	ballgown	1
GSE104944	GSE104944_gene_exp_PAX2si_vs_Ctrlsi.diff.gz	cuffdiff	1
GSE122033	GSE122033_DESeq2_lncRNAs_EP_Islets.csv.gz	deseq2	1
GSE138555	GSE138555_LPe_vs_GFe.txt.gz	edger	0
GSE137988	GSE137988_20180621_Rat.cpm_AVG_glmFit_.csv.gz	edger	0
GSE133178	sheet-filtered_labled_used_in_volcano from GSE133178_H_mephisto_FPKM_data.xlsx	ballgown	1
GSE121040	GSE121040_PER_Control_swiss_albino-DE_EdgeR.txt.gz	edger	1
GSE94690	GSE94690_merged_IP_data_all_IPs.txt.gz	edger	1
GSE138508	GSE138508_isoform_exp.diff.gz	cuffdiff	0
GSE134122	GSE134122_Cuffdiff_gene_exp.diff.txt.gz	cuffdiff	0
GSE138449	GSE138449_Galaxy728-_Cuffdiff_on_data_264__data_259__and_others_transcript_differential_expression_testing.txt.gz	cuffdiff	0
GSE138441	sheet-CR1_3_input_vs_HCT_input from GSE138441_DE_CR1_3_input_vs_HCT_input.xlsx	deseq2	1
GSE108274	GSE108274_rnaseq-submission-gene-difference-data_1.txt.gz	cuffdiff	1
GSE138340	GSE138340_edgeR_analysis.txt.gz	edger	1
GSE129707	GSE129707_REXO2_TruSeq.DESeq2_results.txt.gz	deseq2	0
GSE138165	GSE138165_HSPCs_gene_exp.diff.gz	cuffdiff	0
GSE137918	GSE137918_Klf14matKO_DESeq2.csv.gz	deseq2	0
GSE136023	sheet-Deseq_all_results from GSE136023_Deseq_all_results_24.xlsx	deseq2	1
GSE135264	GSE135264_gene_exp.diff.gz	cuffdiff	1
GSE134756	sheet-Johnson_16NGS-001_deGene_mutant from GSE134756_Johnson_16NGS-001_deGene_mutant_vs_control.xlsx	edger	0
GSE127805	GSE127805_WT_Ctrl-WT_Stress.deseq.csv.gz	deseq2	1
GSE123777	sheet-1 from GSE123777_7072_vs_DMSO.CLL4.xlsx	deseq2	0
GSE116629	GSE116629_differential_gene_expression.txt.gz	cuffdiff	0
GSE115400	GSE115400_GATA1KO_RNAseq_DESeq2.txt.gz	deseq2	1
GSE89783	sheet-tm1473_NGM.vs.N2_NGM from GSE89783_N2_NGM_vs_tm1473_NGM.xlsx	deseq2	0
GSE121104	GSE121104_CufflinksResults_Head_X_Body.txt.gz	cuffdiff	0
GSE119729	sheet-Neutrally_Regulated from GSE119729_GT_SO_7843_1209_1210_VS_1211_1212_DGE_Report.xlsx	cuffdiff	1
GSE112051	GSE112051_ColNaClvsGSE112051_ago43NaCl.txt.gz	edger	0
GSE129583	sheet-Sheet1 from GSE129583_processeddata_matrix_Nkx2-1_RNAseq.xlsx	unknown	0
GSE138119	GSE138119_Lanno_et_al_2019_sechellia_cuffdiff.txt.gz	cuffdiff	0
GSE138011	sheet-Galaxy981-(Cuffdiff_on_data_337 from GSE138011_SDE_genes_for_all_treatment_groups.xlsx	cuffdiff	0
GSE130447	GSE130447_RNAseq_edgeR.txt.gz	edger	1
GSE110072	GSE110072_condition_sin-3_WT.csv.gz	deseq2	1
GSE137945	GSE137945_igenomes_known_GENES_counts_SM-VS-DM.glmLRT.txt.gz	edger	0
GSE128563	GSE128563_rsem.OTUD5_vs_CONTROL.csv.gz	deseq2	1
GSE137889	GSE137889_all.counts.DSSKO_vs_DSSWT.edgeR_all.xls.gz	edger	0
GSE137843	GSE137843_SI-vs-NC.genes.annot.xls.gz	unknown	1
GSE128395	sheet-645-1 vs. 645-2 from GSE128395_S1_DEG_details_645-1.2.xlsx	cuffdiff	0
GSE116620	GSE116620_10.loci_summary.tsv.gz	deseq2	1
GSE134406	GSE134406_DESeq2-24h.csv.gz	deseq2	1
GSE137555	GSE137555_GFP_vs_Cre.txt.gz	edger	1
GSE124211	GSE124211_limma_DEG_Ectopic-Control_all_genes.txt.gz	limma	1
GSE137519	GSE137519_DEG.txt.gz	deseq2	1
GSE137509	sheet-Complete table from deseq2 from GSE137509_Supplementary_file_S1.xlsx	deseq2	1
GSE137463	sheet-Sheet1 from GSE137463_Foxp1_cKO_analysis_Cuffdiff.xlsx	cuffdiff	1
GSE135505	GSE135505_DE_HELZ_vs_WT.txt.gz	edger	1
GSE133323	GSE133323_Degenes_All_table_combinedLanes.csv.gz	deseq2	1
GSE119931	GSE119931_PANC1.FOXA2KO.genes.edgeR_results.txt.gz	edger	0
GSE96929	GSE96929_Gata4_RNAseq_DE.csv.gz	deseq2	0
GSE137389	GSE137389_P007Rik_paired_DEG_table.txt.gz	deseq2	0
GSE136387	sheet-transcripts from GSE136387_Femal_vs._male_inner_medulla_RNA_summary.xlsx	cuffdiff	0
GSE127769	GSE127769_miR-1a_Input-VS-miR-1a_Mature.GeneDiffExp.txt.gz	unknown	0
GSE123267	GSE123267_reduced_vs_basal.txt.gz	deseq2	1
GSE137065	sheet-deSeq2_Ad_vs_dUL26 from GSE137065_deSeq2_Ad_vs_dUL26.xlsx	deseq2	1
GSE119910	GSE119910_338.412.polyA.deseq.3replicates.txt.gz	deseq2	0
GSE137215	GSE137215_Lens1-DEseq_KC001-KC003-KC005_KC007-KC009-KC011_DEG_list.csv.gz	deseq2	1
GSE132373	GSE132373_DESeq_pac3_highPi_vs_mus52_highPi.csv.gz	deseq	1
GSE122264	GSE122264_diffexpr-results.PHF2.csv.gz	deseq2	1
GSE119718	GSE119718_DeSeq2OutForGEO.csv.gz	deseq2	1
GSE98509	GSE98509_IMR90_MYOD_DM_T_over_EMPTY_DM_T.csv.gz	deseq2	1
GSE128480	GSE128480_RNA_raw_gene_counts.txt.gz	unknown	1
GSE136995	sheet-Sheet1 from GSE136995_DEseq2.xlsx	deseq2	1
GSE128566	GSE128566_WT_8rexDeletion_DCCmutant_RNAseq.txt.gz	cuffdiff	0
GSE114311	GSE114311_diffexprgene_wGene_NCV_WT.txt.gz	deseq2	0
GSE136788	GSE136788_Rxra_cKO_processed_data.txt.gz	unknown	0
GSE131243	GSE131243_NIPvsC403.DiffExpGene.anno.txt.gz	cuffdiff	1
GSE128059	GSE128059_processed_data_pine.csv.gz	unknown	0
GSE119582	GSE119582_DESeq2_resLFC_delta-mycP1-eccE1_with-EmptyVector_vs_Rv-wt.csv.gz	deseq2	1
GSE136591	GSE136591_D16_KOvsWT_gene_exp.diff.gz	cuffdiff	0
GSE133261	GSE133261_Lavery_CTLvTRT_DESeq2_filter_paired_15-6-2018.txt.gz	deseq2	1
GSE126275	GSE126275_hairpin7vsiLuc.complete.txt.gz	deseq2	1
GSE136377	GSE136377_RNA-seq_processed_data.txt.gz	edger	0
GSE133753	GSE133753_differential_gene_expression.tsv.gz	cuffdiff	1
GSE136310	sheet-all from GSE136310_CT_Projekt_RNASeq_G2_CTvsNULL_6h_results_checked.xlsx	deseq2	0
GSE127000	GSE127000_K_MCWLS_MCWHS_10W.csv.gz	cuffdiff	0
GSE136116	GSE136116_edgeR.output.csv.gz	clc genomics	1
GSE136102	sheet-DE_PxNP from GSE136102_DE_PxNP.xlsx	edger	1
GSE135529	GSE135529_DEseq2-allgenes.tsv.gz	deseq2	1
GSE131633	sheet-DEoutput from GSE131633_DEoutput.xlsx	deseq2	0
GSE128815	GSE128815_082917.count.gene.voom.limma.cov_N2_25vscov_mdt15_25.txt.gz	limma	0
GSE72111	sheet-gene_exp from GSE72111_shCntr_vs_G14_KD.xlsx	cuffdiff	0
GSE136069	GSE136069_IPC_RNAseq_edgeR_C6706_vs_Mock.txt.gz	edger	1
GSE136062	GSE136062_MG_FIB_gene_expression.txt.gz	deseq2	0
GSE134241	sheet-DESeq2_Soleus_one_control.xls from GSE134241_DESeq2_Soleus.xls.gz	deseq2	1
GSE128741	GSE128741_MS2-RsaC.txt.gz	unknown	0
GSE118431	GSE118431_e_cig_exposure_Diacetyl_25_ppm_vs_control_full_DESeq2_results.txt.gz	deseq2	1
GSE102988	GSE102988_ENAP1ox_ein3eil1_air_vs_C2H4_gene_exp.diff.gz	cuffdiff	0
GSE133738	GSE133738_Undiff_vs_Diff.deseq.res.csv.gz	deseq2	1
GSE133737	GSE133737_siCTL_vs_siLSD1.genes.deseq.res.csv.gz	deseq2	1
GSE129652	sheet-Table from GSE129652_Cufflinks-assembled_transcriptome_FPKMs_DiffSplicing.xlsx	cuffdiff	1
GSE124936	GSE124936_Count_Expression_Data.txt.gz	edger	0
GSE130648	GSE130648_DESeq2_Results.txt.gz	deseq2	1
GSE124221	GSE124221_POE-siPool1_vs_POE-Control.txt.gz	deseq2	1
GSE112157	GSE112157_Gene_expression_data.txt.gz	unknown	0
GSE135916	GSE135916_spleen_KPvsKD_alpha0.05.txt.gz	deseq2	0
GSE135907	GSE135907_DESeq2_H3YJ3DMXX_Raspberry_59to64_RNAseq_Results.txt.gz	deseq2	1
GSE85749	GSE85749_1_vs_2.genes.dif.test.txt.gz	deseq	0
GSE135881	sheet-status = ok from GSE135881_IUB288_WT_vs_Veh_WT_gene_differential_expression.xlsx	cuffdiff	1
GSE135865	GSE135865_Galaxy374-_Cuffdiff_on_data_280__data_274__and_others_TSS_groups_differential_expression_testing_.txt.gz	cuffdiff	0
GSE135833	GSE135833_10027793.1control9_JC9.toptags_edgeR.csv.gz	edger	1
GSE135823	GSE135823_gene_exp.diff.gz	cuffdiff	1
GSE132081	GSE132081_KD_NI_1.txt.gz	limma	1
GSE102751	GSE102751_IPF_vs_Normal_T_cells_EDGE_analysis.txt.gz	edger	0
GSE135557	sheet-RNAseq_mESC_WTvsPMLKO_edgeR from GSE135557_RNAseq_mESC_WTvsPMLKO_edgeR.xlsx	edger	1
GSE135713	GSE135713_FA_full_expression_counts.csv.gz	limma	0
GSE132180	sheet-Sheet1 from GSE132180_Suppl.Table_3_FPKM.xlsx	deseq2	0
GSE131104	GSE131104_basal_gene_exp_diff.txt.gz	cuffdiff	1
GSE130683	sheet-DE_results from GSE130683_LPS_IL4_supplemental_data.xlsx	limma	1
GSE135667	GSE135667_deSeq2_KO_vs_WT.txt.gz	deseq2	1
GSE135579	sheet-gene_exp from GSE135579_HePG2-TRE-GATA4.xlsx	cuffdiff	0
GSE135385	GSE135385_transcript_abundance.txt.gz	cuffdiff	0
GSE123101	GSE123101_TDG_KO_vs_WT_gene_exp_diff.txt.gz	cuffdiff	1
GSE120874	GSE120874_deSeq2_KO_vs_WT.txt.gz	deseq2	0
GSE115330	GSE115330_Processeddata_RNAseq_wildtype_diesel_exhaust_atm_vs_standard_laboratory_atm.txt.gz	edger	0
GSE113176	GSE113176_All_Genes.csv.gz	cuffdiff	0
GSE134351	GSE134351_gene_exp.diff.gz	cuffdiff	1
GSE129683	GSE129683_DESeq2_Bif1Bif4_v_WT_greenhouse2017.csv.gz	deseq2	1
GSE129680	GSE129680_DESeq2_Bif1Bif4_v_WT_field2018.csv.gz	deseq2	1
GSE128379	GSE128379_EMM_vs_SOM.9-7-16.csv.gz	deseq2	1
GSE135177	sheet-Bulk_RNAseq_gene_exp from GSE135177_Table_ofBulk_RNAseq_Gene_Expression.xlsx	edger	1
GSE130514	GSE130514_Lmx1bCKO_caudal_E17.5.csv.gz	cuffdiff	0
GSE135154	GSE135154_e_vs_eD_edgeR.txt.gz	edger	1
GSE119158	GSE119158_DESeq2_res_quinazoline_10x_vs_WT.csv.gz	deseq2	0
GSE103069	sheet-All from GSE103069_gene_exp_final.xls.gz	cuffdiff	1
GSE101911	sheet-250 ppm from GSE101911_RNA-seq_results_of_DvH_CuO.xlsx	unknown	1
GSE135101	GSE135101_OR_result.Ser_100pTMT.STAR.csv.gz	edger	0
GSE132074	sheet-BL_WTvsKO from GSE132074_Muheim_et_al_2019_ProcessedData_individuals.xlsx	unknown	0
GSE131975	GSE131975_DESeq2_Chicken_vs_Casein_processed_all_sample.txt.gz	deseq2	1
GSE129571	sheet-PA01-PAK1900-anaerobic_PA01-PAK from GSE129571_PA01-PAK1900-anaerobic_PA01-PAK1900_anno.xlsx	cuffdiff	0
GSE125977	sheet-sheet1 from GSE125977_microRNA_star_PM_vis_CONTROL_Wald_DESeq2.xls.gz	deseq2	0
GSE135073	GSE135073_soma_shControl_vs_shPum2.txt.gz	deseq2	0
GSE135047	GSE135047_EdgeR_Results.txt.gz	edger	1
GSE135019	sheet-upf1_mo_12hpf from GSE135019_Gangrasetal2019_processedData.xlsx	deseq2	0
GSE135018	sheet-Peritoneal macrophages from GSE135018_TPM_values_and_pairwise_comparisons.xlsx	deseq	1
GSE126248	GSE126248_p18_p24_p30-CuffDiff_results.txt.gz	cuffdiff	1
GSE124337	GSE124337_ProcessedDataMatrix.txt.gz	edger	0
GSE103257	GSE103257_gene_exp.diff.gz	cuffdiff	0
GSE132838	GSE132838_Chronic_Heat_Shock_DE.csv.gz	deseq2	1
GSE131011	GSE131011_gene_exp.diff.gz	cuffdiff	0
GSE127516	sheet-Sheet1 from GSE127516_DESeq2_1.12.4.GrhPosINPvsEyPosINP.xlsx	deseq2	0
GSE134938	GSE134938_normal_vs_treatment_2.gene_expression_table.tsv.gz	cuffdiff	0
GSE131246	GSE131246_deseq.csv.gz	deseq2	0
GSE134878	sheet-CTout_v_ETout.deseq2 from GSE134878_CTout_v_ETout.deseq2.xls.gz	deseq2	1
GSE117717	GSE117717_WT_vs_aox2_del.txt.gz	cuffdiff	0
GSE134786	GSE134786_Control_vs_Salt.processed_data.txt.gz	unknown	0
GSE132725	GSE132725_Final_DE_combined_RNAseq_vs_Riboseq_wt_vs_XRN1.txt.gz	edger	1
GSE123976	sheet-Unfiltered from GSE123976_HF.v.NF_DESeq2.xlsx	deseq2	1
GSE100785	sheet-Sheet1 from GSE100785_htcounts_NormalTissue_paired_cpm.xls.gz	deseq2	1
GSE127816	sheet-VPC17005+DHT_vs_Dmso+DHT from GSE127816_DESeq2results_PCaDrugs_vsDHT.xlsx	deseq2	0
GSE134401	GSE134401_siRBPJ_vs_siCTRL.txt.gz	deseq2	0
GSE128273	GSE128273_DESeq2_results_lfcThreshold1_5min4sU_Jurkat_30min_stimulated_vs_unstimulated.csv.gz	deseq2	0
GSE132835	GSE132835_DEseq2_1h.vs.0h.csv.gz	deseq2	1
GSE134261	GSE134261_NK_WT_B16F10_RNA_Seq.txt.gz	limma	1
GSE120986	GSE120986_E16.5_condition.DESeq2_results_allgenes.csv.gz	deseq2	1
GSE112640	GSE112640_UAS_Dm0_DEGs_raw_data.txt.gz	deseq2	0
GSE134234	sheet-TC Dim 2h vs TC Untreated from GSE134234_Oberst_GEO_RPKM_and_processed_analysis.xlsx	unknown	1
GSE134202	GSE134202_edgeR.results.txt.gz	edger	0
GSE103153	GSE103153_EG19732_EG19733_DESeq2.txt.gz	deseq2	1
GSE134183	GSE134183_shWdr5_symbol.txt.gz	deseq2	1
GSE134182	GSE134182_shDpy30_symbol.txt.gz	deseq2	0
GSE134180	GSE134180_Pdx1KO_185_rnaseq.txt.gz	deseq2	0
GSE132468	GSE132468_gene_exp_shNS_7days.txt.gz	cuffdiff	0
GSE134050	sheet-Pcz from GSE134050_FPKM_cuffdiff_data.xlsx	cuffdiff	1
GSE112817	GSE112817_DESeq2.BT549.siPAK4_vs_Control.csv.gz	deseq2	1
GSE133917	sheet-CtrlTTX v KDTTX significant from GSE133917_Grin3a_KD_RNAseq.xlsx	cuffdiff	1
GSE130927	sheet-. from GSE130927_Table_S3_-_FACS-RNA-seq_RIS-vs-all.xlsx	edger	1
GSE99914	sheet-gene_exp.gtko from GSE99914_gene_exp.gtko.xlsx	cuffdiff	0
GSE132299	sheet-Sheet1 from GSE132299_Results_of_sequencing.xlsx	cuffdiff	1
GSE128872	GSE128872_A549-control_LKB1.gene_exp.diff.gz	cuffdiff	0
GSE87508	GSE87508_CD8_normalized.txt.gz	deseq2	1
GSE133820	sheet-WTvsDEL_merged_results_ordered_ from GSE133820_Largedel_ctrlvsdel_RNAseq.xlsx	deseq2	0
GSE133819	sheet-WTvsDEL_full_merged_results_ord from GSE133819_ElementC_ctrlvsdel_RNAseq.xlsx	deseq2	0
GSE133818	sheet-WTvsDEL_full from GSE133818_ElementB_ctrlvsdel_RNAseq.xlsx	deseq2	0
GSE133817	sheet-WTvsDEL_full from GSE133817_ElementA_ctrlvsdel_RNAseq.xlsx	deseq2	1
GSE133810	sheet-NC_999999_transcripts.txt from GSE133810_Turicibacter_RNAseq_transcript_list.xlsx	unknown	1
GSE133809	GSE133809_colon.ANOVA_GFvTURI.csv.gz	deseq2	1
GSE128191	GSE128191_Bowen_DeSeq2_SMC_vs_NCC.txt.gz	deseq2	1
GSE111753	GSE111753_Bowen_Deseq2.txt.gz	deseq2	1
GSE133731	sheet-Stage5_Stage6_treated from GSE133731_Raw_data-Differential_Expression.xlsx	edger	1
GSE133677	sheet-gene.description from GSE133677_Gene_expression.xlsx	unknown	1
GSE126861	GSE126861_KDM2B.CXXCfl.spikenormalised_DESeq2_nucRNA.txt.gz	deseq2	1
GSE133660	GSE133660_DiffExp_RPKM.txt.gz	cuffdiff	0
GSE131931	sheet-gene_exp from GSE131931_RNA_Seq_FT282_EVversusBORIS.xlsx	cuffdiff	0
GSE129784	GSE129784_Mouse_RNA_DESeq2_HetKO-vs-WT_results.csv.gz	deseq2	1
GSE129782	GSE129782_12Z_RNA_KD_vs_Control_DESeq2_results.csv.gz	deseq2	1
GSE129779	GSE129779_12Z_RNA_AP_vs_AE_DESeq2_results.csv.gz	deseq2	1
GSE127522	GSE127522_YB6vOB6_results.csv.gz	deseq2	0
GSE126841	GSE126841_DESeq2_gene_kclt_kclo.txt.gz	deseq2	0
GSE125282	sheet-all_genes_fold_changes_CC36TM9_ from GSE125282_CC36_all_genes_fold_changes_shTMED9_vs_CTH_Vector_alone.xlsx	edger	0
GSE109130	GSE109130_gene_exp.diff.gz	cuffdiff	1
GSE108128	GSE108128_gene_exp.diff.gz	cuffdiff	0
GSE105173	GSE105173_RNAseq_gene_exp.diff.gz	cuffdiff	0
GSE105170	GSE105170_PDS_WT_vs_KO_gene_exp.diff.gz	cuffdiff	1
GSE105169	GSE105169_ChrRNAseq_gene_exp.diff.gz	cuffdiff	1
GSE69953	GSE69953_Fetal_vs_Lamb_PRAT_prefiltered_17010genes.txt.gz	edger	1
GSE130805	GSE130805_DESeq_results_sh2vsCtrl.txt.gz	deseq2	1
GSE116538	sheet-BC_BMDM_HSSvsVR1_6h_HSS_071257 from GSE116538_BC_BMDM_HSSvsVR1_6h_HSS_071257.xlsx	deseq2	1
GSE113125	GSE113125_NB1RGBNT_vs_NB1RGBIR.gene_exp.diff.gz	cuffdiff	0
GSE133533	sheet-Sheet1 from GSE133533_Differential_Expression_Analysis_GEO.xlsx	edger	1
GSE125852	GSE125852_HNF4A2.tsv.gz	deseq2	1
GSE132500	GSE132500_Gene_Exp_Compound_4a.diff.gz	cuffdiff	0
GSE123669	GSE123669_HDN_vs_Naive_DEG.csv.gz	deseq2	1
GSE115481	GSE115481_EROEvsControl_DEGs.csv.gz	edger	1
GSE83696	sheet-scramble_vs_shBMI.gene_exp from GSE83696_Diff_exp_cell_lines-Convergence_of_BMI1_and_CHD7_on_ERK_signalling.xlsx	cuffdiff	0
GSE121956	sheet-SG_vs_BD from GSE121956_SG_vs_BD.xlsx.gz	deseq2	1
GSE121955	sheet-CycA_vs_GFP from GSE121955_CycA_vs_GFP.xlsx.gz	deseq2	1
GSE83631	GSE83631_gene_exp.diff.gz	cuffdiff	0
GSE133099	GSE133099_diffExpr_diabetes-vs-obese.csv.gz	deseq2	0
GSE133076	GSE133076_Processed_data.txt.gz	unknown	1
GSE120346	GSE120346_Differential_expression_analysis.txt.gz	clc genomics	1
GSE130013	GSE130013_Con_2_vs_CD137_2_3.txt.gz	unknown	1
GSE127802	sheet-WT-2 vs PhoPQ-4 from GSE127802_Wt_vs_delta-phoPQ.xls.gz	clc genomics	1
GSE124771	sheet-genes_exp_TPM_ann_all.txt from GSE124771_cDC1_vs_IL10_genes_exp_TPM_ann_all.xls.gz	deseq2	1
GSE117967	GSE117967_WTvsRing1KO_HFSC_logfc1.txt.gz	deseq2	1
GSE132958	GSE132958_normalizedCounts_farhang_humanGeneTherapy_2019.tsv.gz	deseq2	1
GSE132930	GSE132930_Early_Diet_cortex_8wkrun_CD.8weeks.Run.C_vs_CD.8weeks.Sed.C.txt.gz	edger	1
GSE132928	sheet-UA_2137_diff.txt from GSE132928_Manoharon_and_Biswas_UA159_vs_SMU_2137_diff.xlsx	cuffdiff	1
GSE132894	sheet-Normalized_Count_Matrix.CRY2.DE from GSE132894_CRY2KOvsWT.DEseq2.xls.gz	deseq2	1
GSE124392	GSE124392_DiffGenes.D16MAFBeGFP+_vs_D28MAFBeGFP+.txt.gz	deseq2	1
GSE132881	sheet-L_OVA_CS_12_2_vs_L_OVA_CS_40 from GSE132881_pairwise_differential_expression.xlsx	deseq2	1
GSE129319	sheet-Time 30 Control V Time 30 Laser from GSE129319_Control_v_Laser_Results_Summary.xlsx	unknown	0
GSE115787	GSE115787_RNAseq_KPL_plusOHT_vs_minusOHT.txt.gz	edger	0
GSE113638	sheet-DESeq from GSE113638_ZIKV-AGO-iCLIP_mir_target_interaction.xlsx	deseq	0
GSE113636	sheet-DE summary from GSE113636_Control.Vs.PA.DESeq_Analysis_summary.xlsx	deseq2	0
GSE83498	sheet-Sheet2 from GSE83498_RNAseq_summary.xlsx	edger	1
GSE83478	GSE83478_DESeq2_mrna_untreated_alternaria_05.csv.gz	deseq2	1
GSE131237	sheet-DESeq2_D333A_vs_WTnew.txt from GSE131237_DESeq2_D333A_by_WT_analysis.xlsx	deseq2	1
GSE128263	GSE128263_Control_vs_Cd_72h.csv.gz	deseq2	1
GSE127550	sheet-DESeq2_m2_analysis.txt from GSE127550_DESeq2_H397A_by_WT_analysis.xlsx	deseq2	1
GSE119138	GSE119138_Theileria_annulata_processed_data_file.txt.gz	cuffdiff	0
GSE100287	GSE100287_PASS4_denovo_transcripts.txt.gz	deseq	1
GSE132733	GSE132733_D39vsD39_CEP_RR07.txt.gz	edger	0
GSE104047	GSE104047_EdgeR_OMvsSE.txt.gz	edger	0
GSE132637	GSE132637_MS6671_edgeR_PBT2-Control.txt.gz	edger	1
GSE132624	GSE132624_edgeR_501mel_DMEM_1_O2_12h_relative_to_0h_QLF-test_filtered_1cpm_3rep.csv.gz	edger	1
GSE132522	GSE132522_res.csv.gz	deseq	0
GSE130284	sheet-NKINB16vsNKalone.complete (2) from GSE130284_NKINB16vsNKalone.complete.xlsx	deseq2	1
GSE130095	sheet-Mintz_Deseq2_KOvWT_190303 from GSE130095_Mintz_Deseq2_KOvWT_190303.xlsx	deseq2	0
GSE116372	GSE116372_DE_control_vs_BclxL.csv.gz	edger	1
GSE115649	GSE115649_P20WT_P20M_results.csv.gz	deseq2	1
GSE95280	GSE95280_edgeR_IGR39_hypoxia_t12h_relative_to_t0_QLF-test_filtered_1cpm_3rep.txt.gz	edger	1
GSE123152	GSE123152_lettuce.txt.gz	cuffdiff	0
GSE115815	GSE115815_DESeq.csv.gz	deseq2	1
GSE85894	GSE85894_p53_Rag2p53vsWT.genes.tsv.gz	deseq2	1
GSE118928	sheet-EM-O vs ECT-O from GSE118928_EUT-O_Vs_ECT-O_Vs_EM-O.xlsx	deseq2	1
GSE125831	GSE125831_RNAseq_DEseq2_female_KOvsWT.tsv.gz	deseq2	1
GSE124658	GSE124658_MCF7-PTENshRNA_vs_NTshRNA-DEGs.txt.gz	deseq2	1
GSE124636	GSE124636_RNA-seq_A549_siNON-vs-siIRF2BP2_EtOH-vs-dex-vs-TNF-vs-DT.txt.gz	edger	1
GSE100358	sheet-Sheet1 from GSE100358_Ern1-LKO_VS_WT_fpkm_gene_exp.xlsx	cuffdiff	0
GSE132039	GSE132039_PRMT_diffgene.txt.gz	deseq2	1
GSE132019	GSE132019_LPS-duplicate2_gene_exp.diff.gz	cuffdiff	0
GSE130271	sheet-s1-s10 from GSE130271_S1-S10.xlsx	ballgown	0
GSE129687	GSE129687_brown_wild_v_mut.deseq.csv.gz	deseq2	0
GSE126477	GSE126477_DESeq2_Ctrl_vs_PhenDC3_ALLp-value.xls.gz	deseq2	1
GSE121858	GSE121858_MNU-Cre-v-MNU-WT-P005_FC1.5_FPKM1.txt.gz	unknown	0
GSE106335	sheet-All-output from GSE106335_All-output.xlsx	edger	0
GSE90021	GSE90021_ssx_0351-VS-WT.txt.gz	deseq2	1
GSE131954	GSE131954_DESeq_RR9_Ground_Ctrl_vs_Flight_All.txt.gz	deseq2	0
GSE131949	GSE131949_RNAseq_Abaumannii_LB_PF_results_with_function.tsv.gz	deseq	1
GSE129833	sheet-res_5um_func from GSE129833_5uM_Processed_Data.xlsx	deseq2	1
GSE129830	sheet-Sheet1 from GSE129830_Hypoxic_RNA_Seq_Processed.xlsx	deseq	1
GSE122900	GSE122900_known_gene_counts.csv.gz	deseq2	0
GSE122249	GSE122249_DESeq-PRC-vs-PRO.txt.gz	deseq	0
GSE111394	GSE111394_mouse_cuffdiff_out.txt.gz	cuffdiff	0
GSE131840	GSE131840_hTERT_Infected_vs_hTERT_Uninfected.complete.txt.gz	deseq2	1
GSE130939	GSE130939_DEGs_analysis.txt.gz	cuffdiff	0
GSE113492	GSE113492_RPKM_table_Freire_Senger.txt.gz	edger	0
GSE131798	GSE131798_ScxCreERT2_IGF1_edgeR.txt.gz	edger	1
GSE131786	GSE131786_IGF1_TFB_edgeR.txt.gz	edger	1
GSE123860	GSE123860_A549_shMUC1_v_vector.deseq.csv.gz	deseq2	1
GSE131749	GSE131749_EF_pppGpp_vs_wt_pooled.txt.gz	cuffdiff	1
GSE121046	GSE121046_nr4Avsunc22_RNAi_head_collapsedisoforms_baseMeanAavg_lessthan100deleted_forGEO.txt.gz	deseq	0
GSE121045	GSE121045_ArvsNAr_complete.txt.gz	deseq	0
GSE131662	sheet-Rytis.FullDataset.H.vs.L.RNAseq from GSE131662_GFP_lo_vs_GFPhi_original.xlsx	edger	0
GSE131647	sheet-∆ids-∆idssorted from GSE131647_TippingGibbs2019.xlsx	cuffdiff	1
GSE131584	sheet-Wt_vs_Rt.gene_exp from GSE131584_Wt_vs_Rt.gene_exp.diff.xlsx	unknown	0
GSE130958	sheet-6.5.1_KEGG Pathway分类_WT-vs-CDG1 from GSE130958_GENE.xlsx	unknown	1
GSE124301	GSE124301_Expression_File-rbpl_vs_WT.txt.gz	clc genomics	1
GSE131345	sheet-Sheet1 from GSE131345_CD5hi_vs_CD5lo_4.xlsx	cuffdiff	1
GSE129944	GSE129944_Gene_Exp_Combination.diff.gz	cuffdiff	1
GSE127886	GSE127886_DMSO-GSK_gene.txt.gz	cuffdiff	0
GSE117621	sheet-Original_AllSamples_Garg_2kidat from GSE117621_LaHaye_RNAseq_GeneLevel_Results.xlsx	cuffdiff	1
GSE117387	sheet-All from GSE117387_DESeq2_final_14-7-2018.xls.gz	deseq2	1
GSE131249	sheet-Sheet1 from GSE131249_RPE1_WTvs21-3_CuffDiff_c2.xlsx	cuffdiff	1
GSE131234	sheet-AllGenes-FPvswtYAPFP from GSE131234_EVvsYAPMEF-DifferentiallyExpressedGenes.xlsx	cuffdiff	0
GSE124789	sheet-P2 from GSE124789_Conv_v_MAP_DeSeq2.xlsx.gz	deseq2	1
GSE131217	GSE131217_gene_exp.diff.annot.xls.gz	cuffdiff	0
GSE124117	GSE124117_WT-NC_vs_WT-PTUt3.gene_exp.txt.gz	cuffdiff	1
GSE121675	GSE121675_Alterations_in_Gene_Expression_in_Nicotiana_tabacum_Expressing_ISPS.csv.gz	limma	1
GSE121674	GSE121674_Alterations_in_Gene_Expresion_in_Arabidopsis_thalliana_Expressing_ISPS.csv.gz	limma	0
GSE107249	sheet-gene_exp from GSE107249_gene_exp.xlsx	cuffdiff	1
GSE98801	GSE98801_KLF1-E339K-ER_LimmaVoom.txt.gz	limma	0
GSE131035	sheet-Sheet1 from GSE131035_contrast.xlsx	deseq2	1
GSE130907	GSE130907_DE_analysis_16_28-30_edgeR.csv.gz	edger	0
GSE127203	GSE127203_MVA_16h_vs._MOCK_16h.txt.gz	unknown	1
GSE130741	GSE130741_Baldwin-Qu_TIE2_Gene_exp.diff.gz	cuffdiff	0
GSE112689	GSE112689_DESeq2_Stim-TRIP_On-vs-Off_gene_expression_reordered_by_adjusted_p_value.csv.gz	deseq2	1
GSE111824	GSE111824_genes.fpkm_tracking.diff.txt.gz	cuffdiff	1
GSE113773	GSE113773_gene_exp.diff.gz	cuffdiff	1
GSE100146	GSE100146_RESULTS.c_d.total.txt.gz	deseq2	1
GSE122157	sheet-TAMVsNcaph2.genes_de.tsv from GSE122157_TAMVsNCaph2.genes_de.xlsx	deseq	0
GSE124317	GSE124317_RNA-Seq.SWD2_all_genes.tsv.gz	deseq2	0
GSE122717	sheet-Sheet1 from GSE122717_WT_cmd1_RNA_seq_FPKM_all.xlsx	edger	1
GSE114058	sheet-2 um vs Ctrl 1h from GSE114058_DEgenes_Copper_OT_CH.xlsx.gz	deseq2	1
GSE112725	GSE112725_Processed_Data_Matrix_P14.txt.gz	edger	1
GSE128906	GSE128906_Table_2.csv.gz	deseq2	1
GSE126406	GSE126406_E8_75_Isl1_KO_quanty_transcripts_diff_expr.txt.gz	deseq2	1
GSE126403	GSE126403_E10_5_Isl1_hypo_OFT_RV_quanty_transcripts_diff_expr.txt.gz	deseq2	1
GSE126401	GSE126401_Day5_CPC_Isl1_quanty_transcripts_diff_expr.txt.gz	deseq2	1
GSE130485	sheet-THZ1_DEG_COUNTS_FPKM.csv from GSE130485_SMB56-shSufu-THZ1_DEG_COUNTS_FPKM.xlsx	deseq2	1
GSE129088	sheet-daf-2_ev from GSE129088_hrde1Provisioning_GEOResults.xlsx	edger	1
GSE128891	GSE128891_ResultsICAM1vDPP4.csv.gz	deseq2	1
GSE126931	sheet-Viable_vs_Balanced from GSE126931_Differential_gene_expression.xlsx.gz	cuffdiff	1
GSE125090	GSE125090_Ub6GG_v_ctrl.txt.gz	edger	0
GSE122554	GSE122554_cuffdiff_iron_phosphorus.diff.gz	cuffdiff	1
GSE113847	GSE113847_deseq2_results.txt.gz	deseq2	1
GSE129076	GSE129076_SKOV3-450A_gene_exp.diff.gz	cuffdiff	0
GSE128623	GSE128623_Table3-1_TranscriptomeMapping_LFC1.5.csv.gz	edger	1
GSE125903	GSE125903_Differential_Expression_Genes_DESeq2.csv.gz	deseq2	1
GSE80382	sheet-Sheet1 from GSE80382_Day5_CPC_Baf60c_quanty_transcripts_diff_expr.xls.xlsx	deseq2	1
GSE79864	GSE79864_Myc_Ribodiff.txt.gz	deseq	1
GSE122715	GSE122715_E14vsP24KO.txt.gz	deseq2	1
GSE130301	GSE130301_Differential_Expression_WT_vs_nasT.txt.gz	clc genomics	0
GSE119619	GSE119619_PCGF35ff.spikenormalised_DESeq2_NucRNAseq.txt.gz	deseq2	0
GSE117471	GSE117471_N2_vs_FAS58_25C_results.txt.gz	edger	1
GSE126708	GSE126708_Cuffdiff_gene_differential_expression_testing.tabular.txt.gz	cuffdiff	1
GSE130187	GSE130187_pool_vs_sc_results.txt.gz	deseq2	1
GSE126516	sheet-KO_DE2output - Copy from GSE126516_KO_DE2output.xlsx	deseq2	1
GSE124254	GSE124254_rnaSeq_DeseqResults.csv.gz	deseq2	1
GSE130126	sheet-GeneExpression from GSE130126_DE_lrt_FDR001.xlsx	edger	0
GSE123807	GSE123807_G007MEKi-MEKi.txt.gz	deseq2	1
GSE125512	GSE125512_SecondSample_vs_FirstSample.all.gene.result.xls.gz	deseq	1
GSE130062	sheet-gene_exp (5).diff from GSE130062_SMAvsFSP.xlsx	cuffdiff	0
GSE113473	GSE113473_hd_geneExpression.txt.gz	unknown	0
GSE80497	GSE80497_wdr12GFPmvswdr12GFP.xls.gz	edger	1
GSE129959	GSE129959_Final_supplemental_counts_rpkm_cpm_edger_ClearAir.txt.gz	edger	0
GSE120216	GSE120216_CBFB_KOvs_WT.csv.gz	deseq2	1
GSE98196	GSE98196_Sf9-vs-ASO.compare.xls.gz	unknown	1
GSE121410	sheet-Unfiltered from GSE121410_ALL_DESeq2.xlsx	deseq2	1
GSE111169	sheet-Sheet1 from GSE111169_Hes1_RNA-seq_gene_list-2.23.2018.xlsx.gz	cuffdiff	0
GSE129786	GSE129786_modA10_ON.VS.OFF-all_genes.txt.gz	edger	1
GSE125467	GSE125467_DESeq2_genes_diffexp_by_fc_A_37C_vs_D_48-53C.csv.gz	deseq2	1
GSE94680	sheet-Sheet1 from GSE94680_Lmnb1_MLE12_RNA_seq_DEseq2_diffe_expression.xlsx	deseq	1
GSE129771	GSE129771_DiffExp_G_Ctrl_vs_BML_ref.txt.gz	unknown	0
GSE129764	GSE129764_modA18_C_ON.VS.OFF-all_genes.txt.gz	edger	1
GSE129761	GSE129761_modA15_C_ON.VS.OFF-all_genes.txt.gz	edger	1
GSE129619	sheet-sheet1 from GSE129619_DESeq2-data.xls.gz	deseq2	1
GSE129593	sheet-Sheet1 from GSE129593_E6_NH_GFP_Gene_expression.xlsx	edger	0
GSE127827	GSE127827_StrainB_AltRibo_TotalRibo.edgeR.table.txt.gz	edger	0
GSE97789	sheet-27Oct16_C_v_M_DE_Annotated from GSE97789_27Oct16_C_v_M_DE_Annotated.xlsx	edger	1
GSE129533	sheet-Sheet1 from GSE129533_processed_data.xlsx	cuffdiff	1
GSE129503	GSE129503_LA_KO_WT_DEseq2_Countbase_diff_CrossNormalized_genetable.txt.gz	deseq2	1
GSE108787	GSE108787_DIFF_EXP_TAMR_GENE.txt.gz	cuffdiff	1
GSE112946	GSE112946_HNF4_gene_exp_Cuffdiff_percondition.diff.gz	cuffdiff	1
GSE129287	sheet-Sheet2 from GSE129287_Kallisto_and_DESeq2_outputs.xlsx	deseq2	1
GSE129277	GSE129277_DESeq-Group_Control-vs-Group_Case.txt.gz	deseq2	1
GSE129190	GSE129190_Wallner_RNAseq.csv.gz	deseq2	1
GSE107334	GSE107334_norm_counts_DESeq2_ins_vs_con.csv.gz	deseq2	1
GSE129213	GSE129213_20161218_UMI_exons_raw_CC_20180717_DESeq.txt.gz	deseq2	1
GSE129186	sheet-diff_exp_deseq2_AIDKOvsWt from GSE129186_diff_exp_deseq2_AIDKOvsWt.xlsx	deseq2	0
GSE112826	GSE112826_heart_edgeR.txt.gz	edger	1
GSE127275	sheet-degust-23 from GSE127275_Legrand_etal_2019_ProcessedData.xlsx	limma	1
GSE126749	GSE126749_gene_exp.diff.gz	cuffdiff	1
GSE124544	sheet-gene_exp from GSE124544_DKO_vs_WT.xlsx	cuffdiff	0
GSE109350	GSE109350_Experiment_vs_Control.txt.gz	deseq2	0
GSE128655	sheet-Sheet1 from GSE128655_Processed_data_files.xlsx	deseq2	1
GSE128148	GSE128148_2019_Wray_4week_normalised_outliers_excluded.txt.gz	deseq2	1
GSE126435	GSE126435_Cuffdiff_BY4742_0_v_BY4742_1_differential_expression.txt.gz	cuffdiff	0
GSE125964	sheet-HHCYTO vs HHCYTO+PVD from GSE125964_Processed_data_file-Brewer.xlsx	deseq2	0
GSE125332	GSE125332_rtg3_vs_WT_in_myriocin_genes.txt.gz	unknown	1
GSE120366	sheet-TAN_002_WT_vs_KO from GSE120366_TAN_002_WT_vs_KO.xlsx	edger	0
GSE120268	GSE120268_deseq_differential_expression_results.txt.gz	deseq2	1
GSE114077	GSE114077_Rrp17AID_Unt_Aux_DESeq.csv.gz	deseq2	1
GSE112451	sheet-Processed data exposure to tric from GSE112451_Processed_data_exposure_to_triclosan_conjugation_.xlsx	cuffdiff	0
GSE111910	GSE111910_deseq_Rasha_Day15_differentiated_CM_Hiranull_Differential_expression.deseq.res.csv.gz	deseq2	1
GSE102254	GSE102254_TruSeq.DESeq2_results.txt.gz	deseq2	1
GSE128025	sheet-Raw Counts 381 from GSE128025_RNA_seq-381-W83_Motility-Biofilm_processed_file_122021.xlsx	unknown	1
GSE127161	sheet-pSN+RA vs pSN+SA from GSE127161_DeNooij.diff.expr.xlsx	edger	1
GSE124622	GSE124622_Adriamycin_vs_Control_deseq_30164_196.txt.gz	deseq2	1
GSE123826	sheet-Veerle from GSE123826_Veerle.xlsx	clc genomics	0
GSE121659	sheet-EHP_vs_BLM from GSE121659_Deseq_results.xlsx	deseq2	1
GSE120889	sheet-B728a-yedQ-yhjH_RNA_seq_analyze from GSE120889_B728a-yedQ-yhjH_RNA_seq_analyzed.xlsx	cuffdiff	1
GSE79927	GSE79927_AML_norm_edgeR.txt.gz	edger	1
GSE129081	GSE129081_diff_exp_deseq2_gene.txt.gz	deseq2	1
GSE111799	sheet-ZDL vs ZSL from GSE111799_FPKM_value_of_ZDL_and_ZSL_samples.xlsx	unknown	0
GSE128951	sheet-MeBP_HEK293_Aza_v_Untreated from GSE128951_Supplementary_Table_6.xlsx	deseq2	1
GSE107045	GSE107045_TAZ_shRNA2_vs_Control_shRNA_RPKM_Filt.txt.gz	edger	1
GSE121120	GSE121120_ko-vs-wt_res.all.tab.gz	deseq2	0
GSE116126	GSE116126_siZNF_IL1_vs_siZNF.txt.gz	deseq2	1
GSE114599	GSE114599_Wiehle_et_al_2018_10.transcript_summary.tsv.gz	unknown	1
GSE128740	sheet-DESeq-19 from GSE128740_Kim_LM_Count-and-DESeq.xlsx	deseq2	0
GSE128700	GSE128700_G400_edgeR.csv.gz	edger	1
GSE121092	GSE121092_nanep-rnaseq-diffExp-U87.tab.gz	deseq2	1
GSE128631	GSE128631_JNCK001C_all.JNCK001D_all.cuffdiff_gene_exp.diff.gz	cuffdiff	0
GSE121304	GSE121304_DexSeq.CTL.vs.GFP_TRA.csv.gz	dexseq	1
GSE111853	sheet-allGenes from GSE111853_AZ65vsDMSO_AllGenes.xls.gz	deseq2	0
GSE111828	sheet-res_12hrs_vs_0hrs from GSE111828_results_20180108_paracetamol_time_series.xlsx	deseq2	1
GSE122412	GSE122412_all.csv.gz	deseq2	0
GSE118101	sheet-DRAIC_results from GSE118101_DRAIC_RNA-seq_genes.xls.gz	deseq2	1
GSE111167	sheet-Dieldrin vs DMSO from GSE111167_Transcriptome_analysis.xlsx	deseq2	0
GSE109524	sheet-rna_seq_diffgenes_results.csv from GSE109524_Sup_Data_Set_3_RNA-seq_KO_vs_WT_.xlsx	deseq2	0
GSE109040	GSE109040_DE_IC_from_DSS.csv.gz	deseq2	1
GSE120689	GSE120689_Diff_expressed_genes.csv.gz	deseq2	1
GSE124369	GSE124369_iBALT_subsets_degust_Voom_Limma.csv.gz	limma	1
GSE121790	GSE121790_HEC1A_GFPneg_vs_HEC1A_control.csv.gz	deseq2	0
GSE122253	GSE122253_M40-M418.gene_exp.diff.gz	cuffdiff	0
GSE120836	sheet-DCM_over_Control_noncoding from GSE120836_RNASeq-DCM_vs_Control.xlsx.gz	edger	1
GSE113157	GSE113157_Subread_counts_and_DE_genes_in_GPS2_WT_LKO_liver_RNAseq.txt.gz	edger	1
GSE94860	GSE94860_dds.res.table.csv.gz	deseq2	1
GSE127726	GSE127726_DESeq2_resultsCondition_day4_day2.csv.gz	deseq2	1
GSE112309	GSE112309_GFP_PPWT_PPA_PPD.txt.gz	clc genomics	1
GSE127976	GSE127976_Control_vs_Zfhx3-CKO.anno.txt.gz	deseq	1
GSE119840	GSE119840_res_ctrl_v_hmcn-1.txt.gz	deseq2	0
GSE127929	GSE127929_WT_vs_Mdxmtr.deseq.txt.gz	deseq2	1
GSE123341	GSE123341_EdgeR_DE_results_WT_vs_SOX10FF.txt.gz	edger	0
GSE127822	sheet-Con 1 h vs. LR 1 h vs. Con ... from GSE127822_Sb_Ax_Buds_LR_vs_Intact_GEO_r.xlsx	edger	0
GSE127751	GSE127751_4595_double_gene_exp.txt.gz	cuffdiff	1
GSE126217	sheet-Differential_expression_analysi from GSE126217_Cosmc_Glom_RNAseq_processed_readcounts.xlsx	deseq2	1
GSE117746	sheet-TC - TP from GSE117746_RNAseq_DESeq2_LCORNELL.xlsx	deseq2	1
GSE116241	GSE116241_osc_vs_stat_gene_exp.diff.gz	cuffdiff	0
GSE124357	sheet-1 from GSE124357_SmDe_1.xlsx	deseq2	1
GSE127736	GSE127736_KDvsCTRL.Differential_analysis_results.xls.gz	deseq2	1
GSE111370	sheet-AS19_vs_B_vs_9A_RPKM from GSE111370_AS19_vs_B_vs_9A_rna-seq_comparison_final.xlsx	unknown	1
GSE124624	GSE124624_Log2_fold_changes.txt.gz	deseq2	1
GSE124123	sheet-results.txt from GSE124123_11844R_Treat_vs_Control_gender.xlsx	deseq2	1
GSE122629	sheet-1448A-rhpS-KB from GSE122629_RhpR_and_RhpRS_RNA-seq_analyzed.xlsx	cuffdiff	0
GSE122486	GSE122486_G510_SOCS3KO_DESeq2.txt.gz	deseq2	1
GSE120399	GSE120399_DiffExpr_Day_25.csv.gz	deseq2	1
GSE115988	sheet-DPY30 mean >10 from GSE115988_Normalized_DESeq.xlsx	deseq2	0
GSE109637	GSE109637_itpr_rmdup_diff_CuffDiff.txt.gz	cuffdiff	1
GSE100396	GSE100396_gene_exp.diff.gz	cuffdiff	1
GSE96871	sheet-All Genes from GSE96871_En1Cre_b-cat-fl_del_Cufflinks.xlsx.gz	cuffdiff	0
GSE111329	GSE111329_tumor_Treg_gene_exp.diff.gz	cuffdiff	0
GSE117977	sheet-All from GSE117977_pep2_RNA_seq_Expression_upload.xlsx	cuffdiff	0
GSE113650	GSE113650_RNA-seq_BRCA_CellLine_CuffDiff_GEO_submit.txt.gz	cuffdiff	1
GSE118663	GSE118663_SFR_vs_WT_counts_normalized_relative_to_library_size.txt.gz	deseq2	1
GSE116986	GSE116986_CUFFDIFF_gene_exp.diff.gz	cuffdiff	0
GSE117961	sheet-BDNFIV from GSE117961_BDNF_dCas9VPR_targeting.xlsx	deseq2	1
GSE111079	sheet-p<=1; FC>=1 from GSE111079_DIFFEXPR_EXPORT319_DATASET396.xlsx	unknown	1
GSE104232	GSE104232_AllData_combined_GEO.txt.gz	deseq2	1
GSE126939	GSE126939_SHPKO_vs_WT.txt.gz	edger	1
GSE119008	sheet-org from GSE119008_Japanese_quail_skin_samples-DEGs.xlsx	unknown	0
GSE125603	GSE125603_experiment_A_FC.txt.gz	limma	1
GSE126840	GSE126840_GSCs_DE.csv.gz	edger	1
GSE116639	sheet-Sheet1 from GSE116639_mass_M.xlsx	deseq2	1
GSE126707	sheet-Sheet1 from GSE126707_GFP+ve_GFP-ve.xlsx	cuffdiff	1
GSE106093	GSE106093_DESeq2_6-8h_Pros.csv.gz	deseq2	1
GSE102116	GSE102116_gene_exp1.diff.gz	cuffdiff	1
GSE78178	GSE78178_processed_data.txt.gz	cuffdiff	0
GSE107872	GSE107872_deseq.input.txt.gz	deseq2	0
GSE126585	GSE126585_AM.EV_AM.anc1_results.csv.gz	deseq2	1
GSE109369	GSE109369_3h-gene_exp.txt.gz	cuffdiff	0
GSE110723	GSE110723_H99_v_cdc50_results.csv.gz	deseq2	1
GSE126458	GSE126458_gene_exp.diff.gz	cuffdiff	0
GSE103203	GSE103203_ishi_gene_exp.txt.gz	cuffdiff	0
GSE97113	sheet-RNA_wt_v_ad_4m_f from GSE97113_Supplemental_file_1_genelists.xlsx	deseq2	1
GSE95173	GSE95173_adipocyte_ctrl_shR.diff.gz	cuffdiff	1
GSE122834	GSE122834_processed_data.txt.gz	deseq2	1
GSE116475	GSE116475_KO_v_WT.deseq.csv.gz	deseq2	1
GSE125578	GSE125578_20190114_Stim_Wnt.csv.gz	deseq2	1
GSE125472	GSE125472_20181220_Results_Wnt_Signature_ALL.txt.gz	deseq2	0
GSE115828	GSE115828_DE_analysis.txt.gz	limma	1
GSE102243	GSE102243_gene_exp_FVP_1hr_RNAseq.diff.gz	deseq2	1
GSE93758	sheet-Sheet1 from GSE93758_CountData_AllGenes.xlsx	deseq2	1
GSE126164	sheet-Sheet1 from GSE126164_CuffDiff_DG_nuclei_KS1.xlsx	cuffdiff	0
GSE98073	sheet-B6M-SryHiM from GSE98073_CuffdiffOutput.xlsx.gz	cuffdiff	0
GSE95822	sheet-DESeq2.Old-vs-Young-Comparison from GSE95822_DESeq2.Old-vs-Young-Comparison.xlsx	deseq2	1
GSE120253	GSE120253_REST--_versus_REST++_DiffExpr.txt.gz	deseq	0
GSE107415	GSE107415_F1_Males_ProcessedData.txt.gz	edger	1
GSE106339	sheet-GOATKvsWT without 1139 and 1120 from GSE106339_CAGRF11628_GOATKOvsWT_NoOutliers.xlsx	limma	1
GSE77486	sheet-K48M control vs. from GSE77486_2_BATCH_NGS_EDGE_analysis.xlsx	edger	0
GSE125917	GSE125917_EthanolvsControl.txt.gz	deseq2	1
GSE125896	sheet-Sheet1 from GSE125896_Processed_Data.xlsx	edger	1
GSE92936	GSE92936_gene_exp.diff.gz	cuffdiff	0
GSE77874	GSE77874_wt14_5aoe14_5.txt.gz	deseq	1
GSE125802	GSE125802_gene_exp.diff.gz	cuffdiff	1
GSE125776	GSE125776_gene_exp_diff.xls.gz	cuffdiff	1
GSE111437	sheet-all_2Gy_Vs_0Gy_6h from GSE111437_hmeRNASeq_2Gy_Vs_0Gy_6h.xlsx.gz	deseq2	0
GSE108960	GSE108960_wt_vs_mutants.tabular.txt.gz	cuffdiff	1
GSE125642	GSE125642_SOX4unstrandedgene_exp.diff.gz	cuffdiff	1
GSE120725	GSE120725_table_zero_mM_K_vs_control.txt.gz	edger	1
GSE125577	GSE125577_HiBEC_Ctrl_vs_HiBEC_TGFb.diffexp.rpkm.tsv.gz	edger	1
GSE121214	GSE121214_Processed_data_Dlx12_mut.txt.gz	unknown	1
GSE121213	GSE121213_Pax6_Mutants_E16_Neocortex.txt.gz	unknown	0
GSE120161	GSE120161_ss10-inp0.diff.gz	cuffdiff	0
GSE109951	sheet-NC_009085_transcripts from GSE109951_TS_2R-2S_vs_ATCC.xlsx	rockhopper	0
GSE115967	GSE115967_DESeq2_results_GMP_cells_Tet2KO_vs_WT.txt.gz	deseq2	1
GSE125303	sheet-core_table from GSE125303_RNA-abundance_values_for_ALL_samples.xlsx	unknown	1
GSE118004	GSE118004_Differential_Gene_expression_Analysis_results_mir210KO_vs_WT.txt.gz	deseq2	1
GSE109409	GSE109409_edgeR_merged_wRPKM_tn20150828_GLMM_20170614dm.txt.gz	edger	0
GSE125178	GSE125178_Piccolis_RNAseq_processed_n1_n2_n5_n6_n7.txt.gz	cuffdiff	0
GSE121515	GSE121515_HMCES_EDGER.txt.gz	edger	0
GSE125073	sheet-core_table from GSE125073_RPKM_values_for_ALL_samples.xlsx	unknown	1
GSE125036	GSE125036_Control_LPS_vs_Dropout_LPS_BM.htseq.edgeR.txt.gz	edger	1
GSE123564	GSE123564_patient_vs_healthy_Riboseq.csv.gz	deseq2	1
GSE121989	GSE121989_counts.48hpf_tet23DMvsWT.txt.gz	deseq2	1
GSE121569	GSE121569_dexseq-all.csv.gz	dexseq	1
GSE120863	GSE120863_sham_DHCA_striatum_mRNA_seq.txt.gz	deseq2	0
GSE125017	GSE125017_edgeR.output.csv.gz	edger	1
GSE125011	GSE125011_RPKM_values_for_ALL_samples.txt.gz	unknown	1
GSE125010	GSE125010_RPKM_values_for_ALL_samples.txt.gz	unknown	1
GSE101496	sheet-Sheet1 from GSE101496_infla_gene_exp.xlsx	cuffdiff	1
GSE114531	GSE114531_untreated_vs_SNP+SHAM.txt.gz	cuffdiff	1
GSE124729	GSE124729_NfixKOvWT_gene_exp.diff.gz	cuffdiff	1
GSE119934	sheet-DE from GSE119934_mH.xlsx	deseq2	1
GSE124761	GSE124761_edgeR_siCTR_t12_relative_to_t0_QLF-test_filtered_1cpm_3rep.csv.gz	edger	1
GSE124753	GSE124753_Gene_expression_count_and_description.csv.gz	unknown	1
GSE117703	GSE117703_collectedDESeqResults--logFoldShrunk.csv.gz	deseq2	0
GSE117557	GSE117557_DEseq_ES009-ES013-ES015_ES010-ES012-ES014_DEG_list.csv.gz	deseq	0
GSE115398	GSE115398_LazyTG_vs_LazyWT.txt.gz	deseq2	1
GSE124664	sheet-71QvsWT from GSE124664_HD_71Q_109Q_DESeq2.xls.gz	deseq2	1
GSE119440	GSE119440_ALL_genes-RNA_seq.txt.gz	unknown	1
GSE124525	GSE124525_deseqall.results.hscg.hsct.txt.gz	deseq	0
GSE115203	GSE115203_EdgeR-WholePBMC.txt.gz	edger	1
GSE121607	GSE121607_limma_DEG_N1-Control_all_genes.txt.gz	limma	1
GSE109378	GSE109378_SKMEL28-SK-P8-2_-xenograft_RNA-seq-full_list.txt.gz	partek	0
GSE121535	sheet-pum2rnaseq_DESeq2_results-with- from GSE121535_RNA-Seq_normalized_counts.xlsx	deseq2	1
GSE120499	GSE120499_BiofilmvsLiquid.complete.txt.gz	deseq2	1
GSE118523	GSE118523_20161109_old_wt_tg.csv.gz	unknown	0
GSE118505	GSE118505_RBM48-umu1_DESeq2_DEAnalysis.csv.gz	deseq2	1
GSE117106	GSE117106_DAY4_NODOX_vs_DOX_fold_change.csv.gz	deseq2	0
GSE116364	GSE116364_IFN_gene_exp.diff.txt.gz	cuffdiff	1
GSE115905	GSE115905_TB_gene_exp.diff.txt.gz	cuffdiff	0
GSE115762	GSE115762_GeneExp_cuffdiff_all.txt.gz	cuffdiff	1
GSE115361	sheet-all.counts.g2_vs_g1.edgeR_all from GSE115361_differentially_expressed_genes_information.xlsx.gz	edger	1
GSE112895	sheet-Fab_B6p from GSE112895_Cougnouxa_ML4_and_FD_counts_log2FC.xlsx	deseq2	0
GSE110694	sheet-CK8.DKO_over_CK5.normal from GSE110694_DKO_Dataset1_DEG.xlsx	deseq2	1
GSE107705	GSE107705_sorted_MF_edgeR_2016_07_06_submitted.csv.gz	edger	1
GSE107228	GSE107228_dnmaml_RNA_seq.txt.gz	deseq2	1
GSE104297	sheet-Tabelle1 from GSE104297_CF_vs_DF_spreadsheet.xlsx	edger	0
GSE100429	GSE100429_Naive-vs-Septic_DESeq2.csv.gz	deseq2	0
GSE124504	GSE124504_Ax_foxo_vs_5905_female_muscle.csv.gz	deseq2	1
GSE117564	GSE117564_Sample_Si_vs_Sample_OE.txt.gz	deseq	0
GSE116756	GSE116756_10033956.1KT_Glu_Exp_KT_Myr_Exp.toptags_edgeR.csv.gz	edger	1
GSE116610	sheet-hsp90 hsrw66 vs hsp90 from GSE116610_gene_expression_level.xlsx	cuffdiff	1
GSE116476	sheet-sevgal4EP3037 vs sevgal4GFP from GSE116476_gene_expression_level.xlsx	cuffdiff	0
GSE114652	GSE114652_trim9_sham_stroke.txt.gz	deseq2	1
GSE111126	GSE111126_Mutt110_vs_Wtcu.txt.gz	cuffdiff	1
GSE108919	GSE108919_CsA_differential_expression.txt.gz	edger	1
GSE104609	GSE104609_ICC8261_SAM_RNAseq_RRBS_DESeq2.csv.gz	deseq2	1
GSE102351	sheet-limma_LEC_VC0-LEC_VC10.txt from GSE102351_EMC_limma_3x5.xlsx	limma	0
GSE100578	GSE100578_A512P_vs_WT.txt.gz	deseq2	1
GSE97286	GSE97286_allGenes_resultsDESeq2_batchCorrected.txt.gz	deseq2	0
GSE84439	GSE84439_ardsVardsBMT.csv.gz	deseq2	0
GSE83360	GSE83360_hg19_CsiRNA_Rsf1siRNA_Cuffdiff_on_data_1__data_2__and_data_17_gene_differential_expression_testing.tabular.txt.gz	cuffdiff	0
GSE123186	GSE123186_Lanno_et_al_2018_Cuffdiff.txt.gz	cuffdiff	0
GSE122047	sheet-WT-vs-hda6_hda9.genes.annot from GSE122047_WT-vs-hda6_hda9.genes.annot.xlsx	unknown	0
GSE112146	sheet-Sheet1 from GSE112146_Cuffdiff_oenocyte_translation_all_samples_annotated.xlsx.gz	cuffdiff	1
GSE124372	GSE124372_Galaxy341-N2-OP50-OG1RF.tabular.txt.gz	cuffdiff	1
GSE113553	GSE113553_insect_control_vs_treat.edgeR.txt.gz	edger	1
GSE111038	GSE111038_AB_vs_ABPG.txt.gz	edger	1
GSE108435	GSE108435_gut_vs_liver.txt.gz	deseq2	1
GSE102543	sheet-p179.Jejunum_naive.PBS_primed.P from GSE102543_p179_normalized_counts_table.xls.gz	deseq2	0
GSE98692	GSE98692_Results.csv.gz	edger	1
GSE124341	GSE124341_MTB_MTB_ESX1.txt.gz	deseq	0
GSE115349	GSE115349_PD09_v_PD11.batch1.novel.gene_exp.diff.txt.gz	cuffdiff	0
GSE104286	sheet-all detected from GSE104286_Gene_differential_expression.xlsx	cuffdiff	0
GSE124314	GSE124314_2018.03.26.uvOnly-SAonly.txt.gz	edger	1
GSE124304	GSE124304_ReadCounts_DeSeqRes.csv.gz	deseq2	1
GSE124206	sheet-For GEO from GSE124206_W83_Gal_processed_file_122018.xlsx	rockhopper	1
GSE120601	GSE120601_edgeR.txt.gz	edger	1
GSE119710	GSE119710_Chaos3MvF_gene_exp.diff.gz	cuffdiff	1
GSE113716	GSE113716_DESeq2_results_t4_vs_t0.txt.gz	deseq2	1
GSE112597	GSE112597_SKilmury_RNAseq_Processed_Data.txt.gz	rockhopper	1
GSE103444	sheet-Complete_geneList_rawCount_Filt from GSE103444_Complete_geneList_rawCount_Filtered_EdgeR.xlsx	edger	1
GSE97738	sheet-origin from GSE97738_hypothalamic_DEG.xls.gz	cuffdiff	1
GSE122726	sheet-MigR_VS_RevA from GSE122726_processed_193.xlsx	deseq2	0
GSE105068	GSE105068_deseq_WT_versus_KO_lung_all_genes.txt.gz	deseq2	1
GSE116230	GSE116230_Smad4ff_vs_Smad4iECKO.deseq.res.csv.gz	deseq2	1
GSE122139	GSE122139_DEseq_SW001_SW002_DEG_list.csv.gz	deseq	0
GSE110192	sheet-ProcessedData from GSE110192_DESeq2_Results_TPM_AbundanceValues_Phase_2.xlsx	deseq2	0
GSE123846	GSE123846_deseq_rpd3s418a.csv.gz	deseq2	0
GSE109065	GSE109065_Shoot_Cuffdiff_result.txt.gz	cuffdiff	1
GSE103415	sheet-res_fc_out from GSE103415_DESeq2_genes_diffexp_by_fc_wildtype_vs_knockout.xls.gz	deseq2	1
GSE115845	GSE115845_gene_exp.diff.gz	cuffdiff	0
GSE111189	GSE111189_diff-Deseq2-R-Oil-vs-85-Oil.txt.gz	deseq2	1
GSE106507	GSE106507_WntLOF_wl_cl_DE.txt.gz	limma	0
GSE106506	GSE106506_WntGOF_DE.txt.gz	limma	0
GSE86950	sheet-Sheet1 from GSE86950_cuffdiff_WGS7_ATCC55737.xlsx	cuffdiff	1
GSE108454	sheet-All_genes_fold_changes_group2_v from GSE108454_All_genes_fold_changes_group2_vs_group3.xlsx	edger	1
GSE107997	sheet-Sheet 1 from GSE107997_AneuSeq_GEO_DESeq.xlsx	deseq2	1
GSE123554	sheet-Sheet1 from GSE123554_payelg_WT_Fis_gene_exp_Final.xlsx	cuffdiff	0
GSE123529	sheet-PMS.edgeR.DEG.all.Annotation from GSE123529_PMS.edgeR.DEG.all.Annotation.xls.gz	edger	0
GSE123459	sheet-CWTvsVWT_0FC from GSE123459_WTCvsWTV.xlsx	deseq2	1
GSE123403	GSE123403_CDK0005_PAO1_results_all.csv.gz	deseq2	1
GSE118994	GSE118994_DESeq2_delta-espL_vs_wt.csv.gz	deseq2	0
GSE116963	GSE116963_TopTags_SUDHL6_GSK591_24hr.txt.gz	edger	1
GSE116850	sheet-shThoc5_773vsNT from GSE116850_RNAseq_shNT_shThoc5_logFC.xlsx	limma	0
GSE107586	GSE107586_DESeq2_analysis.txt.gz	deseq2	1
GSE123300	GSE123300_between_before_and_8wk.after.txt.gz	unknown	1
GSE123277	GSE123277_Control_vs_Deferasirox_Treated.diff.gz	cuffdiff	0
GSE122099	GSE122099_ATXN1_82Q_Tg_Inferior_Olive_5weeks.txt.gz	cuffdiff	0
GSE118108	GSE118108_4groups_gene_exp.diff.gz	cuffdiff	0
GSE111911	GSE111911_gene_exp.diff.gz	cuffdiff	0
GSE110512	GSE110512_gene_exp.txt.gz	cuffdiff	1
GSE121795	GSE121795_ResultsDESeqpaired.csv.gz	deseq2	0
GSE121794	GSE121794_Results_Adult_Skin_Teff_vs_Tregs.csv.gz	edger	0
GSE114927	sheet-DESeq2_RESULTS_AKvsWT from GSE114927_DESeq2_RESULTS_AKvsWT.xlsx	deseq2	1
GSE107165	GSE107165_WT_rep1_rep2_DESeq.csv.gz	deseq	0
GSE119835	GSE119835_PBMC_5_RH-5_media.txt.gz	cuffdiff	0
GSE109461	GSE109461_expression_data.txt.gz	deseq	1
GSE107048	GSE107048_Processed_data.txt.gz	cuffdiff	0
GSE123118	GSE123118_deseq_Y55.csv.gz	deseq2	1
GSE119273	GSE119273_LR73_AC_results.txt.gz	deseq2	1
GSE111877	GSE111877_2018-3_liver_E47Kovswt_shorttermDex_unfiltered.txt.gz	deseq2	0
GSE107529	sheet-rasv12wrnai vs rasv12EP3037 from GSE107529_gene_expression_level.xlsx	cuffdiff	0
GSE80554	GSE80554_gene_exp.diff.gz	cuffdiff	0
GSE123019	GSE123019_Ctr_vs_cKO.diff.exp.xls.annot.xls.gz	unknown	0
GSE123017	GSE123017_RPE1_gene_exp_diff.csv.gz	cuffdiff	0
GSE122995	sheet-CPM from GSE122995_RNA160603DE_Counts_and_Analysis.xlsx.gz	edger	1
GSE122992	GSE122992_DEseq_AR6-AR7-AR13-AR19_AR8-AR9-AR17-AR24_DEG_list.csv.gz	deseq	1
GSE122991	GSE122991_DEseq_AD5-AD64-AD38-AD24_AD2-AD10-AD26-AD50_DEG_list.csv.gz	deseq2	1
GSE122990	GSE122990_DEseq_ARC7-ARC10-ARC16_ARM4-ARM5-ARM6_DEG_list_1_.csv.gz	deseq	1
GSE107839	GSE107839_gene_exp.diff.gz	cuffdiff	0
GSE112874	GSE112874_Capsule_gene_exp.diff.gz	cuffdiff	0
GSE118443	GSE118443_Transcriptome_profile_of_mouse_genes_MEFs_.txt.gz	edger	0
GSE122816	GSE122816_DE_ps.csv.gz	deseq2	0
GSE122796	GSE122796_Gene_Levels.txt.gz	unknown	1
GSE122791	sheet-DEseq_Samples27-28 over 25-26 from GSE122791_TableS4_DEseq_GFP_vs_KLF4.xlsx.gz	deseq2	1
GSE107391	GSE107391_RNAseq_transcript_differential_expression_testing.tabular.txt.gz	cuffdiff	0
GSE89700	sheet-EdgeR_Results from GSE89700_DE.MCF7_T47D.comparison.xls.gz	edger	1
GSE122751	GSE122751_Partek_U_24h_vs_C7_24h_Gene_Diff.txt.gz	partek	1
GSE114528	GSE114528_differential_exp_EVP_TA.tsv.gz	deseq2	1
GSE122679	sheet-Sheet1 from GSE122679_cufflinks_HNPC_v_GBM_comparison.xlsx	cuffdiff	1
GSE122665	GSE122665_PP6fl_flmKC_vs_cKOmKC.diff.exp.annot.txt.gz	unknown	0
GSE116793	GSE116793_FL-E115-Inv1_vs_FL-E115-Inv1DelCTCF.DESEQ2.txt.gz	deseq2	0
GSE110131	GSE110131_Normalized_FPKM.csv.gz	cuffdiff	0
GSE122655	GSE122655_genes.counts.matrix.Mock_vs_Nef.edgeR.DE_results.txt.gz	edger	0
GSE122566	sheet-iAsF0 from GSE122566_iAs_F0_2.5ppm_Gas_RNAseq.xlsx	deseq2	0
GSE114624	GSE114624_tss_group_exp.diff.gz	cuffdiff	0
GSE89796	GSE89796_161107_Supplementary_Information_hMSCMinDiffExp.txt.gz	cuffdiff	0
GSE106934	GSE106934_RBP7vsCtrl.txt_results_EdgeR.txt.gz	edger	0
GSE89857	GSE89857_gene_exp.diff.gz	cuffdiff	0
GSE122483	GSE122483_ren_gene.description.txt.gz	unknown	1
GSE122470	GSE122470_foxo_vs_5905_female_head.csv.gz	deseq2	1
GSE122459	sheet-DESeq2 analysis from GSE122459_normalized_genes_all_samples.xlsx.gz	deseq2	1
GSE116419	sheet-DE table from GSE116419_salivary_capd3-wt.xls.gz	edger	1
GSE115266	GSE115266_Horvath01_DESeq2_Differential_Gene_Expression.csv.gz	deseq2	1
GSE109844	sheet-DESeq2_mouse(1) from GSE109844_CD4low_vs_murine_N_CD4_diff.xls.gz	deseq2	0
GSE122349	GSE122349_res.genes.fat.csv.gz	deseq	1
GSE122343	GSE122343_res.genes.pituitary.csv.gz	deseq	0
GSE120063	GSE120063_MA9LC_C1BKOvsWT_RNAseq_EdgeR.txt.gz	edger	1
GSE122405	GSE122405_hm_deseq.csv.gz	deseq	1
GSE114336	sheet-050418_deseq_RPKM from GSE114336_Merkel_Keratinocytes_DEseq_RPKM.xlsx	deseq2	1
GSE106749	GSE106749_SYZLO-EUCGR-edgeR.tsv.gz	edger	0
GSE106747	GSE106747_SYZLO_DENOVO_edgeR.tsv.gz	edger	0
GSE106746	GSE106746_TRIGL-FAR-EUCGR_edgeR.tsv.gz	edger	0
GSE106741	GSE106741_TRIGL-FAR-DENOVO_edgeR.tsv.gz	edger	0
GSE106740	GSE106740_TRIGL-BDS-EUCGR_edgeR.tsv.gz	edger	0
GSE106738	GSE106738_TRIGL-bds-denovo_edgeR.tsv.gz	edger	0
GSE106736	GSE106736_ARIGU-EUCGR_edgeR.tsv.gz	edger	1
GSE106735	GSE106735_ARIGU_denovo_edgeR.tsv.gz	edger	0
GSE122210	sheet-DMSO_vs_CKBA.diff.exp.annot from GSE122210_DMSO_vs_CKBA.diff.exp.annot.xls.gz	unknown	0
GSE122193	GSE122193_hUCMSC_mock-hUCMSC_MR766_48hpi.genes.xls.gz	edger	1
GSE118915	GSE118915_Ovol2_MutantvsControl_Processed.txt.gz	cuffdiff	1
GSE105790	GSE105790_Young_vs_Aged_gene_exp.txt.gz	cuffdiff	0
GSE105789	GSE105789_F4-80negvsCD301bMphage_isoform.txt.gz	cuffdiff	1
GSE105788	GSE105788_WBvsNW_AP_isoform.txt.gz	cuffdiff	1
GSE121717	GSE121717_ExpressionArray_shSOX10_LN229_CRISPRi_limma_results_table.txt.gz	limma	1
GSE118414	GSE118414_cph2_genes.txt.gz	deseq2	1
GSE122065	sheet-MS2RsaImut4vsMS2contr.comp-anno from GSE122065_Deseq2_MS2_all_samples.xlsx	deseq2	1
GSE122064	sheet-total Comp-Wt from GSE122064_Deseq2_totRNA_DRsaI.xlsx	deseq2	1
GSE115498	GSE115498_cuffdiff_2mmTassel_FPKMvalues.txt.gz	cuffdiff	1
GSE110045	sheet-Ctrl_vs_DAC from GSE110045_Ctrl_vs_DAC_diff_expr.xlsx.gz	deseq2	0
GSE106560	GSE106560_B_LN95_1nM.deseq.shARfl.csv.gz	deseq2	1
GSE121834	GSE121834_C_9.1.VS.9.0-all_genes.txt.gz	edger	1
GSE121833	GSE121833_C_5.5.VS.5.0-all_genes.txt.gz	edger	1
GSE121832	GSE121832_C_4.4.VS.4.0-all_genes.txt.gz	edger	1
GSE121428	GSE121428_RNA-seq_del0.4Mbd11hNCCh_vs_WTd11hNCC.txt.gz	unknown	1
GSE119422	GSE119422_WTvBmi1gene_exp.diff.gz	cuffdiff	0
GSE118217	sheet-KO_AN_vs_WT_AW.txt from GSE118217_AN_vs_AW.xlsx.gz	deseq2	1
GSE114271	sheet-AL_L1vs.DR_L1 from GSE114271_ALDR_F1_progeny_results.xlsx	edger	0
GSE112352	sheet-VNO Gene Cuffdiff from GSE112352_VNO_sample_differential_gene_expression.xlsx	cuffdiff	0
GSE110493	sheet-Hoja1 from GSE110493_Processed_data_OtB1788_to_OtB1791.xlsx	edger	1
GSE108521	GSE108521_RNA-seq_BOFSp2hNCC_vs_WTp2hNCC.txt.gz	unknown	0
GSE97435	GSE97435_JURKAT_DMSO_vs_USP7i9.htseq.edgeR.txt.gz	edger	1
GSE120602	GSE120602_plusCipro.vs.minusCipro.txt.gz	deseq	1
GSE118334	GSE118334_Wnt11_WK_RNAseq_DiffExp.txt.gz	unknown	1
GSE74554	GSE74554_Diff_All_genes_A30_C30.csv.gz	deseq2	1
GSE118371	GSE118371_gene_exp_ColxCol_endosperm_ColxCvi_endosperm.txt.gz	cuffdiff	1
GSE115554	sheet-2x150 @ FDR=0.01 from GSE115554_RNAseq_Genediff_pilot.xlsx	cuffdiff	1
GSE109540	GSE109540_RNAseq.csv.gz	deseq2	1
GSE121725	sheet-Sheet1 from GSE121725_Transcript_differential_expression.xlsx	edger	0
GSE121697	GSE121697_Cufflinks_FPKMs_and_TukeyHSD_results.txt.gz	cuffdiff	0
GSE118490	sheet-HCT116_results_raw_noNA from GSE118490_HCT116_DE_Results.xlsx	deseq2	1
GSE117264	GSE117264_KOPTK.All.Gene.RPKM.txt.gz	edger	1
GSE118232	GSE118232_BP_allgenes_d1vs0_DEseq_binom_naomit.txt.gz	deseq	1
GSE111906	GSE111906_DE_Results.tsv.gz	limma	1
GSE100892	GSE100892_Rovira2017_RNAseq_DEGs.csv.gz	deseq2	1
GSE121278	sheet-deSeq2_8W_vs_6W.txt from GSE121278_DeSeq2_Processed_Data.xlsx	deseq2	1
GSE121222	GSE121222_Colvs35SARF18-OE-2.GeneDiffExp.txt.gz	unknown	1
GSE116819	GSE116819_xlaevisrnaseq-run1-results-diffexpr-genelist-treated-vs-control.csv.gz	deseq2	0
GSE121173	GSE121173_gene_exp.diff.txt.gz	cuffdiff	1
GSE104872	sheet-2h_all_genes from GSE104872_Papachristou_et.al_mRNAseq_result_file.xlsx.gz	deseq2	1
GSE116650	GSE116650_gene_exp.diff.txt.gz	cuffdiff	0
GSE113085	GSE113085_gene_exp.diff.gz	cuffdiff	1
GSE120996	sheet-raw data from GSE120996_fold-change.xlsx	edger	1
GSE120954	sheet-gene_exp.diff from GSE120954_NH7_8_vs_NH5_6_diff_exp.xlsx	cuffdiff	1
GSE104744	GSE104744_CD8_isoform_exp.diff.gz	cuffdiff	0
GSE87848	sheet-all from GSE87848_gene_exp_final.xls.gz	cuffdiff	0
GSE113404	sheet-results_Mat2_OE_wt from GSE113404_DESeq2_results_Mat2_OE_wt.xlsx	deseq2	1
GSE79661	GSE79661_RNAseq_KO-Het.txt.gz	cuffdiff	0
GSE120844	GSE120844_DEG_IFNG_POMIFNG.txt.gz	cuffdiff	1
GSE106371	GSE106371_SupplementalTableS1_counts.txt.gz	deseq2	1
GSE110971	GSE110971_Sm_vs_PBS_Gexon_KwGn_DESeq2-All_2.anntNM.txt.gz	deseq2	0
GSE109740	GSE109740_iDF_mH2A2GFP_6h_over_0h_gene_exp.diff.gz	cuffdiff	1
GSE104607	sheet-all from GSE104607_Fold_change_Data_and_other_analysis_File.xlsx.gz	cuffdiff	0
GSE118796	GSE118796_differential_expression_DESeq2.MDSC_over_MONO.gene.ensembl.count.csv.gz	deseq2	1
GSE120712	GSE120712_WT1_LTP_90min.txt.gz	cuffdiff	1
GSE120708	GSE120708_WT1_delta_mice.txt.gz	cuffdiff	0
GSE119333	GSE119333_BSGX001-vs-BSGX001_thi2.DESeq.diff.txt.gz	deseq2	1
GSE116916	GSE116916_Processed_data_Wareham2.txt.gz	deseq2	1
GSE116915	GSE116915_Microbead_vs_control_raw_data_RNAseq_mouse.define_DESeq2.txt.gz	deseq2	1
GSE115102	sheet-p53KO_and_p53_Cry_TKO_OKs from GSE115102_RNAseq_p53KO_vs_p53CryKO_UV_CuffDiff.xlsx	cuffdiff	1
GSE108749	GSE108749_DMSO-vs-129_results.csv.gz	cuffdiff	1
GSE120544	GSE120544_NC_014387_Xylan_transcripts.txt.gz	rockhopper	0
GSE120241	GSE120241_gene_description.txt.gz	unknown	0
GSE112938	sheet-PRMT1-WT vs. PRMT1-CKO from GSE112938_PRMT1-WT_vs_PRMT1-CKO.xlsx	clc genomics	1
GSE114363	GSE114363_gene_exp.diff.txt.gz	cuffdiff	1
GSE118552	GSE118552_sorted_results.csv.gz	unknown	0
GSE115950	GSE115950_DESeq2_genes_diffexp_by_fc_Migr_mLN_SPF_vs_Migr_pLN_SPF.csv.gz	deseq2	1
GSE112281	sheet-2018_02_15_wt_vs_rrp6D from GSE112281_DEA_2018_02_15_wt_vs_rrp6D.xlsx	deseq2	0
GSE79435	GSE79435_DESeq2_genes_diffexp_by_fc_pLN-GF_vs_pLN-SPF.csv.gz	deseq2	1
GSE114955	sheet-IverNoFood1hrvs.NoIverNoFood1hr from GSE114955_IvermectinFoodNoFood1hr24hr.xlsx	edger	1
GSE104797	GSE104797_Pkd1_KO_vs_WT.csv.gz	edger	0
GSE102780	sheet-ShortRNA.hFASLvsPenti.htseq.edg from GSE102780_SmallRNA.CD95L.50hrs.HeyA8.xlsx	edger	1
GSE102779	sheet-smRNA.droshaKO.50hrs.FasVsVec.h from GSE102779_SmallRNA_CD95L.50hrs.Drosha_ko.xlsx	edger	1
GSE97469	GSE97469_HEPG2_EV_versus_shRNA.csv.gz	deseq2	1
GSE116607	sheet-status = ok from GSE116607_set1_set2_invitro_CD8_GFP_Minus_plus_gene_differential_expression.xlsx	deseq2	0
GSE120053	GSE120053_DEseq.and.EdgeR.All_8578NA_15M_8831AF_15M.annoSub.csv.gz	deseq	1
GSE97352	GSE97352_RNAseq.clone2.result.in_dasatinib-resistant_for_GEO.txt.gz	deseq2	1
GSE114301	GSE114301_S.cerevisiae.mRNA.snRNA.snoRNA.anno_Steinmetz_2013_DESeq2_results_table.txt.gz	deseq2	0
GSE82167	sheet-rsr-vs-rsr+MMC from GSE82167_rsr-vs-rsr+MMC.xlsx	cuffdiff	1
GSE73226	GSE73226_gene_exp.diff.gz	cuffdiff	0
GSE111792	GSE111792_cuffdiff_seedlingB73_FPKMvalues.txt.gz	cuffdiff	1
GSE116329	GSE116329_Mettl16_in_vitro_meth_table.csv.gz	deseq2	1
GSE103729	GSE103729_mRNA.txt.gz	edger	1
GSE119754	GSE119754_condition_res_ct_rv-mct_rv.csv.gz	edger	1
GSE119714	sheet-ASPvsNC15h from GSE119714_ASPvsNC15h.xlsx.gz	limma	0
GSE111379	GSE111379_both34a.vs.controls.star.edgeR.txt.gz	edger	1
GSE108676	GSE108676_Monkey_gene_exp.diff.gz	cuffdiff	1
GSE119622	sheet-Shigella vs. Shigella + for... from GSE119622_shigella_formate_comparrison.xlsx	clc genomics	1
GSE109850	GSE109850_DifferentialAnalysis.txt.gz	cuffdiff	1
GSE101567	GSE101567_Col_vs_Col+INA.Gene.rpkm.txt.gz	unknown	1
GSE119549	sheet-control_6hr_all from GSE119549_control_6hr_all.xls.gz	deseq2	1
GSE119547	GSE119547_mEC_Control_vs_mEC_Stretch.diffexp.rpkm.tsv.gz	edger	1
GSE103537	GSE103537_CD4low_GSE71645_diff.txt.gz	deseq2	1
GSE106440	GSE106440_gene_exp.diff.gz	cuffdiff	0
GSE108675	sheet-Data from GSE108675_DESeq2_results.xls.gz	deseq2	0
GSE103510	GSE103510_MV4_DMSO_A_vs_MV4_AC4_130.id.csv.gz	deseq2	1
GSE116188	GSE116188_cuffdiff_WM1976_scrambled_vs_siSLNCR_number_1.txt.gz	cuffdiff	0
GSE115789	GSE115789_Gene_expression_Cuffdiff.txt.gz	cuffdiff	1
GSE112950	GSE112950_Group1_DESEq2_WT-D_vs_WT-L.tsv.gz	deseq2	1
GSE108800	sheet-Sheet1 from GSE108800_Chr_dox_noDox_gene_exp.xlsx	cuffdiff	0
GSE108798	sheet-noTarget vs CNOT7 from GSE108798_CNOT1_CNOT7_shRNA.xlsx	cuffdiff	0
GSE108794	sheet-noDox vs NLS from GSE108794_ESC_Differentiation_RNA-Seq.xlsx	cuffdiff	0
GSE114987	GSE114987_gene.txt.gz	cuffdiff	1
GSE111666	GSE111666_E12_RNASEQ_HET_v_MUT.txt.gz	cuffdiff	0
GSE119106	GSE119106_dthrB1-dthrB0.txt.gz	deseq2	1
GSE119046	GSE119046_rpoS819_vs_wtrpoS.csv.gz	deseq	0
GSE119025	GSE119025_BSAVSFHR1_Gene_differential_expression.txt.gz	ballgown	1
GSE118918	GSE118918_FACS-RNAseq_DESeq_result.txt.gz	deseq2	1
GSE117032	GSE117032_H33BKI_WT_NPC_vs_FIDD8_NPC_gene_exp_diff.txt.gz	cuffdiff	1
GSE112367	GSE112367_n2.adr2.ip.input.deseq.txt.gz	deseq2	1
GSE108157	sheet-huHrt_ICM.v.NICM_diffexp from GSE108157_huHrt_ICM.v.NICM_diffexp.xlsx	cuffdiff	0
GSE118772	GSE118772_NT_vs_U2.deseq.res.csv.gz	deseq2	1
GSE111227	GSE111227_TruSeq.DESeq2_results.txt.gz	deseq2	1
GSE111012	GSE111012_450_vs_Phi80.txt.gz	deseq2	1
GSE118674	sheet-Deseq2_raw_output from GSE118674_Zhu_processed_data.xlsx.gz	deseq2	0
GSE118656	GSE118656_schulman_kla_v_veh_interaction_results-genelist_2_.csv.gz	deseq2	1
GSE118369	GSE118369_snR4_Mutant_Glucose_vs_BY_Control_Glucose.deseq2.res.tab.gz	deseq2	1
GSE118592	GSE118592_day10_results.txt.gz	deseq2	1
GSE118566	GSE118566_gene_exp.diff.gz	cuffdiff	0
GSE103264	GSE103264_edgeR_analysis_GEOformat.txt.gz	edger	1
GSE118501	GSE118501_diffexpr-results.csv.gz	deseq2	0
GSE115811	GSE115811_WT_InjvsWT_C.txt.gz	edger	1
GSE113324	sheet-Comparison5-genes from GSE113324_DJ_Genes_summary.xls.gz	edger	1
GSE110646	GSE110646_Cuffdiff_gene_expression_March2016_reformat.csv.gz	cuffdiff	0
GSE110163	GSE110163_Smad23DKO_EpiLC_DESeq.Result.Table_FULL.DEDUP.txt.gz	deseq2	1
GSE118326	GSE118326_lymphocytes_WT_vs_leukemia_WT.htseq.edgeR.txt.gz	edger	1
GSE118423	GSE118423_alc.csv.gz	deseq2	1
GSE102546	GSE102546_cuffdiff.gene_exp.diff.gz	cuffdiff	0
GSE107434	GSE107434_RNASeq-mice-CTX-6week_cuffdiff_KOvsWT_genes.txt.gz	cuffdiff	1
GSE106947	GSE106947_hyperedited_sites_annotation.txt.gz	edger	1
GSE118239	GSE118239_RP.gene_exp.diff.gz	cuffdiff	0
GSE102713	GSE102713_BPC-bpcBAresponse.edgeR_de_total.txt.gz	edger	1
GSE102589	GSE102589_DEseq_results.csv.gz	deseq	0
GSE116815	GSE116815_DESeq2_DPlike_ASL.txt.gz	deseq2	1
GSE118135	sheet-NKT st1 C vs. NKT st1 K-Tot... from GSE118135_Processed_data_file_Inoue.xlsx.gz	unknown	0
GSE60538	GSE60538_CuffDiff-Data_TSS.txt.gz	cuffdiff	0
GSE117978	GSE117978_groupBvsgroupA.complete.txt.gz	deseq2	1
GSE109976	GSE109976_DESeq2_1.12.4.FIBvsVCTB.txt.gz	deseq2	1
GSE102231	GSE102231_ITeffhi_vs_ITefflo.gene_exp.diff.gz	cuffdiff	0
GSE67855	GSE67855_Brain.Ctrl.KO.RNAseq.cuffdiff.txt.gz	cuffdiff	0
GSE116462	GSE116462_Lncenc1_KD_deseq_table.txt.gz	deseq2	1
GSE116458	GSE116458_nESCs_EpiLSCs_desep_table.txt.gz	deseq2	1
GSE112401	GSE112401_cuffdiff_gene_exp.txt.gz	cuffdiff	0
GSE107306	GSE107306_DeSeq2_Glucose-T1_vs_Glucose-T2.csv.gz	deseq2	1
GSE98941	GSE98941_NvsT.csv.gz	deseq2	1
GSE91388	GSE91388_DESeq2_output.txt.gz	deseq2	1
GSE103361	GSE103361_RNA_edgeR_output.txt.gz	edger	1
GSE98343	GSE98343_CB1.2_Mtf2.Sh7_gene_exp.diff.gz	cuffdiff	1
GSE114917	GSE114917_High_vs_Low_LP4_removed_all_genes.tsv.gz	deseq2	1
GSE110073	GSE110073_DESeq_Trub_CO_vs_CBS.csv.gz	deseq	0
GSE102041	sheet-Early Log Phase from GSE102041_DESeq2_output.xlsx	deseq2	0
GSE117828	GSE117828_treatment_H1N1_H3N2_tophat_results.csv.gz	deseq2	0
GSE102003	GSE102003_Control_v_BMS-21_1h.csv.gz	deseq2	1
GSE117710	sheet-SickVsHealthy from GSE117710_CAGRF11906_SickVsHealthy.xlsx	limma	1
GSE117682	GSE117682_gene_exp.diff.gz	cuffdiff	0
GSE113500	sheet-CtlStarvedvsLTDauerStarved from GSE113500_DauerF3_FedStarved_results.xlsx	edger	0
GSE115636	sheet-Sheet1 from GSE115636_normalized_abundance_measurements.xlsx	edger	0
GSE72286	GSE72286_560I_Ter119+-gene_exp.diff.gz	cuffdiff	1
GSE117610	GSE117610_PC9_parental_vs_DTC.csv.gz	deseq2	1
GSE101877	GSE101877_MOC_allgenes_edgeR.txt.gz	edger	1
GSE117559	GSE117559_gene_exp.diff.gz	cuffdiff	0
GSE101833	GSE101833_ETS1_gene_exp_all.txt.gz	cuffdiff	0
GSE117433	GSE117433_37flow_v_37static.RNAseqgene_exp.diff.gz	cuffdiff	1
GSE112368	GSE112368_WT_Ctrl-ahl10-1_Ctrl.deseq.csv.gz	deseq2	0
GSE108392	sheet-Results from GSE108392_Mira_RNA_DESeq_results_comparison.xlsx	deseq2	1
GSE117229	GSE117229_Galaxy247-_Cuffdiff_on_data_212__data_203__and_others_gene_differential_expression_testing_.txt.gz	cuffdiff	1
GSE107578	GSE107578_gene_exp.diff.gz	cuffdiff	1
GSE114998	sheet-Sheet1 from GSE114998_Spreadsheet1_CT_Repbase.xlsx	deseq	0
GSE114463	GSE114463_DESeq2_genes_diffexp_by_fc_N2_60_vs_O2_60.csv.gz	deseq2	1
GSE101458	sheet-Sheet1 from GSE101458_Lnc23_WT_KO_normalizedExpression.xlsx	deseq2	1
GSE116977	GSE116977_comp3_CMV_primary_v_CGRP_all_data_corrected_no_sva_top_hits.txt.gz	limma	1
GSE112936	GSE112936_Galaxy73-_OG1RF_vs_D983_BHI_transcript_differential_expression_testing_.txt.gz	cuffdiff	0
GSE116866	GSE116866_murine_3group_normalized_matrix.csv.gz	deseq2	1
GSE116865	GSE116865_human_normalized_matrix.csv.gz	deseq2	1
GSE116776	GSE116776_KO_vs_WT.txt.gz	deseq2	1
GSE102595	sheet-Expression_DESEQ3rep2cond from GSE102595_SupplementalTable_Expression_and_SplicingChanges.xlsx	deseq	1
GSE106943	sheet-Sheet1 from GSE106943_RNAseq.xlsx	unknown	1
GSE103776	GSE103776_gene_exp_ABI.diff.gz	cuffdiff	1
GSE116701	GSE116701_processed_data.txt.gz	unknown	0
GSE115172	GSE115172_WTAvsRes4.txt.gz	deseq2	0
GSE109199	sheet-Sheet1 from GSE109199_thorax.RNAprocessed.ds-dnmt1_16_24_26.control_1_2_34.xlsx	edger	0
GSE116587	sheet-RffG_gene_exp from GSE116587_Littleetal_RNASEQ.xlsx	cuffdiff	1
GSE116582	sheet-IC9C vs. t3a(2) IC9C vs. t3... from GSE116582_Processed_data.xlsx	clc genomics	0
GSE115606	GSE115606_piRNA.txt.gz	deseq2	1
GSE84699	GSE84699_RNAseq_cpx_vs_dmso_DESeq2.txt.gz	deseq2	1
GSE116499	GSE116499_Control_NB4_vs_JMJD3_NB4.diff.exp.annot.txt.gz	deseq2	0
GSE114673	GSE114673_DIS3L2edgeR.txt.gz	edger	0
GSE114538	GSE114538_Seb1-1_vs_WT_RNA-seq.csv.gz	deseq2	1
GSE101300	GSE101300_HSC_EdgeR_results.txt.gz	edger	0
GSE104366	GSE104366_FoldChange.csv.gz	edger	1
GSE113485	GSE113485_RWPE1_EMPTY_ERG_ERGshELF1.diff.gz	cuffdiff	1
GSE99805	GSE99805_Pelota_vs_Control_II_gene_exp.txt.gz	deseq2	0
GSE90469	GSE90469_hDA_ribo.csv.gz	deseq2	0
GSE79776	GSE79776_Veh_V_EGF_DESeq_Results.txt.gz	deseq2	1
GSE116366	sheet-G_vs_D.known.DESeq2.anno from GSE116366_H_vs_L.known.DESeq2.anno.xlsx	deseq2	1
GSE116087	GSE116087_GD-WT_vs_CM-WT.gene_exp.diff.tsv.gz	cuffdiff	0
GSE109111	GSE109111_NTC-KD_EdgeR.txt.gz	edger	1
GSE104049	sheet-Sheet1 from GSE104049_DESeq2.GMC90mvsNB90m.xlsx	deseq2	1
GSE101465	sheet-All genes from GSE101465_DAH_vs_OR.xls.gz	deseq2	1
GSE116234	GSE116234_full_table_iel_con-iel_leuk.txt.gz	edger	0
GSE103923	GSE103923_Unstr_DE_All_WT_vs_MUT_NormCounts.txt.gz	deseq	0
GSE99401	sheet-Sheet1 from GSE99401_GEO_Bonetti_CommaDB_raw_reads.xlsx	deseq2	1
GSE101883	GSE101883_DESq2_DGE.csv.gz	deseq2	1
GSE106488	GSE106488_gene_exp.diff.gz	cuffdiff	1
GSE99490	GSE99490_gene_exp.diff.gz	cuffdiff	1
GSE115993	GSE115993_NC_007795_transcripts.txt.gz	unknown	0
GSE106652	GSE106652_Eye_JunctionSeq_allGenesResults.csv.gz	deseq2	0
GSE100355	GSE100355_Diff_mcPC_VSMC.txt.gz	deseq2	1
GSE79676	GSE79676_gene_exp.diff.gz	cuffdiff	1
GSE104976	sheet-rRNA_rem_trim_rmdup from GSE104976_SVI_SRSF2_RNAseq_LinNeg_cKitPos_eYFPPos_differential_expression_supplementary.xlsx	unknown	1
GSE106456	GSE106456_Supplemental_table_2.txt.gz	deseq2	1
GSE113333	GSE113333_Typhi_gene_exp.diff.gz	cuffdiff	1
GSE107060	GSE107060_Tsc2_wt_Deseq2.txt.gz	deseq2	1
GSE99211	GSE99211_AnZwijsen_Solid-20180116-diffexpr-results-KO.SetBvsKO.SetA.csv.gz	deseq2	1
GSE115743	GSE115743_TgCd2G3.fpkm.txt.gz	cuffdiff	0
GSE115740	sheet-White_2_V_green_2 from GSE115740_GW.fpkm.xlsx	cuffdiff	1
GSE115739	GSE115739_G3gg.gene_exp.diff.txt.gz	cuffdiff	0
GSE115737	sheet-Sheet1 from GSE115737_All_genes.xlsx	cuffdiff	0
GSE109754	GSE109754_gene_exp.diff.gz	cuffdiff	1
GSE109753	GSE109753_gene_exp.diff.gz	cuffdiff	1
GSE104103	GSE104103_DESeq_table_14-01-14.txt.gz	deseq	1
GSE101545	sheet-DiffExpr_diet_sw2_versus_contro from GSE101545_DiffExpr_diet_sw2_versus_control.xlsx	deseq	0
GSE97795	GSE97795_gene_exp.diff.gz	cuffdiff	1
GSE109806	GSE109806_MockVsRalt_gene_exp.diff.gz	cuffdiff	1
GSE100484	GSE100484_HL-60_Vector_vs_HL60_JMJD3.diff.exp.annot.xls.gz	unknown	0
GSE90906	GSE90906_RNAseq.limma.NPC-WT.tab.gz	limma	1
GSE115371	GSE115371_0hv1N.txt.gz	cuffdiff	1
GSE114814	sheet-KOD_F_1_vs_WT_All from GSE114814_KOD_F_1_vs_WT_All.xlsx	unknown	1
GSE115537	GSE115537_T2_RNA-seq_wt_vs_lsr2mutant_Rockhopper_analysis.csv.gz	rockhopper	0
GSE115474	sheet-Untreated_Control_vs_Treatment. from GSE115474_Untreated_Control_vs_Treatment.genesTABULATED.xls.gz	deseq2	1
GSE108469	GSE108469_HepG2_SB_DE.txt.gz	edger	1
GSE104094	GSE104094_RNAseq-control-VS-HTLtreatment.GeneDiffExp.txt.gz	unknown	1
GSE112634	GSE112634_DESeq2_Expt2_Mir7DKO_cerebellum.txt.gz	deseq2	0
GSE112415	GSE112415_DESeq2_islets.txt.gz	deseq2	0
GSE111150	GSE111150_LL_edgeR_withcount_n3.txt.gz	edger	0
GSE109582	GSE109582_cuffdiff_101817_gene_exp.csv.gz	cuffdiff	1
GSE115272	GSE115272_Chahtane_2018_RNA_DATA.txt.gz	cuffdiff	0
GSE113573	GSE113573_WT_vs_2LA_Input_edgeR_analysis.csv.gz	edger	0
GSE108418	sheet-tagged_EZH2_T372E_overexpressio from GSE108418_tagged_EZH2_T372E_overexpression_vs_tagged_EZH2_T372A_overexpression.DESeq2_Results.xlsx	deseq2	0
GSE108005	GSE108005_gene_exp.diff.gz	cuffdiff	0
GSE102118	GSE102118_C2D8_vs_C1D1.DESeq2_Results.tsv.gz	deseq2	1
GSE108621	GSE108621_DMSO_vs_TSZ_Nec-1s_DESeq.csv.gz	deseq	1
GSE96654	GSE96654_WT_vs_Suz12_head_DESeq.csv.gz	deseq	0
GSE114850	GSE114850_gencode.v19_GENES_counts_GFP-VS-TMPRSS11B.glmLRT.txt.gz	edger	1
GSE102300	GSE102300_diffexpr-results.csv.gz	deseq2	1
GSE100082	GSE100082_group_Flx_TNFa_vs_Flx_Ctl_DEG.txt.gz	edger	1
GSE85906	GSE85906_OnM2_cuffdiff.result.txt.gz	cuffdiff	0
GSE55343	GSE55343_LCCs_RNAseq_processed_data.txt.gz	cuffdiff	0
GSE113979	GSE113979_DESeq2.txt.gz	deseq2	1
GSE109539	sheet-D1.df from GSE109539_LE_cpm.xlsx	edger	1
GSE104152	GSE104152_iTreg_vs_Th0.txt.gz	edger	1
GSE99675	GSE99675_LN-PDR2-PD_vs_LN-WT-PD.txt.gz	deseq2	1
GSE99522	GSE99522_gene_exp.diff.gz	cuffdiff	1
GSE97980	sheet-N2vsnlg_DE from GSE97980_N2_vs_nlg.xlsx	cuffdiff	0
GSE106768	GSE106768_WT_v_rsc1d_gene_differential_expression_testing.txt.gz	cuffdiff	0
GSE102947	GSE102947_DESeq2.DEG.shRNA2.RCHACV.txt.gz	deseq2	1
GSE101577	sheet-Sheet1 from GSE101577_DESeq2.MYC-OEvsCTRL.xlsx	deseq2	1
GSE85653	GSE85653_gene_exp.diff.gz	cuffdiff	1
GSE107564	GSE107564_control.vs.shIMP_75_treated.txt.gz	cuffdiff	1
GSE109443	GSE109443_CRTC3-Bko-SVF_gene_exp.diff.gz	cuffdiff	0
GSE114941	sheet-DeSeq2 from GSE114941_DEseq2.xlsx	deseq2	1
GSE114924	GSE114924_gene_exp_allstrains.diff.gz	rockhopper	0
GSE110677	GSE110677_HMEC_RNAseq.DiffGeneExp.tdt.txt.gz	cuffdiff	0
GSE114781	GSE114781_gene-difference-data-2_h.txt.gz	cuffdiff	0
GSE114702	sheet-GFp-GFsi from GSE114702_Processed_data_file_2_-_DESeq2_results.xlsx	deseq2	1
GSE110521	GSE110521_DESeq2_output_REN_SETD2_6880.txt.gz	deseq2	1
GSE93102	GSE93102_D39_625AA_VS_D39_WT_UT.csv.gz	deseq	0
GSE114705	GSE114705_co_noNEC_gene_exp.diff.gz	cuffdiff	0
GSE108993	sheet-Gene expression from GSE108993_Gene_Expression.xlsx.gz	edger	1
GSE114516	sheet-data2 from GSE114516_processed.xlsx.gz	unknown	1
GSE110327	GSE110327_differential_expression.txt.gz	deseq2	1
GSE101342	GSE101342_All_Genes_LincDUSP_V703_cells_DESeq2.csv.gz	deseq2	1
GSE100829	sheet-Sheet1 from GSE100829_N2_HPL2_J2IP_DESeqResults.xlsx	deseq	1
GSE93386	GSE93386_CART_AML_results.txt.gz	edger	1
GSE112156	GSE112156_PCV2_VR1BL_expression_table.txt.gz	clc genomics	0
GSE100954	GSE100954_WTvsDKO13_gene_exp.diff.gz	cuffdiff	1
GSE98060	GSE98060_Diff_regulated_genes.txt.gz	edger	1
GSE114428	GSE114428_wt_scd6_expressions.txt.gz	deseq	0
GSE108347	GSE108347_gene_exp.diff.gz	unknown	1
GSE107199	sheet-polyIC vs. WT_ctrl_all from GSE107199_polyIC_vs._WT_ctrl_all.xlsx.gz	clc genomics	1
GSE107064	sheet-ProcessedData from GSE107064_DESeq2_Results_TPM_AbundanceValues.xlsx	deseq2	1
GSE107004	sheet-Sheet1 from GSE107004_Tr_Control_vs_GSE107004_HC_Control_gene_expression.xlsx	cuffdiff	0
GSE114346	GSE114346_LEH_differential_expression_analysis_table.csv.gz	deseq2	1
GSE113053	sheet-all_genes from GSE113053_deseq.HSC.bfx338.xls.gz	deseq2	1
GSE114229	GSE114229_DE_genes_MDMs_at_60_hpi_indigenous_verses_crossbred_by_edgeR.txt.gz	edger	0
GSE113794	GSE113794_iPSC_DEG.csv.gz	unknown	1
GSE112903	sheet-Sheet1 from GSE112903_Table_S8_FDC.xlsx	deseq2	1
GSE103742	GSE103742_CUFFDIFF_PLZF_SFD.txt.gz	cuffdiff	0
GSE100421	sheet-gene_exp.diff from GSE100421_E8.5vsE10.5_Cuffdiff_gene_exp.xlsx	cuffdiff	1
GSE114189	GSE114189_msc_lps_0_6_24_hrs_gene_exp.txt.gz	cuffdiff	0
GSE111630	sheet-flgRNA from GSE111630_flg_RNAs.xlsx	edger	1
GSE109322	GSE109322_gene_exp.diff.gz	cuffdiff	1
GSE99598	GSE99598_hp_rna.csv.gz	deseq2	1
GSE104187	GSE104187_Sham_MI_1D_DESeq2_result.txt.gz	deseq2	1
GSE114034	GSE114034_processed_data.txt.gz	cuffdiff	0
GSE107123	sheet-b. R88A from GSE107123_STable1_RbpAMutants_all_genes.xlsx	deseq2	1
GSE110620	GSE110620_groupTTR-RVR.vsPBS.DESeq2.txt.gz	deseq2	0
GSE101788	GSE101788_gene_exp.diff.gz	cuffdiff	1
GSE88735	GSE88735_genes.edgeR_results.txt.gz	edger	1
GSE80776	GSE80776_gene_exp.diff.gz	cuffdiff	0
GSE113519	GSE113519_condition.DESeq2_results_allgenes.csv.gz	deseq2	1
GSE110998	sheet-gene_exp.diff from GSE110998_gene_exp_N2_vs_fog2_N6_PC_GEO.xlsx.gz	cuffdiff	0
GSE110434	GSE110434_iPSC_OB_and_iPSC.txt.gz	deseq2	1
GSE109006	GSE109006_AM_Gore_Oct2016_RNAseq.txt.gz	deseq2	1
GSE108898	GSE108898_deseq2_analysis_cml39_vs_wt.txt.gz	deseq2	1
GSE106390	sheet-All from GSE106390_gene_exp2.xls.gz	cuffdiff	1
GSE103457	sheet-Galaxy150-(Cuffdiff_on_data_15, from GSE103457_P2_RNASEQ_WT_v_MUT.xlsx	cuffdiff	0
GSE102369	GSE102369_deseq_differential_expression_results.txt.gz	deseq2	1
GSE102368	sheet-sheet 1 from GSE102368_deseq_differential_expression_results.xlsx	deseq	0
GSE99803	sheet-sheet1 from GSE99803_Fundc1-MKO_VS_WT_fpkm_gene_exp.xlsx	cuffdiff	1
GSE113648	sheet-RNAseq from GSE113648_RNAseq_HGPS_cell_lines_vs_control.xlsx	cuffdiff	1
GSE108864	GSE108864_Pkd1_Pkd2_summary.csv.gz	edger	1
GSE97186	sheet-Analysis from GSE97186_Expression_data.xlsx	clc genomics	0
GSE113707	GSE113707_WT_vs_Mut.txt.gz	edger	1
GSE112878	sheet-TosR-Emp_expression_noEBG_Annot from GSE112878_TosR-Emp_expression_Annot.xls.gz	edger	1
GSE104850	GSE104850_miRNA_DEseq2_result.csv.gz	deseq2	0
GSE113688	GSE113688_WH_30days_Gene_Exp.txt.gz	cuffdiff	0
GSE113683	GSE113683_DESeq2_res_Ax35_10x_vs._WT.csv.gz	deseq2	1
GSE110374	GSE110374_Complete_genelist_wtPD_vs_input.csv.gz	edger	1
GSE104906	GSE104906_Differentially_expressed_genes_females_3wks.txt.gz	deseq2	1
GSE100539	GSE100539_DESeq_74A_highPi_vs_lowPi.csv.gz	deseq	0
GSE98258	GSE98258_annotated_diffana_exp30j_p30+--p30++.txt.gz	deseq	0
GSE113252	sheet-DESeq.H_VS_K from GSE113252_DESeq.H_vs_K.xlsx.gz	deseq	0
GSE113240	GSE113240_eworo_vs_OreR_gene_exp_diff_Cuffdiff.txt.gz	cuffdiff	1
GSE113231	GSE113231_pde_expression_data_112413.txt.gz	cuffdiff	0
GSE107369	GSE107369_lncRNA_FPKM.txt.gz	edger	1
GSE99247	GSE99247_GEO_gene_exp_JNA_NF.txt.gz	cuffdiff	0
GSE103400	GSE103400_HNC3-_vs_+.txt.gz	deseq	1
GSE97868	GSE97868_Suppl_Diff_Exp_Results_24_6-vs-36_0.txt.gz	deseq2	0
GSE113114	GSE113114_Het_vs_KO.txt.gz	cuffdiff	0
GSE113032	GSE113032_shCont_vs_shJMJD3.txt.gz	edger	1
GSE97769	GSE97769_Diff_Exp_Results_24_0-vs-24_6.txt.gz	deseq2	0
GSE108872	GSE108872_ControlandsiTet1and2_RPKM.txt.gz	unknown	1
GSE98407	sheet-Normal water vs. 2%DSS vs. ... from GSE98407_Normalwater_vs_2_DSS_vs_2_DSS_+_ER-464196-01.xlsx	clc genomics	0
GSE95371	GSE95371_gene_exp.diff.gz	cuffdiff	0
GSE111294	GSE111294_female_gene_exp.diff.gz	cuffdiff	0
GSE112778	GSE112778_WT_KO_TFH_CD2AP_Differential.txt.gz	cuffdiff	0
GSE109083	sheet-NPC1-WT_PBSvsNPC1-WT from GSE109083_Cougnouxa_DEG.xlsx	deseq2	1
GSE104604	sheet-EIF5A_results from GSE104604_EIF5A_RNA-seq_genes.xls.gz	deseq2	1
GSE101942	GSE101942_DESeq_Neuron_results.txt.gz	deseq	0
GSE111322	GSE111322_group_miR_150_Differential_Expression.txt.gz	limma	1
GSE108907	sheet-Neutrally_Regulated from GSE108907_DGE_Ref_55_kPa_Test_2_kPa_Report.xlsx.gz	cuffdiff	0
GSE96555	GSE96555_DESeq.ctrl48hVstatsf148h-orig-FDR1.1.txt.gz	deseq	0
GSE100449	GSE100449_gene_exp.diff.gz	cuffdiff	1
GSE96722	sheet-Celine_F1N-hippocampus_2015_gen from GSE96722_F1N-hippocampus_cuffdiff.xls.gz	cuffdiff	1
GSE79879	sheet-All from GSE79879_processed_data.xls.gz	cuffdiff	0
GSE105406	GSE105406_DE_ResALL_PTCD1_control.csv.gz	deseq2	1
GSE104599	GSE104599_7H9vsPBS_low-read-rm.csv.gz	deseq2	1
GSE97357	GSE97357_SK36-treated-vs-Untreated-SK36.txt.gz	unknown	1
GSE112499	GSE112499_Nav1.8_Tsc2_DESeq2.csv.gz	deseq2	1
GSE112092	GSE112092_GlutiPenRNAseqforGEO.txt.gz	rockhopper	1
[truncated: 1,427 more rows]
