# Supplementary material for: A field-wide assessment of differential expression profiling by high-throughput sequencing reveals widespread bias
Source: PLoS Biol. 2023 Mar 2;21(3):e3002007. doi: 10.1371/journal.pbio.3002007 (PMC10013925; doi:10.1371/journal.pbio.3002007)
Supplement: S14 Data — (CSV) [file pbio.3002007.s031.csv]

Accession	id	de_tool	anticons
GSE100009	GSE100009_H1299.shZZZ3-2.all.edgeR.txt.gz	edger	1
GSE100035	sheet-deseq2_SNL from GSE100035_Supplementary_Table_3.xlsx	deseq2	0
GSE100039	GSE100039_DiffBind_ConsPeaks_Annots_mm10_122315.txt.gz	edger	0
GSE100045	sheet-DESeq2_res_all.txt from GSE100045_DESeq2_final.xls.gz	deseq2	1
GSE100062	GSE100062_GFPposVSneg_toptags_edgeR.annotated.csv.gz	edger	1
GSE100075	GSE100075_cuffdiff_MCF7_gene_exp.txt.gz	cuffdiff	0
GSE100077	GSE100077_DifferentialExpression.csv.gz	limma	0
GSE100082	GSE100082_group_Flx_TNFa_vs_Flx_Ctl_DEG.txt.gz	edger	1
GSE100092	GSE100092_splicing.diff.gz	unknown	0
GSE100102	sheet-cGAS KO MEF_vs_WT MEF from GSE100102_cGAS-WT.logFC.xlsx	limma	1
GSE100146	GSE100146_RESULTS.c_d.total.txt.gz	deseq2	1
GSE100148	GSE100148_NB_EPZ_RNA-gene_exp.txt.gz	cuffdiff	0
GSE100183	GSE100183_shRNA-b_v_scramble.limma.txt.gz	limma	0
GSE100188	sheet-K vs. ALS_unannotated from GSE100188_K_vs._ALS_unannotated_all.xlsx.gz	clc genomics	0
GSE100203	sheet-Witola_results_rat_04may16 from GSE100203_RAT.xlsx	edger	0
GSE100236	GSE100236_ventralH_Homecage_vs_Handling.csv.gz	edger	1
GSE100245	GSE100245_Genes-exp-annot.txt.gz	cuffdiff	0
GSE100277	GSE100277_Mett3_gene_exp.diff.gz	cuffdiff	0
GSE100285	GSE100285_gene_list_sch.csv.gz	edger	0
GSE100287	GSE100287_PASS4_denovo_transcripts.txt.gz	deseq	1
GSE100290	GSE100290_L_M_positive_vs_L_M_negative.txt.gz	clc genomics	0
GSE100332	GSE100332_Input_Mett3gene_exp.diff.gz	cuffdiff	0
GSE100347	GSE100347_edgeR_shGAS41_vs_shNT.tsv.gz	edger	1
GSE100355	GSE100355_Diff_mcPC_VSMC.txt.gz	deseq2	1
GSE100358	sheet-Sheet1 from GSE100358_Ern1-LKO_VS_WT_fpkm_gene_exp.xlsx	cuffdiff	0
GSE100367	GSE100367_CL6566_vs_CL6364_processed.txt.gz	deseq2	0
GSE100369	GSE100369_CL5758_vs_CL5960_processed.txt.gz	deseq2	0
GSE100392	GSE100392_processed_results.xls.gz	cuffdiff	1
GSE100396	GSE100396_gene_exp.diff.gz	cuffdiff	1
GSE100414	GSE100414_DN345_KK43_DESeq2.txt.gz	deseq2	1
GSE100421	sheet-gene_exp.diff from GSE100421_E8.5vsE10.5_Cuffdiff_gene_exp.xlsx	cuffdiff	0
GSE100429	GSE100429_Naive-vs-Septic_DESeq2.csv.gz	deseq2	0
GSE100449	GSE100449_gene_exp.diff.gz	cuffdiff	0
GSE100460	GSE100460_edgeR_shCon_EB_Day6_vs_shCon_EB_Day0.tsv.gz	edger	0
GSE100484	GSE100484_HL-60_Vector_vs_HL60_JMJD3.diff.exp.annot.xls.gz	unknown	0
GSE100539	GSE100539_DESeq_74A_highPi_vs_lowPi.csv.gz	deseq	0
GSE100545	GSE100545_Expression.Table.txt.gz	unknown	1
GSE100547	GSE100547_Expression.Table.txt.gz	unknown	1
GSE100578	GSE100578_A512P_vs_WT.txt.gz	deseq2	0
GSE100582	GSE100582_19606vs19606M1.txt.gz	clc genomics	0
GSE100631	GSE100631_UUO1_vs_NC1.Differential_analysis_results.xls.gz	cuffdiff	0
GSE100632	GSE100632_gene_exp.diff.txt.gz	cuffdiff	0
GSE100635	sheet-Heart (Sham vs. H_ANS vs. H... from GSE100635_Heart_Shamvs.H_ANSvs.H_ANS_H3a.xlsx	clc genomics	0
GSE100652	GSE100652_WTL1_vs_nosL1_smartseq_exp.diff.gz	cuffdiff	0
GSE100659	sheet-kn_ku_psql from GSE100659_bth_rnaseq_deg.xlsx	unknown	1
GSE100678	sheet-Differential gene expression from GSE100678_processed_data.xlsx	cuffdiff	0
GSE100727	GSE100727_FLe105_vs_HLe110_GLMRobustDisp_edgeR.txt.gz	edger	1
GSE100732	GSE100732_DESeq2.results.txt.gz	deseq2	0
GSE100765	sheet-Sheet1 from GSE100765_Combined_processed_data.xlsx	rockhopper	1
GSE100785	sheet-Sheet1 from GSE100785_htcounts_NormalTissue_paired_cpm.xls.gz	deseq2	0
GSE100822	GSE100822_KOP_vs_KO_CPM_log2FC_FDR_complete_table.txt.gz	edger	1
GSE100823	GSE100823_DESeq2_block.allSamples.idMap.txt.gz	deseq2	0
GSE100829	sheet-Sheet1 from GSE100829_N2_HPL2_J2IP_DESeqResults.xlsx	deseq	0
GSE100892	GSE100892_Rovira2017_RNAseq_DEGs.csv.gz	deseq2	1
GSE100908	sheet-gene_exp from GSE100908_Gene_expression_HP_vs_LP.xlsx	cuffdiff	0
GSE100954	GSE100954_WTvsDKO13_gene_exp.diff.gz	cuffdiff	0
GSE100990	GSE100990_RNA_Seq_Nr4a1_CDKO_HSC_DESeq2_output.txt.gz	deseq2	0
GSE101084	sheet-October24genes from GSE101084_All_downstream_transcripts_17.xlsx	edger	0
GSE101134	sheet-S5 DEseq data from GSE101134_processed_data.xlsx	deseq2	1
GSE101157	sheet-All data large RNA from GSE101157_LargeRNA.shL1.100hrs.293T.xlsx.gz	deseq2	0
GSE101167	sheet-All data large RNA from GSE101167_LargeRNA.siL3-IDT_Dharmacon.48hrs.HeyA8.xlsx.gz	deseq2	0
GSE101232	sheet-All data large RNA from GSE101232_LargeRNA.CD95L.50hrs.HeyA8.xlsx.gz	edger	0
GSE101234	sheet-All data large RNA from GSE101234_LargeRNA.shL3.50_100hrs.293T.shR6.50_100hrs.HeyA8.xlsx.gz	deseq2	0
GSE101241	sheet-rnaseq_C15vsHTERT_R2R3R4.deseq2 from GSE101241_rnaseq_C15vsHTERT_R2R3R4.deseq2.refseq.results_INVITRO.xlsx	deseq2	0
GSE101300	GSE101300_HSC_EdgeR_results.txt.gz	edger	0
GSE101342	GSE101342_All_Genes_LincDUSP_V703_cells_DESeq2.csv.gz	deseq2	1
GSE101391	GSE101391_Supp_data_1-RNA-seq_results.txt.gz	cuffdiff	0
GSE101403	GSE101403_Cuffdiff_Day3ci.txt.gz	cuffdiff	0
GSE101424	GSE101424_pleb-VS-pYthA.GeneDiffExp.xls.gz	unknown	1
GSE101430	sheet-Sheet 1 from GSE101430_Combined_processed_data_plant.xlsx.gz	deseq2	0
GSE101458	sheet-Sheet1 from GSE101458_Lnc23_WT_KO_normalizedExpression.xlsx	deseq2	0
GSE101465	sheet-All genes from GSE101465_DAH_vs_OR.xls.gz	deseq2	1
GSE101480	GSE101480_Group370_vs_GroupCtrl.all.gene.result.txt.gz	deseq	1
GSE101484	sheet-CCR4KO DEseq2 all replicates from GSE101484_SuppTable3_Complete_RNAseq_DEseq2_output.xlsx	deseq2	1
GSE101494	GSE101494_gene_deg_chr.txt.gz	cuffdiff	0
GSE101496	sheet-Sheet1 from GSE101496_infla_gene_exp.xlsx	cuffdiff	0
GSE101510	GSE101510_IRF4_master_table.csv.gz	cuffdiff	0
GSE101514	GSE101514_gene_exp.txt.gz	cuffdiff	0
GSE101545	sheet-DiffExpr_diet_sw2_versus_contro from GSE101545_DiffExpr_diet_sw2_versus_control.xlsx	deseq	0
GSE101566	GSE101566_CuffDiff_diff_gene_exp.tabular.txt.gz	cuffdiff	0
GSE101567	GSE101567_Col_vs_Col+INA.Gene.rpkm.txt.gz	unknown	0
GSE101577	sheet-Sheet1 from GSE101577_DESeq2.MYC-OEvsCTRL.xlsx	deseq2	0
GSE101596	sheet-S14203_wo5 from GSE101596_S14203_genesdiff_wo5.xlsx	unknown	0
GSE101605	GSE101605_gene_exp.diff.txt.gz	cuffdiff	0
GSE101643	GSE101643_Z-STIM_vs_WT-STIM_diffexp.txt.gz	unknown	0
GSE101655	GSE101655_NPC-hESC_FPKM.txt.gz	cuffdiff	0
GSE101657	sheet-EDGER.annot.txt from GSE101657_Kidney_RNAseq_summary.xlsx.gz	edger	0
GSE101664	GSE101664_Darz2r_gene_exp.diff.gz	cuffdiff	0
GSE101668	GSE101668_RKO-PRDM1beta-OE_vs_RKO-PRDM1-KO_DESeq2.csv.gz	deseq2	0
GSE101762	sheet-srt1_arivsC2H4_gene_exp.diff from GSE101762_srt1srt2_arivsC2H4.xlsx	cuffdiff	0
GSE101788	GSE101788_gene_exp.diff.gz	cuffdiff	0
GSE101797	GSE101797_Galaxy333-Cuffdiff_gene_differential_expression_testing.txt.gz	cuffdiff	0
GSE101801	GSE101801_gene_exp.diff.gz	cuffdiff	0
GSE101821	GSE101821_QUANTseq_MV-4-11-B_NA_Flavopiridol_2.5mgkg_2h_NA_NA_NA_NA_J5696-J5755-J5809-J5863-J5714-J5746-J5800_dge.tsv.gz	deseq2	0
GSE101823	GSE101823_ip.res.csv.gz	deseq2	0
GSE101833	GSE101833_ETS1_gene_exp_all.txt.gz	cuffdiff	0
GSE101868	GSE101868_Human_Macrophages_Epithelium.txt.gz	cuffdiff	0
GSE101877	GSE101877_MOC_allgenes_edgeR.txt.gz	edger	1
GSE101883	GSE101883_DESq2_DGE.csv.gz	deseq2	1
GSE101898	GSE101898_Galaxy123-_CellXtype_QKO_vs_QT7L1_.tabular.txt.gz	deseq	0
GSE101909	GSE101909_E16.5_MT_vs_E16.5_Ctrl_DESeq2_result_files.txt.gz	deseq2	0
GSE101911	sheet-250 ppm from GSE101911_RNA-seq_results_of_DvH_CuO.xlsx	unknown	0
GSE101939	GSE101939_WT_E16_H2ZKO_E16.anno.txt.gz	unknown	0
GSE101942	GSE101942_DESeq_Neuron_results.txt.gz	deseq	0
GSE101993	GSE101993_gene_exp.diff.gz	cuffdiff	0
GSE101994	GSE101994_bfx564.deseq.csv.gz	deseq2	0
GSE101995	GSE101995_bfx556.deseq.csv.gz	deseq2	0
GSE101996	GSE101996_bfx319.2month.table1.csv.gz	deseq2	0
GSE102003	GSE102003_Control_v_BMS-21_1h.csv.gz	deseq2	0
GSE102041	sheet-Early Log Phase from GSE102041_DESeq2_output.xlsx	deseq2	0
GSE102047	GSE102047_v7.1.PGCvsENDO.results.csv.gz	edger	1
GSE102060	GSE102060_BPA_vs_Control.txt.gz	deseq2	0
GSE102116	GSE102116_gene_exp1.diff.gz	cuffdiff	0
GSE102118	GSE102118_C2D8_vs_C1D1.DESeq2_Results.tsv.gz	deseq2	0
GSE102138	GSE102138_Long_non_coding_RNA.txt.gz	cuffdiff	0
GSE102141	GSE102141_CYTB_gene_exp_diff.txt.gz	cuffdiff	0
GSE102142	GSE102142_FoxAaBra_gene_exp_diff.txt.gz	cuffdiff	0
GSE102221	sheet-uninf yel vs inf yel from GSE102221_DESeq_yellow_uninfected_vs_yellow_infected.xlsx	deseq	0
GSE102231	GSE102231_ITeffhi_vs_ITefflo.gene_exp.diff.gz	cuffdiff	0
GSE102237	GSE102237_deseq_Pavlaki_differential_expression.tab.gz	deseq	1
GSE102243	GSE102243_gene_exp_FVP_1hr_RNAseq.diff.gz	deseq2	0
GSE102254	GSE102254_TruSeq.DESeq2_results.txt.gz	deseq2	0
GSE102300	GSE102300_diffexpr-results.csv.gz	deseq2	0
GSE102334	GSE102334_Primary-Visual-Cortex-E34-vs-E33-Differential-Expression-Results.txt.gz	deseq2	0
GSE102351	sheet-limma_LEC_VC0-LEC_VC10.txt from GSE102351_EMC_limma_3x5.xlsx	limma	0
GSE102365	GSE102365_DESeq2_analysis.txt.gz	deseq2	1
GSE102368	sheet-sheet 1 from GSE102368_deseq_differential_expression_results.xlsx	deseq	0
GSE102369	GSE102369_deseq_differential_expression_results.txt.gz	deseq2	0
GSE102421	sheet-isoform_DJ0091_A01_merged from GSE102421_isoform_DJ0091_A01_merged.xlsx	cuffdiff	0
GSE102503	GSE102503_14C-1_14C-2_14C-3--14P-1_14P-2_14P-3.all.gene.xls.gz	unknown	0
GSE102531	sheet-DE2output-Copy from GSE102531_DE2output-280116.xlsx.gz	deseq2	0
GSE102543	sheet-p179.Jejunum_naive.PBS_primed.P from GSE102543_p179_normalized_counts_table.xls.gz	deseq2	0
GSE102546	GSE102546_cuffdiff.gene_exp.diff.gz	cuffdiff	0
GSE102560	GSE102560_brg_all.csv.gz	deseq2	0
GSE102582	sheet-NCOA4 kd _Versus_LacZ control from GSE102582_NCOA4_kd_Versus_LacZ_control.xlsx	deseq	0
GSE102583	sheet-Sheet1 from GSE102583_E17_kidney_delta_SRM_RNA-seq_Rauchman_Lab.xlsx	unknown	1
GSE102589	GSE102589_DEseq_results.csv.gz	deseq	0
GSE102595	sheet-Expression_DESEQ3rep2cond from GSE102595_SupplementalTable_Expression_and_SplicingChanges.xlsx	deseq	1
GSE102597	GSE102597_gene_exp.diff.gz	cuffdiff	0
GSE102606	GSE102606_tail_siblings_mutants.txt.gz	cuffdiff	0
GSE102713	GSE102713_BPC-bpcBAresponse.edgeR_de_total.txt.gz	edger	1
GSE102743	GSE102743_DESeq-Sample_A-Sample_A1.txt.gz	deseq	0
GSE102751	GSE102751_IPF_vs_Normal_T_cells_EDGE_analysis.txt.gz	edger	0
GSE102766	sheet-Sheet1 from GSE102766_Yang_genes_mapped_27-6-2017_DEseq2.xlsx	deseq2	0
GSE102772	sheet-SAP97 from GSE102772_comparison_RNA_expression.xlsx	deseq2	0
GSE102779	sheet-smRNA.droshaKO.50hrs.FasVsVec.h from GSE102779_SmallRNA_CD95L.50hrs.Drosha_ko.xlsx	edger	0
GSE102780	sheet-ShortRNA.hFASLvsPenti.htseq.edg from GSE102780_SmallRNA.CD95L.50hrs.HeyA8.xlsx	edger	0
GSE102793	GSE102793_deseq2_genes.tsv.gz	deseq2	1
GSE102796	GSE102796_GeneExpression.csv.gz	edger	0
GSE102806	GSE102806_RNASeq_HIGHserum_META-analysis.txt.gz	unknown	0
GSE102826	GSE102826_model_fc.txt.gz	unknown	1
GSE102842	GSE102842_Input_sumo_def_La_mut_vs_RNA_IP_sumo_def_La_mut.txt.gz	deseq2	1
GSE102852	GSE102852_HCT116_H2B_8.3.c7.txt.gz	deseq2	1
GSE102870	GSE102870_WT.agonist.vs.untrt.filter.tsv.gz	deseq2	1
GSE102872	GSE102872_DESeq_3h_vs_0h.csv.gz	deseq	1
GSE102922	GSE102922_RNAseq_2-4hr.txt.gz	deseq	0
GSE102939	GSE102939_Expression_Profile_Day_14.txt.gz	clc genomics	0
GSE102947	GSE102947_DESeq2.DEG.shRNA2.RCHACV.txt.gz	deseq2	0
GSE102987	GSE102987_klph_ko_wt_gene_exp.diff.gz	cuffdiff	0
GSE102988	GSE102988_ENAP1ox_ein3eil1_air_vs_C2H4_gene_exp.diff.gz	cuffdiff	0
GSE103033	GSE103033_Veh_vs_TBT_gene_exp.diff.gz	cuffdiff	0
GSE103044	GSE103044_FC_FR_deseqout.annotated.tsv.gz	deseq	0
GSE103068	GSE103068_BI00894999_1nM_Volasertib_20nM_vs_DMSO_4h_dge.tsv.gz	deseq	1
GSE103069	sheet-All from GSE103069_gene_exp_final.xls.gz	cuffdiff	0
GSE103146	sheet-SE_DESeq_Master from GSE103146_SE_DESeq_Processed.xlsx.gz	deseq	1
GSE103153	GSE103153_EG19732_EG19733_DESeq2.txt.gz	deseq2	1
GSE103167	sheet-Sheet1 from GSE103167_rat_gene_exp_diff_ensemble_anno.xlsx	unknown	0
GSE103203	GSE103203_ishi_gene_exp.txt.gz	cuffdiff	0
GSE103207	sheet-Sheet1 from GSE103207_ALV_J36h_vs_NC36h.Differential_analysis_results.xlsx	cuffdiff	0
GSE103257	GSE103257_gene_exp.diff.gz	cuffdiff	0
GSE103264	GSE103264_edgeR_analysis_GEOformat.txt.gz	edger	1
GSE103305	GSE103305_Thyroid_Hyper_vs_Hypo_resultstable.txt.gz	deseq2	1
GSE103314	sheet-PC layer.Kallisto from GSE103314_mm10.Kallisto.GeneExpression.P28.PurkinjeLayer.wt_vs_Nova2cKO.Pcp2-Cre.xlsx	edger	0
GSE103361	GSE103361_RNA_edgeR_output.txt.gz	edger	1
GSE103400	GSE103400_HNC3-_vs_+.txt.gz	deseq	0
GSE103405	sheet-Table_S1 from GSE103405_Table_S1.xlsx	deseq2	1
GSE103415	sheet-res_fc_out from GSE103415_DESeq2_genes_diffexp_by_fc_wildtype_vs_knockout.xls.gz	deseq2	1
GSE103444	sheet-Complete_geneList_rawCount_Filt from GSE103444_Complete_geneList_rawCount_Filtered_EdgeR.xlsx	edger	1
GSE103457	sheet-Galaxy150-(Cuffdiff_on_data_15, from GSE103457_P2_RNASEQ_WT_v_MUT.xlsx	cuffdiff	0
GSE103510	GSE103510_MV4_DMSO_A_vs_MV4_AC4_130.id.csv.gz	deseq2	0
GSE103520	GSE103520_MCF7_gene_exp.diff.gz	cuffdiff	0
GSE103531	GSE103531_summary_lad1.csv.gz	deseq2	0
GSE103537	GSE103537_CD4low_GSE71645_diff.txt.gz	deseq2	0
GSE103607	sheet-Sheet1 from GSE103607_deseq.toptable.xlsx	deseq2	0
GSE103646	GSE103646_E2_vs_gamma-T_gene_exp.diff.gz	cuffdiff	0
GSE103670	GSE103670_gene_exp.diff.gz	cuffdiff	0
GSE103703	GSE103703_treatment.NI.CT.7D.all.csv.gz	unknown	0
GSE103729	GSE103729_mRNA.txt.gz	edger	0
GSE103742	GSE103742_CUFFDIFF_PLZF_SFD.txt.gz	cuffdiff	0
GSE103747	GSE103747_All_info.txt.gz	cuffdiff	0
GSE103748	GSE103748_gene_exp_qval.sorted.txt.gz	cuffdiff	0
GSE103764	GSE103764_CraY47D_vs_CraY47F.txt.gz	deseq	1
GSE103776	GSE103776_gene_exp_ABI.diff.gz	cuffdiff	0
GSE103778	GSE103778_Processed_data_file.csv.gz	deseq	0
GSE103834	sheet-Sheet1 from GSE103834_C1C2_vs_control_ALL.xlsx	edger	0
GSE103868	GSE103868_DESeq2_Results_01_MockTransfected_Vs_Untransfected.txt.gz	deseq2	0
GSE103880	sheet-G152_G153 from GSE103880_G152_G153_LNA_differential_analyses.xlsx	edger	0
GSE103885	sheet-edgeR from GSE103885_STAT5KO_RNAseq.xlsx	edger	0
GSE103914	GSE103914_ZLD_differential_gene_expression.csv.gz	cuffdiff	0
GSE103923	GSE103923_Unstr_DE_All_WT_vs_MUT_NormCounts.txt.gz	deseq	0
GSE103933	GSE103933_PB-VS-PB-TERRA.PossionDis_Method.GeneDiffExp.txt.gz	unknown	0
GSE103939	GSE103939_daphnia.magna.bham2.txt.gz	deseq2	1
GSE103949	GSE103949_Liver-RNASeq.diff.gz	cuffdiff	0
GSE103956	sheet-test_salmon_deseq_res_exp_TPM_a from GSE103956_CD11b_vs_CD103_gene_res_exp_TPM_ann.xls.gz	deseq2	0
GSE103971	sheet-170802_DLX4_ANOVA from GSE103971_170802_DLX4_ANOVA.xlsx	partek	0
GSE103999	GSE103999_mStromal_WTvHet_gene_exp.diff.gz	cuffdiff	0
GSE104022	sheet-170703_shreya_ANOVA_allsamples from GSE104022_170703_dlx3_ANOVA.xlsx	unknown	0
GSE104047	GSE104047_EdgeR_OMvsSE.txt.gz	edger	0
GSE104049	sheet-Sheet1 from GSE104049_DESeq2.GMC90mvsNB90m.xlsx	deseq2	0
GSE104065	GSE104065_NSCs_E47KOvsWt_DESeq.txt.gz	deseq2	0
GSE104083	GSE104083_Gene_differential_exp.txt.gz	cuffdiff	0
GSE104090	sheet-Isoform processed data from GSE104090_Isoform_processed_data.xlsx	cuffdiff	0
GSE104094	GSE104094_RNAseq-control-VS-HTLtreatment.GeneDiffExp.txt.gz	unknown	0
GSE104103	GSE104103_DESeq_table_14-01-14.txt.gz	deseq	0
GSE104152	GSE104152_iTreg_vs_Th0.txt.gz	edger	1
GSE104172	sheet-edgeCPMsAndStatistics_GeneDescr from GSE104172_edgeCPMsAndStatistics.xlsx	unknown	1
GSE104187	GSE104187_Sham_MI_1D_DESeq2_result.txt.gz	deseq2	0
GSE104205	GSE104205_Liver_Ashish_Deseq_all_results.csv.gz	deseq2	0
GSE104232	GSE104232_AllData_combined_GEO.txt.gz	deseq2	0
GSE104234	sheet-Sheet1 from GSE104234_Processed_Filtered_StatsTest.xlsx	deseq2	1
GSE104236	GSE104236_con_VS_424_All_Gene.xls.gz	cuffdiff	0
GSE104255	GSE104255_res.prz.csv.gz	deseq2	1
GSE104263	GSM2793830_M145-VS-D3013-Batch2.txt.gz from GSE104263_RAW.tar	unknown	1
GSE104286	sheet-all detected from GSE104286_Gene_differential_expression.xlsx	cuffdiff	0
GSE104290	GSE104290_gene_exp.diff.gz	cuffdiff	0
GSE104297	sheet-Tabelle1 from GSE104297_CF_vs_DF_spreadsheet.xlsx	edger	0
GSE104300	sheet-Cooling-KD_case_vs_Cooling-Cont from GSE104300_Cooling-KD_case_vs_Cooling-Control_ctrl.all.anno.xls.gz	edger	0
GSE104308	GSE104308_sgTAF12_VS_sgROSA_MOLM13.txt.gz	cuffdiff	0
GSE104336	GSE104336_nm-vs-hf_rna-seq_raw_data_Fall_2016.csv.gz	cuffdiff	0
GSE104366	GSE104366_FoldChange.csv.gz	edger	1
GSE104415	GSE104415_processed.csv.gz	deseq2	1
GSE104420	GSE104420_HC_cuffdiffresult.txt.gz	cuffdiff	0
GSE104422	GSE104422_C_OA_Cuffdiff.txt.gz	cuffdiff	0
GSE104442	sheet-mRNA raw from GSE104442_mRNA_finalized_FC0.8or1.2_CPM5_upload_raw.xlsx	edger	0
GSE104504	GSE104504_crp.ee.diffexp.txt.gz	edger	0
GSE104518	GSE104518_Combined_1d-WT_1d-SIG_7d-WT_7d-SIG.txt.gz	cuffdiff	0
GSE104527	sheet-gene_exp from GSE104527_CCD11_vs_Control_gene_differential_expression.xlsx	cuffdiff	0
GSE104530	GSE104530_seq_processed_counts_results.csv.gz	unknown	1
GSE104552	sheet-CAGvsNT2.htseq.edgeR.txt from GSE104552_LargeRNA.siCAG_CGA_NT_48hrs.HeyA8.xlsx	edger	0
GSE104560	sheet-0six_gene_ann.diff from GSE104560_WT_vs_Emerin_null_day_0_differentiation.xlsx	cuffdiff	0
GSE104599	GSE104599_7H9vsPBS_low-read-rm.csv.gz	deseq2	1
GSE104604	sheet-EIF5A_results from GSE104604_EIF5A_RNA-seq_genes.xls.gz	deseq2	1
GSE104607	sheet-all from GSE104607_Fold_change_Data_and_other_analysis_File.xlsx.gz	cuffdiff	0
GSE104608	GSE104608_CDO1vsmock_DEG.txt.gz	unknown	0
GSE104609	GSE104609_ICC8261_SAM_RNAseq_RRBS_DESeq2.csv.gz	deseq2	0
GSE104744	GSE104744_CD8_isoform_exp.diff.gz	cuffdiff	0
GSE104797	GSE104797_Pkd1_KO_vs_WT.csv.gz	edger	0
GSE104842	GSE104842_gene_exp.diff.gz	cuffdiff	0
GSE104850	GSE104850_miRNA_DEseq2_result.csv.gz	deseq2	0
GSE104868	GSE104868_Cuffdiff_Col-0+NF_gun1-1+NF.tabular.txt.gz	cuffdiff	0
GSE104872	sheet-2h_all_genes from GSE104872_Papachristou_et.al_mRNAseq_result_file.xlsx.gz	deseq2	1
GSE104906	GSE104906_Differentially_expressed_genes_females_3wks.txt.gz	deseq2	0
GSE104914	GSE104914_Ileum_CHD_peptide.csv.gz	deseq2	0
GSE104920	GSE104920_BMDM_vs_Resident_Fold.txt.gz	limma	1
GSE104926	sheet-control vs esophagitis from GSE104926_All_exosomal_lncRNAs_RPKMs.xls.gz	unknown	0
GSE104943	GSE104943_PL-VTA_deseq_result.csv.gz	deseq2	0
GSE104944	GSE104944_gene_exp_PAX2si_vs_Ctrlsi.diff.gz	cuffdiff	0
GSE104946	GSM2810604_Boldine.txt.gz from GSE104946_RAW.tar	deseq2	0
GSE104976	sheet-rRNA_rem_trim_rmdup from GSE104976_SVI_SRSF2_RNAseq_LinNeg_cKitPos_eYFPPos_differential_expression_supplementary.xlsx	unknown	1
GSE104990	GSE104990_DEG_DESEQ2_MM10_BACHDCON_BACHDFOXP2.txt.gz	deseq2	0
GSE105042	GSE105042_Treat_vs_control_diff.txt.gz	deseq2	0
GSE105051	GSE105051_ATAC-seq_isochores_f4_processed_data.txt.gz	edger	0
GSE105064	GSE105064_Treat_vs_control_diff.txt.gz	deseq2	0
GSE105068	GSE105068_deseq_WT_versus_KO_lung_all_genes.txt.gz	deseq2	0
GSE105121	GSE105121_fold_change.csv.gz	ballgown	0
GSE105128	GSE105128_result.txt.gz	deseq2	0
GSE105169	GSE105169_ChrRNAseq_gene_exp.diff.gz	cuffdiff	0
GSE105170	GSE105170_PDS_WT_vs_KO_gene_exp.diff.gz	cuffdiff	0
GSE105173	GSE105173_RNAseq_gene_exp.diff.gz	cuffdiff	0
GSE105406	GSE105406_DE_ResALL_PTCD1_control.csv.gz	deseq2	0
GSE105436	GSE105436_ICE1_NS_sleuth_table.csv.gz	sleuth	1
GSE105767	GSE105767_diffexpr-results.csv.gz	deseq2	0
GSE105769	GSE105769_WT-VS-DLTpcrS.GeneDiffExp.txt.gz	unknown	1
GSE105770	GSM2827717_HPT.DESeq2.tsv.gz from GSE105770_RAW.tar	deseq2	0
GSE105788	GSE105788_WBvsNW_AP_isoform.txt.gz	cuffdiff	0
GSE105789	GSE105789_F4-80negvsCD301bMphage_isoform.txt.gz	cuffdiff	0
GSE105790	GSE105790_Young_vs_Aged_gene_exp.txt.gz	cuffdiff	0
GSE106093	GSE106093_DESeq2_6-8h_Pros.csv.gz	deseq2	1
GSE106165	sheet-Warm-TRPM2-sh1_case_vs_Warm-Con from GSE106165_Warm-TRPM2-KD_case_vs_Warm-Control_ctrl.all.anno.xls.gz	edger	0
GSE106171	GSE106171_NC_999999_transcripts.txt.gz	unknown	0
GSE106187	GSE106187_CAGRF15355-On.vs.Off-all_genes.txt.gz	edger	1
GSE106192	GSE106192_deseq2.H3.3-K9R.over.WT.csv.gz	deseq2	1
GSE106223	GSE106223_gene_exp.diff.gz	cuffdiff	0
GSE106259	GSE106259_gene_exp.txt.gz	unknown	0
GSE106290	GSE106290_PTF1a_RNASEQ.txt.gz	edger	1
GSE106294	GSE106294_Complete_geneList.csv.gz	edger	0
GSE106296	GSE106296_processed_data.txt.gz	deseq2	1
GSE106335	sheet-All-output from GSE106335_All-output.xlsx	edger	0
GSE106339	sheet-GOATKvsWT without 1139 and 1120 from GSE106339_CAGRF11628_GOATKOvsWT_NoOutliers.xlsx	limma	1
GSE106342	sheet-Cuffdiff from GSE106342_Cuffdiff_gene_differential_expression_testing.xlsx	cuffdiff	0
GSE106361	GSE106361_Apicidin_vs_control.txt.gz	deseq2	0
GSE106365	GSE106365_S3.L7vsControl.DEG_GO_enrichment_result_all.txt.gz	unknown	1
GSE106371	GSE106371_SupplementalTableS1_counts.txt.gz	deseq2	1
GSE106378	GSE106378_shNTvsshP2_Genes_DE_results.tsv.gz	edger	0
GSE106390	sheet-All from GSE106390_gene_exp2.xls.gz	cuffdiff	0
GSE106440	GSE106440_gene_exp.diff.gz	cuffdiff	0
GSE106445	sheet-gene_exp.diff from GSE106445_gene_exp.diff.xlsx	cuffdiff	0
GSE106456	GSE106456_Supplemental_table_2.txt.gz	deseq2	1
GSE106467	GSE106467_Isl-4R_vs_Isl-m1-Treg.gene_exp.csv.gz	cuffdiff	0
GSE106468	GSE106468_Project_JH_QK-NSC-1T_Nu109_DESeq2.tsv.gz	deseq2	0
GSE106484	sheet-Snail-RNAi-Sco@C587-Sco from GSE106484_gene.xlsx	cuffdiff	0
GSE106488	GSE106488_gene_exp.diff.gz	cuffdiff	0
GSE106506	GSE106506_WntGOF_DE.txt.gz	limma	0
GSE106507	GSE106507_WntLOF_wl_cl_DE.txt.gz	limma	0
GSE106545	GSE106545_AXL-KO1-3_U251-1-3_All_results.txt.gz	edger	1
GSE106560	GSE106560_B_LN95_1nM.deseq.shARfl.csv.gz	deseq2	0
GSE106568	GSE106568_WT_vs_ibm1.txt.gz	unknown	1
GSE106605	GSE106605_gene_exp.diff.gz	cuffdiff	0
GSE106652	GSE106652_Eye_JunctionSeq_allGenesResults.csv.gz	deseq2	0
GSE106655	sheet-xeno_result_table_flip from GSE106655_xeno_result_table_VEH_vs_DES.xls.gz	deseq2	0
GSE106661	GSE106661_Clone1_Starved.tabular.txt.gz	cuffdiff	0
GSE106662	GSE106662_iPAD_versus_iPD.tabular.txt.gz	cuffdiff	0
GSE106688	GSE106688_cuffdiff_gene_exp.diff.gz	cuffdiff	0
GSE106693	sheet-Control_vs_ZFP1-1(RNAi) from GSE106693_Control_v_zfp-1-1RNAi.xlsx	deseq2	1
GSE106709	GSE106709_gene_exp.diff.gz	cuffdiff	0
GSE106716	GSE106716_SYK-WT-KO_EGF.tabular.txt.gz	unknown	0
GSE106735	GSE106735_ARIGU_denovo_edgeR.tsv.gz	edger	0
GSE106736	GSE106736_ARIGU-EUCGR_edgeR.tsv.gz	edger	1
GSE106738	GSE106738_TRIGL-bds-denovo_edgeR.tsv.gz	edger	0
GSE106740	GSE106740_TRIGL-BDS-EUCGR_edgeR.tsv.gz	edger	0
GSE106741	GSE106741_TRIGL-FAR-DENOVO_edgeR.tsv.gz	edger	0
GSE106746	GSE106746_TRIGL-FAR-EUCGR_edgeR.tsv.gz	edger	0
GSE106747	GSE106747_SYZLO_DENOVO_edgeR.tsv.gz	edger	0
GSE106749	GSE106749_SYZLO-EUCGR-edgeR.tsv.gz	edger	0
GSE106761	sheet-Sheet1 from GSE106761_Table_S4-early-cycle_RNA-seq_fullset.xlsx	clc genomics	0
GSE106762	sheet-Sheet1 from GSE106762_Table_S3-mid-cycle_RNA-seq_fullset.xlsx	clc genomics	0
GSE106768	GSE106768_WT_v_rsc1d_gene_differential_expression_testing.txt.gz	cuffdiff	0
GSE106845	GSE106845_cds_exp.diff.txt.gz	cuffdiff	0
GSE106858	GSE106858_RNAseq_SW480_logFC.txt.gz	edger	0
GSE106860	GSE106860_processed_data.txt.gz	unknown	1
GSE106886	GSE106886_Rao-2017-RAD21notreat_vs_RAD21treat.Genes.DESeq2.txt.gz	deseq2	1
GSE106934	GSE106934_RBP7vsCtrl.txt_results_EdgeR.txt.gz	edger	0
GSE106943	sheet-Sheet1 from GSE106943_RNAseq.xlsx	unknown	0
GSE106947	GSE106947_hyperedited_sites_annotation.txt.gz	edger	0
GSE106966	GSE106966_gene.description.xls.gz	unknown	0
GSE106985	sheet-D5.5MUT_D5.5WT.anno from GSE106985_Table_s1.xls.gz	unknown	1
GSE107004	sheet-Sheet1 from GSE107004_Tr_Control_vs_GSE107004_HC_Control_gene_expression.xlsx	cuffdiff	0
GSE107045	GSE107045_TAZ_shRNA2_vs_Control_shRNA_RPKM_Filt.txt.gz	edger	1
GSE107048	GSE107048_Processed_data.txt.gz	cuffdiff	0
GSE107052	GSE107052_processed_statistics_etc.txt.gz	limma	1
GSE107058	GSE107058_325_vs_CtrlB_only_RPKM_Filt.txt.gz	edger	1
GSE107060	GSE107060_Tsc2_wt_Deseq2.txt.gz	deseq2	0
GSE107064	sheet-ProcessedData from GSE107064_DESeq2_Results_TPM_AbundanceValues.xlsx	deseq2	0
GSE107068	GSE107068_Total_of_genes.tsv.gz	deseq	1
GSE107090	GSE107090_result--d2_WT--over--d2_CRE.txt.gz	edger	0
GSE107123	sheet-b. R88A from GSE107123_STable1_RbpAMutants_all_genes.xlsx	deseq2	1
GSE107165	GSE107165_WT_rep1_rep2_DESeq.csv.gz	deseq	0
GSE107167	sheet-DE_analysis from GSE107167_Sharma_RNAseq_STAR_featureCoutns_edgeR_20170619_2.xlsx	edger	1
GSE107174	GSE107174_Con-VS-Mir-221.GeneDiffExp.xls.gz	unknown	0
GSE107180	GSE107180_res_sni_vs_sham_BALB.c.csv.gz	deseq2	0
GSE107181	GSE107181_res_NEURONS_vs_IPS_AD4.csv.gz	deseq2	0
GSE107183	sheet-DE_analysis_ILMN_014_031 from GSE107183_Tau_SS_RNAseq_STAR_featureCoutns_edgeR_merge_20170308.xlsx	edger	1
GSE107197	GSE107197_gene_TE_analysis.txt.gz	deseq	0
GSE107199	sheet-polyIC vs. WT_ctrl_all from GSE107199_polyIC_vs._WT_ctrl_all.xlsx.gz	clc genomics	0
GSE107207	GSE107207_res.genes.pietrain.a-b.csv.gz	deseq2	0
GSE107228	GSE107228_dnmaml_RNA_seq.txt.gz	deseq2	0
GSE107247	sheet-tmp.df from GSE107247_DESeq2_IFM_72hvs30h.xlsx	deseq2	1
GSE107249	sheet-gene_exp from GSE107249_gene_exp.xlsx	cuffdiff	0
GSE107303	sheet-Feuil1 from GSE107303_GSM3034494_GSM3034499_processed.xlsx	unknown	0
GSE107306	GSE107306_DeSeq2_Glucose-T1_vs_Glucose-T2.csv.gz	deseq2	1
GSE107324	sheet-Sheet1 from GSE107324_femaleDifferentialCounts0_50_topTable_edgeR_tabular_processed_data.xlsx	edger	0
GSE107334	GSE107334_norm_counts_DESeq2_ins_vs_con.csv.gz	deseq2	0
GSE107339	GSE107339_KO-IFT88_vs_WT-IFT88.txt.gz	deseq2	0
GSE107369	GSE107369_lncRNA_FPKM.txt.gz	edger	1
GSE107376	sheet-All_samples_SERO-POSvsSERO-NEG. from GSE107376_All_samples_SERO-POSvsSERO-NEG.diffExp-edgeR.output.xlsx	edger	0
GSE107389	sheet-DESeq_tab_All_control_mutant from GSE107389_NTC.xlsx	deseq	0
GSE107391	GSE107391_RNAseq_transcript_differential_expression_testing.tabular.txt.gz	cuffdiff	0
GSE107393	sheet-0146nacl from GSE107393_binary_comparisons_glu_gly_nacl_fapR_cra.xlsx	deseq2	0
GSE107415	GSE107415_F1_Males_ProcessedData.txt.gz	edger	1
GSE107419	sheet-Prl_vs_P_GO_dscrpns from GSE107419_DEG_Prl_vs_P_DEseq.xlsx	deseq	0
GSE107434	GSE107434_RNASeq-mice-CTX-6week_cuffdiff_KOvsWT_genes.txt.gz	cuffdiff	0
GSE107488	GSE107488_all_genes_fold_changes_lung_iav_vs_mock.txt.gz	edger	1
GSE107498	sheet-Sleuth Results from GSE107498_Supplementary_FIle_1_Sleuth_results.xlsx.gz	sleuth	1
GSE107502	GSE107502_LCCC1122_DESeq2_trametinibresponse.txt.gz	deseq2	1
GSE107529	sheet-rasv12wrnai vs rasv12EP3037 from GSE107529_gene_expression_level.xlsx	cuffdiff	0
GSE107555	GSE107555_HL60_deseq_norm_countFeatures.txt.gz	deseq2	1
GSE107564	GSE107564_control.vs.shIMP_75_treated.txt.gz	cuffdiff	0
GSE107578	GSE107578_gene_exp.diff.gz	cuffdiff	0
GSE107586	GSE107586_DESeq2_analysis.txt.gz	deseq2	1
GSE107632	GSE107632_cummeRbund_diffTable.txt.gz	cuffdiff	0
GSE107671	sheet-kallisto-sleuth_DEgenes_tpm_all from GSE107671_abundance.xlsx	sleuth	0
GSE107676	GSE107676_SE.MATS.ReadsOnTargetAndJunctionCounts.txt.gz	cuffdiff	0
GSE107680	GSE107680_EX_MRC5-142-HCMV-9d_vs_MRC5-142-HCMV142T-9d.host.deseq.res.csv.gz	deseq2	0
GSE107704	GSE107704_dpy_skn.csv.gz	sleuth	1
GSE107705	GSE107705_sorted_MF_edgeR_2016_07_06_submitted.csv.gz	edger	1
GSE107762	GSE107762_gene_exp.diff.txt.gz	cuffdiff	0
GSE107839	GSE107839_gene_exp.diff.gz	cuffdiff	0
GSE107840	sheet-TRIM28 from GSE107840_Spreadsheet2_DESeq2_Repbase_results.xls.gz	deseq2	0
GSE107841	GSE107841_wt_dhh1_expressions.txt.gz	deseq	1
GSE107849	sheet-mrnaseq.monroe-tmm.Rorb-CRISPR from GSE107849_Farr_Monroe_2017_Processed_Data.xlsx	unknown	0
GSE107872	GSE107872_deseq.input.txt.gz	deseq2	0
GSE107961	sheet-statistics_12 h_cys-con from GSE107961_statistics_12_h_cys-con.xlsx	edger	1
GSE107982	GSE107982_Differential_expression_DT3017_DT3017pDT16.txt.gz	deseq2	0
GSE107997	sheet-Sheet 1 from GSE107997_AneuSeq_GEO_DESeq.xlsx	deseq2	1
GSE107998	GSE107998_Data-file-S1_Transcriptome_DEG_Simvastatin.txt.gz	clc genomics	0
GSE108005	GSE108005_gene_exp.diff.gz	cuffdiff	0
GSE108018	GSE108018_WTKO_Saci_1107_DEseq2.csv.gz	deseq2	0
GSE108044	GSE108044_fold.changes.txt.gz	deseq2	0
GSE108073	GSE108073_cup9_overall_analysis.txt.gz	deseq2	1
GSE108080	GSE108080_WTvsWTVSV.DiffExpGene.anno.xls.gz	cuffdiff	1
GSE108094	GSE108094_SE.MATS.ReadsOnTargetAndJunctionCounts.txt.gz	cuffdiff	0
GSE108106	GSE108106_DE_results_starved_vs_fed.txt.gz	deseq2	0
GSE108128	GSE108128_gene_exp.diff.gz	cuffdiff	0
GSE108157	sheet-huHrt_ICM.v.NICM_diffexp from GSE108157_huHrt_ICM.v.NICM_diffexp.xlsx	cuffdiff	0
GSE108161	GSE108161_deseq2_results.txt.gz	deseq2	0
GSE108184	GSE108184_MafTregs_iTregs_iTreg_transfer_MafKO_v_iTreg_transfer_WT.txt.gz	deseq2	0
GSE108190	GSE108190_antibiotics_resistant_mutants.txt.gz	cuffdiff	0
GSE108252	GSM2893716_tss_group_exp.diff.txt.gz from GSE108252_RAW.tar	cuffdiff	0
GSE108274	GSE108274_rnaseq-submission-gene-difference-data_1.txt.gz	cuffdiff	0
GSE108308	GSE108308_Process.RNASeq.DE.txt.gz	edger	0
GSE108325	GSE108325_AN1404.table.txt.func.txt.gz	unknown	0
GSE108332	sheet-WT--KO rep2 from GSE108332_RNA_seq-rep2.xls.gz	edger	1
GSE108341	sheet-Report_UMI_and_exp_filter from GSE108341_Report_UMI_filtered.xlsx	deseq2	0
GSE108347	GSE108347_gene_exp.diff.gz	unknown	0
GSE108392	sheet-Results from GSE108392_Mira_RNA_DESeq_results_comparison.xlsx	deseq2	0
GSE108418	sheet-tagged_EZH2_T372E_overexpressio from GSE108418_tagged_EZH2_T372E_overexpression_vs_tagged_EZH2_T372A_overexpression.DESeq2_Results.xlsx	deseq2	0
GSE108435	GSE108435_gut_vs_liver.txt.gz	deseq2	0
GSE108438	GSE108438_BPTFKO_vs_WT_result_filtered_list.csv.gz	deseq2	0
GSE108450	GSE108450_WT_vs_brm.edgeR.txt.gz	edger	0
GSE108451	GSE108451_metaseqr_colvip75ffdare_wt_vics.txt.gz	deseq	0
GSE108454	sheet-All_genes_fold_changes_group2_v from GSE108454_All_genes_fold_changes_group2_vs_group3.xlsx	edger	1
GSE108469	GSE108469_HepG2_SB_DE.txt.gz	edger	1
GSE108471	sheet-diff_exp from GSE108471_Germline_RNAseq.xlsx	deseq2	0
GSE108472	sheet-diff_exp from GSE108472_Soma_RNAseq.xlsx	deseq2	0
GSE108521	GSE108521_RNA-seq_BOFSp2hNCC_vs_WTp2hNCC.txt.gz	unknown	0
GSE108523	sheet-Vehcle_EAE@Ctrl from GSE108523_Gene_Exp_Result.xlsx.gz	cuffdiff	0
GSE108621	GSE108621_DMSO_vs_TSZ_Nec-1s_DESeq.csv.gz	deseq	0
GSE108643	GSE108643_Cuffdiff_gene_differential_expression_testing.tabular.txt.gz	cuffdiff	0
GSE108651	GSM2909258_PRMT5_SUDHL4_day6_gene_exp.diff.gz from GSE108651_RAW.tar	cuffdiff	0
GSE108662	GSE108662_KD_vs_NT_cuffdiff_gene_exp.txt.gz	cuffdiff	0
GSE108663	GSM2909556_Sample_55349_hetSNPs_alleleCountFromSample55337_baseq20mapq20_AD_binomTest.txt.gz from GSE108663_RAW.tar	unknown	0
GSE108672	GSE108672_YY1_vs_WT.txt.gz	unknown	0
GSE108675	sheet-Data from GSE108675_DESeq2_results.xls.gz	deseq2	0
GSE108676	GSE108676_Monkey_gene_exp.diff.gz	cuffdiff	0
GSE108678	sheet-PIPELINE_1 from GSE108678_PIPELINE_1_ALL_DATA.xlsx	unknown	0
GSE108703	GSM2911372_HYS-VS-A-mutant.GeneDiffExp.txt.gz from GSE108703_RAW.tar	unknown	1
GSE108713	GSE108713_gene.description.xls.gz	unknown	1
GSE108732	GSE108732_DEseq2-NF.csv.gz	deseq2	1
GSE108736	GSE108736_NET-seq_data.txt.gz	cuffdiff	0
GSE108749	GSE108749_DMSO-vs-129_results.csv.gz	cuffdiff	0
GSE108770	GSE108770_gene_exp.diff.gz	cuffdiff	0
GSE108787	GSE108787_DIFF_EXP_TAMR_GENE.txt.gz	cuffdiff	0
GSE108794	sheet-noDox vs NLS from GSE108794_ESC_Differentiation_RNA-Seq.xlsx	cuffdiff	0
GSE108797	sheet-Sheet1 from GSE108797_ESC_RNA-seq.xlsx	cuffdiff	0
GSE108798	sheet-noTarget vs CNOT7 from GSE108798_CNOT1_CNOT7_shRNA.xlsx	cuffdiff	0
GSE108800	sheet-Sheet1 from GSE108800_Chr_dox_noDox_gene_exp.xlsx	cuffdiff	0
GSE108807	GSE108807_H7N9.txt.gz	edger	1
GSE108823	GSE108823_group_siRNA-5.vsMock.DESeq2.txt.gz	deseq2	0
GSE108836	GSE108836_gene_expSS_SC.txt.gz	cuffdiff	0
GSE108844	GSE108844_4comparisons_gene_exp.diff.gz	cuffdiff	0
GSE108864	GSE108864_Pkd1_Pkd2_summary.csv.gz	edger	0
GSE108872	GSE108872_ControlandsiTet1and2_RPKM.txt.gz	unknown	0
GSE108873	GSE108873_mchm_fC1_DESeq_c2.tsv.gz	deseq2	0
GSE108898	GSE108898_deseq2_analysis_cml39_vs_wt.txt.gz	deseq2	0
GSE108907	sheet-Neutrally_Regulated from GSE108907_DGE_Ref_55_kPa_Test_2_kPa_Report.xlsx.gz	cuffdiff	0
GSE108919	GSE108919_CsA_differential_expression.txt.gz	edger	1
GSE108960	GSE108960_wt_vs_mutants.tabular.txt.gz	cuffdiff	0
GSE108973	GSE108973_FC_pYS5_vs_pSW4.txt.gz	partek	0
GSE108993	sheet-Gene expression from GSE108993_Gene_Expression.xlsx.gz	edger	0
GSE109006	GSE109006_AM_Gore_Oct2016_RNAseq.txt.gz	deseq2	1
GSE109040	GSE109040_DE_IC_from_DSS.csv.gz	deseq2	0
GSE109041	sheet-DESeq2_res_all.txt from GSE109041_DESeq2_final.xls.gz	deseq2	1
GSE109065	GSE109065_Shoot_Cuffdiff_result.txt.gz	cuffdiff	0
GSE109083	sheet-NPC1-WT_PBSvsNPC1-WT from GSE109083_Cougnouxa_DEG.xlsx	deseq2	0
GSE109111	GSE109111_NTC-KD_EdgeR.txt.gz	edger	1
GSE109130	GSE109130_gene_exp.diff.gz	cuffdiff	0
GSE109152	GSE109152_All.HFD_v_ND.2_counts.txt.gz	limma	0
GSE109167	GSE109167_gene_exp.diff.gz	cuffdiff	0
GSE109177	GSE109177_WT_neurons_PR50_vs_GFP_resultsOrderedDF.csv.gz	deseq2	0
GSE109185	GSE109185_E3_F5_DESeq2.csv.gz	deseq2	0
GSE109199	sheet-Sheet1 from GSE109199_thorax.RNAprocessed.ds-dnmt1_16_24_26.control_1_2_34.xlsx	edger	0
GSE109201	GSE109201_DESeq2_results_mut140_vs_WT.txt.gz	deseq2	0
GSE109257	GSE109257_gene_exp.diff.gz	cuffdiff	0
GSE109279	GSE109279_DESeq2.DiffExp_WT_SIRT3KO_MEFs.txt.gz	deseq2	0
GSE109293	GSE109293_DESeq2_out_MEF_DS_vs_WT.txt.gz	deseq2	0
GSE109294	GSE109294_DESeq2_out_Hippocampus_Dp1Tyb_vs_WT.txt.gz	deseq2	0
GSE109322	GSE109322_gene_exp.diff.gz	cuffdiff	0
GSE109350	GSE109350_Experiment_vs_Control.txt.gz	deseq2	0
GSE109362	GSE109362_RBM3KO2_WT2.anno.xls.gz	unknown	0
GSE109369	GSE109369_3h-gene_exp.txt.gz	cuffdiff	0
GSE109378	GSE109378_SKMEL28-SK-P8-2_-xenograft_RNA-seq-full_list.txt.gz	partek	0
GSE109385	sheet-Wing disc RNA-seq from GSE109385_RNA.expression.xlsx	unknown	1
GSE109409	GSE109409_edgeR_merged_wRPKM_tn20150828_GLMM_20170614dm.txt.gz	edger	0
GSE109443	GSE109443_CRTC3-Bko-SVF_gene_exp.diff.gz	cuffdiff	0
GSE109461	GSE109461_expression_data.txt.gz	deseq	0
GSE109472	GSE109472_gene_exp.diff.gz	cuffdiff	0
GSE109510	GSE109510_Differential_Normalized_Counts.txt.gz	deseq2	0
GSE109522	GSE109522_gene_exp.diff.gz	cuffdiff	0
GSE109524	sheet-rna_seq_diffgenes_results.csv from GSE109524_Sup_Data_Set_3_RNA-seq_KO_vs_WT_.xlsx	deseq2	0
GSE109539	sheet-D1.df from GSE109539_LE_cpm.xlsx	edger	1
GSE109540	GSE109540_RNAseq.csv.gz	deseq2	0
GSE109544	GSE109544_gene_exp.diff.gz	cuffdiff	0
GSE109582	GSE109582_cuffdiff_101817_gene_exp.csv.gz	cuffdiff	0
GSE109615	GSE109615_gene_description.txt.gz	deseq	0
GSE109630	sheet-F1_5days_TCPBOP_VS_CTR-RESULTS from GSE109630_RAW.tar	edger	0
GSE109637	GSE109637_itpr_rmdup_diff_CuffDiff.txt.gz	cuffdiff	0
GSE109722	GSE109722_P16.csv.gz	cuffdiff	0
GSE109740	GSE109740_iDF_mH2A2GFP_6h_over_0h_gene_exp.diff.gz	cuffdiff	1
GSE109753	GSE109753_gene_exp.diff.gz	cuffdiff	0
GSE109754	GSE109754_gene_exp.diff.gz	cuffdiff	0
GSE109765	GSE109765_F1_HPC_Processed_data.txt.gz	edger	1
GSE109801	GSE109801_different_expressed_genes.txt.gz	unknown	0
GSE109806	GSE109806_MockVsRalt_gene_exp.diff.gz	cuffdiff	0
GSE109827	GSE109827_splicing_MATS_MXE.csv.gz	rmats	0
GSE109829	sheet-KT_BAT_NT_vs_BLEB_EdgeR.txt from GSE109829_BATcells_control_vs_BLEB_EdgeR.xlsx.gz	edger	0
GSE109844	sheet-DESeq2_mouse(1) from GSE109844_CD4low_vs_murine_N_CD4_diff.xls.gz	deseq2	0
GSE109850	GSE109850_DifferentialAnalysis.txt.gz	cuffdiff	0
GSE109870	GSE109870_gene_exp.diff.gz	cuffdiff	0
GSE109951	sheet-NC_009085_transcripts from GSE109951_TS_2R-2S_vs_ATCC.xlsx	rockhopper	0
GSE109957	sheet-MXE_res_all_p.txt from GSE109957_MXE_final_p.xlsx	unknown	0
GSE109976	GSE109976_DESeq2_1.12.4.FIBvsVCTB.txt.gz	deseq2	0
GSE109980	GSE109980_XtailResults_dsAGO1low_vs_dsGFP.csv.gz	unknown	1
GSE110018	sheet-170627_P2C2_Runx1WT_DN_Satb1_di from GSE110018_Scid.adh.2c2_Runx1_WT_DN_Satb1_RNA-seq_RPKM_table.xlsx.gz	edger	0
GSE110045	sheet-Ctrl_vs_DAC from GSE110045_Ctrl_vs_DAC_diff_expr.xlsx.gz	deseq2	0
GSE110072	GSE110072_condition_sin-3_WT.csv.gz	deseq2	0
GSE110073	GSE110073_DESeq_Trub_CO_vs_CBS.csv.gz	deseq	0
GSE110131	GSE110131_Normalized_FPKM.csv.gz	cuffdiff	0
GSE110163	GSE110163_Smad23DKO_EpiLC_DESeq.Result.Table_FULL.DEDUP.txt.gz	deseq2	0
GSE110192	sheet-ProcessedData from GSE110192_DESeq2_Results_TPM_AbundanceValues_Phase_2.xlsx	deseq2	0
GSE110243	GSE110243_merged_table_full_02_04_2018_submission.csv.gz	edger	1
GSE110255	GSE110255_PCT101800875_All_Data_saki_RPKM.csv.gz	edger	1
GSE110275	GSE110275_DeSeq2_treR.txt.gz	deseq2	1
GSE110300	GSE110300_DEseq_SJ007-SJ008-SJ009_SJ010-SJ011-SJ012_DEG_list.csv.gz	deseq2	0
GSE110303	GSE110303_DEseq_SJ003-SJ004-SJ005_SJ010-SJ011-SJ012_DEG_list.csv.gz	deseq2	0
GSE110307	GSE110307_RNA-seq_SSA_0427.txt.gz	deseq2	1
GSE110327	GSE110327_differential_expression.txt.gz	deseq2	0
GSE110334	GSE110334_NSMRep3_gene_exp.diff.gz	cuffdiff	0
GSE110341	sheet-NTG_vs_KO_edgeR_FDR.xls from GSE110341_Gene_Count-DEG_List.xlsx	edger	1
GSE110374	GSE110374_Complete_genelist_wtPD_vs_input.csv.gz	edger	1
GSE110392	GSE110392_Female_UTX_cKO_case_vs_Female_Ctrl_ctrl.all.anno.xls.gz	edger	0
GSE110422	GSE110422_Emp_pIC_NCoR1_pIC.txt.gz	cuffdiff	0
GSE110434	GSE110434_iPSC_OB_and_iPSC.txt.gz	deseq2	1
GSE110445	GSE110445_rpoN_RNA_seq_analyzed.txt.gz	unknown	1
GSE110489	GSE110489_WT-1-VS-TT-5-1.GeneDiffExp.xls.gz	unknown	0
GSE110493	sheet-Hoja1 from GSE110493_Processed_data_OtB1788_to_OtB1791.xlsx	edger	1
GSE110500	sheet-RNA-seq from GSE110500_RNAseq.xlsx	unknown	1
GSE110512	GSE110512_gene_exp.txt.gz	cuffdiff	1
GSE110521	GSE110521_DESeq2_output_REN_SETD2_6880.txt.gz	deseq2	0
GSE110523	GSE110523_mir24-cont-analyzed.txt.gz	unknown	1
GSE110524	GSE110524_gene_exp_20week_diff.txt.gz	cuffdiff	0
GSE110567	GSE110567_scram_v_scxsirna_out.txt.gz	deseq2	0
GSE110620	GSE110620_groupTTR-RVR.vsPBS.DESeq2.txt.gz	deseq2	0
GSE110646	GSE110646_Cuffdiff_gene_expression_March2016_reformat.csv.gz	cuffdiff	0
GSE110677	GSE110677_HMEC_RNAseq.DiffGeneExp.tdt.txt.gz	cuffdiff	0
GSE110694	sheet-CK8.DKO_over_CK5.normal from GSE110694_DKO_Dataset1_DEG.xlsx	deseq2	1
GSE110698	sheet-Sheet1 from GSE110698_HepG2_cyt_vs_HepG2_tot.xls.gz	deseq2	0
GSE110701	sheet-BB3 adr2(gv42) L4 from GSE110701_Supp_Table3.xlsx	deseq2	0
GSE110703	sheet-Gene_Exp_w_Analysis (1) from GSE110703_Gene_Exp_w_Analysis.xls.gz	unknown	1
GSE110709	GSE110709_be2_all.csv.gz	deseq2	0
GSE110723	GSE110723_H99_v_cdc50_results.csv.gz	deseq2	1
GSE110736	sheet-GeneExpression from GSE110736_Analysis.xlsx	edger	1
GSE110744	GSE110744_control_vs_treatment_HN17.txt.gz	unknown	0
GSE110745	GSE110745_control_vs_treatment_OVISE.txt.gz	unknown	0
GSE110750	sheet-Sheet1 from GSE110750_Processed_data_file.xlsx	deseq	1
GSE110923	sheet-results_sample2_vs_sample1_all from GSE110923_results_WT_vs_acinus_pnn_analyzed.xlsx	deseq2	1
GSE110948	sheet-CFMPB404 HDACi trial RNA seq di from GSE110948_Processed_RNA_seq_A375__A375R__A375DR_AND_patient_pre_and_post_Vorinostat.xlsx	unknown	0
GSE110957	sheet-mb.genotype from GSE110957_limma.dge_results.Ash1L_knock_down.xls.gz	limma	1
GSE110971	GSE110971_Sm_vs_PBS_Gexon_KwGn_DESeq2-All_2.anntNM.txt.gz	deseq2	0
GSE110989	GSE110989_control_vs_treatment_HT29.txt.gz	unknown	0
GSE110998	sheet-gene_exp.diff from GSE110998_gene_exp_N2_vs_fog2_N6_PC_GEO.xlsx.gz	cuffdiff	0
GSE111012	GSE111012_450_vs_Phi80.txt.gz	deseq2	1
GSE111038	GSE111038_AB_vs_ABPG.txt.gz	edger	1
GSE111079	sheet-p<=1; FC>=1 from GSE111079_DIFFEXPR_EXPORT319_DATASET396.xlsx	unknown	0
GSE111082	GSE111082_Mouse_EV_N2NL_DESeq2.txt.gz	deseq2	0
GSE111120	GSE111120_083016_DESeq2_paired_hg19_ALL.csv.gz	deseq2	0
GSE111126	GSE111126_Mutt110_vs_Wtcu.txt.gz	cuffdiff	0
GSE111148	GSE111148_Astrocyte_Kir4.1cKO_DESeq2output.csv.gz	deseq2	0
GSE111150	GSE111150_LL_edgeR_withcount_n3.txt.gz	edger	0
GSE111167	sheet-Dieldrin vs DMSO from GSE111167_Transcriptome_analysis.xlsx	deseq2	0
GSE111169	sheet-Sheet1 from GSE111169_Hes1_RNA-seq_gene_list-2.23.2018.xlsx.gz	cuffdiff	0
GSE111178	GSE111178_IMS_FKBP_fpkm_means.txt.gz	cuffdiff	1
GSE111189	GSE111189_diff-Deseq2-R-Oil-vs-85-Oil.txt.gz	deseq2	1
GSE111193	GSE111193_DESeq2_MutAtc_vs_MutNoAtc_v2.csv.gz	deseq2	1
GSE111216	sheet-BLD_CTR_vs_CFA from GSE111216_Parisien_Suppl_Table_07_gene_BLD_CTRvsCFA.xlsx	unknown	0
GSE111221	GSE111221_BBCdiffGE.txt.gz	cuffdiff	0
GSE111227	GSE111227_TruSeq.DESeq2_results.txt.gz	deseq2	0
GSE111243	sheet-CeA - Day 35 Meth vs. Saline from GSE111243_Table_S2.xlsx	limma	1
GSE111244	GSE111244_gene_exp.diff.Th0_48h.txt.gz	cuffdiff	0
GSE111294	GSE111294_female_gene_exp.diff.gz	cuffdiff	0
GSE111302	GSE111302_gene.description.xls.gz	unknown	0
GSE111305	sheet-SGI_vs_Control.DESeq2_Results from GSE111305_SGI_vs_Control.DESeq2_Results.xlsx	deseq2	0
GSE111308	sheet-FN_gene_exp from GSE111308_submergence_diff_genes.xlsx	cuffdiff	0
GSE111322	GSE111322_group_miR_150_Differential_Expression.txt.gz	limma	0
GSE111329	GSE111329_tumor_Treg_gene_exp.diff.gz	cuffdiff	0
GSE111370	sheet-AS19_vs_B_vs_9A_RPKM from GSE111370_AS19_vs_B_vs_9A_rna-seq_comparison_final.xlsx	unknown	0
GSE111379	GSE111379_both34a.vs.controls.star.edgeR.txt.gz	edger	0
GSE111394	GSE111394_mouse_cuffdiff_out.txt.gz	cuffdiff	0
GSE111437	sheet-all_2Gy_Vs_0Gy_6h from GSE111437_hmeRNASeq_2Gy_Vs_0Gy_6h.xlsx.gz	deseq2	0
GSE111454	sheet-Transcript_Group13 vs. Group24 from GSE111454_Transcript_Group13_vs._Group24.xlsx	unknown	0
GSE111483	GSE111483_diffOE4w_6s_paired_edgeR.txt.gz	edger	0
GSE111529	GSE111529_Complete_geneList_EdgeR_FT.csv.gz	edger	0
GSE111538	sheet-Sheet1 from GSE111538_Adipo_Yes_vs_Adipo_No.DESeq2_Results.xlsx.gz	deseq2	0
GSE111573	sheet-RNA-Muscle from GSE111573_RNA-Muscle.xlsx	unknown	0
GSE111612	GSE111612_processed_data.txt.gz	unknown	0
GSE111630	sheet-flgRNA from GSE111630_flg_RNAs.xlsx	edger	0
GSE111654	sheet-Processed data from GSE111654_garcia-rodriguez_et_al_processed_data_rna-seq.xlsx	cuffdiff	0
GSE111666	GSE111666_E12_RNASEQ_HET_v_MUT.txt.gz	cuffdiff	0
GSE111730	GSE111730_MultiRankSeq_123_vs_101112.html.diff.csv.gz	edger	0
GSE111753	GSE111753_Bowen_Deseq2.txt.gz	deseq2	0
GSE111792	GSE111792_cuffdiff_seedlingB73_FPKMvalues.txt.gz	cuffdiff	0
GSE111799	sheet-ZDL vs ZSL from GSE111799_FPKM_value_of_ZDL_and_ZSL_samples.xlsx	unknown	0
GSE111824	GSE111824_genes.fpkm_tracking.diff.txt.gz	cuffdiff	0
GSE111828	sheet-res_12hrs_vs_0hrs from GSE111828_results_20180108_paracetamol_time_series.xlsx	deseq2	0
GSE111853	sheet-allGenes from GSE111853_AZ65vsDMSO_AllGenes.xls.gz	deseq2	0
GSE111877	GSE111877_2018-3_liver_E47Kovswt_shorttermDex_unfiltered.txt.gz	deseq2	0
GSE111906	GSE111906_DE_Results.tsv.gz	limma	1
GSE111910	GSE111910_deseq_Rasha_Day15_differentiated_CM_Hiranull_Differential_expression.deseq.res.csv.gz	deseq2	0
GSE111911	GSE111911_gene_exp.diff.gz	cuffdiff	0
GSE111932	GSE111932_gene_expression_datamatrix.txt.gz	cuffdiff	1
GSE111945	sheet-FPravastatin vs FVehicle from GSE111945_DeFranco_PravastatinVehicle_All_Comparisons.xlsx	cuffdiff	0
GSE112002	GSE112002_rnaseq_rlog_DEGenes.txt.gz	unknown	0
GSE112051	GSE112051_ColNaClvsGSE112051_ago43NaCl.txt.gz	edger	0
GSE112071	GSE112071_DESeq2_results_WT1_vs_Mut1.txt.gz	deseq2	1
GSE112080	sheet-4-26-16 weep v std NORM BY ... from GSE112080_Processed_data_std_vs_weeping_RNAseq_DEGs.xls.gz	clc genomics	0
GSE112092	GSE112092_GlutiPenRNAseqforGEO.txt.gz	rockhopper	1
GSE112101	sheet-Osteoblasts 2h from GSE112101_differential_expression_results.xlsx	unknown	0
GSE112146	sheet-Sheet1 from GSE112146_Cuffdiff_oenocyte_translation_all_samples_annotated.xlsx.gz	cuffdiff	0
GSE112156	GSE112156_PCV2_VR1BL_expression_table.txt.gz	clc genomics	0
GSE112157	GSE112157_Gene_expression_data.txt.gz	unknown	0
GSE112222	GSE112222_DEG_2i_vs_serum.csv.gz	edger	0
GSE112226	GSE112226_DESeq2.WT_vs_APC.full_results.csv.gz	deseq2	1
GSE112248	GSE112248_1_vs_2.diff.exp.txt.annot.txt.gz	edger	0
GSE112261	sheet-res_CP_APCV2V3T_vs_CP_APC from GSE112261_results_Cell_Pellet_APC_V2V3T_Kras_new.xlsx	deseq2	0
GSE112281	sheet-2018_02_15_wt_vs_rrp6D from GSE112281_DEA_2018_02_15_wt_vs_rrp6D.xlsx	deseq2	0
GSE112309	GSE112309_GFP_PPWT_PPA_PPD.txt.gz	clc genomics	0
GSE112352	sheet-VNO Gene Cuffdiff from GSE112352_VNO_sample_differential_gene_expression.xlsx	cuffdiff	0
GSE112354	GSE112354_PAK_AR2A-VS-s1_9A.GeneDiffExp.txt.gz	unknown	1
GSE112367	GSE112367_n2.adr2.ip.input.deseq.txt.gz	deseq2	0
GSE112368	GSE112368_WT_Ctrl-ahl10-1_Ctrl.deseq.csv.gz	deseq2	0
GSE112401	GSE112401_cuffdiff_gene_exp.txt.gz	cuffdiff	0
GSE112415	GSE112415_DESeq2_islets.txt.gz	deseq2	0
GSE112451	sheet-Processed data exposure to tric from GSE112451_Processed_data_exposure_to_triclosan_conjugation_.xlsx	cuffdiff	0
GSE112499	GSE112499_Nav1.8_Tsc2_DESeq2.csv.gz	deseq2	1
GSE112597	GSE112597_SKilmury_RNAseq_Processed_Data.txt.gz	rockhopper	0
GSE112634	GSE112634_DESeq2_Expt2_Mir7DKO_cerebellum.txt.gz	deseq2	0
GSE112640	GSE112640_UAS_Dm0_DEGs_raw_data.txt.gz	deseq2	1
GSE112649	GSE112649_TAC_tree_RNAseq_processed_data_CLC_DEG_output.txt.gz	clc genomics	0
GSE112661	GSE112661_SEC23B-MUT-treatment_Day7.diff.txt.gz	cuffdiff	0
GSE112689	GSE112689_DESeq2_Stim-TRIP_On-vs-Off_gene_expression_reordered_by_adjusted_p_value.csv.gz	deseq2	1
GSE112725	GSE112725_Processed_Data_Matrix_P14.txt.gz	edger	0
GSE112744	sheet-Sheet1 from GSE112744_Additional_file_5_List_of_all_circRNA_identified_in_buffalo_adipose..xlsx	unknown	0
GSE112778	GSE112778_WT_KO_TFH_CD2AP_Differential.txt.gz	cuffdiff	0
GSE112817	GSE112817_DESeq2.BT549.siPAK4_vs_Control.csv.gz	deseq2	0
GSE112826	GSE112826_heart_edgeR.txt.gz	edger	1
GSE112864	GSE112864_M95_w-VS-m2-73_M95.DEseq2_Method.GeneDiffExp.txt.gz	deseq2	0
GSE112874	GSE112874_Capsule_gene_exp.diff.gz	cuffdiff	0
GSE112878	sheet-TosR-Emp_expression_noEBG_Annot from GSE112878_TosR-Emp_expression_Annot.xls.gz	edger	1
GSE112895	sheet-Fab_B6p from GSE112895_Cougnouxa_ML4_and_FD_counts_log2FC.xlsx	deseq2	0
GSE112898	GSE112898_MCF7_BRACO19_BioTASQ_vs_Input.tabular.txt.gz	deseq2	0
GSE112903	sheet-Sheet1 from GSE112903_Table_S8_FDC.xlsx	deseq2	1
GSE112936	GSE112936_Galaxy73-_OG1RF_vs_D983_BHI_transcript_differential_expression_testing_.txt.gz	cuffdiff	0
GSE112938	sheet-PRMT1-WT vs. PRMT1-CKO from GSE112938_PRMT1-WT_vs_PRMT1-CKO.xlsx	clc genomics	0
GSE112946	GSE112946_HNF4_gene_exp_Cuffdiff_percondition.diff.gz	cuffdiff	0
GSE112950	GSE112950_Group1_DESEq2_WT-D_vs_WT-L.tsv.gz	deseq2	1
GSE113032	GSE113032_shCont_vs_shJMJD3.txt.gz	edger	1
GSE113053	sheet-all_genes from GSE113053_deseq.HSC.bfx338.xls.gz	deseq2	0
GSE113070	sheet-ProteinCT_101801029 Human from GSE113070_PCT101801029_expression_table_human.xlsx	edger	0
GSE113085	GSE113085_gene_exp.diff.gz	cuffdiff	0
GSE113114	GSE113114_Het_vs_KO.txt.gz	cuffdiff	0
GSE113125	GSE113125_NB1RGBNT_vs_NB1RGBIR.gene_exp.diff.gz	cuffdiff	0
GSE113157	GSE113157_Subread_counts_and_DE_genes_in_GPS2_WT_LKO_liver_RNAseq.txt.gz	edger	1
GSE113159	GSE113159_rnai_vs_gal_results_transcripts.csv.gz	unknown	0
GSE113176	GSE113176_All_Genes.csv.gz	cuffdiff	0
GSE113231	GSE113231_pde_expression_data_112413.txt.gz	cuffdiff	0
GSE113240	GSE113240_eworo_vs_OreR_gene_exp_diff_Cuffdiff.txt.gz	cuffdiff	0
GSE113252	sheet-DESeq.H_VS_K from GSE113252_DESeq.H_vs_K.xlsx.gz	deseq	0
GSE113253	GSE113253_RNA_HumanPrimaryStromalCells.txt.gz	unknown	0
GSE113283	GSE113283_genes.edgeR_results.txt.gz	edger	1
GSE113288	GSE113288_genes.edgeR_results_MBC26.txt.gz	edger	0
GSE113324	sheet-Comparison5-genes from GSE113324_DJ_Genes_summary.xls.gz	edger	0
GSE113333	GSE113333_Typhi_gene_exp.diff.gz	cuffdiff	1
GSE113337	sheet-WT-VS-STK.DEseq2_Method.GeneDif from GSE113337_WT-VS-StkP-PhpP-comparison_non-filtered.xls.gz	deseq2	1
GSE113366	sheet-Foglio1 from GSE113366_Day12_cpm.xlsx	edger	1
GSE113369	sheet-Sheet1 from GSE113369_DeSEQ2_Results_DMSO_vs_PD30.csv.xlsx	deseq2	0
GSE113381	sheet-Sheet1 from GSE113381_DTK_vs_wt_complete_average_DEGs.xlsx	unknown	1
GSE113400	GSE113400_all_FPKM_expression.txt.gz	cuffdiff	0
GSE113404	sheet-results_Mat2_OE_wt from GSE113404_DESeq2_results_Mat2_OE_wt.xlsx	deseq2	1
GSE113410	GSE113410_6_genes_expression.txt.gz	unknown	0
GSE113473	GSE113473_hd_geneExpression.txt.gz	unknown	0
GSE113485	GSE113485_RWPE1_EMPTY_ERG_ERGshELF1.diff.gz	cuffdiff	0
GSE113492	GSE113492_RPKM_table_Freire_Senger.txt.gz	edger	0
GSE113500	sheet-CtlStarvedvsLTDauerStarved from GSE113500_DauerF3_FedStarved_results.xlsx	edger	0
GSE113505	GSE113505_rMATS_SE_MCF10A_control_compared_to_emetine.txt.gz	rmats	0
GSE113519	GSE113519_condition.DESeq2_results_allgenes.csv.gz	deseq2	0
GSE113553	GSE113553_insect_control_vs_treat.edgeR.txt.gz	edger	1
GSE113557	GSE113557_GSA_results.txt.gz	limma	0
GSE113570	GSE113570_MSC-Exo_vs_MSCATV-Exo.all.gene.txt.gz	unknown	1
GSE113573	GSE113573_WT_vs_2LA_Input_edgeR_analysis.csv.gz	edger	0
GSE113582	sheet-Py oo vs sg from GSE113582_Supp_Table_1_-_TR-SPZ_Composite_File_final_v2_UOS_UIS_proteins_only_top_half_.xlsx.gz	deseq2	0
GSE113636	sheet-DE summary from GSE113636_Control.Vs.PA.DESeq_Analysis_summary.xlsx	deseq2	0
GSE113638	sheet-DESeq from GSE113638_ZIKV-AGO-iCLIP_mir_target_interaction.xlsx	deseq	0
GSE113648	sheet-RNAseq from GSE113648_RNAseq_HGPS_cell_lines_vs_control.xlsx	cuffdiff	0
GSE113650	GSE113650_RNA-seq_BRCA_CellLine_CuffDiff_GEO_submit.txt.gz	cuffdiff	0
GSE113671	sheet-Sorted-NELFA-EGFP_TE from GSE113671_RNA-seq.xlsx.gz	deseq2	1
GSE113672	sheet-Sheet 1 from GSE113672_Complete_geneList_limma.xlsx	limma	1
GSE113683	GSE113683_DESeq2_res_Ax35_10x_vs._WT.csv.gz	deseq2	1
GSE113688	GSE113688_WH_30days_Gene_Exp.txt.gz	cuffdiff	0
GSE113707	GSE113707_WT_vs_Mut.txt.gz	edger	1
GSE113716	GSE113716_DESeq2_results_t4_vs_t0.txt.gz	deseq2	1
GSE113761	sheet-Transcripts from GSE113761_Nkx2.5-ERRag_KO_RNA-seq_results.xlsx	unknown	0
GSE113773	GSE113773_gene_exp.diff.gz	cuffdiff	0
GSE113780	GSE113780_mackerel_control_vs_exposed.txt.gz	deseq2	0
GSE113794	GSE113794_iPSC_DEG.csv.gz	unknown	1
GSE113847	GSE113847_deseq2_results.txt.gz	deseq2	0
GSE113848	GSE113848_sleuth.de.results.wald.ctl.tsv.gz	sleuth	1
GSE113871	GSE113871_Organoid_Infarction_vs_Control_deseq_124360_1337.txt.gz	deseq2	0
GSE113880	sheet-S10978-0H-VS-S10978-6H.All from GSE113880_S10978-0H-VS-S10978-6H.All.xlsx	deseq2	1
GSE113954	GSE113954_Warm_TRPM2-KO-2_Warm_WT-2.anno.txt.gz	unknown	0
GSE113979	GSE113979_DESeq2.txt.gz	deseq2	0
GSE113993	GSE113993_GroupBRR-VS-GroupORR.GeneDiffExp.txt.gz	unknown	1
GSE114015	GSE114015_WTvsFmr1KO.FPKM.DEG.txt.gz	cuffdiff	0
GSE114034	GSE114034_processed_data.txt.gz	cuffdiff	0
GSE114058	sheet-2 um vs Ctrl 1h from GSE114058_DEgenes_Copper_OT_CH.xlsx.gz	deseq2	1
GSE114077	GSE114077_Rrp17AID_Unt_Aux_DESeq.csv.gz	deseq2	1
GSE114166	sheet-invitro_all_June2015.csv from GSE114166_Mendez-Barbero_processed.xlsx	deseq2	1
GSE114189	GSE114189_msc_lps_0_6_24_hrs_gene_exp.txt.gz	cuffdiff	0
GSE114229	GSE114229_DE_genes_MDMs_at_60_hpi_indigenous_verses_crossbred_by_edgeR.txt.gz	edger	0
GSE114271	sheet-AL_L1vs.DR_L1 from GSE114271_ALDR_F1_progeny_results.xlsx	edger	0
GSE114282	GSE114282_HTSeq-DESeq2.siMESH1-7002.siNT.out.txt.gz	deseq2	0
GSE114301	GSE114301_S.cerevisiae.mRNA.snRNA.snoRNA.anno_Steinmetz_2013_DESeq2_results_table.txt.gz	deseq2	0
GSE114311	GSE114311_diffexprgene_wGene_NCV_WT.txt.gz	deseq2	0
GSE114336	sheet-050418_deseq_RPKM from GSE114336_Merkel_Keratinocytes_DEseq_RPKM.xlsx	deseq2	1
GSE114346	GSE114346_LEH_differential_expression_analysis_table.csv.gz	deseq2	1
GSE114363	GSE114363_gene_exp.diff.txt.gz	cuffdiff	0
GSE114428	GSE114428_wt_scd6_expressions.txt.gz	deseq	0
GSE114448	sheet-ProteinCT101800932_Soybean from GSE114448_PCT101800932_Soybean_GEO.xlsx.gz	limma	1
GSE114463	GSE114463_DESeq2_genes_diffexp_by_fc_N2_60_vs_O2_60.csv.gz	deseq2	1
GSE114472	sheet-Total_genelist_Nikita_RNAseq from GSE114472_Total_Genelist.xlsx.gz	cuffdiff	0
GSE114516	sheet-data2 from GSE114516_processed.xlsx.gz	unknown	0
GSE114517	GSE114517_Diff_PDvsCont.csv.gz	edger	1
GSE114528	GSE114528_differential_exp_EVP_TA.tsv.gz	deseq2	0
GSE114531	GSE114531_untreated_vs_SNP+SHAM.txt.gz	cuffdiff	0
GSE114538	GSE114538_Seb1-1_vs_WT_RNA-seq.csv.gz	deseq2	1
GSE114599	GSE114599_Wiehle_et_al_2018_10.transcript_summary.tsv.gz	unknown	0
GSE114624	GSE114624_tss_group_exp.diff.gz	cuffdiff	0
GSE114642	sheet-all.counts.kasumi_1_MIg_vs_kasu from GSE114642_gene_expression_anno.xlsx	unknown	0
GSE114652	GSE114652_trim9_sham_stroke.txt.gz	deseq2	0
GSE114673	GSE114673_DIS3L2edgeR.txt.gz	edger	0
GSE114695	GSE114695_miR_FC_P-val_RPM.txt.gz	cuffdiff	0
GSE114702	sheet-GFp-GFsi from GSE114702_Processed_data_file_2_-_DESeq2_results.xlsx	deseq2	0
GSE114705	GSE114705_co_noNEC_gene_exp.diff.gz	cuffdiff	0
GSE114766	sheet-Sig from GSE114766_3514Rutgers_DEXvsCONT_gene_exp_diff_copy.xlsx	cuffdiff	1
GSE114781	GSE114781_gene-difference-data-2_h.txt.gz	cuffdiff	0
GSE114794	GSE114794_RPKM-Table_04hrs.txt.gz	unknown	1
GSE114814	sheet-KOD_F_1_vs_WT_All from GSE114814_KOD_F_1_vs_WT_All.xlsx	unknown	0
GSE114850	GSE114850_gencode.v19_GENES_counts_GFP-VS-TMPRSS11B.glmLRT.txt.gz	edger	0
GSE114892	GSE114892_DESeq2_scd6delta_vs_WT.csv.gz	deseq2	1
GSE114917	GSE114917_High_vs_Low_LP4_removed_all_genes.tsv.gz	deseq2	1
GSE114924	GSE114924_gene_exp_allstrains.diff.gz	rockhopper	0
GSE114927	sheet-DESeq2_RESULTS_AKvsWT from GSE114927_DESeq2_RESULTS_AKvsWT.xlsx	deseq2	1
GSE114936	sheet-Sheet1 from GSE114936_SuppFile1.xls.gz	deseq2	1
GSE114938	sheet-Sheet1 from GSE114938_SuppFile2.xls.gz	deseq2	1
GSE114941	sheet-DeSeq2 from GSE114941_DEseq2.xlsx	deseq2	0
GSE114955	sheet-IverNoFood1hrvs.NoIverNoFood1hr from GSE114955_IvermectinFoodNoFood1hr24hr.xlsx	edger	1
GSE114966	GSE114966_HSV_WT_vs_mock_infect_filtered_FDR_0.05_Fold_change_2_total_1198_genes.txt.gz	unknown	1
GSE114987	GSE114987_gene.txt.gz	cuffdiff	0
GSE114995	sheet-Ⅳ. GO_CR_L_DGE from GSE114995_Supplemental_dataset1_DGE.xlsx	cuffdiff	0
GSE114998	sheet-Sheet1 from GSE114998_Spreadsheet1_CT_Repbase.xlsx	deseq	0
GSE115031	GSE115031_Heart_Failure_vs_Control_deseq_131074_1516.txt.gz	deseq2	0
GSE115075	GSE115075_PB-VS-PB_Tfcp2l1.GeneDiffExp.txt.gz	unknown	1
GSE115102	sheet-p53KO_and_p53_Cry_TKO_OKs from GSE115102_RNAseq_p53KO_vs_p53CryKO_UV_CuffDiff.xlsx	cuffdiff	1
GSE115139	GSE115139_shRNA-control_vs_shTHOC5.tabular.txt.gz	cuffdiff	0
GSE115172	GSE115172_WTAvsRes4.txt.gz	deseq2	0
GSE115181	GSE115181_gene_exp.diff.gz	cuffdiff	0
GSE115203	GSE115203_EdgeR-WholePBMC.txt.gz	edger	1
GSE115266	GSE115266_Horvath01_DESeq2_Differential_Gene_Expression.csv.gz	deseq2	1
GSE115272	GSE115272_Chahtane_2018_RNA_DATA.txt.gz	cuffdiff	0
GSE115330	GSE115330_Processeddata_RNAseq_wildtype_diesel_exhaust_atm_vs_standard_laboratory_atm.txt.gz	edger	0
GSE115349	GSE115349_PD09_v_PD11.batch1.novel.gene_exp.diff.txt.gz	cuffdiff	0
GSE115355	sheet-161227_170125_stroma_gene_ANOVA from GSE115355_161227_170125_stroma_gene_ANOVA_8-31-17.xlsx	partek	0
GSE115361	sheet-all.counts.g2_vs_g1.edgeR_all from GSE115361_differentially_expressed_genes_information.xlsx.gz	edger	0
GSE115371	GSE115371_0hv1N.txt.gz	cuffdiff	0
GSE115398	GSE115398_LazyTG_vs_LazyWT.txt.gz	deseq2	0
GSE115400	GSE115400_GATA1KO_RNAseq_DESeq2.txt.gz	deseq2	0
GSE115407	sheet-Sheet 1 from GSE115407_RNAseq_Complete_geneList_EdgeR.xlsx	edger	1
GSE115462	GSE115462_TP63dN_vs_GFP_DOX_FC1242.txt.gz	cuffdiff	0
GSE115474	sheet-Untreated_Control_vs_Treatment. from GSE115474_Untreated_Control_vs_Treatment.genesTABULATED.xls.gz	deseq2	0
GSE115481	GSE115481_EROEvsControl_DEGs.csv.gz	edger	1
GSE115497	sheet-171008_osteo_d0_mutvshIRF8 from GSE115497_171008_osteo_d0_mutvshIRF8.xlsx.gz	unknown	0
GSE115498	GSE115498_cuffdiff_2mmTassel_FPKMvalues.txt.gz	cuffdiff	0
GSE115509	GSE115509_consolidated_sleuth_output.tsv.gz	sleuth	0
GSE115537	GSE115537_T2_RNA-seq_wt_vs_lsr2mutant_Rockhopper_analysis.csv.gz	rockhopper	0
GSE115547	GSE115547_A3SS.MATS.ReadsOnTargetAndJunctionCounts.txt.gz	unknown	0
GSE115554	sheet-2x150 @ FDR=0.01 from GSE115554_RNAseq_Genediff_pilot.xlsx	cuffdiff	0
GSE115606	GSE115606_piRNA.txt.gz	deseq2	0
GSE115618	sheet-Inj00hr_vs_FlushedAorta48hr from GSE115618_normalized_counts_and_comparisons.xlsx.gz	deseq2	0
GSE115636	sheet-Sheet1 from GSE115636_normalized_abundance_measurements.xlsx	edger	0
GSE115649	GSE115649_P20WT_P20M_results.csv.gz	deseq2	0
GSE115737	sheet-Sheet1 from GSE115737_All_genes.xlsx	cuffdiff	0
GSE115739	GSE115739_G3gg.gene_exp.diff.txt.gz	cuffdiff	0
GSE115740	sheet-White_2_V_green_2 from GSE115740_GW.fpkm.xlsx	cuffdiff	0
GSE115743	GSE115743_TgCd2G3.fpkm.txt.gz	cuffdiff	0
GSE115762	GSE115762_GeneExp_cuffdiff_all.txt.gz	cuffdiff	0
GSE115787	GSE115787_RNAseq_KPL_plusOHT_vs_minusOHT.txt.gz	edger	0
GSE115789	GSE115789_Gene_expression_Cuffdiff.txt.gz	cuffdiff	0
GSE115811	GSE115811_WT_InjvsWT_C.txt.gz	edger	1
GSE115815	GSE115815_DESeq.csv.gz	deseq2	0
GSE115828	GSE115828_DE_analysis.txt.gz	limma	0
GSE115845	GSE115845_gene_exp.diff.gz	cuffdiff	0
GSE115849	GSE115849_Patty_RNAseq_wholeList.txt.gz	cuffdiff	1
GSE115905	GSE115905_TB_gene_exp.diff.txt.gz	cuffdiff	0
GSE115950	GSE115950_DESeq2_genes_diffexp_by_fc_Migr_mLN_SPF_vs_Migr_pLN_SPF.csv.gz	deseq2	1
GSE115967	GSE115967_DESeq2_results_GMP_cells_Tet2KO_vs_WT.txt.gz	deseq2	0
GSE115988	sheet-DPY30 mean >10 from GSE115988_Normalized_DESeq.xlsx	deseq2	0
GSE115993	GSE115993_NC_007795_transcripts.txt.gz	unknown	0
GSE116059	GSE116059_DE_ES2_C_vs_IMP1_all.csv.gz	edger	0
GSE116087	GSE116087_GD-WT_vs_CM-WT.gene_exp.diff.tsv.gz	cuffdiff	0
GSE116126	GSE116126_siZNF_IL1_vs_siZNF.txt.gz	deseq2	1
GSE116133	GSE116133_DE_HUH7_C_vs_I1_all.txt.gz	edger	0
GSE116178	GSE116178_deTab.tab.gz	limma	1
GSE116188	GSE116188_cuffdiff_WM1976_scrambled_vs_siSLNCR_number_1.txt.gz	cuffdiff	0
GSE116230	GSE116230_Smad4ff_vs_Smad4iECKO.deseq.res.csv.gz	deseq2	0
GSE116234	GSE116234_full_table_iel_con-iel_leuk.txt.gz	edger	0
GSE116241	GSE116241_osc_vs_stat_gene_exp.diff.gz	cuffdiff	0
GSE116270	sheet-Sheet 1 from GSE116270_GO_Results_NormMgHFD_vs_LowMgHFD.xlsx	unknown	0
GSE116329	GSE116329_Mettl16_in_vitro_meth_table.csv.gz	deseq2	1
GSE116364	GSE116364_IFN_gene_exp.diff.txt.gz	cuffdiff	0
GSE116366	sheet-G_vs_D.known.DESeq2.anno from GSE116366_H_vs_L.known.DESeq2.anno.xlsx	deseq2	1
GSE116372	GSE116372_DE_control_vs_BclxL.csv.gz	edger	1
GSE116374	GSE116374_B6CTL_vs_Irf1CTL.txt.gz	limma	0
GSE116419	sheet-DE table from GSE116419_salivary_capd3-wt.xls.gz	edger	0
GSE116458	GSE116458_nESCs_EpiLSCs_desep_table.txt.gz	deseq2	0
GSE116462	GSE116462_Lncenc1_KD_deseq_table.txt.gz	deseq2	0
GSE116475	GSE116475_KO_v_WT.deseq.csv.gz	deseq2	0
GSE116476	sheet-sevgal4EP3037 vs sevgal4GFP from GSE116476_gene_expression_level.xlsx	cuffdiff	0
GSE116499	GSE116499_Control_NB4_vs_JMJD3_NB4.diff.exp.annot.txt.gz	deseq2	0
GSE116508	GSE116508_Control-VS-OA-500-48.PossionDis_Method.GeneDiffExp.txt.gz	unknown	0
GSE116511	sheet-Intestinal tuft cell sequencing from GSE116511_Table_2.xls.gz	unknown	0
GSE116538	sheet-BC_BMDM_HSSvsVR1_6h_HSS_071257 from GSE116538_BC_BMDM_HSSvsVR1_6h_HSS_071257.xlsx	deseq2	0
GSE116548	GSE116548_KnockDown_vs_Control.all.gene.result.xls.gz	deseq	1
GSE116564	sheet-gene_list.txt.tsv from GSE116564_ANOVA_single_contrast_PDL1_vs_Iso.xlsx.gz	unknown	1
GSE116579	GSE116579_1358_1405.a.table.txt.func.txt.gz	deseq	0
GSE116582	sheet-IC9C vs. t3a(2) IC9C vs. t3... from GSE116582_Processed_data.xlsx	clc genomics	0
GSE116587	sheet-RffG_gene_exp from GSE116587_Littleetal_RNASEQ.xlsx	cuffdiff	0
GSE116600	sheet-All from GSE116600_RNA_OPC_Chd7iKO.xlsx	unknown	1
GSE116607	sheet-status = ok from GSE116607_set1_set2_invitro_CD8_GFP_Minus_plus_gene_differential_expression.xlsx	deseq2	0
GSE116610	sheet-hsp90 hsrw66 vs hsp90 from GSE116610_gene_expression_level.xlsx	cuffdiff	0
GSE116620	GSE116620_10.loci_summary.tsv.gz	deseq2	0
GSE116629	GSE116629_differential_gene_expression.txt.gz	cuffdiff	0
GSE116639	sheet-Sheet1 from GSE116639_mass_M.xlsx	deseq2	1
GSE116650	GSE116650_gene_exp.diff.txt.gz	cuffdiff	0
GSE116701	GSE116701_processed_data.txt.gz	unknown	0
GSE116756	GSE116756_10033956.1KT_Glu_Exp_KT_Myr_Exp.toptags_edgeR.csv.gz	edger	1
GSE116758	GSE116758_Twt_vs._Tko_all.txt.gz	edger	0
GSE116759	GSE116759_DESeq2_Normalized_Counts.txt.gz	deseq2	0
GSE116776	GSE116776_KO_vs_WT.txt.gz	deseq2	0
GSE116793	GSE116793_FL-E115-Inv1_vs_FL-E115-Inv1DelCTCF.DESEQ2.txt.gz	deseq2	0
GSE116815	GSE116815_DESeq2_DPlike_ASL.txt.gz	deseq2	0
GSE116819	GSE116819_xlaevisrnaseq-run1-results-diffexpr-genelist-treated-vs-control.csv.gz	deseq2	0
GSE116850	sheet-shThoc5_773vsNT from GSE116850_RNAseq_shNT_shThoc5_logFC.xlsx	limma	0
GSE116864	GSE116864_Prostate_cellines_DU145_AREGVsCTRL.FPKM.txt.gz	unknown	0
GSE116865	GSE116865_human_normalized_matrix.csv.gz	deseq2	0
GSE116866	GSE116866_murine_3group_normalized_matrix.csv.gz	deseq2	0
GSE116915	GSE116915_Microbead_vs_control_raw_data_RNAseq_mouse.define_DESeq2.txt.gz	deseq2	0
GSE116916	GSE116916_Processed_data_Wareham2.txt.gz	deseq2	0
GSE116963	GSE116963_TopTags_SUDHL6_GSK591_24hr.txt.gz	edger	0
GSE116977	GSE116977_comp3_CMV_primary_v_CGRP_all_data_corrected_no_sva_top_hits.txt.gz	limma	1
GSE116986	GSE116986_CUFFDIFF_gene_exp.diff.gz	cuffdiff	0
GSE117032	GSE117032_H33BKI_WT_NPC_vs_FIDD8_NPC_gene_exp_diff.txt.gz	cuffdiff	0
GSE117067	GSE117067_gene_quant.txt.gz	limma	0
GSE117068	GSE117068_ZDB160_Control-VS-ZDB160_As.DEseq2_Method.GeneDiffExp.txt.gz	deseq2	0
GSE117089	GSM3271045_da.sites.csv.gz from GSE117089_RAW.tar	unknown	0
GSE117095	GSE117095_Group-B_vs_Group-A_1514.txt.gz	unknown	0
GSE117106	GSE117106_DAY4_NODOX_vs_DOX_fold_change.csv.gz	deseq2	0
GSE117198	GSE117198_48Hour_Treatment_vs_24Hour_Treatment.txt.gz	deseq2	0
GSE117221	sheet-M-TIvH from GSE117221_DEanalysis_MTI-7samples_vs_MH-8samples.xlsx	deseq2	0
GSE117229	GSE117229_Galaxy247-_Cuffdiff_on_data_212__data_203__and_others_gene_differential_expression_testing_.txt.gz	cuffdiff	0
GSE117248	GSE117248_Log2FC_FXS_vs_Control_hiPSC.csv.gz	deseq2	0
GSE117251	sheet-C587-TKV@yw-TKV from GSE117251_Pvalue_0.05_FC_2.0_ISOform_Result.xlsx	cuffdiff	0
GSE117264	GSE117264_KOPTK.All.Gene.RPKM.txt.gz	edger	0
GSE117374	GSE117374_jewelry_wastewater_vs_cyanide.txt.gz	rockhopper	1
GSE117387	sheet-All from GSE117387_DESeq2_final_14-7-2018.xls.gz	deseq2	0
GSE117392	GSE117392_6_genes_expression.txt.gz	unknown	0
GSE117433	GSE117433_37flow_v_37static.RNAseqgene_exp.diff.gz	cuffdiff	0
GSE117471	GSE117471_N2_vs_FAS58_25C_results.txt.gz	edger	1
GSE117482	sheet-Experiment1 from GSE117482_limma.dge_results.xlsx	limma	1
GSE117535	sheet-diff_edgeR_PC3M from GSE117535_CountsTable_PC3M.xlsx	edger	0
GSE117557	GSE117557_DEseq_ES009-ES013-ES015_ES010-ES012-ES014_DEG_list.csv.gz	deseq	0
GSE117559	GSE117559_gene_exp.diff.gz	cuffdiff	0
GSE117564	GSE117564_Sample_Si_vs_Sample_OE.txt.gz	deseq	0
GSE117610	GSE117610_PC9_parental_vs_DTC.csv.gz	deseq2	0
GSE117621	sheet-Original_AllSamples_Garg_2kidat from GSE117621_LaHaye_RNAseq_GeneLevel_Results.xlsx	cuffdiff	0
GSE117631	GSE117631_Cg1-Cre_PU.1_KO_Tumor_vs_control.txt.gz	unknown	0
GSE117632	sheet-Sheet1 from GSE117632_Normoxia_ALKBH1_Knockdown_RNAseq_Processed.xlsx.gz	cuffdiff	0
GSE117669	GSE117669_readcounts.txt.gz	unknown	0
GSE117682	GSE117682_gene_exp.diff.gz	cuffdiff	0
GSE117703	GSE117703_collectedDESeqResults--logFoldShrunk.csv.gz	deseq2	0
GSE117710	sheet-SickVsHealthy from GSE117710_CAGRF11906_SickVsHealthy.xlsx	limma	1
GSE117717	GSE117717_WT_vs_aox2_del.txt.gz	cuffdiff	0
GSE117733	GSM3307878_hitCounts_3017PollenPool2_3017PollenA2.txt.gz from GSE117733_RAW.tar	unknown	0
GSE117746	sheet-TC - TP from GSE117746_RNAseq_DESeq2_LCORNELL.xlsx	deseq2	0
GSE117773	GSE117773_gene_exp.diff.txt.gz	cuffdiff	0
GSE117828	GSE117828_treatment_H1N1_H3N2_tophat_results.csv.gz	deseq2	0
GSE117911	GSE117911_DE-TI006-Mock-Vs-UV-Treated-Virus.txt.gz	limma	1
GSE117961	sheet-BDNFIV from GSE117961_BDNF_dCas9VPR_targeting.xlsx	deseq2	0
GSE117966	GSE117966_Galaxy252-DESeq2_result_file_on_data_MEL1_v_MEL2_at_5_oxygen.csv.gz	deseq2	0
GSE117967	GSE117967_WTvsRing1KO_HFSC_logfc1.txt.gz	deseq2	0
GSE117977	sheet-All from GSE117977_pep2_RNA_seq_Expression_upload.xlsx	cuffdiff	0
GSE117978	GSE117978_groupBvsgroupA.complete.txt.gz	deseq2	0
GSE118004	GSE118004_Differential_Gene_expression_Analysis_results_mir210KO_vs_WT.txt.gz	deseq2	0
GSE118101	sheet-DRAIC_results from GSE118101_DRAIC_RNA-seq_genes.xls.gz	deseq2	1
GSE118108	GSE118108_4groups_gene_exp.diff.gz	cuffdiff	0
GSE118116	GSE118116_sleuth_test_results.txt.gz	sleuth	1
GSE118135	sheet-NKT st1 C vs. NKT st1 K-Tot... from GSE118135_Processed_data_file_Inoue.xlsx.gz	unknown	0
GSE118175	sheet-DAP0 diff from GSM3320045_DAP0.xlsx from GSE118175_RAW.tar	deseq2	1
GSE118217	sheet-KO_AN_vs_WT_AW.txt from GSE118217_AN_vs_AW.xlsx.gz	deseq2	0
GSE118232	GSE118232_BP_allgenes_d1vs0_DEseq_binom_naomit.txt.gz	deseq	1
GSE118239	GSE118239_RP.gene_exp.diff.gz	cuffdiff	0
GSE118269	sheet-AAF1 diff from GSM3320042_AAF1.xlsx from GSE118269_RAW.tar	deseq2	1
GSE118275	GSE118275_gene_exp.diff.gz	unknown	0
GSE118320	GSE118320_KMS12PE_KMS11_325096_vs_DMSO.txt.gz	unknown	0
GSE118323	sheet-no_615734_3pancreas from GSE118323_ILMN_137_mRNAseq_STAR_featureCoutns_edgeR_final.xlsx.gz	edger	0
GSE118326	GSE118326_lymphocytes_WT_vs_leukemia_WT.htseq.edgeR.txt.gz	edger	1
GSE118334	GSE118334_Wnt11_WK_RNAseq_DiffExp.txt.gz	unknown	0
GSE118369	GSE118369_snR4_Mutant_Glucose_vs_BY_Control_Glucose.deseq2.res.tab.gz	deseq2	1
GSE118371	GSE118371_gene_exp_ColxCol_endosperm_ColxCvi_endosperm.txt.gz	cuffdiff	0
GSE118414	GSE118414_cph2_genes.txt.gz	deseq2	1
GSE118423	GSE118423_alc.csv.gz	deseq2	1
GSE118431	GSE118431_e_cig_exposure_Diacetyl_25_ppm_vs_control_full_DESeq2_results.txt.gz	deseq2	0
GSE118443	GSE118443_Transcriptome_profile_of_mouse_genes_MEFs_.txt.gz	edger	0
GSE118448	sheet-BALA014 Normal Cell Treatment V from GSE118448_BALA014_DEG_Normal_Cell_Treatment_Vs._Control.xlsx.gz	clc genomics	0
GSE118449	sheet-Sheet1 from GSE118449_Beta2List.xlsx	edger	0
GSE118450	sheet-Log2FC from GSE118450_Lloyd_et_al_FPKM_Log2FC.xls.gz	limma	0
GSE118454	sheet-ST.PG.vs.ND from GSE118454_expr_genes_part2_06_01_2018.xlsx.gz	edger	1
GSE118479	sheet-DeSeq2 analysis from GSE118479_bsKD_vs_WT_IFMs.xlsx	deseq2	0
GSE118490	sheet-HCT116_results_raw_noNA from GSE118490_HCT116_DE_Results.xlsx	deseq2	1
GSE118501	GSE118501_diffexpr-results.csv.gz	deseq2	0
GSE118505	GSE118505_RBM48-umu1_DESeq2_DEAnalysis.csv.gz	deseq2	0
GSE118523	GSE118523_20161109_old_wt_tg.csv.gz	unknown	0
GSE118552	GSE118552_sorted_results.csv.gz	unknown	0
GSE118559	GSE118559_OA_GEO_DEresult.txt.gz	unknown	0
GSE118566	GSE118566_gene_exp.diff.gz	cuffdiff	0
GSE118581	sheet-Sleuth_mutant_TC_ORFs from GSE118581_DATA_S2.xlsx	sleuth	1
GSE118592	GSE118592_day10_results.txt.gz	deseq2	1
GSE118609	sheet-WT_vs_del_SP from GSE118609_WT_vs_del_ES.xlsx	clc genomics	1
GSE118656	GSE118656_schulman_kla_v_veh_interaction_results-genelist_2_.csv.gz	deseq2	0
GSE118663	GSE118663_SFR_vs_WT_counts_normalized_relative_to_library_size.txt.gz	deseq2	0
GSE118674	sheet-Deseq2_raw_output from GSE118674_Zhu_processed_data.xlsx.gz	deseq2	0
GSE118725	GSE118725_pbs.obs_pval05.tsv.gz	unknown	0
GSE118727	GSE118727_D_V.anno.xls.gz	degseq	0
GSE118751	GSE118751_Processed_RNA-seq_DATA.txt.gz	deseq2	1
GSE118772	GSE118772_NT_vs_U2.deseq.res.csv.gz	deseq2	0
GSE118787	sheet-Fast WTvPparaKO from GSE118787_Differential-Expression-Male-Livers.xlsx	deseq2	0
GSE118796	GSE118796_differential_expression_DESeq2.MDSC_over_MONO.gene.ensembl.count.csv.gz	deseq2	0
GSE118823	GSE118823_DEG_LMO1_KD.txt.gz	deseq2	0
GSE118841	GSE118841_A549-deseq.res.tab.gz	deseq2	0
GSE118842	GSE118842_ABC1-deseq.res.tab.gz	deseq2	0
GSE118859	sheet-170919_0085_rna-seq_results.gen from GSE118859_170919_0085_rna-seq_results.gene.ANOVA.xlsx	partek	0
GSE118864	sheet-AllData from GSE118864_AllData_170425_RNASeq_ScriptSeq_Lessnick_Results.xlsx	deseq2	1
GSE118870	sheet-AllData from GSE118870_AllData_180202_RNAseq_Lessnick_Pishas_S_Results.xlsx	deseq2	1
GSE118896	sheet-Feuil1 from GSM3350390_Defuse_Y15_599_trim_results_filtered.xlsx.gz from GSE118896_RAW.tar	unknown	1
GSE118915	GSE118915_Ovol2_MutantvsControl_Processed.txt.gz	cuffdiff	0
GSE118918	GSE118918_FACS-RNAseq_DESeq_result.txt.gz	deseq2	0
GSE118928	sheet-EM-O vs ECT-O from GSE118928_EUT-O_Vs_ECT-O_Vs_EM-O.xlsx	deseq2	0
GSE118994	GSE118994_DESeq2_delta-espL_vs_wt.csv.gz	deseq2	0
GSE119008	sheet-org from GSE119008_Japanese_quail_skin_samples-DEGs.xlsx	unknown	0
GSE119025	GSE119025_BSAVSFHR1_Gene_differential_expression.txt.gz	ballgown	0
GSE119029	GSE119029_gene_exp.diff.gz	unknown	0
GSE119036	GSE119036_48h-Blood-VS-48h-Fe.PossionDis_Method.GeneDiffExp.xls.gz	unknown	0
GSE119046	GSE119046_rpoS819_vs_wtrpoS.csv.gz	deseq	0
GSE119074	GSE119074_edgeR_exact_Test_min60.csv.gz	edger	0
GSE119088	GSE119088_pfeif_Evspfeif_c_DEG.xls.gz	unknown	0
GSE119106	GSE119106_dthrB1-dthrB0.txt.gz	deseq2	1
GSE119138	GSE119138_Theileria_annulata_processed_data_file.txt.gz	cuffdiff	0
GSE119158	GSE119158_DESeq2_res_quinazoline_10x_vs_WT.csv.gz	deseq2	1
GSE119190	sheet-Galaxy271-(DESeq2_result_file_o from GSE119190_DESeq_file.xlsx	deseq2	0
GSE119202	sheet-Balb vs control_Expression ... from GSE119202_Balb_vs_C57.xlsx.gz	unknown	0
GSE119208	GSE119208_F613-TCS.txt.gz	unknown	1
GSE119264	sheet-DESeq2 EryKD vs EryEV from GSE119264_DESeq2_EryKD_vs_EryEV.xlsx	deseq2	0
GSE119273	GSE119273_LR73_AC_results.txt.gz	deseq2	0
GSE119332	sheet-mutant vs. Control from GSE119332_control_vs_rraga_mutants_analyzed.xlsx.gz	unknown	0
GSE119333	GSE119333_BSGX001-vs-BSGX001_thi2.DESeq.diff.txt.gz	deseq2	1
GSE119340	GSE119340_DESeq2_NASH_RNA_seq.csv.gz	deseq2	1
GSE119341	GSE119341_metaseqr_all_out_MU_vs_ML.txt.gz	deseq	0
GSE119422	GSE119422_WTvBmi1gene_exp.diff.gz	cuffdiff	0
GSE119440	GSE119440_ALL_genes-RNA_seq.txt.gz	unknown	1
GSE119454	GSE119454_TE_stat_summary.csv.gz	sleuth	1
GSE119547	GSE119547_mEC_Control_vs_mEC_Stretch.diffexp.rpkm.tsv.gz	edger	0
GSE119549	sheet-control_6hr_all from GSE119549_control_6hr_all.xls.gz	deseq2	1
GSE119582	GSE119582_DESeq2_resLFC_delta-mycP1-eccE1_with-EmptyVector_vs_Rv-wt.csv.gz	deseq2	1
GSE119619	GSE119619_PCGF35ff.spikenormalised_DESeq2_NucRNAseq.txt.gz	deseq2	0
GSE119622	sheet-Shigella vs. Shigella + for... from GSE119622_shigella_formate_comparrison.xlsx	clc genomics	0
GSE119623	sheet-thisse-results-genelist (17) from GSE119623_thisse-results-genelist.xls.gz	deseq2	0
GSE119710	GSE119710_Chaos3MvF_gene_exp.diff.gz	cuffdiff	0
GSE119714	sheet-ASPvsNC15h from GSE119714_ASPvsNC15h.xlsx.gz	limma	0
GSE119718	GSE119718_DeSeq2OutForGEO.csv.gz	deseq2	0
GSE119729	sheet-Neutrally_Regulated from GSE119729_GT_SO_7843_1209_1210_VS_1211_1212_DGE_Report.xlsx	cuffdiff	1
GSE119754	GSE119754_condition_res_ct_rv-mct_rv.csv.gz	edger	1
GSE119769	sheet-All_Genes from GSE119769_Treg_Tcf1_Lef1_CuffDiff_Summary201806.xlsx	cuffdiff	0
GSE119826	GSE119826_genelist.txt.gz	partek	1
GSE119835	GSE119835_PBMC_5_RH-5_media.txt.gz	cuffdiff	0
GSE119840	GSE119840_res_ctrl_v_hmcn-1.txt.gz	deseq2	0
GSE119862	sheet-Sheet1 from GSE119862_tkvM1_vs_WT_DGE.xls.gz	edger	1
GSE119864	GSE119864_NC_Si1_Si2.all_gene.txt.gz	unknown	0
GSE119910	GSE119910_338.412.polyA.deseq.3replicates.txt.gz	deseq2	0
GSE119931	GSE119931_PANC1.FOXA2KO.genes.edgeR_results.txt.gz	edger	1
GSE119934	sheet-DE from GSE119934_mH.xlsx	deseq2	1
GSE119949	sheet-gene_exp from GSE119949_DGE.xls.gz	cuffdiff	0
GSE119951	GSM3389257_MEF_Oct4_DE.interaction.txt.gz from GSE119951_RAW.tar	unknown	0
GSE119999	GSE119999_htseq_output_with_stat_summary.txt.gz	deseq2	0
GSE120032	sheet-DT900vsBW25113.Differential_ana from GSE120032_DT900vsBW25113.All_genes_Name.xlsx	deseq	1
GSE120050	sheet-TU_all from GSE120050_all_genes_BG1_BG546.xlsx	deseq	1
GSE120053	GSE120053_DEseq.and.EdgeR.All_8578NA_15M_8831AF_15M.annoSub.csv.gz	deseq	0
GSE120054	sheet-gene_exp from GSE120054_gene_exp_data.xlsx	cuffdiff	0
GSE120061	GSE120061_GFP_vs_Ehmt1.txt.gz	deseq2	1
GSE120063	GSE120063_MA9LC_C1BKOvsWT_RNAseq_EdgeR.txt.gz	edger	1
GSE120087	sheet-results_CaNRF2_mRNA_TG.v.NTG from GSE120087_results_CaNRF2_mRNA_TG.v.NTG.xlsx	deseq2	0
GSE120161	GSE120161_ss10-inp0.diff.gz	cuffdiff	0
GSE120174	GSE120174_Expression_data_processed_data_C4-C6_T4-T6.txt.gz	cuffdiff	0
GSE120216	GSE120216_CBFB_KOvs_WT.csv.gz	deseq2	0
GSE120241	GSE120241_gene_description.txt.gz	unknown	0
GSE120253	GSE120253_REST--_versus_REST++_DiffExpr.txt.gz	deseq	0
GSE120257	sheet-RGC_UninjuredvGFP from GSE120257_RGC_GFPvUninjured.xlsx	deseq2	1
GSE120268	GSE120268_deseq_differential_expression_results.txt.gz	deseq2	0
GSE120284	GSE120284_DESeq2_values_14d_14dS_SGCs.txt.gz	deseq2	0
GSE120346	GSE120346_Differential_expression_analysis.txt.gz	clc genomics	1
GSE120366	sheet-TAN_002_WT_vs_KO from GSE120366_TAN_002_WT_vs_KO.xlsx	edger	0
GSE120399	GSE120399_DiffExpr_Day_25.csv.gz	deseq2	1
GSE120499	GSE120499_BiofilmvsLiquid.complete.txt.gz	deseq2	1
GSE120544	GSE120544_NC_014387_Xylan_transcripts.txt.gz	rockhopper	1
GSE120600	GSE120600_c2c12_mrnaseq_diffexpr-results_TNF_vs_control.csv.gz	deseq2	1
GSE120601	GSE120601_edgeR.txt.gz	edger	1
GSE120602	GSE120602_plusCipro.vs.minusCipro.txt.gz	deseq	0
GSE120612	GSE120612_THP1_Etoposide_Deseq2.csv.gz	deseq2	0
GSE120653	GSE120653_TREE1OEvsShoot_2.0.1.gene_exp.diff.gz	cuffdiff	0
GSE120689	GSE120689_Diff_expressed_genes.csv.gz	deseq2	0
GSE120708	GSE120708_WT1_delta_mice.txt.gz	cuffdiff	0
GSE120712	GSE120712_WT1_LTP_90min.txt.gz	cuffdiff	1
GSE120725	GSE120725_table_zero_mM_K_vs_control.txt.gz	edger	1
GSE120820	GSM3416397_WT_All_Gene.txt.gz from GSE120820_RAW.tar	cuffdiff	0
GSE120829	sheet-Gene_Expression from GSE120829_T_vs_C_detail.xlsx	unknown	0
GSE120833	sheet-WT_All_Gene from GSE120833_RAW.tar	cuffdiff	0
GSE120836	sheet-DCM_over_Control_noncoding from GSE120836_RNASeq-DCM_vs_Control.xlsx.gz	edger	1
GSE120844	GSE120844_DEG_IFNG_POMIFNG.txt.gz	cuffdiff	0
GSE120861	GSE120861_all_deg_results.at_scale.txt.gz	sleuth	1
GSE120863	GSE120863_sham_DHCA_striatum_mRNA_seq.txt.gz	deseq2	0
GSE120874	GSE120874_deSeq2_KO_vs_WT.txt.gz	deseq2	0
GSE120889	sheet-B728a-yedQ-yhjH_RNA_seq_analyze from GSE120889_B728a-yedQ-yhjH_RNA_seq_analyzed.xlsx	cuffdiff	0
GSE120921	GSE120921_circRNA.txt.gz	unknown	0
GSE120954	sheet-gene_exp.diff from GSE120954_NH7_8_vs_NH5_6_diff_exp.xlsx	cuffdiff	0
GSE120986	GSE120986_E16.5_condition.DESeq2_results_allgenes.csv.gz	deseq2	0
GSE120996	sheet-raw data from GSE120996_fold-change.xlsx	edger	1
GSE121040	GSE121040_PER_Control_swiss_albino-DE_EdgeR.txt.gz	edger	1
GSE121045	GSE121045_ArvsNAr_complete.txt.gz	deseq	0
GSE121046	GSE121046_nr4Avsunc22_RNAi_head_collapsedisoforms_baseMeanAavg_lessthan100deleted_forGEO.txt.gz	deseq	0
GSE121051	GSE121051_AG_saline_LPS_ID.txt.gz	unknown	1
GSE121074	GSE121074_pH5AA_vs_ph5_AA_FLUC.txt.gz	partek	0
GSE121076	GSE121076_Cpa3cre_vs_Cpa3CremiR9_final_results.txt.gz	unknown	1
GSE121092	GSE121092_nanep-rnaseq-diffExp-U87.tab.gz	deseq2	0
GSE121099	GSE121099_DiffOutput_SetD5Neurons.csv.gz	unknown	0
GSE121104	GSE121104_CufflinksResults_Head_X_Body.txt.gz	cuffdiff	0
GSE121110	GSE121110_CN-VS-PA.PossionDis_Method.GeneDiffExp.txt.gz	unknown	0
GSE121120	GSE121120_ko-vs-wt_res.all.tab.gz	deseq2	0
GSE121173	GSE121173_gene_exp.diff.txt.gz	cuffdiff	1
GSE121176	sheet-results_Wt_vs_EV from GSE121176_results_Wt_vs_EV.xlsx	deseq2	0
GSE121213	GSE121213_Pax6_Mutants_E16_Neocortex.txt.gz	unknown	0
GSE121214	GSE121214_Processed_data_Dlx12_mut.txt.gz	unknown	0
GSE121222	GSE121222_Colvs35SARF18-OE-2.GeneDiffExp.txt.gz	unknown	0
GSE121223	GSE121223_CRC_CTL_KO_DESeq2.tsv.gz	deseq2	0
GSE121241	GSE121241_Differential_Gene_Expression_CuffDiff.txt.gz	cuffdiff	0
GSE121243	sheet-rhlR_RNA_seq_analyzed from GSE121243_rhlR_RNA_seq_analyzed.xlsx	deseq2	0
GSE121272	GSE121272_1481_12hr-vs-DMSO_Voom_noFilter.xls.txt.gz	limma	0
GSE121278	sheet-deSeq2_8W_vs_6W.txt from GSE121278_DeSeq2_Processed_Data.xlsx	deseq2	0
GSE121304	GSE121304_DexSeq.CTL.vs.GFP_TRA.csv.gz	dexseq	0
GSE121319	GSE121319_tmm_PC3_Control_vs_GPRC5AKO.txt.gz	unknown	0
GSE121320	sheet-C_25_diff.txt from GSE121320_TMM_method.xlsx	unknown	0
GSE121340	sheet-attr_table.biotypes from GSE121340_SupplementaryData1_RNA-Seq_HFD--CD_.xlsx	cuffdiff	0
GSE121341	sheet-Ark1 from GSE121341_SupplementaryData2_RNA-Seq_AL--FA_.xlsx	cuffdiff	0
GSE121342	sheet-attr_table.biotypes from GSE121342_SupplementaryData6_RNA-Seq_Ad-MAFG--Ad-CMV_.xlsx	cuffdiff	0
GSE121343	sheet-Ark1 from GSE121343_SupplementaryData8_RNA-Seq_SCR_LNA_CD--SCR_LNA_HFD_.xlsx	cuffdiff	0
GSE121344	sheet-Sheet1 from GSE121344_SupplementaryData5_RNA-Seq_HS_T2D--OBESE--LEAN_masked.xlsx	cuffdiff	0
GSE121345	GSE121345_Tissue_Profiling_DIETERICH_gene_exp.diff.txt.gz	cuffdiff	0
GSE121410	sheet-Unfiltered from GSE121410_ALL_DESeq2.xlsx	deseq2	0
GSE121428	GSE121428_RNA-seq_del0.4Mbd11hNCCh_vs_WTd11hNCC.txt.gz	unknown	0
GSE121448	GSE121448_mattarollo_rna_DE_Eumyc_vs_WT_results.fpm3.FDR0.05.csv.gz	deseq2	1
GSE121508	GSE121508_set2.OP50.PA14.out.csv.gz	unknown	1
GSE121509	sheet-alldetected (14).csv from GSE121509_R24.control.sams.xlsx	unknown	1
GSE121510	sheet-alldetected (8).csv from GSE121510_37.control.set16.xlsx	unknown	0
GSE121515	GSE121515_HMCES_EDGER.txt.gz	edger	0
GSE121519	GSE121519_DESeq2.txt.gz	deseq2	0
GSE121535	sheet-pum2rnaseq_DESeq2_results-with- from GSE121535_RNA-Seq_normalized_counts.xlsx	deseq2	1
GSE121569	GSE121569_dexseq-all.csv.gz	dexseq	0
GSE121591	GSE121591_IgG_vs_Untreated_UP_GO_Biological_Process_2018_table.txt.gz	unknown	0
GSE121607	GSE121607_limma_DEG_N1-Control_all_genes.txt.gz	limma	1
GSE121629	GSE121629_topTable_sp_ma_vs_sp_mo.txt.gz	limma	1
GSE121659	sheet-EHP_vs_BLM from GSE121659_Deseq_results.xlsx	deseq2	1
GSE121674	GSE121674_Alterations_in_Gene_Expresion_in_Arabidopsis_thalliana_Expressing_ISPS.csv.gz	limma	0
GSE121675	GSE121675_Alterations_in_Gene_Expression_in_Nicotiana_tabacum_Expressing_ISPS.csv.gz	limma	1
GSE121685	GSE121685_edgeR_sorted_E2.txt.gz	edger	0
GSE121694	GSE121694_Combo_vs._Iso.csv.gz	unknown	0
GSE121697	GSE121697_Cufflinks_FPKMs_and_TukeyHSD_results.txt.gz	cuffdiff	0
GSE121717	GSE121717_ExpressionArray_shSOX10_LN229_CRISPRi_limma_results_table.txt.gz	limma	0
GSE121720	GSE121720_RNAseq_subtype_signature_gene_analysis_limma_model_results.txt.gz	limma	1
GSE121725	sheet-Sheet1 from GSE121725_Transcript_differential_expression.xlsx	edger	0
GSE121728	sheet-results from GSE121728_6_months_induction_with_GFP-.xlsx	deseq2	1
GSE121739	GSE121739_Atm_Rag2ccp53vsWT.genes.txt.gz	deseq2	0
GSE121749	GSE121749_DESeq2_shRai1_TTX_vs_shRai1_Veh.txt.gz	deseq2	0
GSE121790	GSE121790_HEC1A_GFPneg_vs_HEC1A_control.csv.gz	deseq2	0
GSE121794	GSE121794_Results_Adult_Skin_Teff_vs_Tregs.csv.gz	edger	0
GSE121795	GSE121795_ResultsDESeqpaired.csv.gz	deseq2	0
GSE121797	sheet-NC_007795_transcripts from GSE121797_SI-3Bvs3A.xls.gz	rockhopper	0
GSE121809	sheet-NUC_WT_vs_NUC_KO_Differential_E from GSE121809_NUC_WT_vs_NUC_KO_Differential_Expression.xlsx	unknown	0
GSE121832	GSE121832_C_4.4.VS.4.0-all_genes.txt.gz	edger	1
GSE121833	GSE121833_C_5.5.VS.5.0-all_genes.txt.gz	edger	1
GSE121834	GSE121834_C_9.1.VS.9.0-all_genes.txt.gz	edger	1
GSE121858	GSE121858_MNU-Cre-v-MNU-WT-P005_FC1.5_FPKM1.txt.gz	unknown	0
GSE121863	GSE121863_T1D-ND-DEBrowser_output.txt.gz	deseq2	0
GSE121888	GSE121888_DESep_output_results.csv.gz	deseq2	0
GSE121911	sheet-Sheet1 from GSE121911_SFTS_Ferret_DEG.xlsx	clc genomics	0
GSE121920	GSE121920_s105_L4vsN2_L4.Differential_analysis_results.xls.gz	unknown	0
GSE121952	GSE121952_HepG2_shMETTL14_RiboDiff_Differential_Translation_Efficiency.txt.gz	unknown	0
GSE121955	sheet-CycA_vs_GFP from GSE121955_CycA_vs_GFP.xlsx.gz	deseq2	0
GSE121956	sheet-SG_vs_BD from GSE121956_SG_vs_BD.xlsx.gz	deseq2	0
GSE121980	sheet-tRNA 1 dpi from GSE121980_596B_GEO_PROCESSED_TRNA_MRNA.xlsx	deseq2	0
GSE121989	GSE121989_counts.48hpf_tet23DMvsWT.txt.gz	deseq2	0
GSE122015	sheet-DE analysis results from GSE122015_Supplementary_Material_File_S1.xlsx	deseq2	1
GSE122033	GSE122033_DESeq2_lncRNAs_EP_Islets.csv.gz	deseq2	0
GSE122045	GSE122045_VCAN-AN_vs_Control-C57_deseq_118473_1276.txt.gz	deseq2	0
GSE122047	sheet-WT-vs-hda6_hda9.genes.annot from GSE122047_WT-vs-hda6_hda9.genes.annot.xlsx	unknown	0
GSE122064	sheet-total Comp-Wt from GSE122064_Deseq2_totRNA_DRsaI.xlsx	deseq2	1
GSE122065	sheet-MS2RsaImut4vsMS2contr.comp-anno from GSE122065_Deseq2_MS2_all_samples.xlsx	deseq2	1
GSE122089	GSE122089_all.counts.1612297_vs_1605272.edgeR_all.xls.gz	edger	0
GSE122095	GSE122095_N-VS-W.DEGseq_Method.GeneDiffExp.txt.gz	degseq	1
GSE122099	GSE122099_ATXN1_82Q_Tg_Inferior_Olive_5weeks.txt.gz	cuffdiff	0
GSE122101	sheet-All genes from GSE122101_List_of_genes_differentially_expressed_by_Ssu72_depletion_ES_cells_.xlsx	cuffdiff	0
GSE122139	GSE122139_DEseq_SW001_SW002_DEG_list.csv.gz	deseq	0
GSE122157	sheet-TAMVsNcaph2.genes_de.tsv from GSE122157_TAMVsNCaph2.genes_de.xlsx	deseq	0
GSE122193	GSE122193_hUCMSC_mock-hUCMSC_MR766_48hpi.genes.xls.gz	edger	0
GSE122210	sheet-DMSO_vs_CKBA.diff.exp.annot from GSE122210_DMSO_vs_CKBA.diff.exp.annot.xls.gz	unknown	0
GSE122235	GSE122235_cuffdiff_results.txt.gz	cuffdiff	0
GSE122249	GSE122249_DESeq-PRC-vs-PRO.txt.gz	deseq	0
GSE122253	GSE122253_M40-M418.gene_exp.diff.gz	cuffdiff	0
GSE122264	GSE122264_diffexpr-results.PHF2.csv.gz	deseq2	1
GSE122292	sheet-Sheet1 from GSE122292_RNAseq_Nelfb_KO_expression_summary.xlsx	unknown	0
GSE122343	GSE122343_res.genes.pituitary.csv.gz	deseq	0
GSE122349	GSE122349_res.genes.fat.csv.gz	deseq	1
GSE122393	sheet-Expression Browser from GSE122393_LG_MF_E18.5_Expression_Browser_Raw.xlsx	seurat	0
GSE122405	GSE122405_hm_deseq.csv.gz	deseq	0
GSE122409	GSE122409_Degust_Voom_Limma_-_IL23_expansion.csv.gz	limma	1
GSE122412	GSE122412_all.csv.gz	deseq2	0
GSE122416	GSE122416_A5SS.MATS.JCEC_copy.txt.gz	unknown	0
GSE122440	sheet-Table_S6 from GSE122440_Patten_TableS6.xlsx.gz	deseq2	1
GSE122459	sheet-DESeq2 analysis from GSE122459_normalized_genes_all_samples.xlsx.gz	deseq2	0
GSE122470	GSE122470_foxo_vs_5905_female_head.csv.gz	deseq2	1
GSE122483	GSE122483_ren_gene.description.txt.gz	unknown	1
GSE122486	GSE122486_G510_SOCS3KO_DESeq2.txt.gz	deseq2	0
GSE122544	GSE122544_N2OP50_vs_N2PA14.deseq.results.significant.csv.gz	deseq2	1
GSE122554	GSE122554_cuffdiff_iron_phosphorus.diff.gz	cuffdiff	0
GSE122566	sheet-iAsF0 from GSE122566_iAs_F0_2.5ppm_Gas_RNAseq.xlsx	deseq2	0
GSE122572	GSE122572_RNA-seq_VCaP_siNON-vs-siBCOR_EtOH-vs-DHT.txt.gz	edger	0
GSE122629	sheet-1448A-rhpS-KB from GSE122629_RhpR_and_RhpRS_RNA-seq_analyzed.xlsx	cuffdiff	0
GSE122655	GSE122655_genes.counts.matrix.Mock_vs_Nef.edgeR.DE_results.txt.gz	edger	0
GSE122665	GSE122665_PP6fl_flmKC_vs_cKOmKC.diff.exp.annot.txt.gz	unknown	0
GSE122679	sheet-Sheet1 from GSE122679_cufflinks_HNPC_v_GBM_comparison.xlsx	cuffdiff	0
GSE122710	sheet-Sheet1 from GSE122710_genelist.xlsx	partek	1
GSE122715	GSE122715_E14vsP24KO.txt.gz	deseq2	0
GSE122717	sheet-Sheet1 from GSE122717_WT_cmd1_RNA_seq_FPKM_all.xlsx	edger	0
GSE122724	GSE122724_Synapt_Genes_proteinCoding_DE.tsv.gz	deseq2	0
GSE122726	sheet-MigR_VS_RevA from GSE122726_processed_193.xlsx	deseq2	0
GSE122751	GSE122751_Partek_U_24h_vs_C7_24h_Gene_Diff.txt.gz	partek	0
GSE122753	GSE122753_RNA_seq_Tam_Dox_vs_WT_mESC.txt.gz	cuffdiff	0
GSE122767	sheet-Differential Expression from GSE122767_Differential_expression__RNA_seq_data_for_Garcia_et_al.xlsx	edger	0
GSE122791	sheet-DEseq_Samples27-28 over 25-26 from GSE122791_TableS4_DEseq_GFP_vs_KLF4.xlsx.gz	deseq2	1
GSE122796	GSE122796_Gene_Levels.txt.gz	unknown	0
GSE122812	sheet-All_23997 from GSE122812_1.shLacZ-1_shLacZ-2_shLacZ-3.vs.shAmd1-2_shAmd1-3_shAmd1-4.xlsx	cuffdiff	0
GSE122816	GSE122816_DE_ps.csv.gz	deseq2	0
GSE122832	GSE122832_Differential_expression_GIC_wt_KDM4C_KD.txt.gz	deseq2	0
GSE122834	GSE122834_processed_data.txt.gz	deseq2	1
GSE122875	GSE122875_sphere_dge_results.csv.gz	unknown	1
GSE122900	GSE122900_known_gene_counts.csv.gz	deseq2	0
GSE122941	GSE122941_genes.edgeR_results.txt.gz	edger	1
GSE122950	sheet-Control_vs_Treated from GSE122950_isoform_exp_diff.xls.gz	unknown	0
GSE122951	sheet-merged from GSE122951_IK_OP9_vs_WT_OP9.xls.gz	deseq2	0
GSE122990	GSE122990_DEseq_ARC7-ARC10-ARC16_ARM4-ARM5-ARM6_DEG_list_1_.csv.gz	deseq	0
GSE122991	GSE122991_DEseq_AD5-AD64-AD38-AD24_AD2-AD10-AD26-AD50_DEG_list.csv.gz	deseq2	1
GSE122992	GSE122992_DEseq_AR6-AR7-AR13-AR19_AR8-AR9-AR17-AR24_DEG_list.csv.gz	deseq	0
GSE122995	sheet-CPM from GSE122995_RNA160603DE_Counts_and_Analysis.xlsx.gz	edger	0
GSE123002	sheet-KOvsWT.SRSF3 from GSE123002_DGE_KOvsWT.SRSF3.xlsx.gz	sleuth	1
GSE123017	GSE123017_RPE1_gene_exp_diff.csv.gz	cuffdiff	0
GSE123019	GSE123019_Ctr_vs_cKO.diff.exp.xls.annot.xls.gz	unknown	0
GSE123068	GSE123068_metaseqr_all_out_Empty_vs_Wnt.txt.gz	deseq	0
GSE123101	GSE123101_TDG_KO_vs_WT_gene_exp_diff.txt.gz	cuffdiff	0
GSE123118	GSE123118_deseq_Y55.csv.gz	deseq2	1
GSE123126	GSE123126_Galaxy173-DESeq2_DEgenes_brafvbrafpi3k.tab.gz	deseq2	0
GSE123138	GSM3496281_wt-log2fc.txt.gz from GSE123138_RAW.tar	degseq	0
GSE123144	GSM3496282_swd22D-log2fc.txt.gz from GSE123144_RAW.tar	degseq	0
GSE123152	GSE123152_lettuce.txt.gz	cuffdiff	0
GSE123186	GSE123186_Lanno_et_al_2018_Cuffdiff.txt.gz	cuffdiff	0
GSE123195	GSE123195_WTm_vs_SLm_comparisons.csv.gz	cuffdiff	0
GSE123267	GSE123267_reduced_vs_basal.txt.gz	deseq2	1
GSE123277	GSE123277_Control_vs_Deferasirox_Treated.diff.gz	cuffdiff	0
GSE123282	GSE123282_NanoTi_E1_processed_data.csv.gz	edger	0
GSE123290	sheet-Sheet1 from GSE123290_GEO_Submission_RNA_seq.xlsx	unknown	0
GSE123296	GSE123296_gene_exp.diff3.txt.gz	cuffdiff	0
GSE123300	GSE123300_between_before_and_8wk.after.txt.gz	unknown	1
GSE123303	sheet-RPKM from GSE123303_dgat1_RNAseq_expressiondata.xls.gz	clc genomics	0
GSE123341	GSE123341_EdgeR_DE_results_WT_vs_SOX10FF.txt.gz	edger	0
GSE123369	GSE123369_MSL-VS-PSL.DEseq2_Method.GeneDiffExp.txt.gz	deseq2	0
GSE123372	GSE123372_gene_data_table_113018_geo.tsv.gz	edger	0
GSE123374	GSE123374_gvsd.Differential_analysis_results.xls.gz	unknown	1
GSE123381	GSE123381_Gene_expression_ctrl_drought_PS_cultivar.txt.gz	cuffdiff	0
GSE123403	GSE123403_CDK0005_PAO1_results_all.csv.gz	deseq2	1
GSE123417	sheet-differential expression of gene from GSE123417_differential_expression_Jayavelu_etal.xlsx	unknown	1
GSE123440	sheet-WT_vs_Scn5aHET from GSE123440_Scn5a_RE6-9_RNA-seq_counts.xlsx	deseq2	0
GSE123459	sheet-CWTvsVWT_0FC from GSE123459_WTCvsWTV.xlsx	deseq2	1
GSE123462	GSE123462_hepatocyte_polarization_system_counts_and_DE.csv.gz	edger	1
GSE123514	GSE123514_DESeq2_out_ERCC_MEF_Dp1Tyb_vs_WT.txt.gz	deseq2	0
GSE123529	sheet-PMS.edgeR.DEG.all.Annotation from GSE123529_PMS.edgeR.DEG.all.Annotation.xls.gz	edger	0
GSE123531	GSE123531_J_188vsJ_N2.Differential_analysis_results.txt.gz	unknown	0
GSE123533	GSE123533_pos_over_neg.txt.gz	unknown	1
GSE123547	sheet-sheet1 from GSE123547_RNAseq_logFC_cafNCMmcnfNCM.xlsx.gz	limma	1
GSE123554	sheet-Sheet1 from GSE123554_payelg_WT_Fis_gene_exp_Final.xlsx	cuffdiff	0
GSE123561	GSE123561_gene_exp_morc_wt.diff.gz	cuffdiff	0
GSE123564	GSE123564_patient_vs_healthy_Riboseq.csv.gz	deseq2	1
GSE123636	GSE123636_C59D2_vs_C59_DeSeq2.txt.gz	deseq2	0
GSE123656	sheet-Gene differential expression from GSE123656_Processed_data_file_Sanchez-Montesino_et_al_2018_.xlsx	unknown	0
GSE123669	GSE123669_HDN_vs_Naive_DEG.csv.gz	deseq2	1
GSE123681	sheet-shTDG_All_Genes from GSE123681_shTDG_gene_expression_table.xls.gz	deseq2	0
GSE123752	sheet-Gene_level_TAXsiDDX5.17vsCtrl from GSE123752_differential_gene_expression_level.xlsx	deseq2	0
GSE123771	sheet-GFPvsTdT_results from GSE123771_GFPvsTdT_results.xlsx	deseq2	1
GSE123773	sheet-LOF_results from GSE123773_LOF_results.xlsx	deseq2	1
GSE123777	sheet-1 from GSE123777_7072_vs_DMSO.CLL4.xlsx	deseq2	0
GSE123807	GSE123807_G007MEKi-MEKi.txt.gz	deseq2	1
GSE123809	GSE123809_Ion_029_036_Yoshimoto_RNAseq_processedData_02162016.txt.gz	edger	1
GSE123815	sheet-IWR_vs_DMSO.DESeq2_comparison from GSE123815_IWR1_vs_DMSO_DESeq2_Foldchange_FPKM.xlsx	deseq2	1
GSE123826	sheet-Veerle from GSE123826_Veerle.xlsx	clc genomics	0
GSE123836	GSE123836_WT_vs_Myf6KO_DiffExpr.tsv.gz	deseq2	0
GSE123846	GSE123846_deseq_rpd3s418a.csv.gz	deseq2	0
GSE123860	GSE123860_A549_shMUC1_v_vector.deseq.csv.gz	deseq2	0
GSE123881	GSE123881_healthy_colon.txt.gz	deseq2	0
GSE123901	GSE123901_all_comparisons.txt.gz	limma	1
GSE123909	sheet-ANOVA Truly R vs S PBS 10-10-18 from GSE123909_ANOVA_Truly_RvsS_Untx_10-10-18.xlsx	partek	0
GSE123916	GSE123916_D300-over-NTG.processed.txt.gz	limma	1
GSE123933	GSE123933_DESEQ2_Transcripts_IPx.txt.gz	deseq2	0
GSE123976	sheet-Unfiltered from GSE123976_HF.v.NF_DESeq2.xlsx	deseq2	0
GSE123999	sheet-DE_analysis from GSE123999_ILMN_176_190_mRNAseq_STAR_featureCoutns_edgeR_20171220.xlsx	edger	0
GSE124117	GSE124117_WT-NC_vs_WT-PTUt3.gene_exp.txt.gz	cuffdiff	0
GSE124123	sheet-results.txt from GSE124123_11844R_Treat_vs_Control_gender.xlsx	deseq2	1
GSE124144	GSE124144_SupplementalTablePolyIC.txt.gz	cuffdiff	0
GSE124146	GSE124146_ctlvshdac2_Genes_DE_results.tsv.gz	deseq	0
GSE124161	GSE124161_G6_TvsG6_C.Differential_analysis_results.txt.gz	unknown	0
GSE124190	GSE124190_GMP_RNAseq.txt.gz	unknown	0
GSE124206	sheet-For GEO from GSE124206_W83_Gal_processed_file_122018.xlsx	rockhopper	1
GSE124209	GSE124209_DESeq2_ATG12KO_vs_ATG12FF_annotated.csv.gz	deseq2	1
GSE124211	GSE124211_limma_DEG_Ectopic-Control_all_genes.txt.gz	limma	1
GSE124221	GSE124221_POE-siPool1_vs_POE-Control.txt.gz	deseq2	0
GSE124254	GSE124254_rnaSeq_DeseqResults.csv.gz	deseq2	0
GSE124301	GSE124301_Expression_File-rbpl_vs_WT.txt.gz	clc genomics	0
GSE124304	GSE124304_ReadCounts_DeSeqRes.csv.gz	deseq2	0
GSE124314	GSE124314_2018.03.26.uvOnly-SAonly.txt.gz	edger	1
GSE124317	GSE124317_RNA-Seq.SWD2_all_genes.tsv.gz	deseq2	0
GSE124324	sheet-Sheet1 from GSE124324_processeddata_matrix_ShhRNAseq.xlsx	cuffdiff	0
GSE124337	GSE124337_ProcessedDataMatrix.txt.gz	edger	0
GSE124341	GSE124341_MTB_MTB_ESX1.txt.gz	deseq	0
GSE124357	sheet-1 from GSE124357_SmDe_1.xlsx	deseq2	0
GSE124369	GSE124369_iBALT_subsets_degust_Voom_Limma.csv.gz	limma	1
GSE124372	GSE124372_Galaxy341-N2-OP50-OG1RF.tabular.txt.gz	cuffdiff	0
GSE124392	GSE124392_DiffGenes.D16MAFBeGFP+_vs_D28MAFBeGFP+.txt.gz	deseq2	0
GSE124397	sheet-RRM12 15H from GSE124397_RRM12.xlsx	unknown	0
GSE124409	GSE124409_fpkm_DESeq2_output.txt.gz	deseq2	0
GSE124427	GSE124427_chipseq_DiffBind_H3K4me3_FvsM.txt.gz	unknown	0
GSE124504	GSE124504_Ax_foxo_vs_5905_female_muscle.csv.gz	deseq2	1
GSE124510	GSE124510_ctrl_MM1s_vs_10_E7107_MM1s_results_deseq2_counts.csv.gz	deseq2	0
GSE124525	GSE124525_deseqall.results.hscg.hsct.txt.gz	deseq	0
GSE124526	GSE124526_siRNA-NC_3_reps_vs._siRNA-PiHL_3_reps.xls.gz	edger	1
GSE124544	sheet-gene_exp from GSE124544_DKO_vs_WT.xlsx	cuffdiff	0
GSE124548	sheet-AllData from GSE124548_AllData_170308_RNAseq_Kopp_Results.xlsx	unknown	1
GSE124558	GSE124558_MNase_TE.txt.gz	unknown	0
GSE124586	GSE124586_OHC.Vs.24HE_Allgenes.txt.gz	unknown	1
GSE124592	GSE124592_Counts_and_DGE_results_TRAP.txt.gz	deseq2	0
GSE124622	GSE124622_Adriamycin_vs_Control_deseq_30164_196.txt.gz	deseq2	0
GSE124624	GSE124624_Log2_fold_changes.txt.gz	deseq2	0
GSE124636	GSE124636_RNA-seq_A549_siNON-vs-siIRF2BP2_EtOH-vs-dex-vs-TNF-vs-DT.txt.gz	edger	0
GSE124643	sheet-DMSO_vs_112.deseq from GSE124643_DMSO_vs_112.deseq.xls.gz	deseq2	0
GSE124655	GSE124655_Cuffdiff_TamR_siNS_siEPAS1-3.txt.gz	cuffdiff	0
GSE124658	GSE124658_MCF7-PTENshRNA_vs_NTshRNA-DEGs.txt.gz	deseq2	0
GSE124664	sheet-71QvsWT from GSE124664_HD_71Q_109Q_DESeq2.xls.gz	deseq2	0
GSE124726	sheet-48w_CRB from GSE124726_Table_CRB_totRNA.xlsx.gz	edger	0
GSE124729	GSE124729_NfixKOvWT_gene_exp.diff.gz	cuffdiff	0
GSE124745	GSE124745_Tug1_Tissues_Testes.csv.gz	unknown	1
GSE124753	GSE124753_Gene_expression_count_and_description.csv.gz	unknown	0
GSE124757	GSE124757_180409.siRNA.R11.Count.Limma.Individual.Single.Interaction.LogFC.Gene.Description.R11.Paired.0.6h.csv.gz	limma	0
GSE124761	GSE124761_edgeR_siCTR_t12_relative_to_t0_QLF-test_filtered_1cpm_3rep.csv.gz	edger	1
GSE124771	sheet-genes_exp_TPM_ann_all.txt from GSE124771_cDC1_vs_IL10_genes_exp_TPM_ann_all.xls.gz	deseq2	0
GSE124789	sheet-P2 from GSE124789_Conv_v_MAP_DeSeq2.xlsx.gz	deseq2	1
GSE124812	GSE124812_Col_vs_lsm8_20.bins_du_psi_pir.tab.gz	edger	0
GSE124919	GSE124919_C437G_DexEffect_MEFs_unfiltered_DESeq.txt.gz	deseq2	0
GSE124924	GSE124924_frt82_w-VS-m2-73_w.DEseq2_Method.GeneDiffExp.xls.gz	deseq2	0
GSE124936	GSE124936_Count_Expression_Data.txt.gz	edger	0
GSE124963	sheet-All data from GSE124963_MOLM14_RNA-Seq.xlsx	deseq2	0
GSE124986	GSE124986_L2-VS-L5.DEseq2_Method.GeneDiffExp.xls.gz	deseq2	0
GSE125010	GSE125010_RPKM_values_for_ALL_samples.txt.gz	unknown	1
GSE125011	GSE125011_RPKM_values_for_ALL_samples.txt.gz	unknown	1
GSE125017	GSE125017_edgeR.output.csv.gz	edger	1
GSE125022	GSE125022_List_all-genes_RNAseq_PGS-ANOVA_Keloid-vs-ctrl_no-filter.txt.gz	partek	0
GSE125023	sheet-Sheet1 from GSE125023_Normalized_Counts.xlsx	unknown	0
GSE125036	GSE125036_Control_LPS_vs_Dropout_LPS_BM.htseq.edgeR.txt.gz	edger	1
GSE125052	GSE125052_diff_exp_deseq2_ru226vsdmso.xls.gz	deseq2	0
GSE125073	sheet-core_table from GSE125073_RPKM_values_for_ALL_samples.xlsx	unknown	1
GSE125090	GSE125090_Ub6GG_v_ctrl.txt.gz	edger	0
GSE125092	GSE125092_KO-IFT88_vs_WT-IFT88.txt.gz	deseq2	0
GSE125110	GSE125110_diff_exp_genes_padj.tsv.gz	deseq2	1
GSE125125	GSE125125_bs_control_fus_ko_wt_gene.tsv.gz	sleuth	1
GSE125150	GSE125150_diffexp_summary.csv.gz	unknown	1
GSE125152	GSE125152_HOPX_KD.txt.gz	partek	1
GSE125159	GSE125159_rna_wt.264.3205_60.txt.gz	deseq2	0
GSE125167	GSE125167_Control_2days_diff_Vs_Undiff.tsv.gz	unknown	0
GSE125178	GSE125178_Piccolis_RNAseq_processed_n1_n2_n5_n6_n7.txt.gz	cuffdiff	0
GSE125228	GSE125228_GSA_results_root.txt.gz	partek	1
GSE125242	GSE125242_processed_data.txt.gz	unknown	0
GSE125276	sheet-DESeq2_res_all_new.txt from GSE125276_DESeq2_final_new.xls.gz	deseq2	0
GSE125282	sheet-all_genes_fold_changes_CC36TM9_ from GSE125282_CC36_all_genes_fold_changes_shTMED9_vs_CTH_Vector_alone.xlsx	edger	0
GSE125303	sheet-core_table from GSE125303_RNA-abundance_values_for_ALL_samples.xlsx	unknown	1
GSE125332	GSE125332_rtg3_vs_WT_in_myriocin_genes.txt.gz	unknown	1
GSE125453	sheet-PBS_vs_ACD.csv from GSE125453_PBS_versus_ACD.xlsx	deseq2	0
GSE125466	GSE125466_RSeq_results_sex_only_age_in_days_ordered_by_padj.csv.gz	deseq2	0
GSE125467	GSE125467_DESeq2_genes_diffexp_by_fc_A_37C_vs_D_48-53C.csv.gz	deseq2	1
GSE125472	GSE125472_20181220_Results_Wnt_Signature_ALL.txt.gz	deseq2	0
GSE125512	GSE125512_SecondSample_vs_FirstSample.all.gene.result.xls.gz	deseq	1
GSE125577	GSE125577_HiBEC_Ctrl_vs_HiBEC_TGFb.diffexp.rpkm.tsv.gz	edger	0
GSE125578	GSE125578_20190114_Stim_Wnt.csv.gz	deseq2	0
GSE125581	GSE125581_QK_KOvsWT_DESeq2.tsv.gz	deseq2	0
GSE125603	GSE125603_experiment_A_FC.txt.gz	limma	0
GSE125642	GSE125642_SOX4unstrandedgene_exp.diff.gz	cuffdiff	0
GSE125685	GSE125685_Tsc2cKO_SNI_DEseq2.csv.gz	deseq2	1
GSE125698	GSM3580558_Jak1KO_vs_WT_Processed_NoPvalCuttOff.txt.gz from GSE125698_RAW.tar	limma	0
GSE125699	GSE125699_MFN1_RNAseq.tsv.gz	deseq	0
GSE125725	GSE125725_mES_RiboSeq_WTvMettl14KO_1hRecovery.csv.gz	deseq2	0
GSE125738	GSE125738_fpkm_T47D-TR_vs_T47D.txt.gz	unknown	0
GSE125756	GSE125756_WT_ADRplus_vs_WT_ADRminus_DEseq2_expr.txt.gz	deseq2	0
GSE125776	GSE125776_gene_exp_diff.xls.gz	cuffdiff	0
GSE125781	GSE125781_cds_stationary.xls.gz	unknown	0
GSE125802	GSE125802_gene_exp.diff.gz	cuffdiff	0
GSE125831	GSE125831_RNAseq_DEseq2_female_KOvsWT.tsv.gz	deseq2	0
GSE125852	GSE125852_HNF4A2.tsv.gz	deseq2	0
GSE125896	sheet-Sheet1 from GSE125896_Processed_Data.xlsx	edger	0
GSE125903	GSE125903_Differential_Expression_Genes_DESeq2.csv.gz	deseq2	0
GSE125917	GSE125917_EthanolvsControl.txt.gz	deseq2	0
GSE125932	sheet-SAN_vs_WM from GSE125932_VENUS_vs_KATUSHKA_E17.5_sorted_counts_mm10.xlsx	unknown	0
GSE125963	sheet-RNAseq from GSE125963_processed_data.xls.gz	unknown	0
GSE125964	sheet-HHCYTO vs HHCYTO+PVD from GSE125964_Processed_data_file-Brewer.xlsx	deseq2	0
GSE125977	sheet-sheet1 from GSE125977_microRNA_star_PM_vis_CONTROL_Wald_DESeq2.xls.gz	deseq2	0
GSE125990	GSE125990_gene_exp.diff.gz	cuffdiff	0
GSE126084	GSE126084_LPS_NCTvsLPS_deg.txt.gz	unknown	0
GSE126164	sheet-Sheet1 from GSE126164_CuffDiff_DG_nuclei_KS1.xlsx	cuffdiff	0
GSE126185	sheet-All genes from GSE126185_Table_S5.xlsx	unknown	0
GSE126217	sheet-Differential_expression_analysi from GSE126217_Cosmc_Glom_RNAseq_processed_readcounts.xlsx	deseq2	1
GSE126226	GSE126226_Alkbh1_WT_OE_gene_expression_cuffdiff.txt.gz	cuffdiff	0
GSE126248	GSE126248_p18_p24_p30-CuffDiff_results.txt.gz	cuffdiff	0
GSE126275	GSE126275_hairpin7vsiLuc.complete.txt.gz	deseq2	0
GSE126311	GSE126311_DNMT3B-vector_vs_vector-vector.gene_exp.diff.gz	cuffdiff	0
GSE126353	sheet-H29 from GSE126353_RNAseqresults.xlsx	deseq2	1
GSE126401	GSE126401_Day5_CPC_Isl1_quanty_transcripts_diff_expr.txt.gz	deseq2	0
GSE126403	GSE126403_E10_5_Isl1_hypo_OFT_RV_quanty_transcripts_diff_expr.txt.gz	deseq2	0
GSE126406	GSE126406_E8_75_Isl1_KO_quanty_transcripts_diff_expr.txt.gz	deseq2	0
GSE126416	sheet-All from GSE126416_gene_exp.xls.gz	cuffdiff	0
GSE126435	GSE126435_Cuffdiff_BY4742_0_v_BY4742_1_differential_expression.txt.gz	cuffdiff	0
GSE126457	GSE126457_17921_17924_vs_17927_17928_19016_02.txt.gz	unknown	0
GSE126458	GSE126458_gene_exp.diff.gz	cuffdiff	0
GSE126469	GSE126469_Placenta_HYBRIDvsSPRET_DESeq2_DE.txt.gz	deseq2	1
GSE126477	GSE126477_DESeq2_Ctrl_vs_PhenDC3_ALLp-value.xls.gz	deseq2	1
GSE126492	GSE126492_Non_inj_VS_Inj_KD_TE_DESeq_RUVseq_shrink_result_table.txt.gz	deseq2	1
GSE126503	GSE126503_A3SS.MATS.ReadsOnTargetAndJunctionCounts.txt.gz	rmats	0
GSE126516	sheet-KO_DE2output - Copy from GSE126516_KO_DE2output.xlsx	deseq2	0
GSE126537	GSE126537_sleuth_all_human.txt.gz	sleuth	1
GSE126538	GSE126538_sleuth_all.txt.gz	sleuth	1
GSE126544	sheet-Fold change - M9Glucose vs LB3 from GSE126544_SupplementaryTable6_Transcriptome_Analysis.xlsx	unknown	1
GSE126557	sheet-Sheet1 from GSE126557_INS1RNAseqrepeat.xlsx	unknown	0
GSE126564	GSE126564_293Vector_vs_293FOXM1a.txt.gz	cuffdiff	0
GSE126585	GSE126585_AM.EV_AM.anc1_results.csv.gz	deseq2	1
GSE126632	GSE126632_gene.expression.tsv.gz	cuffdiff	0
GSE126635	GSE126635_CTCFvsWT_DEseq2.csv.gz	deseq2	0
GSE126673	GSE126673_3ampClontech_isoform_exp.diff.gz	unknown	0
GSE126674	GSE126674_4Nugenpool_isoform_exp.diff.gz	unknown	0
GSE126707	sheet-Sheet1 from GSE126707_GFP+ve_GFP-ve.xlsx	cuffdiff	0
GSE126708	GSE126708_Cuffdiff_gene_differential_expression_testing.tabular.txt.gz	cuffdiff	0
GSE126717	GSE126717_LDAP_vs_RGDS_Condition_vs_Control_Default.txt.gz	deseq2	0
GSE126720	GSE126720_Gene_expression.xls.gz	edger	0
GSE126736	GSE126736_dds_HMEC_SUM159PT_transcription.csv.gz	deseq2	1
GSE126749	GSE126749_gene_exp.diff.gz	cuffdiff	0
GSE126807	GSE126807_edgeR_exactTest_DEG_EV_NEG_VS_EV_POS_cpm0.5.csv.gz	edger	0
GSE126821	GSE126821_all_compare.xls.gz	deseq2	0
GSE126840	GSE126840_GSCs_DE.csv.gz	edger	1
GSE126841	GSE126841_DESeq2_gene_kclt_kclo.txt.gz	deseq2	0
GSE126860	GSE126860_gene_exp.diff.gz	cuffdiff	0
GSE126861	GSE126861_KDM2B.CXXCfl.spikenormalised_DESeq2_nucRNA.txt.gz	deseq2	1
GSE126888	GSE126888_miR19_4dvsCtrl_4d_Expression_Profile.txt.gz	edger	0
GSE126894	GSE126894_HCC1954_shNT_vs_shC.txt.gz	cuffdiff	0
GSE126931	sheet-Viable_vs_Balanced from GSE126931_Differential_gene_expression.xlsx.gz	cuffdiff	0
GSE126939	GSE126939_SHPKO_vs_WT.txt.gz	edger	1
GSE126940	GSE126940_edgeR_sg10_sgtom_dox_gene_summary_180601.txt.gz	edger	0
GSE126957	sheet-Sheet 1 from GSE126957_Complete_geneList_EdgeR.xlsx	edger	1
GSE126960	sheet-Complete_geneList_EdgeR_with_FP from GSE126960_Complete_geneList_EdgeR_with_FPKM_ribo_disp.xlsx	edger	0
GSE127000	GSE127000_K_MCWLS_MCWHS_10W.csv.gz	cuffdiff	0
GSE127161	sheet-pSN+RA vs pSN+SA from GSE127161_DeNooij.diff.expr.xlsx	edger	0
GSE127203	GSE127203_MVA_16h_vs._MOCK_16h.txt.gz	unknown	0
GSE127223	GSE127223_RNAseq_UDDF.csv.gz	unknown	0
GSE127275	sheet-degust-23 from GSE127275_Legrand_etal_2019_ProcessedData.xlsx	limma	1
GSE127296	GSE127296_repeat_vs_noRepeat.SE.GeneDiffSplice.xls.gz	unknown	0
GSE127322	sheet-Gene description from GSE127322_processed_data.xlsx	unknown	0
GSE127344	sheet-all from GSE127344_RNASeq.pod_pre-shock.vs.RC.xlsx	unknown	0
GSE127448	sheet-ligular region from GSE127448_Ligular_region_mRNA_Seq.xls.gz	cuffdiff	0
GSE127478	sheet-DESeq2 Output from GSE127478_MELAS_Project_DE_genes.xlsx	deseq2	1
GSE127516	sheet-Sheet1 from GSE127516_DESeq2_1.12.4.GrhPosINPvsEyPosINP.xlsx	deseq2	0
GSE127522	GSE127522_YB6vOB6_results.csv.gz	deseq2	1
GSE127550	sheet-DESeq2_m2_analysis.txt from GSE127550_DESeq2_H397A_by_WT_analysis.xlsx	deseq2	1
GSE127726	GSE127726_DESeq2_resultsCondition_day4_day2.csv.gz	deseq2	1
GSE127736	GSE127736_KDvsCTRL.Differential_analysis_results.xls.gz	deseq2	1
GSE127751	GSE127751_4595_double_gene_exp.txt.gz	cuffdiff	0
GSE127769	GSE127769_miR-1a_Input-VS-miR-1a_Mature.GeneDiffExp.txt.gz	unknown	0
GSE127775	GSE127775_grouseHL_vs_muffHL_HH21.csv.gz	deseq2	0
GSE127802	sheet-WT-2 vs PhoPQ-4 from GSE127802_Wt_vs_delta-phoPQ.xls.gz	clc genomics	0
GSE127805	GSE127805_WT_Ctrl-WT_Stress.deseq.csv.gz	deseq2	0
GSE127812	sheet-Sheet1 from GSE127812_Total-expresssion.xlsx	edger	1
GSE127816	sheet-VPC17005+DHT_vs_Dmso+DHT from GSE127816_DESeq2results_PCaDrugs_vsDHT.xlsx	deseq2	0
GSE127822	sheet-Con 1 h vs. LR 1 h vs. Con ... from GSE127822_Sb_Ax_Buds_LR_vs_Intact_GEO_r.xlsx	edger	0
GSE127827	GSE127827_StrainB_AltRibo_TotalRibo.edgeR.table.txt.gz	edger	0
GSE127856	sheet-DE; LA vs PCM-1 LA from GSE127856_Atria-RNA-seq-counts.xlsx	deseq2	0
GSE127886	GSE127886_DMSO-GSK_gene.txt.gz	cuffdiff	0
GSE127917	GSE127917_gene.expression.tsv.gz	cuffdiff	0
GSE127929	GSE127929_WT_vs_Mdxmtr.deseq.txt.gz	deseq2	1
GSE127976	GSE127976_Control_vs_Zfhx3-CKO.anno.txt.gz	deseq	0
GSE128009	GSE128009_small_RNA-seq.csv.gz	deseq2	0
GSE128025	sheet-Raw Counts 381 from GSE128025_RNA_seq-381-W83_Motility-Biofilm_processed_file_122021.xlsx	unknown	1
GSE128034	sheet-DE from GSE128034_BZ-PCM1-RNA-seq-counts.xlsx	unknown	0
GSE128052	sheet-AcrossTime from GSE128052_SDC3_AcrossTimeAnalysis.xls.gz	deseq2	1
GSE128059	GSE128059_processed_data_pine.csv.gz	unknown	0
GSE128097	GSE128097_DMSO_vs_Apigenin_MXE.MATS.ReadsOnTargetAndJunctionCounts.txt.gz	rmats	0
GSE128101	GSE128101_MFS_patients_cuffdiff_results.txt.gz	cuffdiff	0
GSE128140	GSE128140_cuffnorm_normalized_gene_FPKM.txt.gz	cuffdiff	0
GSE128148	GSE128148_2019_Wray_4week_normalised_outliers_excluded.txt.gz	deseq2	0
GSE128151	GSE128151_AnoSag_st7_FL_vs_HL_Differential_Gene_Expression.txt.gz	deseq2	0
GSE128155	GSE128155_all_genes_all_days_all_treatments.txt.gz	sleuth	1
GSE128191	GSE128191_Bowen_DeSeq2_SMC_vs_NCC.txt.gz	deseq2	0
GSE128194	GSE128194_AvsC.complete.xls.gz	deseq2	0
GSE128196	sheet-WT-vs-Nppb-KO from GSE128196_Nppb-KO-RNAseq-counts.xlsx	unknown	0
GSE128211	sheet-Venn Diagram-1 from GSE128211_RNAseq_Processed_TPB.xlsx.gz	unknown	1
GSE128216	GSE128216_Scla_Ribo_gene_expression.txt.gz	unknown	1
GSE128229	GSE128229_EISA.txt.gz	deseq2	1
GSE128237	GSE128237_RNA_shAP-1_DESeq2.txt.gz	deseq2	0
GSE128244	sheet-Control vs TFAM oe from GSE128244_DESeq2_Control_vs_TFAM_oe.xlsx	deseq2	0
GSE128246	sheet-de.OneGroup.eco.all from GSE128246_OneGroup.eco.ji.xlsx	cuffdiff	0
GSE128263	GSE128263_Control_vs_Cd_72h.csv.gz	deseq2	0
GSE128273	GSE128273_DESeq2_results_lfcThreshold1_5min4sU_Jurkat_30min_stimulated_vs_unstimulated.csv.gz	deseq2	0
GSE128308	GSE128308_Singh_et_al_DMSO-FGIN_RNA-seq_DESeq2_results.txt.gz	deseq2	0
GSE128317	GSE128317_RNAseq_Genotype_set7_vs_epr1.tabular.txt.gz	deseq2	1
GSE128349	GSE128349_final_gene_exp.txt.gz	cuffdiff	0
GSE128379	GSE128379_EMM_vs_SOM.9-7-16.csv.gz	deseq2	0
GSE128382	GSE128382_HUVECvsHUAEC_DEseq2out.csv.gz	deseq2	1
GSE128395	sheet-645-1 vs. 645-2 from GSE128395_S1_DEG_details_645-1.2.xlsx	cuffdiff	0
GSE128399	GSE128399_RNAseq_edgeR_full_summary.txt.gz	edger	0
GSE128405	GSE128405_DU145_C_vs_DU145_D.deseq2.annot.txt.gz	deseq2	0
GSE128406	GSE128406_shPHF19-expression.txt.gz	unknown	1
GSE128430	sheet-Sheet1 from GSE128430_VqsM_RNA-seq_analyzed.xlsx	deseq2	1
GSE128465	sheet-MTvsNC_deg from GSE128465_MTvsNC_deg.xlsx	unknown	0
GSE128477	GSE128477_DESeq2_GLM_D6_vs_D0_ALLp-value.xls.gz	deseq2	0
GSE128480	GSE128480_RNA_raw_gene_counts.txt.gz	unknown	0
GSE128495	GSE128495_Peaks_ZH11_D_VS_SNAC1OE_N.txt.gz	unknown	0
GSE128496	GSE128496_SHW_BenyaminiMitraniRosenbaum.txt.gz	deseq2	0
GSE128529	GSE128529_RNA_seq_LSD1_KO_table.txt.gz	unknown	0
GSE128563	GSE128563_rsem.OTUD5_vs_CONTROL.csv.gz	deseq2	0
GSE128566	GSE128566_WT_8rexDeletion_DCCmutant_RNAseq.txt.gz	cuffdiff	0
GSE128623	GSE128623_Table3-1_TranscriptomeMapping_LFC1.5.csv.gz	edger	1
GSE128631	GSE128631_JNCK001C_all.JNCK001D_all.cuffdiff_gene_exp.diff.gz	cuffdiff	0
GSE128655	sheet-Sheet1 from GSE128655_Processed_data_files.xlsx	deseq2	0
GSE128661	sheet-WT Ctrl vs. WT Af_6h from GSE128661_WT_Ctrl_vs._WT_Af_6h.xlsx	clc genomics	0
GSE128700	GSE128700_G400_edgeR.csv.gz	edger	0
GSE128740	sheet-DESeq-19 from GSE128740_Kim_LM_Count-and-DESeq.xlsx	deseq2	0
GSE128741	GSE128741_MS2-RsaC.txt.gz	unknown	0
GSE128773	GSE128773_Gene_All.miR204vsNC.txt.gz	edger	1
GSE128815	GSE128815_082917.count.gene.voom.limma.cov_N2_25vscov_mdt15_25.txt.gz	limma	0
GSE128832	GSE128832_Larp7_SC_MXE.MATS.txt.gz	unknown	0
GSE128838	sheet-P1 raw data from GSE128838_Supplementary_Table_1_Mouse_P1_cortex_bulk_RNAseq_and_pathways_analysis.xlsx	deseq2	0
GSE128839	sheet-1 month raw data from GSE128839_Supplementary_Table_1_Mouse_P30_cortex_bulk_RNAseq_and_pathways_analysis.xlsx	deseq2	0
GSE128840	sheet-Raw data from GSE128840_Supplementary_Table_2_Human_frontal_cortex_RNAseq_and_pathways_analysis.xlsx	unknown	0
GSE128870	GSE128870_ResultsTable_LA_PV.txt.gz	unknown	1
GSE128872	GSE128872_A549-control_LKB1.gene_exp.diff.gz	cuffdiff	0
GSE128891	GSE128891_ResultsICAM1vDPP4.csv.gz	deseq2	1
GSE128906	GSE128906_Table_2.csv.gz	deseq2	1
GSE128942	GSE128942_gene_list-BWA-GSA_all_gene.txt.gz	edger	1
GSE128946	GSE128946_TINYOE_WT_DESeq2.txt.gz	deseq2	0
GSE128951	sheet-MeBP_HEK293_Aza_v_Untreated from GSE128951_Supplementary_Table_6.xlsx	deseq2	0
GSE128968	GSE128968_degust.tsv.gz	limma	1
GSE128977	sheet-RNA-seq_P1 from GSE128977_RNA-seq_expr_analysis_P1_P2_P3.xls.gz	edger	1
GSE129044	sheet-AllData from GSE129044_AllData_NvsE_170515_RNASeq_TruSeqStranded_CHAKRAVARTI_Results.xlsx	deseq2	0
GSE129046	sheet-gene.description from GSE129046_gene.xlsx	unknown	0
GSE129076	GSE129076_SKOV3-450A_gene_exp.diff.gz	cuffdiff	0
GSE129081	GSE129081_diff_exp_deseq2_gene.txt.gz	deseq2	1
GSE129088	sheet-daf-2_ev from GSE129088_hrde1Provisioning_GEOResults.xlsx	edger	1
GSE129092	sheet-Sheet1 from GSE129092_KLH_versus_Control_Diffexpr_DESeq.xlsx	deseq	0
GSE129104	sheet-PEN8E.D150_PEN8E.D75 from GSE129104_CellLines_DEanalysis.xlsx	limma	1
GSE129145	GSE129145_SIN3_SAMS_KD_vs_GFP_RNAi.txt.gz	cuffdiff	0
GSE129160	GSE129160_GeneOntology_U1plusLL3724hvsControl24h_UpregulatedGO.txt.gz	unknown	1
GSE129182	GSE129182_t2_vs_wt.csv.gz	unknown	0
GSE129186	sheet-diff_exp_deseq2_AIDKOvsWt from GSE129186_diff_exp_deseq2_AIDKOvsWt.xlsx	deseq2	1
GSE129190	GSE129190_Wallner_RNAseq.csv.gz	deseq2	0
GSE129213	GSE129213_20161218_UMI_exons_raw_CC_20180717_DESeq.txt.gz	deseq2	0
GSE129220	GSE129220_gene.description_fin.txt.gz	deseq	0
GSE129226	sheet-gene.description from GSE129226_gene.description.xlsx	deseq	0
GSE129265	sheet-DE table from GSE129265_tac_jq1_veh_DE.xls.gz	edger	1
GSE129277	GSE129277_DESeq-Group_Control-vs-Group_Case.txt.gz	deseq2	0
GSE129287	sheet-Sheet2 from GSE129287_Kallisto_and_DESeq2_outputs.xlsx	deseq2	0
GSE129319	sheet-Time 30 Control V Time 30 Laser from GSE129319_Control_v_Laser_Results_Summary.xlsx	unknown	0
GSE129353	GSM3711523_deseq_M2_v_WT.tsv.gz from GSE129353_RAW.tar	deseq	0
GSE129362	GSE129362_diffexpr.KH310uM_vs_DMSO.parsed.txt.gz	deseq2	1
GSE129389	GSE129389_genes.cuffdiff.LNJmid_vs_Veh.txt.gz	cuffdiff	0
GSE129430	GSE129430_htseq_deseq2.txt.gz	deseq2	1
GSE129432	GSE129432_non_normalized.txt.gz	limma	1
GSE129442	GSE129442_htseq_deseq2_api.txt.gz	deseq2	1
GSE129503	GSE129503_LA_KO_WT_DEseq2_Countbase_diff_CrossNormalized_genetable.txt.gz	deseq2	0
GSE129533	sheet-Sheet1 from GSE129533_processed_data.xlsx	cuffdiff	0
GSE129544	GSE129544_T47DR_vs_T47D_mRNA.txt.gz	unknown	0
GSE129570	GSE129570_mesendoderm_DESeq2_24hr_48hr.csv.gz	deseq2	0
GSE129571	sheet-PA01-PAK1900-anaerobic_PA01-PAK from GSE129571_PA01-PAK1900-anaerobic_PA01-PAK1900_anno.xlsx	cuffdiff	0
GSE129583	sheet-Sheet1 from GSE129583_processeddata_matrix_Nkx2-1_RNAseq.xlsx	unknown	0
GSE129593	sheet-Sheet1 from GSE129593_E6_NH_GFP_Gene_expression.xlsx	edger	0
GSE129613	GSE129613_WT_VS_TKO_DEG.txt.gz	unknown	0
GSE129619	sheet-sheet1 from GSE129619_DESeq2-data.xls.gz	deseq2	1
GSE129620	sheet-Smarca4-Upregulated from GSE129620_tumours_bptf_brg1_gene_expression_table.xls.gz	unknown	1
GSE129624	GSE129624_nc-vs-siYAP.mRNA.annot-PROCESSING_DATA.txt.gz	unknown	0
GSE129651	sheet-Hoja1 from GSE129651_processed_data_oligo.xlsx	deseq2	1
GSE129652	sheet-Table from GSE129652_Cufflinks-assembled_transcriptome_FPKMs_DiffSplicing.xlsx	cuffdiff	1
GSE129672	GSE129672_Namscr-VS-NamF1sh.DEseq2_Method.GeneDiffExp.xls.gz	deseq2	0
GSE129680	GSE129680_DESeq2_Bif1Bif4_v_WT_field2018.csv.gz	deseq2	0
GSE129683	GSE129683_DESeq2_Bif1Bif4_v_WT_greenhouse2017.csv.gz	deseq2	0
GSE129687	GSE129687_brown_wild_v_mut.deseq.csv.gz	deseq2	0
GSE129707	GSE129707_REXO2_TruSeq.DESeq2_results.txt.gz	deseq2	0
GSE129757	sheet-UpRegulatedGenesIndicated from GSE129757_Table_S2_-_Differential_gene_expression.xlsx	unknown	1
GSE129761	GSE129761_modA15_C_ON.VS.OFF-all_genes.txt.gz	edger	1
GSE129764	GSE129764_modA18_C_ON.VS.OFF-all_genes.txt.gz	edger	1
GSE129771	GSE129771_DiffExp_G_Ctrl_vs_BML_ref.txt.gz	unknown	0
GSE129779	GSE129779_12Z_RNA_AP_vs_AE_DESeq2_results.csv.gz	deseq2	0
GSE129782	GSE129782_12Z_RNA_KD_vs_Control_DESeq2_results.csv.gz	deseq2	1
GSE129784	GSE129784_Mouse_RNA_DESeq2_HetKO-vs-WT_results.csv.gz	deseq2	1
GSE129786	GSE129786_modA10_ON.VS.OFF-all_genes.txt.gz	edger	1
GSE129830	sheet-Sheet1 from GSE129830_Hypoxic_RNA_Seq_Processed.xlsx	deseq	1
GSE129833	sheet-res_5um_func from GSE129833_5uM_Processed_Data.xlsx	deseq2	1
GSE129846	GSE129846_nTreg_sgPbrmvssgNT_DiffExpOutput.txt.gz	unknown	0
GSE129927	sheet-Sheet1 from GSE129927_Hsieh_mouse_TBI_RNAseq_DESeq2Output_day4_13samples.xlsx	deseq2	0
GSE129944	GSE129944_Gene_Exp_Combination.diff.gz	cuffdiff	0
GSE129959	GSE129959_Final_supplemental_counts_rpkm_cpm_edger_ClearAir.txt.gz	edger	0
GSE129970	sheet-Differential gene expression from GSE129970_numr-1_cadmium.xlsx	degseq	0
GSE129982	GSE129982_RNAseq_A431_logFC.txt.gz	edger	0
GSE129983	GSE129983_RNA-seq_LVSD.All.txt.gz	deseq2	1
GSE129993	GSM3729049_sample_27_NK_Diff_Neg_10d_vs_sample_1_CD34_native_0h.gene_expression_table.tsv.gz from GSE129993_RAW.tar	limma	0
GSE130013	GSE130013_Con_2_vs_CD137_2_3.txt.gz	unknown	0
GSE130062	sheet-gene_exp (5).diff from GSE130062_SMAvsFSP.xlsx	cuffdiff	0
GSE130095	sheet-Mintz_Deseq2_KOvWT_190303 from GSE130095_Mintz_Deseq2_KOvWT_190303.xlsx	deseq2	0
GSE130126	sheet-GeneExpression from GSE130126_DE_lrt_FDR001.xlsx	edger	1
GSE130150	sheet-trimmed from GSE130150_tmp_expression.xlsx	cuffdiff	1
GSE130158	GSE130158_bbTest.linear.Gut_50.tsv.gz	cuffdiff	0
GSE130178	sheet-Expression Browser view from GSE130178_Expression_Browser_-CLC.xlsx	deseq2	0
GSE130187	GSE130187_pool_vs_sc_results.txt.gz	deseq2	0
GSE130190	sheet-HostDGE from GSE130190_host-dge.xlsx	deseq2	1
GSE130197	GSE130197_T35vsControl_all.txt.gz	unknown	0
GSE130219	GSE130219_Cryo_vs_MP_results_table_mRNA.txt.gz	sleuth	0
GSE130271	sheet-s1-s10 from GSE130271_S1-S10.xlsx	ballgown	0
GSE130278	sheet-FG over MG from GSE130278_Deseq2_FG_over_MG.xlsx	deseq2	1
GSE130284	sheet-NKINB16vsNKalone.complete (2) from GSE130284_NKINB16vsNKalone.complete.xlsx	deseq2	0
GSE130301	GSE130301_Differential_Expression_WT_vs_nasT.txt.gz	clc genomics	0
GSE130315	GSE130315_EBF1-ProB-LpreB_DiffExpressionDeSeq2An.txt.gz	deseq2	0
GSE130361	sheet-Sheet1 from GSE130361_GGF_D25_CD49fCD34_vs_3GF_D25_CD49f_CD34_TF_comparisons.xlsx	deseq2	0
GSE130443	GSE130443_gene_exp.diff.txt.gz	cuffdiff	0
GSE130447	GSE130447_RNAseq_edgeR.txt.gz	edger	1
GSE130485	sheet-THZ1_DEG_COUNTS_FPKM.csv from GSE130485_SMB56-shSufu-THZ1_DEG_COUNTS_FPKM.xlsx	deseq2	1
GSE130514	GSE130514_Lmx1bCKO_caudal_E17.5.csv.gz	cuffdiff	0
GSE130564	sheet-Sheet1 from GSE130564_PCBP2.xls.gz	unknown	1
GSE130592	sheet-myotubes_DMSO vs. myotube..._2 from GSE130592_myotubes_DMSO_SDDF_all_genes.xlsx	edger	0
GSE130595	GSE130595_ILF3_Total_RNA_seq_EdgeR_analysis.tbl.txt.gz	edger	0
GSE130648	GSE130648_DESeq2_Results.txt.gz	deseq2	0
GSE130658	sheet-S.vs.W from GSE130658_all_gene_expression.xlsx.gz	edger	1
GSE130683	sheet-DE_results from GSE130683_LPS_IL4_supplemental_data.xlsx	limma	1
GSE130690	GSE130690_RNASeq_DESeq2.txt.gz	deseq2	1
GSE130728	GSE130728_LCL1-1_vs_LCL1-5_gene_exp.diff.gz	cuffdiff	0
GSE130741	GSE130741_Baldwin-Qu_TIE2_Gene_exp.diff.gz	cuffdiff	0
GSE130742	GSE130742_poly_SP_MP_polyseq_EdgeR.set.pc.tbl.txt.gz	edger	0
GSE130768	GSE130768_gene.description.txt.gz	unknown	0
GSE130777	GSE130777_mgrA_vs_LAC.csv.gz	clc genomics	1
GSE130802	GSE130802_PRDM16KO1_E15WT1.anno.txt.gz	unknown	0
GSE130805	GSE130805_DESeq_results_sh2vsCtrl.txt.gz	deseq2	1
GSE130887	GSE130887_arlRS_vs_LAC.csv.gz	clc genomics	1
GSE130907	GSE130907_DE_analysis_16_28-30_edgeR.csv.gz	edger	0
GSE130920	sheet-Sheet1 from GSE130920_Eumyc_RNAseq_deseq_vs_myc-on_mouse.xlsx	deseq	0
GSE130921	GSE130921_mmtv_rna_seq_de.csv.gz	unknown	0
GSE130927	sheet-. from GSE130927_Table_S3_-_FACS-RNA-seq_RIS-vs-all.xlsx	edger	1
GSE130939	GSE130939_DEGs_analysis.txt.gz	cuffdiff	0
GSE130958	sheet-6.5.1_KEGG Pathway分类_WT-vs-CDG1 from GSE130958_GENE.xlsx	unknown	1
GSE130962	sheet-WT C vs. med25 C vs. WT H v... from GSE130962_Processed_data.xlsx	clc genomics	0
GSE130971	sheet-Sheet1 from GSE130971_deseq2_output.xlsx	deseq2	1
GSE130984	GSE130984_2019-4-9_SESA_Treg_Results.csv.gz	deseq2	0
GSE130986	GSE130986_Results_SESAskin.csv.gz	deseq2	0
GSE131011	GSE131011_gene_exp.diff.gz	cuffdiff	0
GSE131035	sheet-Sheet1 from GSE131035_contrast.xlsx	deseq2	0
GSE131104	GSE131104_basal_gene_exp_diff.txt.gz	cuffdiff	1
GSE131205	GSE131205_HM_C3_DESeq2_Results.tab.gz	deseq2	0
GSE131217	GSE131217_gene_exp.diff.annot.xls.gz	cuffdiff	0
GSE131218	GSE131218_161123.hg19.rpkm.expr.txt.gz	unknown	0
GSE131234	sheet-AllGenes-FPvswtYAPFP from GSE131234_EVvsYAPMEF-DifferentiallyExpressedGenes.xlsx	cuffdiff	0
GSE131237	sheet-DESeq2_D333A_vs_WTnew.txt from GSE131237_DESeq2_D333A_by_WT_analysis.xlsx	deseq2	1
GSE131243	GSE131243_NIPvsC403.DiffExpGene.anno.txt.gz	cuffdiff	1
GSE131246	GSE131246_deseq.csv.gz	deseq2	0
GSE131249	sheet-Sheet1 from GSE131249_RPE1_WTvs21-3_CuffDiff_c2.xlsx	cuffdiff	0
GSE131269	GSE131269_mRNAseq_Metl5_vs_WT_37deg.csv.gz	deseq2	0
GSE131316	sheet-HeLa.DEseq2.results.xls from GSE131316_HeLa.DEseq2.results.xlsx	deseq2	0
GSE131319	GSE131319_mRNA_WT_osnrpd1ab_DESeq2.txt.gz	deseq2	0
GSE131320	sheet-6hRgnavus_vs_control_A_A10_A11_ from GSE131320_6hRgnavus_vs_control.xlsx	cuffdiff	0
GSE131336	GSE131336_DESeq2_hnrnpu_RNA_seq.csv.gz	deseq2	1
GSE131345	sheet-Sheet1 from GSE131345_CD5hi_vs_CD5lo_4.xlsx	cuffdiff	0
GSE131361	GSE131361_S1_Table.csv.gz	clc genomics	0
GSE131455	GSE131455_Complete_geneList_EdgeR.csv.gz	edger	0
GSE131476	GSE131476_kallisto_table_w_Wald_test_annotated.txt.gz	sleuth	1
GSE131517	GSE131517_Control_vs_Treated.Differential_Expression.anno.txt.gz	deseq2	0
GSE131571	GSE131571_201901_AssalaDESeq2_siRNASeq_U2OS_Z1vsCtrl3_4.csv.gz	deseq2	0
GSE131574	GSE131574_20181220_AssalaDESeq2_siRNASeq_Z1_2vsCtrl.csv.gz	deseq2	0
GSE131576	GSE131576_20181219_AssalaDESeq2_siRNASeq_SIRT1vsCtrl.csv.gz	deseq2	0
GSE131584	sheet-Wt_vs_Rt.gene_exp from GSE131584_Wt_vs_Rt.gene_exp.diff.xlsx	unknown	0
GSE131631	GSE131631_DESeq2_HMLER2_siHDAC7_vs_siNT.txt.gz	deseq2	0
GSE131633	sheet-DEoutput from GSE131633_DEoutput.xlsx	deseq2	1
GSE131647	sheet-∆ids-∆idssorted from GSE131647_TippingGibbs2019.xlsx	cuffdiff	0
GSE131662	sheet-Rytis.FullDataset.H.vs.L.RNAseq from GSE131662_GFP_lo_vs_GFPhi_original.xlsx	edger	0
GSE131686	GSE131686_Processed_for_GEO_H63_Seeds_WGEoverH2O_48h.txt.gz	deseq2	0
GSE131694	GSE131694_CKO2_WT2.anno.txt.gz	unknown	0
GSE131724	sheet-181220_0192_rna-seq_results.tra from GSE131724_181220_0192_rna-seq_results.transcript.ANOVA.xlsx	partek	0
GSE131749	GSE131749_EF_pppGpp_vs_wt_pooled.txt.gz	cuffdiff	1
GSE131750	sheet-WT_static vs. WT_stretch vs... from GSE131750_Tsp1KO_Rat_aortic_SMCs_with_stretch_RNA-seq.xlsx	edger	0
GSE131765	GSE131765_all_compare.txt.gz	unknown	0
GSE131786	GSE131786_IGF1_TFB_edgeR.txt.gz	edger	1
GSE131798	GSE131798_ScxCreERT2_IGF1_edgeR.txt.gz	edger	1
GSE131840	GSE131840_hTERT_Infected_vs_hTERT_Uninfected.complete.txt.gz	deseq2	0
GSE131845	GSE131845_DEseq2_cells_Basal_WT_vs_Basal_Tip5KO.csv.gz	deseq2	0
GSE131874	sheet-pisarska_allcvs_v_alldec_master from GSE131874_bulkRNA_DE_expression_table.xlsx	deseq2	0
GSE131877	sheet-ESP2_D123 - ESP2_D60 from GSE131877_patientde.xlsx	limma	1
GSE131919	sheet-WT_vs_Mut_DE_EBSEQ_with_TPM.txt from GSE131919_Clpex_RNA_Seq_WT_vs_Mut_DE_EBSEQ_with_TPM.xlsx	unknown	0
GSE131931	sheet-gene_exp from GSE131931_RNA_Seq_FT282_EVversusBORIS.xlsx	cuffdiff	0
GSE131936	sheet-group 3 vs. group 4 from GSE131936_Processed_files_2C_vs_2T_101genes_2XFC_FDR_0.05.xlsx	edger	0
GSE131941	GSE131941_DESeq2_results_HFD_vs_SD_old.txt.gz	deseq2	0
GSE131949	GSE131949_RNAseq_Abaumannii_LB_PF_results_with_function.tsv.gz	deseq	1
GSE131954	GSE131954_DESeq_RR9_Ground_Ctrl_vs_Flight_All.txt.gz	deseq2	0
GSE131975	GSE131975_DESeq2_Chicken_vs_Casein_processed_all_sample.txt.gz	deseq2	0
GSE131995	sheet-endothelial_progenitor vs. ... from GSE131995_HUVEC_vs_ECFC.xlsx	unknown	0
GSE132019	GSE132019_LPS-duplicate2_gene_exp.diff.gz	cuffdiff	0
GSE132038	GSE132038_DESeq_NS_S_genes.txt.gz	deseq2	1
GSE132039	GSE132039_PRMT_diffgene.txt.gz	deseq2	1
GSE132053	GSE132053_Romidepsin-v-Untreated.H3AC.ConsensusPeaks.txt.gz	deseq2	0
GSE132062	GSE132062_DESeq2.txt.gz	deseq2	0
GSE132074	sheet-BL_WTvsKO from GSE132074_Muheim_et_al_2019_ProcessedData_individuals.xlsx	unknown	0
GSE132075	sheet-KO BL vs KO SD from GSE132075_Muheim_et_al_2019_Data_Processed_KO_BLvsKO_SD.xlsx	unknown	0
GSE132081	GSE132081_KD_NI_1.txt.gz	limma	0
GSE132103	GSE132103_chronic_etoh.tsv.gz	unknown	0
GSE132116	GSE132116_sleuth-results-14hpf.txt.gz	sleuth	1
GSE132138	sheet-Transcript from GSE132138_D7_vs_Lo_ballgown_differential_expression.xlsx	ballgown	0
GSE132180	sheet-Sheet1 from GSE132180_Suppl.Table_3_FPKM.xlsx	deseq2	0
GSE132200	sheet-DESeq2_results_allgenes.csv from GSE132200_RNAseq_allgenes.xlsx	deseq2	0
GSE132214	sheet-Quad_vs_Het from GSE132214_supplemental_differential_expression.xlsx	limma	1
GSE132299	sheet-Sheet1 from GSE132299_Results_of_sequencing.xlsx	cuffdiff	0
GSE132306	GSE132306_M14KD_Ctl_peak.txt.gz	unknown	1
GSE132313	sheet-Differential expression from GSE132313_Fosl2_transcriptional_effect.xlsx	unknown	1
GSE132321	GSE132321_DGE_DEseq.txt.gz	deseq	1
GSE132332	sheet-Results from GSE132332_siNF90_paired-end_RNAseq.xlsx	deseq2	0
GSE132343	GSE132343_DEG_list231.csv.gz	edger	1
GSE132373	GSE132373_DESeq_pac3_highPi_vs_mus52_highPi.csv.gz	deseq	1
GSE132468	GSE132468_gene_exp_shNS_7days.txt.gz	cuffdiff	0
GSE132500	GSE132500_Gene_Exp_Compound_4a.diff.gz	cuffdiff	0
GSE132506	GSE132506_PAX3_GOF_all_salmon.txt.gz	deseq2	1
GSE132522	GSE132522_res.csv.gz	deseq	0
GSE132548	sheet-Expression Browser from GSE132548_Expression_Browser_PHH_72hrs.xlsx	unknown	0
GSE132556	sheet-2 vs. 1 from GSE132556_2_vs._1_LL_SpnCIvsnull_2019.xlsx.gz	unknown	0
GSE132624	GSE132624_edgeR_501mel_DMEM_1_O2_12h_relative_to_0h_QLF-test_filtered_1cpm_3rep.csv.gz	edger	1
GSE132633	GSE132633_soil.txt.gz	cuffdiff	0
GSE132634	GSE132634_tomato.txt.gz	cuffdiff	0
GSE132637	GSE132637_MS6671_edgeR_PBT2-Control.txt.gz	edger	1
GSE132693	GSE132693_DU145_PTMVSDU145_CON.All_liulin930714.txt.gz	deseq	0
GSE132698	GSE132698_DEG_ASCL1_KD.txt.gz	deseq2	0
GSE132722	sheet-all from GSE132722_Transcriptome_profiling_for_A549_RB1_wild-type_vs_knockout_cell_lines.xlsx	cuffdiff	0
GSE132725	GSE132725_Final_DE_combined_RNAseq_vs_Riboseq_wt_vs_XRN1.txt.gz	edger	1
GSE132731	GSE132731_data.csv.gz	unknown	0
GSE132733	GSE132733_D39vsD39_CEP_RR07.txt.gz	edger	0
GSE132737	sheet-padj < 0.1 from GSE132737_deseq_analysis.xlsx	deseq	0
GSE132835	GSE132835_DEseq2_1h.vs.0h.csv.gz	deseq2	0
GSE132838	GSE132838_Chronic_Heat_Shock_DE.csv.gz	deseq2	0
GSE132864	sheet-Raw from GSE132864_RNA_Sequencing_15bp.xlsx	cuffdiff	0
GSE132868	GSE132868_RelA_reconstitued_FPKM.csv.gz	deseq2	1
GSE132881	sheet-L_OVA_CS_12_2_vs_L_OVA_CS_40 from GSE132881_pairwise_differential_expression.xlsx	deseq2	0
GSE132894	sheet-Normalized_Count_Matrix.CRY2.DE from GSE132894_CRY2KOvsWT.DEseq2.xls.gz	deseq2	0
GSE132908	sheet-deseq2 from GSE132908_deseq2.xlsx	deseq2	0
GSE132928	sheet-UA_2137_diff.txt from GSE132928_Manoharon_and_Biswas_UA159_vs_SMU_2137_diff.xlsx	cuffdiff	0
GSE132930	GSE132930_Early_Diet_cortex_8wkrun_CD.8weeks.Run.C_vs_CD.8weeks.Sed.C.txt.gz	edger	1
GSE132944	sheet-Col-0,UVB vs Col-0,WL from GSE132944_UV_treatment_differential_gene_expression.xlsx	cuffdiff	0
GSE132958	GSE132958_normalizedCounts_farhang_humanGeneTherapy_2019.tsv.gz	deseq2	0
GSE133000	GSE133000_gene_exp_with_symbol.xls.gz	degseq	0
GSE133008	GSE133008_DEG_IRF4_KD.txt.gz	unknown	0
GSE133011	sheet-DE from GSE133011_RAW.tar	deseq2	1
GSE133029	GSE133029_RI.MATS.ReadsOnTargetAndJunctionCounts.csv.gz	deseq2	0
GSE133036	GSE133036_DifferentialExpression_AQP5_RNAseq_GEOsubmission.txt.gz	edger	0
GSE133055	GSE133055_CB_v_PS_differential_expression_analysis.txt.gz	deseq2	1
GSE133064	GSE133064_DESeq2_Sin3AKD_vs_WT.tsv.gz	deseq2	0
GSE133074	GSE133074_Organoids_Cdh1FF_Trps1FF_vs_Cdh1FF_Trps1wt_day28_diff_expr_analysis.txt.gz	deseq2	0
GSE133076	GSE133076_Processed_data.txt.gz	unknown	0
GSE133091	GSE133091_DESeq2_deg_PKI_vs_inPKI.txt.gz	deseq2	0
GSE133099	GSE133099_diffExpr_diabetes-vs-obese.csv.gz	deseq2	0
GSE133140	GSE133140_edgeR.output.csv.gz	clc genomics	1
GSE133164	GSE133164_tc-797_MZ1vsDMSO_tt-seq_DESeq2.csv.gz	deseq2	1
GSE133178	sheet-filtered_labled_used_in_volcano from GSE133178_H_mephisto_FPKM_data.xlsx	ballgown	1
GSE133195	sheet-Hdac3_Emx1CreKO_P0_cerebral_cor from GSE133195_Wild_type_vs_P0_Hdac3_mutant_cerebrum_FPKM_log2FC_DESeq2.xlsx	deseq2	0
GSE133261	GSE133261_Lavery_CTLvTRT_DESeq2_filter_paired_15-6-2018.txt.gz	deseq2	0
GSE133264	GSE133264_SMPD4_Fam01_DGE_annotated_20170116.txt.gz	edger	0
GSE133289	sheet-pdxJ.X3p_vs_serB.wt from GSE133289_DE_ba8-barrel.xlsx	deseq2	0
GSE133292	GSE133292_RS_cat.fithic.txt.gz	deseq2	0
GSE133307	sheet-Sheet1 from GSE133307_GFPvsGFPTai.RPKM.xlsx	cuffdiff	0
GSE133323	GSE133323_Degenes_All_table_combinedLanes.csv.gz	deseq2	0
GSE133331	GSE133331_Processed_file.txt.gz	unknown	1
GSE133408	GSE133408_toptags_JA_1_hr.csv.gz	edger	1
GSE133436	GSE133436_gene_exp_miDYoung_.diff.gz	cuffdiff	0
GSE133483	GSE133483_TMX2_DGE_annotated_201780319.txt.gz	edger	0
GSE133505	GSE133505_WT_Myf6_KO_deseq2.csv.gz	deseq2	1
GSE133533	sheet-Sheet1 from GSE133533_Differential_Expression_Analysis_GEO.xlsx	edger	1
GSE133627	sheet-Res_NitratevsControl(1) from GSE133627_Res_NitratevsControl.xlsx	deseq2	1
GSE133660	GSE133660_DiffExp_RPKM.txt.gz	cuffdiff	0
GSE133677	sheet-gene.description from GSE133677_Gene_expression.xlsx	unknown	0
GSE133731	sheet-Stage5_Stage6_treated from GSE133731_Raw_data-Differential_Expression.xlsx	edger	1
GSE133734	GSE133734_FXRko.gene_exp.diff.gz	cuffdiff	0
GSE133735	GSE133735_Additional_file_4.xls.xls.gz	unknown	0
GSE133737	GSE133737_siCTL_vs_siLSD1.genes.deseq.res.csv.gz	deseq2	0
GSE133738	GSE133738_Undiff_vs_Diff.deseq.res.csv.gz	deseq2	0
GSE133753	GSE133753_differential_gene_expression.tsv.gz	cuffdiff	0
GSE133763	GSE133763_Counts_DESeq2_results_CHCHD10.txt.gz	deseq2	1
GSE133764	GSE133764_Counts_DESeq2_results_CHCHD2.txt.gz	deseq2	1
GSE133780	GSE133780_PCDH_vs_FLAG.degseq.annot.xls.gz	degseq	0
GSE133798	GSE133798_Hodson_GEO_WTvM3_DESeq2.txt.gz	deseq2	1
GSE133809	GSE133809_colon.ANOVA_GFvTURI.csv.gz	deseq2	1
GSE133810	sheet-NC_999999_transcripts.txt from GSE133810_Turicibacter_RNAseq_transcript_list.xlsx	unknown	0
GSE133817	sheet-WTvsDEL_full from GSE133817_ElementA_ctrlvsdel_RNAseq.xlsx	deseq2	0
GSE133818	sheet-WTvsDEL_full from GSE133818_ElementB_ctrlvsdel_RNAseq.xlsx	deseq2	0
GSE133819	sheet-WTvsDEL_full_merged_results_ord from GSE133819_ElementC_ctrlvsdel_RNAseq.xlsx	deseq2	0
GSE133820	sheet-WTvsDEL_merged_results_ordered_ from GSE133820_Largedel_ctrlvsdel_RNAseq.xlsx	deseq2	0
GSE133844	GSE133844_WT_LPS_3h-VS-TKO_LPS_3h.txt.gz	unknown	0
GSE133857	sheet-DESeq2_control_siFTO from GSE133857_processed_data_file_DESeq2_control_siFTO.xlsx	deseq2	0
GSE133898	sheet-All_Genes from GSE133898_ControlvsYTHDF2KD_DESeqResults.xlsx	deseq2	1
GSE133899	sheet-Sheet1 from GSE133899_Day4_NoDox_vs_Dox.xlsx	edger	0
GSE133917	sheet-CtrlTTX v KDTTX significant from GSE133917_Grin3a_KD_RNAseq.xlsx	cuffdiff	1
GSE133927	GSE133927_result.exp.csv.gz	edger	1
GSE133993	GSE133993_pro-B.edgeR.txt.gz	edger	1
GSE134033	GSE134033_10d_RNA-seq_genes_fpkm_annotation.csv.gz	unknown	0
GSE134050	sheet-Pcz from GSE134050_FPKM_cuffdiff_data.xlsx	cuffdiff	0
GSE134053	GSE134053_Ring1_OHT-vs-I53S_OHT_diffexp_log2fc1.5_pval0.05.tsv.gz	deseq2	0
GSE134059	GSE134059_Processed_data.txt.gz	unknown	0
GSE134091	sheet-cKO2_Ctrl1.anno from GSE134091_Prdm16_cKO_Ctrl_P3.anno.xlsx	unknown	0
GSE134115	sheet-NS364 vs. GT23 @ -5 glu from GSE134115_NS364vsGT23_Glu.xlsx	deseq2	1
GSE134122	GSE134122_Cuffdiff_gene_exp.diff.txt.gz	cuffdiff	0
GSE134137	GSE134137_S17166_alldata.tsv.gz	deseq2	0
GSE134180	GSE134180_Pdx1KO_185_rnaseq.txt.gz	deseq2	0
GSE134182	GSE134182_shDpy30_symbol.txt.gz	deseq2	0
GSE134183	GSE134183_shWdr5_symbol.txt.gz	deseq2	1
GSE134200	sheet-res_fc_out from GSE134200_DESeq2_genes_diffexp_by_fc_T0_vs_T10.xlsx	deseq2	1
GSE134202	GSE134202_edgeR.results.txt.gz	edger	0
GSE134234	sheet-TC Dim 2h vs TC Untreated from GSE134234_Oberst_GEO_RPKM_and_processed_analysis.xlsx	unknown	0
GSE134239	sheet-Fib_Mock vs. Fib_24hr from GSE134239_JH4_Mock_V_GPCMV.xlsx	edger	0
GSE134241	sheet-DESeq2_Soleus_one_control.xls from GSE134241_DESeq2_Soleus.xls.gz	deseq2	0
GSE134261	GSE134261_NK_WT_B16F10_RNA_Seq.txt.gz	limma	1
GSE134303	GSE134303_H3K27ac_peaks.txt.gz	unknown	0
GSE134312	GSE134312_macrophage-vinfo.txt.gz	unknown	0
GSE134325	sheet-gene_exp from GSE134325_A.INF.vs.NT.all.xlsx	cuffdiff	0
GSE134335	GSE134335_WT_PFC_Diffexp.txt.gz	cuffdiff	0
GSE134351	GSE134351_gene_exp.diff.gz	cuffdiff	0
GSE134368	sheet-Sheet1 from GSE134368_LG_HDAC1cKO_TH0_Daten.xlsx	cuffdiff	0
GSE134374	GSE134374_T66_RNA-Seq.txt.gz	unknown	1
GSE134380	GSE134380_Ribo_GSE134380_RNA_TE_siDF1_HeLa.txt.gz	edger	0
GSE134401	GSE134401_siRBPJ_vs_siCTRL.txt.gz	deseq2	0
GSE134406	GSE134406_DESeq2-24h.csv.gz	deseq2	1
GSE134415	GSE134415_DESeq2_atcgl20ab.txt.gz	deseq2	0
GSE134431	sheet-181016_diabetic_rna-seq_ANOVA_b from GSE134431_181016_diabetic_rna-seq_ANOVA_by_group.xlsx	partek	0
GSE134510	GSE134510_CT26.csv.gz	cuffdiff	0
GSE134554	GSE134554_miR200ba_KD_vs_NC_mRNAs_Differential_analysis_results.txt.gz	deseq	0
GSE134581	GSE134581_LY212_AF7_DESeq2_results.csv.gz	deseq2	0
GSE134642	GSE134642_CD93KO-6_WT-1.anno.txt.gz	unknown	0
GSE134645	GSE134645_Dot1l_KO_Wnt.csv.gz	cuffdiff	0
GSE134693	GSE134693_Diff_gene_result_all.csv.gz	unknown	0
GSE134699	sheet-Mouse islet circRNA annotation from GSE134699_Mouse_islet_circRNA_annotation.xlsx	deseq2	0
GSE134700	GSE134700_Y2_RIP_seq.txt.gz	cuffdiff	0
GSE134736	GSE134736_WT_vs_miR-26_TKO_Processed.txt.gz	edger	1
GSE134756	sheet-Johnson_16NGS-001_deGene_mutant from GSE134756_Johnson_16NGS-001_deGene_mutant_vs_control.xlsx	edger	0
GSE134785	GSE134785_Normalized_FPKM.txt.gz	deseq	1
GSE134786	GSE134786_Control_vs_Salt.processed_data.txt.gz	unknown	0
GSE134846	GSE134846_gene_exp.diff.gz	cuffdiff	0
GSE134849	sheet-siCHD3 gene expression from GSE134849_501Mel_siCHD3_siCHD4_gene_expression_table.xlsx	unknown	0
GSE134871	GSE134871_DE_All-MSTR_5CPM.tsv.gz	limma	1
GSE134878	sheet-CTout_v_ETout.deseq2 from GSE134878_CTout_v_ETout.deseq2.xls.gz	deseq2	0
GSE134933	sheet-TrackVad.vs.Track from GSE134933_DE.results_set1_kidneys.xls.gz	deseq2	0
GSE134938	GSE134938_normal_vs_treatment_2.gene_expression_table.tsv.gz	cuffdiff	0
GSE134941	sheet-GO-list from GSE134941_Supplementary_Table_4.xlsx	limma	0
GSE134942	sheet-GO-list from GSE134942_Supplementary_Table_5.xlsx	limma	0
GSE134959	sheet-d-gdhR vs pGCC4-gdhR (all genes from GSE134959_Table-2._Genes_differentially_expressed_between_gdhR_mutant_and_complemented_strain.xlsx	cuffdiff	0
GSE134963	GSE134963_results_4wkTopRM_PXvsShamv5.csv.gz	limma	1
GSE134966	GSE134966_results_10wkTopRMv5.csv.gz	limma	1
GSE134988	GSE134988_RNA-seq_siNC_vs_siH2A.Z.txt.gz	unknown	0
GSE135018	sheet-Peritoneal macrophages from GSE135018_TPM_values_and_pairwise_comparisons.xlsx	deseq	0
GSE135019	sheet-upf1_mo_12hpf from GSE135019_Gangrasetal2019_processedData.xlsx	deseq2	0
GSE135021	GSE135021_d2_KO.vs.WT_DE_pval.txt.gz	deseq2	0
GSE135023	GSE135023_SEM_RNA_PROM1KD_hg19_contrast_cpm.txt.gz	edger	1
GSE135047	GSE135047_EdgeR_Results.txt.gz	edger	1
GSE135054	GSE135054_2hour_vs_control.DESeq2.csv.gz	deseq2	0
GSE135073	GSE135073_soma_shControl_vs_shPum2.txt.gz	deseq2	0
GSE135082	GSE135082_lmasullo_DESeq_res.txt.gz	deseq	0
GSE135085	sheet-siNC_vs_siSTRN3.deseq2.annot from GSE135085_siSTRN3_transcript.fpkm.xlsx	deseq2	0
GSE135086	sheet-SOS_transcript.fpkm from GSE135086_SOS_transcript.fpkm.xlsx	unknown	0
GSE135095	GSE135095_DESeq_Trub_COT_vs_CO.csv.gz	deseq	1
GSE135098	GSE135098_Counts_and_DESeq2_results.txt.gz	deseq2	1
GSE135100	GSE135100_bmp-overexpressing_vs_chd-overexpressing.txt.gz	deseq	0
GSE135101	GSE135101_OR_result.Ser_100pTMT.STAR.csv.gz	edger	0
GSE135116	sheet-190408_0542_rna-seq_results.gen from GSE135116_NK-ANOVA.xlsx	partek	0
GSE135154	GSE135154_e_vs_eD_edgeR.txt.gz	edger	1
GSE135177	sheet-Bulk_RNAseq_gene_exp from GSE135177_Table_ofBulk_RNAseq_Gene_Expression.xlsx	edger	1
GSE135195	sheet-mouseTissue_DESeq2_results_Cuts from GSE135195_ILCp_DESeq2_results.xls.gz	deseq2	0
GSE135257	GSE135257_p63_OE.txt.gz	unknown	0
GSE135264	GSE135264_gene_exp.diff.gz	cuffdiff	0
GSE135273	GSE135273_WT_V_MKT1_FC.txt.gz	edger	1
GSE135275	GSE135275_MLLAF9_CXCR4KD_Day10_FPKM.txt.gz	unknown	1
GSE135280	sheet-CTRL_vs_IL.deseq2.annot from GSE135280_ISLR_transcript.tpm.xls.gz	deseq2	0
GSE135282	sheet-sheet1 from GSE135282_caseVScontrol.All.xls.gz	cuffdiff	1
GSE135288	sheet-Coding RNA from GSE135288_Limma_voom_coding_ncRNA_list_FDR_foldchange.xlsx	limma	1
GSE135315	GSE135315_DEG_Rv0222Ko_vs_H37Rv_all_anno.txt.gz	edger	0
GSE135351	GSE135351_LCM_data_processed.txt.gz	edger	1
GSE135371	GSE135371_gene_exp.diff.gz	cuffdiff	0
GSE135385	GSE135385_transcript_abundance.txt.gz	cuffdiff	0
GSE135430	GSE135430_RNA_Isolation_Comparison_EdgeR.txt.gz	edger	1
GSE135432	GSE135432_DESeqSameJSResults.txt.gz	deseq2	0
GSE135438	GSE135438_E16VcKO1_E16WT4.anno.xls.gz	unknown	0
GSE135442	GSE135442_RUV_P6_v_P6_07May18_ManuallyFiltered_EdgeR_NoNormalization.csv.gz	edger	1
GSE135448	GSE135448_Diff_Expression_LPvsHP.txt.gz	edger	0
GSE135483	GSE135483_KO23M_WT25F.anno.txt.gz	unknown	0
GSE135495	GSE135495_WT_to_Triple_Mutant_RNA-seq_Processed_Data.txt.gz	cuffdiff	0
GSE135505	GSE135505_DE_HELZ_vs_WT.txt.gz	edger	1
GSE135514	sheet-Sal.vs.ctl.24h from GSE135514_raw_counts_genes_combined_results.xls.gz	cuffdiff	0
GSE135529	GSE135529_DEseq2-allgenes.tsv.gz	deseq2	0
GSE135557	sheet-RNAseq_mESC_WTvsPMLKO_edgeR from GSE135557_RNAseq_mESC_WTvsPMLKO_edgeR.xlsx	edger	0
GSE135559	GSE135559_gene_expression_data.csv.gz	edger	0
GSE135579	sheet-gene_exp from GSE135579_HePG2-TRE-GATA4.xlsx	cuffdiff	0
GSE135667	GSE135667_deSeq2_KO_vs_WT.txt.gz	deseq2	0
GSE135687	GSE135687_samples.csv_DESeq_results_4_peat.txt.gz	deseq	0
GSE135713	GSE135713_FA_full_expression_counts.csv.gz	limma	0
GSE135718	GSE135718_T2.DESeq_results.txt.gz	deseq2	1
GSE135765	sheet-Sheet1 from GSE135765_gene_dea_Supp_table.xlsx	deseq2	0
GSE135800	GSE135800_P493-6_Con_vs_975.htseq.edgeR.txt.gz	edger	1
GSE135823	GSE135823_gene_exp.diff.gz	cuffdiff	0
GSE135833	GSE135833_10027793.1control9_JC9.toptags_edgeR.csv.gz	edger	1
GSE135837	sheet-gene_exp.diff from GSE135837_ERbeta_KO_RNA-seq_n_2.xlsx	unknown	0
GSE135861	GSE135861_normalized_counts_FPKM_.txt.gz	unknown	0
GSE135865	GSE135865_Galaxy374-_Cuffdiff_on_data_280__data_274__and_others_TSS_groups_differential_expression_testing_.txt.gz	cuffdiff	0
GSE135873	sheet-Sheet1 from GSE135873_Complete_data_TPEN.xlsx	cuffdiff	0
GSE135881	sheet-status = ok from GSE135881_IUB288_WT_vs_Veh_WT_gene_differential_expression.xlsx	cuffdiff	1
GSE135907	GSE135907_DESeq2_H3YJ3DMXX_Raspberry_59to64_RNAseq_Results.txt.gz	deseq2	1
GSE135916	GSE135916_spleen_KPvsKD_alpha0.05.txt.gz	deseq2	0
GSE135961	sheet-Sheet1 from GSE135961_mRNA_processed_data.xlsx	cuffdiff	0
GSE135962	sheet-AGI1_IP_TPM from GSE135962_AGO1_IP_processed_data.xlsx	unknown	0
GSE135964	sheet-Sheet1 from GSE135964_EV71_6h_Galaxy299-_Cuffdiff_on_data_281__data_261__and_others_gene_differential_expression_testing_.tabular.xlsx	cuffdiff	0
GSE136023	sheet-Deseq_all_results from GSE136023_Deseq_all_results_24.xlsx	deseq2	1
GSE136055	GSE136055_cuffdiff_6d_WTvsE36A.diff.gz	cuffdiff	0
GSE136062	GSE136062_MG_FIB_gene_expression.txt.gz	deseq2	0
GSE136069	GSE136069_IPC_RNAseq_edgeR_C6706_vs_Mock.txt.gz	edger	1
GSE136081	GSE136081_DNMKL_DESeq.csv.gz	deseq2	0
GSE136091	GSE136091_Liver_TranslationEfficiency_kd_vs_control.csv.gz	unknown	1
GSE136102	sheet-DE_PxNP from GSE136102_DE_PxNP.xlsx	edger	1
GSE136111	sheet-Sheet from GSE136111_DESeq2_comparison_P_vs_B_table.xlsx	deseq2	1
GSE136116	GSE136116_edgeR.output.csv.gz	clc genomics	1
GSE136153	sheet-o.tsv from GSE136153_expressionTable.xlsx	unknown	0
GSE136239	GSE136239_DE_ADP1_Tae1_filter_processed_file.csv.gz	unknown	0
GSE136250	GSE136250_kidney.DESeq2.results.tsv.gz	deseq2	0
GSE136310	sheet-all from GSE136310_CT_Projekt_RNASeq_G2_CTvsNULL_6h_results_checked.xlsx	deseq2	0
GSE136368	GSE136368_TAM_deSeq2_unIrr-IL12_vs_unIrr.txt.gz	deseq2	0
GSE136377	GSE136377_RNA-seq_processed_data.txt.gz	edger	0
GSE136387	sheet-transcripts from GSE136387_Femal_vs._male_inner_medulla_RNA_summary.xlsx	cuffdiff	0
GSE136396	sheet-RNASeq_POA_Neurons from GSE136396_RNASeq_Feketa_2019.xlsx	edger	1
GSE136556	sheet-ST2_vsST2-_counts from GSE136556_ST2_counts.xlsx	edger	1
GSE136562	sheet-WT_05_DE from GSE136562_WT_RNASeq.xlsx	deseq2	0
GSE136568	sheet-gene_exp from GSE136568_gene_exp.diff.xlsx	cuffdiff	0
GSE136591	GSE136591_D16_KOvsWT_gene_exp.diff.gz	cuffdiff	0
GSE136604	GSE136604_edgeR.txt.gz	edger	1
GSE136623	GSE136623_MOE_vs_MKO_all_genes.txt.gz	edger	0
GSE136647	GSE136647_ZMZ_GEO.txt.gz	unknown	0
GSE136654	GSE136654_2019.04.23.DVCYCvsMOCK.txt.gz	edger	1
GSE136669	GSE136669_sleuth.results_table.txt.gz	sleuth	0
GSE136754	GSE136754_gene_exp.diff.tsv.gz	cuffdiff	0
GSE136767	GSE136767_LR-1-vs-0-CHH-RmyDiff.txt.gz	unknown	1
GSE136788	GSE136788_Rxra_cKO_processed_data.txt.gz	unknown	0
GSE136789	sheet-Sheet1 from GSE136789_Abeta_trtm.ctrl.DEResults.xlsx	unknown	0
GSE136803	sheet-edgeR_IGR37_NLSiCTNNB_relative_ from GSE136803_IGR37_NLSiCTNNB.xlsx	edger	1
GSE136842	sheet-Sheet1 from GSE136842_Processed_data.xlsx	unknown	1
GSE136860	GSE136860_LBH6_pindex_change.txt.gz	unknown	1
GSE136876	sheet-Sheet3 from GSE136876_TEADi_GSA-TMM-TPM.xlsx	partek	1
GSE136893	sheet-AllData from GSE136893_AllData_160223_GUNN_RNASeq_Results.xlsx	deseq2	1
GSE136931	GSE136931_gene_exp.diff.gz	cuffdiff	0
GSE136995	sheet-Sheet1 from GSE136995_DEseq2.xlsx	deseq2	0
GSE137035	GSE137035_DESEQ_cpm_values_w_pvals.txt.gz	deseq	1
GSE137065	sheet-deSeq2_Ad_vs_dUL26 from GSE137065_deSeq2_Ad_vs_dUL26.xlsx	deseq2	0
GSE137126	GSE137126_YanLiu_RNA-seq_processedData_June2018.txt.gz	unknown	0
GSE137132	GSE137132_RNAseq_2_Nkx_logFC.txt.gz	edger	0
GSE137133	sheet-CD21 vs. 6Expt from GSE137133_CD21v4LN2_Sp_DEGs.xlsx	edger	0
GSE137205	sheet-deseq_gene_list from GSE137205_deseq_gene_list.xlsx	deseq	0
GSE137215	GSE137215_Lens1-DEseq_KC001-KC003-KC005_KC007-KC009-KC011_DEG_list.csv.gz	deseq2	0
GSE137216	GSE137216_CuffDiff_gene_exp.diff_CH12_WTversusMUT.txt.gz	cuffdiff	0
GSE137217	GSE137217_maternal_background_smoothed_methylation.txt.gz	unknown	0
GSE137256	GSE137256_Data_table_master.txt.gz	unknown	0
GSE137263	sheet-L29-0hpi_vs_Williams82-0hpi from GSE137263_Rsv3_DifferentialExpression_ContrastResults.xlsx	deseq2	0
GSE137368	sheet-MLL4SET-MKO_VS_WT_gene_exp from GSE137368_MLL4SET-MKO_VS_WT_gene_exp.xlsx	cuffdiff	0
GSE137374	GSE137374_C25_DESeq_res.csv.gz	deseq2	0
GSE137389	GSE137389_P007Rik_paired_DEG_table.txt.gz	deseq2	0
GSE137390	sheet-IGR37SCDi_vs_DMSO from GSE137390_siSCD1_DGE.xlsx	edger	1
GSE137410	sheet-Sheet1 from GSE137410_siKLF4_GSA.xlsx	partek	1
GSE137412	GSE137412_macro_Wt_DexLPSoverLPS_expressed_lengthscaledTPMs.txt.gz	deseq2	1
GSE137423	sheet-Diffrential Expression from GSE137423_DMSO_Ethanol_and_Fluconazole_AA.xlsx	cuffdiff	0
GSE137425	sheet-Differential Expression from GSE137425_Count_FPKM_Differential_Expression.xlsx	deseq2	0
GSE137426	sheet-Dif. Expression WT vs. KO from GSE137426_Count_FPKM_Differential_Expression_FN.xlsx	deseq2	0
GSE137428	GSE137428_gene_exp.diff.gz	cuffdiff	0
GSE137447	sheet-9. ∆rr11 vs rr11rr11D53A at 17 from GSE137447_Overal_transcripts_of_rr11_mutants_in_ST556.xlsx	unknown	1
GSE137448	GSE137448_Control_Lucat_Async_RPKMs.txt.gz	edger	1
GSE137451	GSE137451_Better_Annotation_14K_only_annotated_Hollis_ILcounts10_nbinomTest-DESeq2_replicates_plus_condition_plus_counts.txt.gz	deseq2	0
GSE137457	GSE137457_liver_fibrosis_RNA_seq_ccl4_24h.txt.gz	cuffdiff	0
GSE137463	sheet-Sheet1 from GSE137463_Foxp1_cKO_analysis_Cuffdiff.xlsx	cuffdiff	0
GSE137468	GSE137468_Fol4287.WT-vs-CaN_mutants.txt.gz	unknown	0
GSE137473	GSE137473_gene_exp.diff_MRP7.vs.MRP8.txt.gz	cuffdiff	0
GSE137485	sheet-PAO1_DE_unstranded from GSE137485_RNA-seq_ErfA_DE_PAO1.xlsx	deseq2	0
GSE137509	sheet-Complete table from deseq2 from GSE137509_Supplementary_file_S1.xlsx	deseq2	1
GSE137519	GSE137519_DEG.txt.gz	deseq2	0
GSE137531	sheet-Sheet1 from GSE137531_siYT_GSA.xlsx	partek	1
GSE137555	GSE137555_GFP_vs_Cre.txt.gz	edger	1
GSE137571	GSE137571_RNAseq_Ribose_Over_Glucose_Btheta_VPI_5482.txt.gz	unknown	0
GSE137608	GSE137608_Hormone_DE_analysis2.txt.gz	unknown	0
GSE137625	GSE137625_HR_cell_death_12_mock_CMVY_.csv.gz	deseq2	0
GSE137636	GSE137636_YKL_vs_DMSO_DEG.txt.gz	deseq2	1
GSE137678	GSE137678_res1_45_control_basal_vs_Stat5Adipoq_basal.id.csv.gz	deseq2	1
GSE137691	GSE137691_GEOsubmission_Cut_and_Run_totalPeaks_raw.txt.gz	deseq2	1
GSE137702	GSE137702_DIPG4_all_genes_FDR.csv.gz	unknown	0
GSE137721	GSE137721_DE_CochWT-CochKI.txt.gz	deseq2	0
GSE137737	sheet-Normalized FPKM from GSE137737_diff_sig_geneexp_ribotrap.xlsx	cuffdiff	0
GSE137843	GSE137843_SI-vs-NC.genes.annot.xls.gz	unknown	0
GSE137889	GSE137889_all.counts.DSSKO_vs_DSSWT.edgeR_all.xls.gz	edger	0
GSE137918	GSE137918_Klf14matKO_DESeq2.csv.gz	deseq2	0
GSE137934	GSE137934_Gene_Exp_UM20.diff.gz	cuffdiff	0
GSE137939	sheet-results from GSE137939_results_hDS_seq_IIT.xlsx	edger	1
GSE137945	GSE137945_igenomes_known_GENES_counts_SM-VS-DM.glmLRT.txt.gz	edger	0
GSE137988	GSE137988_20180621_Rat.cpm_AVG_glmFit_.csv.gz	edger	0
GSE138011	sheet-Galaxy981-(Cuffdiff_on_data_337 from GSE138011_SDE_genes_for_all_treatment_groups.xlsx	cuffdiff	0
GSE138057	GSE138057_Treat_vs_control_diff.txt.gz	deseq2	0
GSE138058	GSE138058_GranuleCTRL_vs_GranuleG3BP1.gene_exp.diff.gz	cuffdiff	0
GSE138066	GSE138066_DESeq2_result_file_on_NSD2-KD_and_Ctr-KD.txt.gz	deseq2	0
GSE138110	sheet-TE_list_all from GSE138110_Ribosome_profiling_TE_list.xlsx	unknown	0
GSE138113	GSE138113_DESeq_Results_Figure1B.txt.gz	deseq	0
GSE138116	GSE138116_sleuthwaldtesttable2.csv.gz	sleuth	0
GSE138119	GSE138119_Lanno_et_al_2019_sechellia_cuffdiff.txt.gz	cuffdiff	0
GSE138153	GSE138153_samples_fpkm.txt.gz	cuffdiff	0
GSE138165	GSE138165_HSPCs_gene_exp.diff.gz	cuffdiff	0
GSE138207	sheet-Only protein coding genes from GSE138207_RNAseq_counts_and_RPKM_and_DESeq2_analysis_T11F80L_8_37_vs_WT_37.xlsx	deseq2	1
GSE138225	sheet-Conti-iEPCs vs YAC_iEPCs.Differ from GSE138225_Cont-iEPCs_vs_YAC_iEPCs.Differential_analysis_results.xls.gz	edger	0
GSE138278	GSE138278_Sven_Ribo_gene_expression.txt.gz	unknown	0
GSE138289	sheet-WT_vs_KO_DEseq2_all from GSE138289_WT_vs_KO_DEseq2_all_merge_counts_norm.xlsx	deseq2	1
GSE138333	GSE138333_DESeq2_output.tsv.gz	deseq2	1
GSE138338	GSE138338_DESeq2_results_RBP_RNASeq-hfq_vs_M-WT-1_LRT_3-3_All.txt.gz	deseq2	1
GSE138340	GSE138340_edgeR_analysis.txt.gz	edger	1
GSE138373	sheet-RNA-Seq_data_08_24_2019_FB2008_ from GSE138373_RNA-Seq_data_08_24_2019_FB2008_dmelr5_genes_total_counts.xlsx	deseq2	0
GSE138389	sheet-Sheet1 from GSE138389_BHV_vs_BIF.differentialExpression.xls.gz	deseq2	0
GSE138419	GSE138419_Chow_diffOutput.txt.gz	deseq2	0
GSE138432	GSE138432_WT_vs_6x_pfd.min1rpkm.DESeq2.tsv.gz	deseq2	1
GSE138441	sheet-CR1_3_input_vs_HCT_input from GSE138441_DE_CR1_3_input_vs_HCT_input.xlsx	deseq2	0
GSE138445	GSE138445_Cufflinks_FPKM_WT_vs_CD44KO_AMs_N3.final.csv.gz	cuffdiff	0
GSE138449	GSE138449_Galaxy728-_Cuffdiff_on_data_264__data_259__and_others_transcript_differential_expression_testing.txt.gz	cuffdiff	0
GSE138468	sheet-DS_RPKM from GSE138468_DS-DK-RPKM.xlsx	unknown	0
GSE138508	GSE138508_isoform_exp.diff.gz	cuffdiff	0
GSE138537	GSE138537_Mouse_tendons_edgeR.txt.gz	edger	1
GSE138538	GSE138538_RvsG_expression.csv.gz	deseq2	0
GSE138540	GSE138540_Rat_tendons_edgeR.txt.gz	edger	1
GSE138555	GSE138555_LPe_vs_GFe.txt.gz	edger	0
GSE138591	GSE138591_deseq2_output_smfRNA_young_vs_old.csv.gz	deseq2	0
GSE138614	GSE138614_WM_vs_RL.txt.gz	edger	1
GSE138668	GSE138668_HNRNPU-KD_matrix_file.txt.gz	unknown	0
GSE138671	GSE138671_Allsamples_DE_P1VsP9.txt.gz	deseq2	0
GSE138672	GSE138672_DEA.csv.gz	edger	0
GSE138681	GSE138681_MonoVSMono_CA_Gene_differential_expression.txt.gz	ballgown	1
GSE138692	GSE138692_Con_lo500_hi600_MEFs_processed.txt.gz	deseq2	0
GSE138781	GSE138781_rna-seq.txt.gz	deseq2	0
GSE138783	GSE138783_OSMI2_6h_D_vs_T_results_04_03_19.txt.gz	unknown	1
GSE138789	sheet-Feuille1 from GSE138789_condition_symb_25mM-DC_Ctrl-DC.xlsx	deseq2	0
GSE138793	sheet-Sheet1 from GSE138793_btau_multifactor_DEGs_WT_vs_Del_responses_0_vs_24h_423_pval_genes.xlsx	deseq2	0
GSE138807	GSE138807_RNAseq_PARP3_4d-astro_txt.txt.gz	unknown	0
GSE138810	GSE138810_result--VPA_OCA--over--VPA_nc.txt.gz	unknown	0
GSE138822	GSE138822_nucRNA_eRNAs_condition_treated_results.csv.gz	deseq2	1
GSE138837	sheet-isoform_exp.diff from GSE138837_FC_vs_NC_isoform_differential_expression.xlsx	cuffdiff	0
GSE138844	GSE138844_DEGList_w_IHW_ccrM_vs_WT.txt.gz	deseq2	1
GSE138878	GSE138878_all.counts.WT_vs_ShhN_IUE_all.txt.gz	unknown	0
GSE138917	GSE138917_m2011vsC2.complete.xls.gz	deseq2	1
GSE138981	GSE138981_neural_kansl3_vs_cre_DEseq_basic_DEresults.tsv.gz	deseq2	0
GSE138987	GSE138987_awodarz_RIPSeq_IBB.csv.gz	deseq2	0
GSE138988	GSE138988_gene_exp_G3BPKO_PB.diff.gz	cuffdiff	0
GSE139003	GSE139003_DMSOvs9h.txt.gz	deseq2	1
GSE139018	GSE139018_DESeq2_results_allgenes.csv.gz	deseq2	0
GSE139033	GSE139033_V6.5_Neuron_MECP2-GFP_WT_R168X.ERCC.DESeq2.resLFC.txt.gz	deseq2	0
GSE139040	GSE139040_SggA_RNAseq_limma-voom_result_master.txt.gz	limma	1
GSE139050	GSE139050_Resp-vs-nonResp_results.tsv.gz	deseq2	0
GSE139065	sheet-GFP.edgeR.all.peaks from GSE139065_ATACseq.aorta.GEO.edgeR.xls.gz	edger	1
GSE139074	GSE139074_EPI_control_vs_MES_control_rMATS_A3SS.txt.gz	rmats	0
[truncated: 2,617 more rows]
