# Supplementary material for: A field-wide assessment of differential expression profiling by high-throughput sequencing reveals widespread bias
Source: PLoS Biol. 2023 Mar 2;21(3):e3002007. doi: 10.1371/journal.pbio.3002007 (PMC10013925; doi:10.1371/journal.pbio.3002007)
Supplement: S15 Data — (CSV) [file pbio.3002007.s032.csv]

Accession	id	de_tool	pi0
GSE164070	sheet-sheet1 from GSE164070_GCN5_BrD_deletion_Ltroph.xlsx	deseq	0.379224682446629
GSE161411	GSE161411_DESeq_200628_sum_overlap.txt.gz	deseq2	0.228013648343192
GSE159531	GSE159531_VCaP_WT_vs_rev.diff.gz	cuffdiff	0.498043239747913
GSE158845	GSE158845_raw_deseqtable.csv.gz	deseq2	0.498890931425785
GSE153267	GSE153267_0hr_vs_2hr_gb_change.txt.gz	cuffdiff	0.986240344661441
GSE153264	GSE153264_0hr_v_4hr_gene_exp.diff.gz	cuffdiff	0.824540075011422
GSE150807	GSE150807_Processeddatafiles_LNCaP_Enzudata_text.txt.gz	cuffdiff	0.42608981742826
GSE149413	GSE149413_DiffGene_results_AFB_vs_TFB.tsv.gz	deseq2	0.965842487205379
GSE149410	sheet-deseq_result_star from GSE149410_differential_expression.xlsx	deseq	0.861823732161558
GSE146017	GSE146017_CEBPD_healthy_siCTRL_Bud_vs_healthy_siCTRL_control_full_DESeq2_results.txt.gz	deseq2	0.984178373203087
GSE143957	GSE143957_2019_DESEQ2_All2Fac_CPM.csv.gz	deseq2	0.750908696635125
GSE137412	GSE137412_macro_Wt_DexLPSoverLPS_expressed_lengthscaledTPMs.txt.gz	deseq2	0.307398058453714
GSE129046	sheet-gene.description from GSE129046_gene.xlsx	unknown	0.263102376271989
GSE110744	GSE110744_control_vs_treatment_HN17.txt.gz	unknown	0.935910863439056
GSE156775	sheet-group_ISHI_SF3_siRNA-group_ISHI from GSE156775_ISHI_SF_VS_CNT_FDR_SIGNI_DIFF_EXP.xls.gz	dexseq	0.102829996053038
GSE151025	sheet-A. RNA-seq from GSE151025_BIN67_Parental_RNAseq_DESeq2Results_BRG1vsControl.xlsx	deseq2	0.385275284220199
GSE151024	sheet-B. CTRL; +DOX vs -DOX from GSE151024_BIN67_AFOS_RNAseq_DESeq2Results.xlsx	deseq2	0.998456318286931
GSE121739	GSE121739_Atm_Rag2ccp53vsWT.genes.txt.gz	deseq2	0.398425173076366
GSE142881	sheet-Sheet 1 from GSE142881_Complete_geneList_EdgeR.xlsx	edger	0.369693263794932
GSE157940	GSE157940_M3_24vsMC_24.txt.gz	deseq2	0.871202925788728
GSE146624	sheet-Sheet1 from GSE146624_shBRD9-11dvsshScr-11d_DEG_all.xls.gz	edger	0.267765458210322
GSE122101	sheet-All genes from GSE122101_List_of_genes_differentially_expressed_by_Ssu72_depletion_ES_cells_.xlsx	cuffdiff	0.806462958510998
GSE160601	GSE160601_DEG_between_WTandMT_in_Pre_QLFTest.txt.gz	unknown	0.326253245573993
GSE163741	GSE163741_20200603_deseq_KL_AS_WT_nmpp1.csv.gz	deseq2	0.325237643335478
GSE145100	GSE145100_DESeq2_analysis.txt.gz	deseq2	0.959836900045887
GSE153782	sheet-gene_exp from GSE153782_diff_exp_WT_vs_WT-mmc.xlsx	cuffdiff	0.975189757002126
GSE150092	GSE150092_Differentialgeneexpression_allgenes_bNGFvscontrol.csv.gz	deseq2	0.596827845550806
GSE138432	GSE138432_WT_vs_6x_pfd.min1rpkm.DESeq2.tsv.gz	deseq2	0.525751099197397
GSE160270	GSE160270_de_26wk_or_noPS_subset.csv.gz	edger	0.972344500163746
GSE142042	sheet-res from GSE142042_D17_vs_D30.xlsx	deseq2	0.801926575727605
GSE163468	GSE163468_DeSeq2_Output_MB231_SGI110.txt.gz	deseq2	0.580827099408982
GSE156318	GSE156318_control_group_vs_case_group.gene_expression_table.tsv.gz	cuffdiff	0.648209884766304
GSE161759	sheet-edgeR_EV-dEV from GSE161759_edgeR_EV-dEV.xlsx	edger	0.501309373690673
GSE152051	GSE152051_Cebpb_OE_in_GM_all.txt.gz	deseq2	0.596779124000022
GSE122951	sheet-merged from GSE122951_IK_OP9_vs_WT_OP9.xls.gz	deseq2	0.567308351282807
GSE163308	sheet-genotype_d_fezf1_vs_frt40_all_a from GSE163308_dfezf1_vs_frt40_all_annotated.xlsx	deseq2	0.86705231126382
GSE163285	GSE163285_Mouse_DE.csv.gz	edger	0.358492371783145
GSE163193	sheet-adipose from GSE163193_SD_Gene_Expression_Deseq.xlsx	deseq2	0.963633834943153
GSE163127	sheet-AllGenes from GSE163127_WT_or_S71A_PDCD4_forebrain_RNAseq.xlsx	deseq2	0.845145154882722
GSE161860	GSE161860_Pre_treatment-differential.expression.results.txt.gz	edger	0.423251123256296
GSE159226	sheet-res_fc_out from GSE159226_DESeq2_genes_diffexp_by_fc_TAI_4_vs_TAP_7.xls.gz	deseq2	0.548431918744136
GSE161540	sheet-DEG from GSE161540_DESEQ2_gene_level_raw_data.xlsx	deseq2	0.234604499424693
GSE154057	GSE154057_t_hESC_BIX_all.txt.gz	deseq2	0.94333353670972
GSE147435	sheet-Differential expression from GSE147435_Differential_gene_expression_analysis.xlsx	edger	0.876718068911826
GSE141940	GSE141940_P6_vs_P30_DESeq.csv.gz	deseq2	0.339827932165322
GSE136081	GSE136081_DNMKL_DESeq.csv.gz	deseq2	0.48917172273949
GSE107961	sheet-statistics_12 h_cys-con from GSE107961_statistics_12_h_cys-con.xlsx	edger	0.600929217671898
GSE162987	GSE162987_WTEvsWTD_DEG.txt.gz	unknown	0.541892278602318
GSE153828	GSE153828_WT_vs_MUT_diffexpr-results.csv.gz	deseq2	0.316578492270125
GSE154516	sheet-Sheet1 from GSE154516_A5PR_Analyse_results-E6.5.xlsx	edger	0.9165994612114
GSE150679	GSE150679_PND1_mappedreads.csv.gz	deseq2	0.838533984763035
GSE162810	sheet-w1118-smox from GSE162810_w1118-smox_Kim_and_O_Connor_12-8-20.xlsx	cuffdiff	0.330175469376216
GSE158891	sheet-DE_analysis_all from GSE158891_Table_S1.xlsx	deseq2	0.606854355294099
GSE149031	GSE149031_RNA_KMS27_deseq_diff_analysis.txt.gz	deseq	0.170118422486091
GSE150007	GSE150007_RNA-seq_DESeq2_results_NCvNP.csv.gz	deseq2	0.660211783180804
GSE100678	sheet-Differential gene expression from GSE100678_processed_data.xlsx	cuffdiff	0.411764010358004
GSE162730	sheet-foldchange_All_RPFSeq_RA from GSE162730_foldchange_All_RPFSeq_RA.xlsx	edger	0.999963678601866
GSE162696	GSE162696_results_141KO_13_vs_141KO_UT_ensembl_annotation.csv.gz	deseq2	0.997499139490245
GSE162607	GSE162607_A_MPP4-vs-Y-MPP4_itokawa.txt.gz	deseq2	0.632914363783746
GSE133627	sheet-Res_NitratevsControl(1) from GSE133627_Res_NitratevsControl.xlsx	deseq2	0.515685034798551
GSE162590	sheet-Sheet1 from GSE162590_edgeR.xlsx	edger	0.566596063822318
GSE140928	GSE140928_all_compare.xls.gz	unknown	0.224681748348591
GSE145536	GSE145536_MCF7_gene_exp.diff.gz	cuffdiff	0.946894396167602
GSE141262	GSE141262_Bulk_LEC_TUMOR_Count.FPKM.TPM_FC.csv.gz	deseq2	0.778949900631897
GSE136931	GSE136931_gene_exp.diff.gz	cuffdiff	0.668675975356077
GSE157946	GSE157946_PN_LFCvsCPN.csv.gz	deseq2	0.221620311383353
GSE156578	GSE156578_diffexpr-results_geneID7M.csv.gz	deseq2	0.530710347640577
GSE155939	GSE155939_Deseq_raw_Sib_BX.txt.gz	deseq2	0.826364159291722
GSE150114	sheet-Sheet1 from GSE150114_log2Foldchange_from_DESeq2.xlsx	deseq2	0.512158416711028
GSE150109	sheet-Sheet1 from GSE150109_log2Foldchange_from_DESeq2.xlsx	deseq2	0.725985015932185
GSE141835	sheet-MRD1vsCTRLfull (2) from GSE141835_MBD5_RNA-SEQ_DATA.xls.gz	deseq2	0.802344202776888
GSE140211	GSE140211_ann_t0t60.result.txt.gz	deseq2	0.499205077177761
GSE138793	sheet-Sheet1 from GSE138793_btau_multifactor_DEGs_WT_vs_Del_responses_0_vs_24h_423_pval_genes.xlsx	deseq2	0.902270386914065
GSE162295	GSE162295_mock_PolyA_12h_PolyA_12h_CDS_et.csv.gz	edger	0.608691045152956
GSE162278	sheet-5m v 0m from GSE162278_DE_between_timepoints.xlsx	deseq2	0.835458632639676
GSE142314	GSE142314_de_stats.csv.gz	deseq2	0.223317014070839
GSE145611	GSE145611_Gata2_WTvsKO_UN_gene_exp.diff.gz	cuffdiff	0.835366459695483
GSE154474	GSE154474_gene_exp.diff.gz	cuffdiff	0.814894225928473
GSE149272	GSE149272_nsd3_sig.csv.gz	deseq2	0.63558472709182
GSE141692	GSE141692_DEG_monocytes_wt_vs_C3_ko.txt.gz	deseq2	0.734946190334784
GSE161954	GSE161954_Study1_DietA_vs_DietB_DiffExp_FPKM_Filt.tsv.gz	deseq2	0.780685829674601
GSE152247	GSE152247_Foxn1_KO_vs_Control.csv.gz	deseq2	0.651321134048398
GSE149928	sheet-Sheet1 from GSE149928_SPI2_mgrB.xlsx	edger	0.694762784663783
GSE158212	sheet-S5_diff_footprint-dLZ from GSE158212_200911_SupplementaryTable4-6.xlsx	deseq2	0.846210639296811
GSE155411	GSE155411_Complete_geneList_EdgeR.csv.gz	edger	0.990360087380546
GSE154809	GSE154809_1-S_UVvsVC_UV_DEG.xls.gz	unknown	0.792810870426579
GSE147990	GSE147990_ko_vs_wt_counts_normalized_relative_to_library_size_last.tsv.gz	deseq2	0.87708591170537
GSE107058	GSE107058_325_vs_CtrlB_only_RPKM_Filt.txt.gz	edger	0.600426272863109
GSE161471	GSE161471_Bint_InWAX_Xyl.csv.gz	edger	0.240830980397164
GSE158837	GSE158837_DESeq2.liver.mock_none.Dusp11_Deficient_vs_WT.results.tsv.gz	deseq2	0.999032802617651
GSE152794	GSE152794_HT115_DESeq2.txt.gz	deseq2	0.589283512974231
GSE144348	sheet-Sheet1 from GSE144348_GEOSubmissionProcessedDataTable200127.xlsx	deseq2	0.822538744260699
GSE140090	sheet-DESeq2_S16098_RNAseq_median_tra from GSE140090_DESeq2_Tbp2_vs_wt_P7_P14_oocytes.xlsx	deseq2	0.308437691870198
GSE148473	GSE148473_RNA_DESeq2_A485_vs_Control_results.csv.gz	deseq2	0.704712311968786
GSE139884	GSE139884_RNA_DESeq2_results.txt.gz	deseq2	0.38783205155022
GSE122812	sheet-All_23997 from GSE122812_1.shLacZ-1_shLacZ-2_shLacZ-3.vs.shAmd1-2_shAmd1-3_shAmd1-4.xlsx	cuffdiff	0.751112417019726
GSE115181	GSE115181_gene_exp.diff.gz	cuffdiff	0.521491496578429
GSE161039	GSE161039_Deseq2_Output_3A_2b2_Ax2pos_vs_nt.csv.gz	deseq2	0.745217775423605
GSE147147	sheet-GSC Sphere vs 3D DiffExpression from GSE147147_Bioprinting_RNAseq_Batch1_Processed_Data.xlsx	deseq2	0.664468099039443
GSE146315	sheet-Sheet1 from GSE146315_in_E3_from_E3C11_co-culture_vs_E3E3_coculture_-_for_submission.xlsx	deseq2	0.699439136449971
GSE146310	sheet-Sheet1 from GSE146310_CL29_vs_CL1_CC36_RNAseq_-_for_submission.xlsx	deseq2	0.403444865004843
GSE157991	GSE157991_Deseq_Microglia_Chronic_model.txt.gz	deseq2	0.982336332025638
GSE144093	GSE144093_LAMP2A_vs_VT_full_DESeq2_results.txt.gz	deseq2	0.150087071327567
GSE124409	GSE124409_fpkm_DESeq2_output.txt.gz	deseq2	0.32078780794046
GSE161030	GSE161030_lncRNA_EHP_vs_Sed_DESeq2_results_10.csv.gz	deseq2	0.525497638022991
GSE160880	GSE160880_all_compare.txt.gz	deseq2	0.416625108439723
GSE156496	GSE156496_RNAseq_D51vsWT.edgeR.txt.gz	edger	0.4508613364667
GSE150521	GSE150521_20200506_CHIRvsDMSO_Myo.txt.gz	edger	0.710989826566128
GSE120653	GSE120653_TREE1OEvsShoot_2.0.1.gene_exp.diff.gz	cuffdiff	0.697907101704209
GSE159243	GSE159243_deseq2_failure_vs_healthy_input.csv2_failure_vs_healthy_input.csv.gz	deseq2	0.705244813965208
GSE153507	GSE153507_Gly_WTvsC3KO.csv.gz	deseq2	0.64784345657875
GSE151597	GSE151597_control_vs_HET.deseq.res.csv.gz	deseq2	0.521534631438007
GSE148096	GSE148096_BT20_24hDMSOvERL_DeSeq2output.txt.gz	deseq2	0.642926324587589
GSE144942	sheet-Sheet1 from GSE144942_DEseq2.xlsx	deseq2	0.880391967483566
GSE140725	GSE140725_NC_vs_Comparison.deseq.res.csv.gz	deseq2	0.715231303975687
GSE139292	GSE139292_deseq_results.tsv.gz	deseq2	0.528377018400989
GSE160528	GSE160528_APPPS1vsWT.txt.gz	edger	0.995706008088547
GSE160491	GSE160491_Processed_all_compare.xls.gz	unknown	0.400219061216687
GSE158959	GSE158959_All_genes_edgeR-DESeq-cuffdiff_AvsWT.csv.gz	unknown	0.571120633066806
GSE156916	GSE156916_DEG_table_high.txt.gz	edger	0.6245028781419
GSE156402	sheet-Sheet1 from GSE156402_Processed_Data_gene_count_matrix.xlsx	unknown	0.872441783817227
GSE153994	GSE153994_all_compare.txt.gz	unknown	0.886638245703217
GSE146411	GSE146411_All_genes_fold_changes_RA_vs_CT_paired.csv.gz	edger	0.999385924334745
GSE143659	GSE143659_te_dkoVwt_all.csv.gz	deseq2	0.764785493601122
GSE139003	GSE139003_DMSOvs9h.txt.gz	deseq2	0.602373044171327
GSE150757	GSE150757_gene_exp.diff.gz	cuffdiff	0.553000346894522
GSE160340	sheet-Hoja1 from GSE160340_ExpressionTable_3DPE.xlsx	deseq2	0.571088961756394
GSE160268	GSE160268_DESeq_wholeblood.matrix.txt.gz	deseq2	0.594035277120934
GSE150334	GSE150334_DESeq2_AIX5PAvsAIX5MA.complete.csv.gz	deseq2	0.492855542902291
GSE160228	GSE160228_Day6_IFNg_v_PD1.deseq.csv.gz	deseq2	0.662172185041843
GSE144585	GSE144585_BioJupies_ex-vivo-cells.txt.gz	unknown	0.271219868121806
GSE160180	sheet-all data from GSE160180_all_data.xlsx	deseq2	0.549097919003238
GSE160138	GSE160138_WT_VS_nrl_ret_DE_anno.txt.gz	deseq2	0.855701286096165
GSE149753	GSE149753_core_table.xls.gz	unknown	0.72003708617065
GSE106966	GSE106966_gene.description.xls.gz	unknown	0.518419135392426
GSE155495	GSE155495_CTL_YAP_8SA_vs_CTL_CFs_DESeq2.tsv.gz	deseq2	0.303806263903207
GSE139436	GSE139436_SEM_RNA_IBET90_hg19_contrast_cpm.txt.gz	edger	0.231850298268692
GSE106187	GSE106187_CAGRF15355-On.vs.Off-all_genes.txt.gz	edger	0.106577879923692
GSE159984	GSE159984_de-d8p.tsv.gz	deseq2	0.814521254075309
GSE152402	GSE152402_DESeq_h1.1h1.2_trt_Col_untrt_df_TEs.txt.gz	deseq2	0.271208856716505
GSE144841	GSE144841_DE-Ribo_GIGYF_vs_wt.txt.gz	edger	0.815128140529503
GSE144712	GSE144712_ZNF143_HSLAM_st_DESeq2_FPKM.txt.gz	deseq2	0.686721593120956
GSE156042	sheet-D0_vs_D7 from GSE156042_D0_vs_D7.xlsx	edger	0.27924033273107
GSE144066	GSE144066_2019.05.02.BovTick-BovBlood.txt.gz	edger	0.306170059243846
GSE159640	GSE159640_all_compare.xls.gz	unknown	0.300341543529762
GSE152662	GSE152662_Mouse_EPCAM_RNA_DESeq2_LtfCreBrg1flfl_vs_Control_results.csv.gz	deseq2	0.604647218418239
GSE152661	GSE152661_12Z_RNA_DESeq2_siBRG1_vs_Control_results.csv.gz	deseq2	0.209081709103264
GSE112222	GSE112222_DEG_2i_vs_serum.csv.gz	edger	0.364776905400778
GSE122440	sheet-Table_S6 from GSE122440_Patten_TableS6.xlsx.gz	deseq2	0.265974919453541
GSE155364	GSE155364_20200715_Sfrp1_tumor_cells_invitro_invivo.txt.gz	deseq2	0.793397962546217
GSE155268	sheet-log2Foldchange_form_DESeq2 from GSE155268_log2Foldchange_form_DESeq2.xlsx	deseq2	0.672221642501997
GSE148910	GSE148910_chaf1b.pxpr.diff.genes.csv.gz	deseq2	0.677215220092257
GSE139050	GSE139050_Resp-vs-nonResp_results.tsv.gz	deseq2	0.955570468156866
GSE133798	GSE133798_Hodson_GEO_WTvM3_DESeq2.txt.gz	deseq2	0.784609304128636
GSE157747	GSE157747_3_cuffdiffout_mESC_ERKreactivation_0_6_12.diff.gz	cuffdiff	0.420014413716125
GSE155305	GSE155305_IFITM3_KO_RNAseq_DE_res_NRAS_G12D.csv.gz	edger	0.443184375070704
GSE159220	GSE159220_control-VS-test_DE.xls.gz	deseq2	0.878317176870637
GSE141854	GSE141854_gene_exp.diff.gz	cuffdiff	0.700304279374434
GSE138917	GSE138917_m2011vsC2.complete.xls.gz	deseq2	0.648673651630601
GSE159189	GSE159189_condition_08FL_2FL_q0nonunique.csv.gz	deseq2	0.766144516479301
GSE142827	sheet-Sheet 1 from GSE142827_RIP_Hg19_DEseq2Diff.xlsx	deseq2	0.230058821481886
GSE142825	sheet-SC_SD from GSE142825_DifferentialExpression.xlsx	deseq2	0.812487496532861
GSE152573	GSE152573_RNA-seq_gene_exp.diff.gz	cuffdiff	0.852010957343282
GSE150220	sheet-mdx_PtencKOvsmdx_DEG from GSE150220_mdx_PtencKOvsmdx_DEG.xlsx	unknown	0.821337701194105
GSE149279	GSE149279_DE-RNA_ZNF598_vs_wt.txt.gz	edger	0.597116154140226
GSE158996	GSE158996_iWAT-rpkm.txt.gz	unknown	0.863034107923068
GSE158932	sheet-GABA.Ch_Hu from GSE158932_Interspecies_Differential_Expression_comparisons.xlsx	deseq2	0.539529392946776
GSE141721	sheet-Sheet1 from GSE141721_invitro_microglia_summary_table_2019-12-03.xls.gz	edger	0.647785368107184
GSE133505	GSE133505_WT_Myf6_KO_deseq2.csv.gz	deseq2	0.775392749935246
GSE155435	GSE155435_B1_3vsBC_3.txt.gz	unknown	0.999291919800063
GSE154615	GSE154615_All_PS_KOvsAll_NG_KO.txt.gz	unknown	0.403543708059352
GSE139960	sheet-Sheet1 from GSE139960_RNAseq_CuffDiff_DiffGeneExpTest.xlsx	cuffdiff	0.446042133981177
GSE138153	GSE138153_samples_fpkm.txt.gz	cuffdiff	0.96219197014564
GSE137368	sheet-MLL4SET-MKO_VS_WT_gene_exp from GSE137368_MLL4SET-MKO_VS_WT_gene_exp.xlsx	cuffdiff	0.76703291583207
GSE144948	sheet-Sheet1 from GSE144948_Minus_vs_Plus_OVCAR3_DAB2IP.DESeq2_Results.xlsx	deseq2	0.648318840039841
GSE120054	sheet-gene_exp from GSE120054_gene_exp_data.xlsx	cuffdiff	0.852775699477724
GSE131941	GSE131941_DESeq2_results_HFD_vs_SD_old.txt.gz	deseq2	0.773773170729864
GSE154551	sheet-Results from GSE154551_Zhu_L-NICD_tumors.xlsx	deseq2	0.706354688599679
GSE154550	sheet-results from GSE154550_Zhu_Venus.xlsx	deseq2	0.689172992695853
GSE135765	sheet-Sheet1 from GSE135765_gene_dea_Supp_table.xlsx	deseq2	0.798543975052195
GSE128477	GSE128477_DESeq2_GLM_D6_vs_D0_ALLp-value.xls.gz	deseq2	0.825813836124215
GSE158560	GSE158560_Raw_Gene_FPKM.txt.gz	unknown	0.516617353870546
GSE155487	GSE155487_DEGs_tables_limma-voom_JAZD-WT.tabular.txt.gz	limma	0.886644847076616
GSE158465	GSE158465_DifferentialExpression.csv.gz	deseq2	0.340116567334945
GSE158359	GSE158359_Vehicle_vs_FGF19.txt.gz	edger	0.675354710993741
GSE125466	GSE125466_RSeq_results_sex_only_age_in_days_ordered_by_padj.csv.gz	deseq2	0.365107581035903
GSE118842	GSE118842_ABC1-deseq.res.tab.gz	deseq2	0.728329079018264
GSE118841	GSE118841_A549-deseq.res.tab.gz	deseq2	0.88749574275792
GSE109167	GSE109167_gene_exp.diff.gz	cuffdiff	0.803249729905118
GSE158300	GSE158300_DEseq_KC022-KC023-KC024_KC028-KC029-KC030_DEG_list.csv.gz	deseq2	0.692482992144646
GSE158266	GSE158266_results_TreatedvsControl_ovary_SVremoved.txt.gz	edger	0.95223415622228
GSE140019	GSE140019_H2O2vsWT.complete.txt.gz	deseq2	0.309903148516372
GSE137939	sheet-results from GSE137939_results_hDS_seq_IIT.xlsx	edger	0.769771900516815
GSE158189	sheet-toptable from GSE158189_toptable_Female_WT_Fed.vs.Female_WT_Starved.xlsx	limma	0.751939151795575
GSE104083	GSE104083_Gene_differential_exp.txt.gz	cuffdiff	0.542719711578938
GSE147651	sheet-Sheet 1 from GSE147651_uty_vs_b6_counts_normalized_relative_to_library_size.xlsx	deseq2	0.747104893384909
GSE147647	sheet-output_annot from GSE147647_WTS_vs_KOS.xls.gz	deseq2	0.671296113019351
GSE145628	GSE145628_genes.edgeR_results.txt.gz	edger	0.786125231516951
GSE158085	sheet-MB_WAvsMB_Ctrl_DEG from GSE158085_DEG.xlsx	unknown	0.326902812843016
GSE147739	GSE147739_SW480-sgAKAP12_DE2_logFC.txt.gz	deseq2	0.513605803465165
GSE138289	sheet-WT_vs_KO_DEseq2_all from GSE138289_WT_vs_KO_DEseq2_all_merge_counts_norm.xlsx	deseq2	0.317582024854393
GSE157887	GSE157887_DKO_vs_CON_6mo.csv.gz	unknown	0.127116554581814
GSE120061	GSE120061_GFP_vs_Ehmt1.txt.gz	deseq2	0.946104633578096
GSE119949	sheet-gene_exp from GSE119949_DGE.xls.gz	cuffdiff	0.988547722295108
GSE157761	GSE157761_2020-04-06_LFD_DKOvsWT_2015data.txt.gz	deseq2	0.996361147964414
GSE108807	GSE108807_H7N9.txt.gz	edger	0.472545329769167
GSE157723	GSE157723_Astrocyte-TRAP_KO_vs_Astrocyte_TRAP_WT_output.csv.gz	edger	0.997835259054475
GSE157690	GSE157690_Y_v_Control_H.txt.gz	limma	0.999864563404413
GSE157658	sheet-a. striatum_2reps_deseq2 from GSE157658_Tshz3_CamK2A-CRE_DESeq2.xlsx	deseq2	0.726611718583775
GSE157625	GSE157625_DSgg_RNAseq_limma-voom_result_master.txt.gz	limma	0.527282039420822
GSE144622	GSE144622_tub.SHAM.M_vs_F.txt.gz	deseq2	0.761847972889012
GSE142589	GSE142589_KO_Mettl3_gene_expression_fold_change.csv.gz	deseq2	0.518534790233667
GSE141186	GSE141186_deseq2_CD8_diffGenes_mm10.csv.gz	deseq2	0.644312935041026
GSE145704	GSE145704_Anp32e_Null_RNAseq_DESeq2_table.txt.gz	deseq2	0.475697246610015
GSE150605	GSE150605_sep1sep2sep3-sep1sep2.txt.gz	edger	0.579585748091988
GSE142380	GSE142380_conditioned_Day5_media_vs_PBS_control_-_tRNA_results.txt.gz	deseq2	0.8489125224419
GSE133055	GSE133055_CB_v_PS_differential_expression_analysis.txt.gz	deseq2	0.667411170004713
GSE157491	sheet-ZDF Adipose from GSE157491_S1.xlsx	deseq2	0.892474924585565
GSE157434	sheet-data2 from GSE157434_FPKM_data2.xlsx	edger	0.677293018951976
GSE157391	GSE157391_CD105pos_baseline_v_IL1a.csv.gz	deseq2	0.87791368515588
GSE157323	GSE157323_DDX3X_mRNAseq_results.txt.gz	deseq2	0.713971741607622
GSE155609	sheet-DESeq2_STF6_vs_T4A.txt from GSE155609_DESeq2_STF6_vs_T4A.xlsx	deseq2	0.389553433219126
GSE121629	GSE121629_topTable_sp_ma_vs_sp_mo.txt.gz	limma	0.650022817655908
GSE157260	GSE157260_res_shrunken_spoe.csv.gz	deseq2	0.838161713301083
GSE157217	GSE157217_res_shrunken_asokd.csv.gz	deseq2	0.801819313440145
GSE150266	GSE150266_Differentially_expressed_.txt.gz	partek	0.714303518801559
GSE147236	GSE147236_Enhancer_Table_All_Info.txt.gz	edger	0.905312993368325
GSE121448	GSE121448_mattarollo_rna_DE_Eumyc_vs_WT_results.fpm3.FDR0.05.csv.gz	deseq2	0.300058410281504
GSE103834	sheet-Sheet1 from GSE103834_C1C2_vs_control_ALL.xlsx	edger	0.809324413327233
GSE154251	GSE154251_Lanza_Seaver_DESeq2_LRT_Capi.csv.gz	deseq2	0.580267492698432
GSE154216	GSE154216_Processed_data_RNAseq.txt.gz	cuffdiff	0.627764931861661
GSE150815	GSE150815_DifferentialExpression.csv.gz	deseq2	0.542923956796429
GSE123773	sheet-LOF_results from GSE123773_LOF_results.xlsx	deseq2	0.784935799405603
GSE123771	sheet-GFPvsTdT_results from GSE123771_GFPvsTdT_results.xlsx	deseq2	0.479479170549246
GSE112661	GSE112661_SEC23B-MUT-treatment_Day7.diff.txt.gz	cuffdiff	0.88010437980816
GSE157069	GSE157069_WT_VC-KO-VC_gene_exp.txt.gz	cuffdiff	0.41831917253725
GSE140308	sheet-HTSEq_Df_Treated_vs_Control from GSE140308_DEG_Growth_Hormone_Experimental_vs_Control_HTSeq.xlsx	edger	0.892681437584474
GSE155450	sheet-ACE2 YPD from GSE155450_Supplementary_Table_3._RNAseq_Data_ACE2_YPD.xlsx	deseq2	0.588853877904153
GSE126720	GSE126720_Gene_expression.xls.gz	edger	0.357888019223096
GSE156717	GSE156717_mRNAs_above_1cpm_in_at_least_2_samples.csv.gz	edger	0.683329814919238
GSE142485	sheet-Sheet1 from GSE142485_19-12-19_E45_DESEQ_only.xlsx	deseq2	0.777294547735312
GSE137423	sheet-Diffrential Expression from GSE137423_DMSO_Ethanol_and_Fluconazole_AA.xlsx	cuffdiff	0.659401137962495
GSE132722	sheet-all from GSE132722_Transcriptome_profiling_for_A549_RB1_wild-type_vs_knockout_cell_lines.xlsx	cuffdiff	0.850505033380539
GSE117221	sheet-M-TIvH from GSE117221_DEanalysis_MTI-7samples_vs_MH-8samples.xlsx	deseq2	0.572736289043901
GSE156491	sheet-Col-vs-mee45.genes.annot from GSE156491_differential_genes.xlsx	unknown	0.710049327020772
GSE131874	sheet-pisarska_allcvs_v_alldec_master from GSE131874_bulkRNA_DE_expression_table.xlsx	deseq2	0.576220970741601
GSE142749	GSE142749_deseq2.shrinkage.patched.csv.gz	deseq2	0.869593269796034
GSE149442	GSE149442_gene-WT-Gdpd3-KO_DESeq2.txt.gz	deseq2	0.651543034704336
GSE49935	GSE49935_gene_exp.txt.gz	cuffdiff	0.737344067756555
GSE143388	GSE143388_Vehicle_OSMI_vs_12p5uM_OSMI-ExpDiff.csv.gz	deseq2	0.57775550127961794
GSE156109	GSE156109_deseq2-palmitate.tsv.gz	deseq2	0.918631496456223
GSE142636	GSE142636_pHCEnC_KDvsWT.txt.gz	limma	0.1293681074618
GSE142635	GSE142635_MCEnC_KOvsWT_early.txt.gz	limma	0.0846034149703456
GSE150332	GSE150332_subtractedq_vs_inputq_diffexp.csv.gz	deseq2	0.841208829649498
GSE155989	GSE155989_SANCHEZ_et_al_2020_TET_cuffdiff.txt.gz	cuffdiff	0.964953386666889
GSE155955	GSE155955_DESeq2_results.csv.gz	deseq2	0.30755817187243
GSE146916	GSE146916_DESeq2res_WT_BKO.csv.gz	deseq2	0.295799942811742
GSE155865	sheet-Sheet 1 from GSE155865_Supplemental_Data_1.xlsx	deseq2	0.34040054062798
GSE155837	GSE155837_P16WT_P16mut_pc_results.csv.gz	deseq2	0.86322892453118
GSE155822	sheet-Sheet1 from GSE155822_rnaseq_full_table.1.xlsx	unknown	0.549046321199612
GSE142895	GSE142895_edgeR.CARP.m302a.vs.Empty.tsv.gz	edger	0.987110698591911
GSE149577	GSE149577_cuffdiff_fdl1_vs_WT_growth_chamber_2020.csv.gz	cuffdiff	0.571869642488878
GSE97208	GSE97208_Landry_MUTvsWT_AllComp_AllData.txt.gz	edger	0.615320016940593
GSE155607	sheet-diffexpr-results_NormalizedReads_37C_induction from GSE155607_diffexpr-results_NormalizedReads_37C_induction.xlsx	deseq2	0.339493168174284
GSE155573	GSE155573_normalized_expression_genes_zebrafish.csv.gz	deseq2	0.902424522648999
GSE141726	sheet-AW_vs_PW.txt from GSE141726_AAA_vs_PBS_RNAseq.xlsx	deseq2	0.824589021330834
GSE153328	GSE153328_DEG_statistics_table.txt.gz	cuffdiff	0.721980993579471
GSE149565	GSE149565_EM30_vs_UN_inWT.tsv.gz	deseq2	0.599824086360951
GSE148240	sheet-RQ6 statistics from GSE148240_Analysis_DESEQ_RQ6_07apr2020_v2.xlsx	deseq2	0.571847873310801
GSE142826	sheet-DESeq2 Results C9 Mat vs Fetal from GSE142826_HK1_Project_DE_analysis.xlsx	deseq2	0.514016127414472
GSE134933	sheet-TrackVad.vs.Track from GSE134933_DE.results_set1_kidneys.xls.gz	deseq2	0.847786335104291
GSE60328	GSE60328_gene_exp.diff.gz	cuffdiff	0.826317134750531
GSE149270	GSE149270_deseq2_results_TM5_2_05_Vs_TM5_2_24.csv.gz	deseq2	0.420737517006725
GSE153174	GSE153174_PPRSV_vs_DMEM.tsv.gz	deseq2	0.217656984511369
GSE148903	GSE148903_deseq2_results_TM5_2_05_Vs_TM5_2_23.csv.gz	deseq2	0.845955928100688
GSE154649	sheet-DE DIE_4.5h from GSE154649_Supplementary_table_S1.xlsx	deseq2	0.887333806351461
GSE145713	GSE145713_NOD_3w_GFPminus_vs_B6_3w_GFPminus_DEseq2_Counts.txt.gz	deseq2	0.792200002296276
GSE155201	GSE155201_MCFHK1Exo_vs_HK1LMP1Exo.genes.deseq.res.csv.gz	deseq2	0.897391888329824
GSE152811	sheet-DESeq.E85AvsWT from GSE152811_DESeq.E85AvsWT.xlsx	deseq2	0.493296862826419
GSE155027	GSE155027_Cont_2_1_Cont_2_2_Cont_2_3-Ag320_2_7_Ag320_2_8_Ag320_2_9.genes.txt.gz	cuffdiff	0.442766067654853
GSE151200	GSE151200_H1299_DeSeq.txt.gz	deseq2	0.574130305382225
GSE154897	GSE154897_Flox_Tfh_v_WT_Tfh.deseq.csv.gz	deseq2	0.985194025336236
GSE135514	sheet-Sal.vs.ctl.24h from GSE135514_raw_counts_genes_combined_results.xls.gz	cuffdiff	0.674277075702764
GSE144767	sheet-GeneExpression from GSE144767_hPSC_main_file.xlsx	edger	0.755729072202072
GSE125756	GSE125756_WT_ADRplus_vs_WT_ADRminus_DEseq2_expr.txt.gz	deseq2	0.459315999867418
GSE154468	sheet-Sheet1 from GSE154468_MADM_UPD_overview_DE_analysis.xlsx	deseq2	0.834243697778954
GSE153362	sheet-M7_Emx_OB_pat_wt from GSE153362_MADM7_UPD_DE_analysis.xlsx	deseq2	0.815429113439886
GSE153777	GSE153777_core_table.txt.gz	deseq2	0.0800481129319956
GSE146063	GSE146063_miR-HMVEC-887_vs_Cntrl-HMVEC.txt.gz	deseq2	0.21402706232743
GSE135442	GSE135442_RUV_P6_v_P6_07May18_ManuallyFiltered_EdgeR_NoNormalization.csv.gz	edger	0.821938694128333
GSE154297	GSE154297_Mock_vs_Pe0_vs_Pe3_annotated.csv.gz	deseq2	0.341287100670146
GSE150524	sheet-Sheet1 from GSE150524_RNAseq-edgeR-Paraquat.xlsx	edger	0.241189056736471
GSE150523	sheet-Sheet1 from GSE150523_RNAseq-edgeR-Bafilomycin.xlsx	edger	0.278322224450146
GSE150951	GSE150951_Molar_vs_Incisor_diffexp_GEO.tabular.txt.gz	cuffdiff	0.421789164492608
GSE146629	sheet-RNF40_cko_vs_ctrl from GSE146629_RNF40_SC_cko_vs_ctrl.xlsx	deseq2	0.639917787029766
GSE143447	GSE143447_6weeks_MUTvWTDMM_foldchange.csv.gz	deseq2	0.932705991223834
GSE135448	GSE135448_Diff_Expression_LPvsHP.txt.gz	edger	0.92404627880769
GSE128009	GSE128009_small_RNA-seq.csv.gz	deseq2	0.884389170721356
GSE101241	sheet-rnaseq_C15vsHTERT_R2R3R4.deseq2 from GSE101241_rnaseq_C15vsHTERT_R2R3R4.deseq2.refseq.results_INVITRO.xlsx	deseq2	0.218172254779615
GSE147423	sheet-gene_name_clean-s0-5reads_OUT_W from GSE147423_Nunez_GEO_processed_data.xlsx	deseq2	0.763753511194024
GSE140423	GSE140423_HNF4a_vs_control_DE_sumary.txt.gz	deseq2	0.393121450733165
GSE153898	sheet-GROUP3_vs_CONTROL.all.gene.resu from GSE153898_All_gene_results_Con_vs_Aurkb_siRNA.xlsx	deseq	0.474334707531235
GSE148178	GSE148178_DESeq2_results.KO3_vs_WT.txt.gz	deseq2	0.40608713150144
GSE127448	sheet-ligular region from GSE127448_Ligular_region_mRNA_Seq.xls.gz	cuffdiff	0.600400187807897
GSE153887	GSE153887_DE_results.csv.gz	deseq2	0.365406077212601
GSE153772	sheet-DESeq2 stats from GSE153772_hs700t_24h_deseq_siZNF414_vs_siLUC.xlsx	deseq2	0.845928544069344
GSE148051	GSE148051_gene_exp.diff.gz	cuffdiff	0.937805269817878
GSE137426	sheet-Dif. Expression WT vs. KO from GSE137426_Count_FPKM_Differential_Expression_FN.xlsx	deseq2	0.394437666068338
GSE137425	sheet-Differential Expression from GSE137425_Count_FPKM_Differential_Expression.xlsx	deseq2	0.426601738637071
GSE152162	GSE152162_diffexpr_resSC3.csv.gz	deseq2	0.835344466264873
GSE132548	sheet-Expression Browser from GSE132548_Expression_Browser_PHH_72hrs.xlsx	unknown	0.83703448626825006
GSE153553	GSE153553_Kp_MS6671_efit_MHBvsPBT2_v2.tsv.gz	limma	0.401398576397657
GSE150768	GSE150768_all_genes_exp.txt.gz	deseq2	0.835468045045249
GSE144295	GSE144295_WvsP_DESeq2.csv.gz	deseq2	0.698223714990396
GSE134554	GSE134554_miR200ba_KD_vs_NC_mRNAs_Differential_analysis_results.txt.gz	deseq	0.657983970204675
GSE116548	GSE116548_KnockDown_vs_Control.all.gene.result.xls.gz	deseq	0.414111202357207
GSE150698	GSE150698_caIKK2EC_vs_WT_DESeq2results.tsv.gz	deseq2	0.769628821283085
GSE153222	GSE153222_core_table.txt.gz	unknown	0.254592614155407
GSE134966	GSE134966_results_10wkTopRMv5.csv.gz	limma	0.240291527676927
GSE134963	GSE134963_results_4wkTopRM_PXvsShamv5.csv.gz	limma	0.48950732309902
GSE115407	sheet-Sheet 1 from GSE115407_RNAseq_Complete_geneList_EdgeR.xlsx	edger	0.103159691271504
GSE153088	sheet-N2 OG1RF_vs_OP50 from GSE153088_complete_stats.xlsx	deseq2	0.386662794163458
GSE152988	GSE152988_WT_vs_PSAPKO.csv.gz	deseq2	0.897285601494487
GSE143241	sheet-9h_fpkm from GSE143241_9h.xlsx	deseq2	0.528439654382991
GSE139033	GSE139033_V6.5_Neuron_MECP2-GFP_WT_R168X.ERCC.DESeq2.resLFC.txt.gz	deseq2	0.524126290038051
GSE152836	GSE152836_complete_ML141_vs_DMSO.csv.gz	deseq2	0.370704906954278
GSE121749	GSE121749_DESeq2_shRai1_TTX_vs_shRai1_Veh.txt.gz	deseq2	0.558418568767834
GSE152782	sheet-Expression Browser from GSE152782_CHIKV_vs_Mock_ExpressionBrowser_OASF.xlsx	clc genomics	0.831810827024648
GSE152677	sheet-stressfracture_DESeq2_full_3day from GSE152677_DEG_DESeq2.xlsx	deseq2	0.386387683703873
GSE143598	GSE143598_wt_vs_sod_lps-ExpDiff.csv.gz	deseq2	0.424247220959335
GSE134325	sheet-gene_exp from GSE134325_A.INF.vs.NT.all.xlsx	cuffdiff	0.781190379104344
GSE152448	GSE152448_UTX_KO_WT_Diff.txt.gz	deseq2	0.675631458015464
GSE152357	GSE152357_pUTE1056.vs.Ames.txt.gz	deseq2	0.492169631064057
GSE144595	GSE144595_SP-A2_1A3_-6hrs-MvsF_edgeR_rev_with_genenames.txt.gz	edger	0.882649044887397
GSE152221	GSE152221_RNA_deseq_results_in_vivo_vs_in_vivo_baseline.csv.gz	deseq2	0.506407095242432
GSE152170	GSE152170_Results_man2_M0_W0_Eco.csv.gz	deseq2	0.986450528522594
GSE132506	GSE132506_PAX3_GOF_all_salmon.txt.gz	deseq2	0.8510180055194
GSE152165	sheet-DESeq2_res_all from GSE152165_DESeq2_Results.xlsx	deseq2	0.941853458546462
GSE152116	sheet-Proton WT IR vs Control from GSE152116_Salmon_and_DE_Seq_output.xlsx	deseq2	0.364924739745819
GSE131686	GSE131686_Processed_for_GEO_H63_Seeds_WGEoverH2O_48h.txt.gz	deseq2	0.560515134188522
GSE117773	GSE117773_gene_exp.diff.txt.gz	cuffdiff	0.600607258503677
GSE113761	sheet-Transcripts from GSE113761_Nkx2.5-ERRag_KO_RNA-seq_results.xlsx	unknown	0.651531443030152
GSE151860	GSE151860_BTx623_chitin_gene_exp.diff.gz	cuffdiff	0.326937118312721
GSE137457	GSE137457_liver_fibrosis_RNA_seq_ccl4_24h.txt.gz	cuffdiff	0.514398917173703
GSE135086	sheet-SOS_transcript.fpkm from GSE135086_SOS_transcript.fpkm.xlsx	unknown	0.24041375138441
GSE151745	sheet-Total RNA Sequencing from GSE151745_231125_1_data_set_4550850_q8qzrr.xlsx	deseq2	0.323956510796996
GSE147849	GSE147849_DESeq_Mettl3_oocytes.txt.gz	deseq2	0.476817692323996
GSE148451	sheet-forprism from GSE148451_gene_exp_diff.xlsx	cuffdiff	0.412885975609784
GSE137451	GSE137451_Better_Annotation_14K_only_annotated_Hollis_ILcounts10_nbinomTest-DESeq2_replicates_plus_condition_plus_counts.txt.gz	deseq2	0.99445368909183
GSE113780	GSE113780_mackerel_control_vs_exposed.txt.gz	deseq2	0.404344153086561
GSE100369	GSE100369_CL5758_vs_CL5960_processed.txt.gz	deseq2	0.790104124743595
GSE145792	GSE145792_RNA-seq_counts_DESeq2.txt.gz	deseq2	0.958805525367861
GSE147976	sheet-17 from GSE147976_CWR22Pc-EP_gene_count_matrix_DEseq2.xlsx	deseq2	0.497451837289999
GSE144761	GSE144761_DGEresults_R109XIROvsR109X.csv.gz	deseq2	0.839953436845751
GSE144480	sheet-Results from GSE144480_DeSeq2_22_uM_DO_vs_3.8_uM_DO_paired.xls.gz	deseq2	0.646979831899126
GSE140642	GSE140642_LimmaDiff_Syn.txt.gz	limma	0.993374701623736
GSE139620	GSE139620_CUTLL1_DMSO_vs_P5091.htseq.edgeR.txt.gz	edger	0.311532757795714
GSE139619	GSE139619_Jurkat_DMSO_vs_P5091_24hr.htseq.edgeR.txt.gz	edger	0.214548342994364
GSE139618	GSE139618_Jurkat_DMSO_v_H3B8800_24hr.htseq.edgeR_Tophat.txt.gz	edger	0.241558910648147
GSE139613	GSE139613_CD3_vs_TALL.htseq.edgeR.txt.gz	edger	0.561441813003178
GSE99707	sheet-CG vs. WT (GE)_26-30_24-32 EB from GSE99707_WTvsRSK2KO_gene_expression_browser.xlsx	unknown	0.626398843181406
GSE145167	sheet-Expression Browser GE from GSE145167_Baines_GE_Expression.xlsx	unknown	0.61976513836253
GSE145106	GSE145106_mv411_ctrl_vs_3hrLSD1i_cuffdiff_gene_exp.diff.gz	cuffdiff	0.990293216049983
GSE137678	GSE137678_res1_45_control_basal_vs_Stat5Adipoq_basal.id.csv.gz	deseq2	0.866933224543182
GSE131877	sheet-ESP2_D123 - ESP2_D60 from GSE131877_patientde.xlsx	limma	0.529129488723968
GSE151193	GSE151193_DEgenes_HAC_STvsUNST.csv.gz	deseq2	0.970555267105353
GSE148275	sheet-data2 from GSE148275_Lee_GEO_processed.xlsx	deseq	0.38418418433871
GSE145956	GSE145956_Ovilo14_DEGenes_DESeq2.csv.gz	deseq2	0.717589101024208
GSE145587	sheet-Mobley_RS3_geneExprs_differenti from GSE145587_Mobley_RS3_GeneExpression.xlsx	unknown	0.891035663326323
GSE117248	GSE117248_Log2FC_FXS_vs_Control_hiPSC.csv.gz	deseq2	0.569103039416196
GSE151059	sheet-DEG from GSE151059_DEG.xlsx	deseq2	0.404224212665393
GSE145162	GSE145162_deltasbp1Unt_vs_deltasbp1Az.Differential_Expression.anno.txt.gz	edger	0.336038567869653
GSE110923	sheet-results_sample2_vs_sample1_all from GSE110923_results_WT_vs_acinus_pnn_analyzed.xlsx	deseq2	0.477047886531859
GSE151022	GSE151022_wt.13.p.full.csv.gz	deseq2	0.98583473191308
GSE151004	sheet-teste from GSE151004_Bin.TO.DEseq_results.xlsx	deseq2	0.240302839744129
GSE150927	GSE150927_rockhopper_results.txt.gz	rockhopper	0.241032577470276
GSE144814	GSE144814_DR_T1vsW_T1_DEG.txt.gz	deseq	0.579985174773487
GSE123815	sheet-IWR_vs_DMSO.DESeq2_comparison from GSE123815_IWR1_vs_DMSO_DESeq2_Foldchange_FPKM.xlsx	deseq2	0.34952483338173
GSE147540	GSE147540_de_stats.csv.gz	deseq2	0.991135670573098
GSE145330	GSE145330_Processed_uninj_inj_GEO.txt.gz	cuffdiff	0.624153680540562
GSE148854	GSE148854_mm10_3v3_WT_vs_KO_DESeq2_DifferentialAnalysis_Allgenes.txt.gz	deseq2	0.988560749014935
GSE150583	sheet-spsc_res-all data-RPKM-2018-12- from GSE150583_spsc_res-alldata-RPKM-2018-12-3.xlsx	deseq2	0.70661037101598
GSE139243	GSE139243_WT_vs_S251-ExpDiff.csv.gz	deseq2	0.394261353960106
GSE146618	GSE146618_mut-2_vs_wild-type_gene_TE_analysis.txt.gz	deseq2	0.57809677102757
GSE123752	sheet-Gene_level_TAXsiDDX5.17vsCtrl from GSE123752_differential_gene_expression_level.xlsx	deseq2	0.436181156491165
GSE143519	GSE143519_normalized_annotated_counts_all.results.tsv.gz	deseq2	0.673241725882418
GSE150171	sheet-2hV_2h62 from GSE150171_2062_regulated_genes_RNA_seq.xls.gz	cuffdiff	0.619433097590375
GSE148787	GSE148787_KRABINER_KOvsWT_TREs_DESeq2.csv.gz	deseq2	0.747300224698825
GSE142626	sheet-DE from GSE142626_Ming2019_GEO_processed_data.xlsx	edger	0.810459436948845
GSE149870	sheet-Sheet1 from GSE149870_CAD_PFN1KO.xlsx	edger	0.393127652788822
GSE146487	GSE146487_Cuffdiff_output.tab.gz	cuffdiff	0.481133167323729
GSE142600	GSE142600_MUT.vs.CTL_MF.DE.txt.gz	deseq2	0.8738630690636
GSE135021	GSE135021_d2_KO.vs.WT_DE_pval.txt.gz	deseq2	0.734924906539521
GSE130768	GSE130768_gene.description.txt.gz	unknown	0.212784674657463
GSE134785	GSE134785_Normalized_FPKM.txt.gz	deseq	0.353652574639464
GSE138810	GSE138810_result--VPA_OCA--over--VPA_nc.txt.gz	unknown	0.747747406726854
GSE118751	GSE118751_Processed_RNA-seq_DATA.txt.gz	deseq2	0.809234418675632
GSE149611	GSE149611_differentiallyexpressedgenesofDMSOvsVolinanserinH.csv.gz	deseq2	0.341324449632055
GSE149593	sheet-All from GSE149593_CRB_Exp_vs_Chitin_Exp.xls.gz	deseq2	0.179451410572288
GSE149554	GSE149554_Rnf12W576YvsRnf12WT.complete.txt.gz	deseq2	0.568331676480834
GSE141301	GSE141301_DESeq2_resb_ForGEO.txt.gz	deseq2	0.537987306403622
GSE128194	GSE128194_AvsC.complete.xls.gz	deseq2	0.9943386502841
GSE149505	GSE149505_gene_exp_bTB_PCR-N_PPD-B_vs._bTB_PCR-N_PBS.txt.gz	edger	0.964213329325876
GSE146368	GSE146368_Stat_d_UF_5UTRv.txt.gz	deseq2	0.0900587575900745
GSE140482	GSE140482_Cancer_cell_sort_sgTP63_vs_sgNEG.txt.gz	cuffdiff	0.869391038146464
GSE149235	GSE149235_gene_exp.upload.diff.gz	cuffdiff	0.638471923831246
GSE149195	GSE149195_res2.csv.gz	deseq2	0.980945052682367
GSE149099	sheet-retina from GSE149099_infant_adult_bulk_processed_TPMs.xlsx	edger	0.626234813030529
GSE122409	GSE122409_Degust_Voom_Limma_-_IL23_expansion.csv.gz	limma	0.499000001673582
GSE131316	sheet-HeLa.DEseq2.results.xls from GSE131316_HeLa.DEseq2.results.xlsx	deseq2	0.494853850347414
GSE147427	GSE147427_Hs944_deseq_de.csv.gz	deseq2	0.716962729163719
GSE147419	GSE147419_oe_deseq_de.csv.gz	deseq2	0.875862735651784
GSE138338	GSE138338_DESeq2_results_RBP_RNASeq-hfq_vs_M-WT-1_LRT_3-3_All.txt.gz	deseq2	0.687886585482038
GSE123547	sheet-sheet1 from GSE123547_RNAseq_logFC_cafNCMmcnfNCM.xlsx.gz	limma	0.641971481764854
GSE148887	sheet-5.1.1_基因表达量_基因表达量_095303 from GSE148887_PROCESSED_DATA_FILES.xls.gz	unknown	0.278400503334117
GSE148802	sheet-IXA1 from GSE148802_DESeq_IXA.xlsx	deseq2	0.86935436688721
GSE140690	GSE140690_Model3_MTxIPxSpecies_DESeq2_output_Merged.txt.gz	deseq2	0.759945751402686
GSE139326	GSE139326_Gene_expression_profile.txt.gz	deseq2	0.57411934258933
GSE133140	GSE133140_edgeR.output.csv.gz	clc genomics	0.335705772975882
GSE148669	GSE148669_Th17_high_and_low_salt_DESeq2_diff_expression.csv.gz	deseq2	0.560428472396121
GSE148662	GSE148662_Hi_vs_Lo_DESEQ_GEO_processed.txt.gz	deseq2	0.9913062057193
GSE136654	GSE136654_2019.04.23.DVCYCvsMOCK.txt.gz	edger	0.469014054346544
GSE128317	GSE128317_RNAseq_Genotype_set7_vs_epr1.tabular.txt.gz	deseq2	0.388245250370195
GSE146252	GSE146252_Control_MB6_PEN_RNA.tsv.gz	unknown	0.918029551635155
GSE141145	GSE141145_GENE_Col-1_vs_1303_featurediff.txt.gz	unknown	0.547277497405342
GSE136368	GSE136368_TAM_deSeq2_unIrr-IL12_vs_unIrr.txt.gz	deseq2	0.995711671282895
GSE126416	sheet-All from GSE126416_gene_exp.xls.gz	cuffdiff	0.583948437493676
GSE122724	GSE122724_Synapt_Genes_proteinCoding_DE.tsv.gz	deseq2	0.660294902677689
GSE115031	GSE115031_Heart_Failure_vs_Control_deseq_131074_1516.txt.gz	deseq2	0.482844497325685
GSE114517	GSE114517_Diff_PDvsCont.csv.gz	edger	0.711783270296162
GSE113871	GSE113871_Organoid_Infarction_vs_Control_deseq_124360_1337.txt.gz	deseq2	0.591783213042501
GSE142713	GSE142713_WT-vs-J6.all.annot.txt.gz	unknown	0.473257696769327
GSE138822	GSE138822_nucRNA_eRNAs_condition_treated_results.csv.gz	deseq2	0.671698906831463
GSE148353	GSE148353_PROCESSED_DATA.csv.gz	unknown	0.933124168857403
GSE129226	sheet-gene.description from GSE129226_gene.description.xlsx	deseq	0.440882326168409
GSE148336	GSE148336_dox_v_noDox.txt.gz	deseq2	0.43400307049232
GSE120600	GSE120600_c2c12_mrnaseq_diffexpr-results_TNF_vs_control.csv.gz	deseq2	0.372123354209009
GSE135098	GSE135098_Counts_and_DESeq2_results.txt.gz	deseq2	0.993128079298572
GSE121728	sheet-results from GSE121728_6_months_induction_with_GFP-.xlsx	deseq2	0.836666252214296
GSE148023	sheet-Sheet1 from GSE148023_processed_data.xlsx	deseq2	0.664603128219222
GSE138783	GSE138783_OSMI2_6h_D_vs_T_results_04_03_19.txt.gz	unknown	0.853896669532595
GSE147905	sheet-danielle_count_table_summed_dif from GSE147905_pgc1b_rnaseq_differential_expression.xlsx	deseq2	0.936425390662211
GSE79829	GSE79829_C_T_2-LC_T_2.GeneDiffExp.xls.gz	unknown	0.412418610492394
GSE136556	sheet-ST2_vsST2-_counts from GSE136556_ST2_counts.xlsx	edger	0.950558771892881
GSE135861	GSE135861_normalized_counts_FPKM_.txt.gz	unknown	0.454719976598834
GSE133164	GSE133164_tc-797_MZ1vsDMSO_tt-seq_DESeq2.csv.gz	deseq2	0.183129306481198
GSE126960	sheet-Complete_geneList_EdgeR_with_FP from GSE126960_Complete_geneList_EdgeR_with_FPKM_ribo_disp.xlsx	edger	0.968261532381924
GSE120087	sheet-results_CaNRF2_mRNA_TG.v.NTG from GSE120087_results_CaNRF2_mRNA_TG.v.NTG.xlsx	deseq2	0.590655917702788
GSE138981	GSE138981_neural_kansl3_vs_cre_DEseq_basic_DEresults.tsv.gz	deseq2	0.387409217684209
GSE137263	sheet-L29-0hpi_vs_Williams82-0hpi from GSE137263_Rsv3_DifferentialExpression_ContrastResults.xlsx	deseq2	0.881601960975042
GSE139972	GSE139972_Processed_data.txt.gz	unknown	0.058315960169445
GSE126632	GSE126632_gene.expression.tsv.gz	cuffdiff	0.455433137497336
GSE122941	GSE122941_genes.edgeR_results.txt.gz	edger	0.542877522300559
GSE135432	GSE135432_DESeqSameJSResults.txt.gz	deseq2	0.562819157092518
GSE147447	GSE147447_Expression_profiling.csv.gz	unknown	0.317486803602831
GSE144208	GSE144208_patient_vs_healthy_old_all.csv.gz	deseq2	0.491042362923766
GSE139659	GSE139659_IPvsctrl.complete.xls.gz	deseq2	0.330822367291673
GSE135023	GSE135023_SEM_RNA_PROM1KD_hg19_contrast_cpm.txt.gz	edger	0.664365550223291
GSE147428	sheet-PAT_DEseq2_Analysis_4BRS_WTvsKO from GSE147428_WT_vs_Eos_KO_Th1_DEseq2_Analysis_4BR.xlsx	deseq2	0.974831899110879
GSE147339	GSE147339_dge.Psoriasis_vs_Control.csv.gz	deseq2	0.986088836398477
GSE146012	GSE146012_DEG_MFPmet_vs_Tumor.txt.gz	deseq2	0.724605350307527
GSE97016	GSE97016_CarbMonoxide_vs_Control.txt.gz	deseq2	0.864873654539633
GSE147337	sheet-Sheet1 from GSE147337_Elav-pdm3_RNAi_mid-pupal_RNA_Seq_DE_Seq_results.xlsx	deseq2	0.757399793862001
GSE147316	sheet-Cepa 9 from GSE147316_Resumen_ST846-OXA48_ST258-KPC3_DESEQ2.xlsx	deseq2	0.860814455686001
GSE133898	sheet-All_Genes from GSE133898_ControlvsYTHDF2KD_DESeqResults.xlsx	deseq2	0.369016788254433
GSE147222	GSE147222_RNASeq_edgeR_glucose_vs_unmodified.txt.gz	edger	0.874108209797915
GSE144092	GSE144092_pin1_DESeq2.txt.gz	deseq2	0.455876412646231
GSE141694	sheet-data from GSE141694_21c_em9_vs_37c_em9_counts_normalized_relative_to_library_size.xls.gz	deseq2	0.336723795706329
GSE135351	GSE135351_LCM_data_processed.txt.gz	edger	0.469502088776452
GSE112071	GSE112071_DESeq2_results_WT1_vs_Mut1.txt.gz	deseq2	0.689649084026855
GSE147182	sheet-Sheet1 from GSE147182_Tcell_aDEC_WT_TOTAL_OTII_TFH_vs_Tcell_aDEC_LOW_TOTAL_OTII_TFH.xlsx	deseq2	0.812823086145743
GSE129220	GSE129220_gene.description_fin.txt.gz	deseq	0.42755284751892
GSE142364	GSE142364_NfyavsGFP_edgeR.txt.gz	edger	0.389067529280693
GSE133844	GSE133844_WT_LPS_3h-VS-TKO_LPS_3h.txt.gz	unknown	0.562839645356199
GSE129613	GSE129613_WT_VS_TKO_DEG.txt.gz	unknown	0.479089010130641
GSE131319	GSE131319_mRNA_WT_osnrpd1ab_DESeq2.txt.gz	deseq2	0.684229690534515
GSE145136	GSE145136_de_KO_infected_vs_WT_infected.csv.gz	deseq2	0.891382420178812
GSE137374	GSE137374_C25_DESeq_res.csv.gz	deseq2	0.964260088557593
GSE133408	GSE133408_toptags_JA_1_hr.csv.gz	edger	0.959619652528538
GSE146720	sheet-STK25vsCON_5-28-19 (2) from GSE146720_StkTaoRNAseqAnalysis05292019_md5.xlsx	deseq2	0.585856805644668
GSE146659	GSE146659_control_vs_mutation.csv.gz	deseq2	0.506505382816431
GSE146622	GSE146622_PBT2.VS.DMSO-all_genes.txt.gz	edger	0.193082886057181
GSE134871	GSE134871_DE_All-MSTR_5CPM.tsv.gz	limma	0.396931677991493
GSE128308	GSE128308_Singh_et_al_DMSO-FGIN_RNA-seq_DESeq2_results.txt.gz	deseq2	0.901261278405096
GSE146412	GSE146412_FW_vs_wt.csv.gz	deseq2	0.452695154600847
GSE146401	sheet-C_vs_KO.gene_exp from GSE146401_C_vs_KO.gene_exp.diff.xlsx	cuffdiff	0.735636783426352
GSE117911	GSE117911_DE-TI006-Mock-Vs-UV-Treated-Virus.txt.gz	limma	0.646959651968614
GSE140779	GSE140779_Sox9Cre-Vangl2_at_P5.txt.gz	deseq2	0.746802992609485
GSE114166	sheet-invitro_all_June2015.csv from GSE114166_Mendez-Barbero_processed.xlsx	deseq2	0.678038615543442
GSE125276	sheet-DESeq2_res_all_new.txt from GSE125276_DESeq2_final_new.xls.gz	deseq2	0.998902392253545
GSE122832	GSE122832_Differential_expression_GIC_wt_KDM4C_KD.txt.gz	deseq2	0.570842155042481
GSE109041	sheet-DESeq2_res_all.txt from GSE109041_DESeq2_final.xls.gz	deseq2	0.427753869484518
GSE144762	sheet-13499R_Heat_vs_Control_CRISPR.t from GSE144762_13499R_RNAseq_d6.xlsx	deseq2	0.766219489681211
GSE144078	GSE144078_DE.tab.gz	unknown	0.469526608484822
GSE142458	sheet-NC_004070_transcripts from GSE142458_MGAS10870_Normalized_data.xlsx	unknown	0.922732467435853
GSE137625	GSE137625_HR_cell_death_12_mock_CMVY_.csv.gz	deseq2	0.646183717885914
GSE127775	GSE127775_grouseHL_vs_muffHL_HH21.csv.gz	deseq2	0.755893623406525
GSE131576	GSE131576_20181219_AssalaDESeq2_siRNASeq_SIRT1vsCtrl.csv.gz	deseq2	0.641371089385269
GSE131574	GSE131574_20181220_AssalaDESeq2_siRNASeq_Z1_2vsCtrl.csv.gz	deseq2	0.597254947677247
GSE131571	GSE131571_201901_AssalaDESeq2_siRNASeq_U2OS_Z1vsCtrl3_4.csv.gz	deseq2	0.505522525904769
GSE131205	GSE131205_HM_C3_DESeq2_Results.tab.gz	deseq2	0.869485383520799
GSE117198	GSE117198_48Hour_Treatment_vs_24Hour_Treatment.txt.gz	deseq2	0.671042047743396
GSE129265	sheet-DE table from GSE129265_tac_jq1_veh_DE.xls.gz	edger	0.638837167456805
GSE123462	GSE123462_hepatocyte_polarization_system_counts_and_DE.csv.gz	edger	0.371554293278819
GSE145863	GSE145863_deseq.txt.gz	deseq2	0.540355080084954
GSE107998	GSE107998_Data-file-S1_Transcriptome_DEG_Simvastatin.txt.gz	clc genomics	0.688281258419703
GSE145632	sheet-RIP-Seq from GSE145632_Hep3B_RIP-seq.xlsx	unknown	0.338282705139579
GSE145582	GSE145582_STARscVSsf.txt.gz	deseq2	0.35204093871885
GSE125242	GSE125242_processed_data.txt.gz	unknown	0.655647096311795
GSE145504	GSE145504_res_PEG_vs_Unop_annotated.txt.gz	deseq2	0.314113868160844
GSE145469	GSE145469_Time_6h_kombi_vs_Control.txt.gz	deseq2	0.408188421521541
GSE138878	GSE138878_all.counts.WT_vs_ShhN_IUE_all.txt.gz	unknown	0.520544765638707
GSE124510	GSE124510_ctrl_MM1s_vs_10_E7107_MM1s_results_deseq2_counts.csv.gz	deseq2	0.31946666395824
GSE144725	GSE144725_Differential_expression_Pat-OE-Gal_vs_Pat-OE-Glc.csv.gz	deseq2	0.603002365833708
GSE145232	GSE145232_edgeR_7m_7v.csv.gz	edger	0.999181822294626
GSE135961	sheet-Sheet1 from GSE135961_mRNA_processed_data.xlsx	cuffdiff	0.230136470457041
GSE95555	GSE95555_NMvsWTM_cleaned_deseq2.csv.gz	deseq2	0.537375897527231
GSE145215	sheet-edgeR GLM gene from GSE145215_edgeRglm_GENE_KOA-WTA.xlsx	edger	0.935760929870542
GSE138057	GSE138057_Treat_vs_control_diff.txt.gz	deseq2	0.331454508090154
GSE145103	sheet-Genes from GSE145103_edgeRglm_GENE_sCyp-sWt.xlsx	edger	0.469151577395435
GSE126353	sheet-H29 from GSE126353_RNAseqresults.xlsx	deseq2	0.167935762705951
GSE144947	sheet-flx_vs_cko.gene_exp from GSE144947_CCNC_flx_vs_cko_gene_exp.xlsx	cuffdiff	0.89373743881558
GSE143923	GSE143923_14-vs-DJ-Z-gene_exp.diff.gz	cuffdiff	0.429656195432758
GSE140704	GSE140704_counts.ranked.with.DESeq.with.overlaps.tsv.gz	deseq2	0.295464940964244
GSE144675	GSE144675_noTreatment_vs_Treatment_in_osm3_deseq2.txt.gz	deseq2	0.539100833880555
GSE108770	GSE108770_gene_exp.diff.gz	cuffdiff	0.629103666941551
GSE106361	GSE106361_Apicidin_vs_control.txt.gz	deseq2	0.656677427046706
GSE143320	GSE143320_DGE16_RNAseq_data.txt.gz	limma	0.673079664995874
GSE140514	sheet-Tabelle1 from GSE140514_Hfq_RIP-seq_read_counts.xlsx	clc genomics	0.680361077256043
GSE121272	GSE121272_1481_12hr-vs-DMSO_Voom_noFilter.xls.txt.gz	limma	0.757476599134166
GSE144633	sheet-treated_vs_PBS.all.gene.result from GSE144633_Control_vs_Shiga_toxin_24_hour.all.gene.result_1_.xls.xlsx	deseq	0.868115645751758
GSE144607	GSE144607_gene_exp.diff.txt.gz	cuffdiff	0.518256174597943
GSE139120	sheet-LLC cells from GSE139120_Differentially_Expressed_Genes.xlsx	edger	0.172825872293953
GSE138844	GSE138844_DEGList_w_IHW_ccrM_vs_WT.txt.gz	deseq2	0.415472789834876
GSE109257	GSE109257_gene_exp.diff.gz	cuffdiff	0.746153408374571
GSE144580	GSE144580_ATAC_differential_accessibility_edgeR.txt.gz	edger	0.703387041415923
GSE128151	GSE128151_AnoSag_st7_FL_vs_HL_Differential_Gene_Expression.txt.gz	deseq2	0.999548428509009
GSE139845	GSE139845_G1EUseqedgeR.txt.gz	edger	0.59466823288809
GSE133993	GSE133993_pro-B.edgeR.txt.gz	edger	0.555944885694091
GSE144167	GSE144167_DiffExp_EGFRact_vs_GFP.csv.gz	deseq2	0.495097576042248
GSE144160	GSE144160_DESeq2_gene_Dday1_Rday1.txt.gz	deseq2	0.543898622193007
GSE144117	GSE144117_diff_exp_deseq2.csv.gz	deseq2	0.782978272105067
GSE141891	GSE141891_deseq2_differential_expression_analysis_results.tsv.gz	deseq2	0.678144682967265
GSE134200	sheet-res_fc_out from GSE134200_DESeq2_genes_diffexp_by_fc_T0_vs_T10.xlsx	deseq2	0.440683967966177
GSE144025	sheet-Genes from GSE144025_edgeRglm_GENE_EXT1_UNDIFF-H9_UNDIFF.xlsx	edger	0.720784923202394
GSE120284	GSE120284_DESeq2_values_14d_14dS_SGCs.txt.gz	deseq2	0.953163337079255
GSE138614	GSE138614_WM_vs_RL.txt.gz	edger	0.648727757868236
GSE134736	GSE134736_WT_vs_miR-26_TKO_Processed.txt.gz	edger	0.427882842834274
GSE128773	GSE128773_Gene_All.miR204vsNC.txt.gz	edger	0.652431122248464
GSE143764	GSE143764_RNA-seq_DE_no_filter.txt.gz	cuffdiff	0.258465666143285
GSE125052	GSE125052_diff_exp_deseq2_ru226vsdmso.xls.gz	deseq2	0.62544596054721
GSE140222	GSE140222_M.VS.C-all_genes.txt.gz	edger	0.463397755988389
GSE126821	GSE126821_all_compare.xls.gz	deseq2	0.834590060622629
GSE143361	GSE143361_RNA-seq_edgeR.WtPara_vs_KOPara.txt.gz	edger	0.775945643965261
GSE143191	sheet-Sheet1 from GSE143191_result.xlsx	cuffdiff	0.402079822422198
GSE126635	GSE126635_CTCFvsWT_DEseq2.csv.gz	deseq2	0.664816798457196
GSE138333	GSE138333_DESeq2_output.tsv.gz	deseq2	0.414457702612076
GSE117095	GSE117095_Group-B_vs_Group-A_1514.txt.gz	unknown	0.704344500103017
GSE125581	GSE125581_QK_KOvsWT_DESeq2.tsv.gz	deseq2	0.525615885488401
GSE106468	GSE106468_Project_JH_QK-NSC-1T_Nu109_DESeq2.tsv.gz	deseq2	0.571163691492275
GSE142464	GSE142464_deseq2_MTB_OD3_vs_C3719_OD3.tsv.gz	deseq2	0.652089174064426
GSE139907	GSE139907_iOB_GFP+_vs_fibroblast.txt.gz	deseq2	0.34073883026911
GSE139581	GSE139581_RNA_crAP-1_DESeq2.txt.gz	deseq2	0.699937936999882
GSE137216	GSE137216_CuffDiff_gene_exp.diff_CH12_WTversusMUT.txt.gz	cuffdiff	0.444661128703655
GSE129442	GSE129442_htseq_deseq2_api.txt.gz	deseq2	0.991618902078351
GSE129430	GSE129430_htseq_deseq2.txt.gz	deseq2	0.64569992204346
GSE128237	GSE128237_RNA_shAP-1_DESeq2.txt.gz	deseq2	0.939484642453577
GSE128229	GSE128229_EISA.txt.gz	deseq2	0.892218540787435
GSE125110	GSE125110_diff_exp_genes_padj.tsv.gz	deseq2	0.828636265896694
GSE119999	GSE119999_htseq_output_with_stat_summary.txt.gz	deseq2	0.265637765400125
GSE140304	GSE140304_KMS11_vs_TKO_exp.diff.gz	cuffdiff	0.754427950068829
GSE138538	GSE138538_RvsG_expression.csv.gz	deseq2	0.475518065765857
GSE137428	GSE137428_gene_exp.diff.gz	cuffdiff	0.527503795003797
GSE136604	GSE136604_edgeR.txt.gz	edger	0.844648082749798
GSE131765	GSE131765_all_compare.txt.gz	unknown	0.498981418570783
GSE130962	sheet-WT C vs. med25 C vs. WT H v... from GSE130962_Processed_data.xlsx	clc genomics	0.606677893638685
GSE128968	GSE128968_degust.tsv.gz	limma	0.634814606767556
GSE126469	GSE126469_Placenta_HYBRIDvsSPRET_DESeq2_DE.txt.gz	deseq2	0.362236352413834
GSE124643	sheet-DMSO_vs_112.deseq from GSE124643_DMSO_vs_112.deseq.xls.gz	deseq2	0.982601303117007
GSE122572	GSE122572_RNA-seq_VCaP_siNON-vs-siBCOR_EtOH-vs-DHT.txt.gz	edger	0.289291110022476
GSE112261	sheet-res_CP_APCV2V3T_vs_CP_APC from GSE112261_results_Cell_Pellet_APC_V2V3T_Kras_new.xlsx	deseq2	0.512402304963781
GSE112226	GSE112226_DESeq2.WT_vs_APC.full_results.csv.gz	deseq2	0.4971637545468
GSE111932	GSE111932_gene_expression_datamatrix.txt.gz	cuffdiff	0.791286566298498
GSE109201	GSE109201_DESeq2_results_mut140_vs_WT.txt.gz	deseq2	0.695034973512975
GSE104914	GSE104914_Ileum_CHD_peptide.csv.gz	deseq2	0.900738984805267
GSE132038	GSE132038_DESeq_NS_S_genes.txt.gz	deseq2	0.241737001686007
GSE142640	GSE142640_Deseq_all_results.txt.gz	deseq2	0.753072389389957
GSE137636	GSE137636_YKL_vs_DMSO_DEG.txt.gz	deseq2	0.560426953596624
GSE142094	sheet-pCPL versus Teqing mRNA-Seq from GSE142094_pCPL_versus_Teqing_mRNA-Seq.xls.gz	unknown	0.259632455970327
GSE138207	sheet-Only protein coding genes from GSE138207_RNAseq_counts_and_RPKM_and_DESeq2_analysis_T11F80L_8_37_vs_WT_37.xlsx	deseq2	0.719134171782216
GSE127322	sheet-Gene description from GSE127322_processed_data.xlsx	unknown	0.295428165392057
GSE124592	GSE124592_Counts_and_DGE_results_TRAP.txt.gz	deseq2	0.547386844084791
GSE142171	sheet-data2 from GSE142171_data2.xlsx	unknown	0.546736206387817
GSE141756	GSE141756_igenomes_known_GENES_counts.all_comparisons.tab.gz	edger	0.945437306171711
GSE138540	GSE138540_Rat_tendons_edgeR.txt.gz	edger	0.306864179855415
GSE138537	GSE138537_Mouse_tendons_edgeR.txt.gz	edger	0.359068402473106
GSE124655	GSE124655_Cuffdiff_TamR_siNS_siEPAS1-3.txt.gz	cuffdiff	0.548370511969081
GSE121342	sheet-attr_table.biotypes from GSE121342_SupplementaryData6_RNA-Seq_Ad-MAFG--Ad-CMV_.xlsx	cuffdiff	0.861952441886712
GSE129104	sheet-PEN8E.D150_PEN8E.D75 from GSE129104_CellLines_DEanalysis.xlsx	limma	0.456381683590712
GSE113288	GSE113288_genes.edgeR_results_MBC26.txt.gz	edger	0.489674172106644
GSE113283	GSE113283_genes.edgeR_results.txt.gz	edger	0.262605305051515
GSE140605	GSE140605_deseq2_results_TM2_2_05_Vs_TM2_2_07.csv.gz	deseq2	0.656366435319943
GSE141808	sheet-V_result from GSE141808_Il18floxVil1CreProxColon.xlsx	deseq2	0.697926549435257
GSE133064	GSE133064_DESeq2_Sin3AKD_vs_WT.tsv.gz	deseq2	0.892314554975373
GSE111120	GSE111120_083016_DESeq2_paired_hg19_ALL.csv.gz	deseq2	0.270723191448294
GSE141633	GSE141633_gene_exp.diff.gz	cuffdiff	0.487880308655526
GSE138389	sheet-Sheet1 from GSE138389_BHV_vs_BIF.differentialExpression.xls.gz	deseq2	0.964448051803087
GSE129651	sheet-Hoja1 from GSE129651_processed_data_oligo.xlsx	deseq2	0.606821193666938
GSE133036	GSE133036_DifferentialExpression_AQP5_RNAseq_GEOsubmission.txt.gz	edger	0.598463713483092
GSE141554	sheet-Expression Browser from GSE141554_Expression_RAW_DATA_RPKM.xlsx	unknown	0.864941566147752
GSE141522	sheet-AllResults from GSE141522_Franco_report_91ss.xlsx	deseq2	0.530187755327746
GSE141440	sheet-edgeR_output from GSE141440_GEO_Retina_S1PR.gTKO.edgeR_FPKMs_RNAseq.xlsx	edger	0.76841905774581
GSE136754	GSE136754_gene_exp.diff.tsv.gz	cuffdiff	0.783552936465253
GSE133074	GSE133074_Organoids_Cdh1FF_Trps1FF_vs_Cdh1FF_Trps1wt_day28_diff_expr_analysis.txt.gz	deseq2	0.508051714799448
GSE126736	GSE126736_dds_HMEC_SUM159PT_transcription.csv.gz	deseq2	0.565424259003962
GSE114015	GSE114015_WTvsFmr1KO.FPKM.DEG.txt.gz	cuffdiff	0.968882583563648
GSE135195	sheet-mouseTissue_DESeq2_results_Cuts from GSE135195_ILCp_DESeq2_results.xls.gz	deseq2	0.970984155049341
GSE116864	GSE116864_Prostate_cellines_DU145_AREGVsCTRL.FPKM.txt.gz	unknown	0.49320919552118
GSE105767	GSE105767_diffexpr-results.csv.gz	deseq2	0.670572078697758
GSE104842	GSE104842_gene_exp.diff.gz	cuffdiff	0.838918775149662
GSE135273	GSE135273_WT_V_MKT1_FC.txt.gz	edger	0.736045093422622
GSE135095	GSE135095_DESeq_Trub_COT_vs_CO.csv.gz	deseq	0.85082818372748
GSE141069	GSE141069_A-VS-C_DE.xls.gz	deseq2	0.201805955805882
GSE129145	GSE129145_SIN3_SAMS_KD_vs_GFP_RNAi.txt.gz	cuffdiff	0.803068491005575
GSE140902	GSE140902_diffexpr-results_EJ28P.csv.gz	deseq2	0.388240652276525
GSE140847	sheet-Condition 3 vs Condition 11 from GSE140847_Supplementary_file_S1.xlsx	deseq2	0.201952254003695
GSE134959	sheet-d-gdhR vs pGCC4-gdhR (all genes from GSE134959_Table-2._Genes_differentially_expressed_between_gdhR_mutant_and_complemented_strain.xlsx	cuffdiff	0.961615511800334
GSE140192	GSE140192_DESeq_1w.txt.gz	deseq2	0.543055485017508
GSE140544	GSE140544_ssonnei_processed_data.tsv.gz	deseq2	0.400650905262436
GSE135687	GSE135687_samples.csv_DESeq_results_4_peat.txt.gz	deseq	0.923462028831487
GSE113671	sheet-Sorted-NELFA-EGFP_TE from GSE113671_RNA-seq.xlsx.gz	deseq2	0.456473345849529
GSE140417	GSE140417_OFF.VS.ON-all_genes.txt.gz	edger	0.898099769924536
GSE136111	sheet-Sheet from GSE136111_DESeq2_comparison_P_vs_B_table.xlsx	deseq2	0.533547261702541
GSE95442	GSE95442_RNAseq-SCR-vs-SiRNF219_hg38_gene_exp_diff-Only-v3.csv.gz	cuffdiff	0.764295071420218
GSE140357	GSE140357_gene_exp.diff.gz	cuffdiff	0.787258247525354
GSE95525	GSE95525_gene.description.txt.gz	deseq	0.435322811413053
GSE130986	GSE130986_Results_SESAskin.csv.gz	deseq2	0.841407596955329
GSE130984	GSE130984_2019-4-9_SESA_Treg_Results.csv.gz	deseq2	0.761226940191809
GSE132698	GSE132698_DEG_ASCL1_KD.txt.gz	deseq2	0.528142497752766
GSE118823	GSE118823_DEG_LMO1_KD.txt.gz	deseq2	0.593678967745237
GSE140156	GSE140156_DifferentialExpression.csv.gz	deseq2	0.36977584683084
GSE140110	GSE140110_HSC_PDGFbb_vs_HSC_PDGFbb_plus_SHP099.diffexp.rpkm.tsv.gz	edger	0.746511387922588
GSE133764	GSE133764_Counts_DESeq2_results_CHCHD2.txt.gz	deseq2	0.578288954150935
GSE133763	GSE133763_Counts_DESeq2_results_CHCHD10.txt.gz	deseq2	0.510363175020037
GSE138671	GSE138671_Allsamples_DE_P1VsP9.txt.gz	deseq2	0.526479147548595
GSE136842	sheet-Sheet1 from GSE136842_Processed_data.xlsx	unknown	0.0911292005403934
GSE135800	GSE135800_P493-6_Con_vs_975.htseq.edgeR.txt.gz	edger	0.519992490761563
GSE135315	GSE135315_DEG_Rv0222Ko_vs_H37Rv_all_anno.txt.gz	edger	0.279423328136167
GSE139830	sheet-20190918_Ad_Ctrl_vs_378_CSun_DE from GSE139830_RNA-SEQ_Ad_Ctrl_vs_378.xlsx	deseq2	0.618197619211244
GSE138058	GSE138058_GranuleCTRL_vs_GranuleG3BP1.gene_exp.diff.gz	cuffdiff	0.597999778688319
GSE132868	GSE132868_RelA_reconstitued_FPKM.csv.gz	deseq2	0.581397834010269
GSE130690	GSE130690_RNASeq_DESeq2.txt.gz	deseq2	0.348802385089153
GSE114938	sheet-Sheet1 from GSE114938_SuppFile2.xls.gz	deseq2	0.555648461981525
GSE133331	GSE133331_Processed_file.txt.gz	unknown	0.247089400442012
GSE127478	sheet-DESeq2 Output from GSE127478_MELAS_Project_DE_genes.xlsx	deseq2	0.418049744560733
GSE139439	sheet-WT-oxLDL_WT-control from GSE139439_DEAnalyses_pairwise.xlsx	edger	0.55838852832122
GSE139346	GSE139346_KP_T6B_counts_DEseq.csv.gz	deseq2	0.484645826958427
GSE120174	GSE120174_Expression_data_processed_data_C4-C6_T4-T6.txt.gz	cuffdiff	0.924061522143338
GSE135718	GSE135718_T2.DESeq_results.txt.gz	deseq2	0.540462869672086
GSE130742	GSE130742_poly_SP_MP_polyseq_EdgeR.set.pc.tbl.txt.gz	edger	0.720443372439798
GSE130595	GSE130595_ILF3_Total_RNA_seq_EdgeR_analysis.tbl.txt.gz	edger	0.16327517917713
GSE137934	GSE137934_Gene_Exp_UM20.diff.gz	cuffdiff	0.591658506594992
GSE139040	GSE139040_SggA_RNAseq_limma-voom_result_master.txt.gz	limma	0.694690858692393
GSE139147	GSE139147_WTvsMS-275.TXT.gz	deseq2	0.319777637055117
GSE121176	sheet-results_Wt_vs_EV from GSE121176_results_Wt_vs_EV.xlsx	deseq2	0.580763359384809
GSE88918	GSE88918_control-vs-BDE-47.compare.txt.gz	unknown	0.457889007803054
GSE139065	sheet-GFP.edgeR.all.peaks from GSE139065_ATACseq.aorta.GEO.edgeR.xls.gz	edger	0.810761782428943
GSE139018	GSE139018_DESeq2_results_allgenes.csv.gz	deseq2	0.404435795843833
GSE137390	sheet-IGR37SCDi_vs_DMSO from GSE137390_siSCD1_DGE.xlsx	edger	0.350542848100639
GSE136803	sheet-edgeR_IGR37_NLSiCTNNB_relative_ from GSE136803_IGR37_NLSiCTNNB.xlsx	edger	0.354669320561395
GSE122544	GSE122544_N2OP50_vs_N2PA14.deseq.results.significant.csv.gz	deseq2	0.0980762921348912
GSE119862	sheet-Sheet1 from GSE119862_tkvM1_vs_WT_DGE.xls.gz	edger	0.126966207161948
GSE138789	sheet-Feuille1 from GSE138789_condition_symb_25mM-DC_Ctrl-DC.xlsx	deseq2	0.508115049525593
GSE138692	GSE138692_Con_lo500_hi600_MEFs_processed.txt.gz	deseq2	0.652493014996232
GSE138681	GSE138681_MonoVSMono_CA_Gene_differential_expression.txt.gz	ballgown	0.370036520760837
GSE104944	GSE104944_gene_exp_PAX2si_vs_Ctrlsi.diff.gz	cuffdiff	0.614509170287245
GSE122033	GSE122033_DESeq2_lncRNAs_EP_Islets.csv.gz	deseq2	0.22972061158478
GSE133178	sheet-filtered_labled_used_in_volcano from GSE133178_H_mephisto_FPKM_data.xlsx	ballgown	0.629944037224877
GSE121040	GSE121040_PER_Control_swiss_albino-DE_EdgeR.txt.gz	edger	0.580610578184206
GSE94690	GSE94690_merged_IP_data_all_IPs.txt.gz	edger	0.23788155624027
GSE138441	sheet-CR1_3_input_vs_HCT_input from GSE138441_DE_CR1_3_input_vs_HCT_input.xlsx	deseq2	0.994434628741345
GSE108274	GSE108274_rnaseq-submission-gene-difference-data_1.txt.gz	cuffdiff	0.562942370912588
GSE138340	GSE138340_edgeR_analysis.txt.gz	edger	0.646090885552574
GSE136023	sheet-Deseq_all_results from GSE136023_Deseq_all_results_24.xlsx	deseq2	0.816207851429834
GSE135264	GSE135264_gene_exp.diff.gz	cuffdiff	0.621438737509094
GSE127805	GSE127805_WT_Ctrl-WT_Stress.deseq.csv.gz	deseq2	0.559852094097836
GSE123777	sheet-1 from GSE123777_7072_vs_DMSO.CLL4.xlsx	deseq2	0.960807795708592
GSE115400	GSE115400_GATA1KO_RNAseq_DESeq2.txt.gz	deseq2	0.0926420834980815
GSE119729	sheet-Neutrally_Regulated from GSE119729_GT_SO_7843_1209_1210_VS_1211_1212_DGE_Report.xlsx	cuffdiff	0.987376227121484
GSE130447	GSE130447_RNAseq_edgeR.txt.gz	edger	0.711831227534695
GSE110072	GSE110072_condition_sin-3_WT.csv.gz	deseq2	0.75890075049313
GSE128563	GSE128563_rsem.OTUD5_vs_CONTROL.csv.gz	deseq2	0.815539862770966
GSE137843	GSE137843_SI-vs-NC.genes.annot.xls.gz	unknown	0.538488096104843
GSE116620	GSE116620_10.loci_summary.tsv.gz	deseq2	0.889437901782267
GSE134406	GSE134406_DESeq2-24h.csv.gz	deseq2	0.556094696289237
GSE137555	GSE137555_GFP_vs_Cre.txt.gz	edger	0.834959699196512
GSE124211	GSE124211_limma_DEG_Ectopic-Control_all_genes.txt.gz	limma	0.212857954067182
GSE137519	GSE137519_DEG.txt.gz	deseq2	0.155336023696038
GSE137509	sheet-Complete table from deseq2 from GSE137509_Supplementary_file_S1.xlsx	deseq2	0.294849593978065
GSE137463	sheet-Sheet1 from GSE137463_Foxp1_cKO_analysis_Cuffdiff.xlsx	cuffdiff	0.811515588878669
GSE135505	GSE135505_DE_HELZ_vs_WT.txt.gz	edger	0.418034634500978
GSE133323	GSE133323_Degenes_All_table_combinedLanes.csv.gz	deseq2	0.444674331132373
GSE123267	GSE123267_reduced_vs_basal.txt.gz	deseq2	0.891900901545833
GSE137065	sheet-deSeq2_Ad_vs_dUL26 from GSE137065_deSeq2_Ad_vs_dUL26.xlsx	deseq2	0.349201015647302
GSE119910	GSE119910_338.412.polyA.deseq.3replicates.txt.gz	deseq2	0.999988866542814
GSE137215	GSE137215_Lens1-DEseq_KC001-KC003-KC005_KC007-KC009-KC011_DEG_list.csv.gz	deseq2	0.815881277011046
GSE132373	GSE132373_DESeq_pac3_highPi_vs_mus52_highPi.csv.gz	deseq	0.855709292759078
GSE122264	GSE122264_diffexpr-results.PHF2.csv.gz	deseq2	0.723880103126972
GSE119718	GSE119718_DeSeq2OutForGEO.csv.gz	deseq2	0.715910041180242
GSE98509	GSE98509_IMR90_MYOD_DM_T_over_EMPTY_DM_T.csv.gz	deseq2	0.459135550971995
GSE128480	GSE128480_RNA_raw_gene_counts.txt.gz	unknown	0.80924087398223
GSE136995	sheet-Sheet1 from GSE136995_DEseq2.xlsx	deseq2	0.895930519291109
GSE131243	GSE131243_NIPvsC403.DiffExpGene.anno.txt.gz	cuffdiff	0.84216152244087
GSE119582	GSE119582_DESeq2_resLFC_delta-mycP1-eccE1_with-EmptyVector_vs_Rv-wt.csv.gz	deseq2	0.85315852470192
GSE133261	GSE133261_Lavery_CTLvTRT_DESeq2_filter_paired_15-6-2018.txt.gz	deseq2	0.952089327028186
GSE126275	GSE126275_hairpin7vsiLuc.complete.txt.gz	deseq2	0.945578341547601
GSE133753	GSE133753_differential_gene_expression.tsv.gz	cuffdiff	0.294651724342608
GSE136116	GSE136116_edgeR.output.csv.gz	clc genomics	0.493692612362126
GSE136102	sheet-DE_PxNP from GSE136102_DE_PxNP.xlsx	edger	0.863545607160764
GSE135529	GSE135529_DEseq2-allgenes.tsv.gz	deseq2	0.525994653074484
GSE136069	GSE136069_IPC_RNAseq_edgeR_C6706_vs_Mock.txt.gz	edger	0.879439717463191
GSE134241	sheet-DESeq2_Soleus_one_control.xls from GSE134241_DESeq2_Soleus.xls.gz	deseq2	0.881622902663112
GSE118431	GSE118431_e_cig_exposure_Diacetyl_25_ppm_vs_control_full_DESeq2_results.txt.gz	deseq2	0.960531401389154
GSE133738	GSE133738_Undiff_vs_Diff.deseq.res.csv.gz	deseq2	0.715452017129291
GSE133737	GSE133737_siCTL_vs_siLSD1.genes.deseq.res.csv.gz	deseq2	0.970911673681855
GSE129652	sheet-Table from GSE129652_Cufflinks-assembled_transcriptome_FPKMs_DiffSplicing.xlsx	cuffdiff	0.719380587603004
GSE130648	GSE130648_DESeq2_Results.txt.gz	deseq2	0.990531742006328
GSE124221	GSE124221_POE-siPool1_vs_POE-Control.txt.gz	deseq2	0.518497245082288
GSE135907	GSE135907_DESeq2_H3YJ3DMXX_Raspberry_59to64_RNAseq_Results.txt.gz	deseq2	0.479076653652933
GSE135881	sheet-status = ok from GSE135881_IUB288_WT_vs_Veh_WT_gene_differential_expression.xlsx	cuffdiff	0.810892474465208
GSE135833	GSE135833_10027793.1control9_JC9.toptags_edgeR.csv.gz	edger	0.46394706026122
GSE135823	GSE135823_gene_exp.diff.gz	cuffdiff	0.546511449773886
GSE132081	GSE132081_KD_NI_1.txt.gz	limma	0.848895818442734
GSE135557	sheet-RNAseq_mESC_WTvsPMLKO_edgeR from GSE135557_RNAseq_mESC_WTvsPMLKO_edgeR.xlsx	edger	0.681817968497592
GSE131104	GSE131104_basal_gene_exp_diff.txt.gz	cuffdiff	0.96546475629127
GSE130683	sheet-DE_results from GSE130683_LPS_IL4_supplemental_data.xlsx	limma	0.68126921119572
GSE135667	GSE135667_deSeq2_KO_vs_WT.txt.gz	deseq2	0.768601605357546
GSE123101	GSE123101_TDG_KO_vs_WT_gene_exp_diff.txt.gz	cuffdiff	0.569952729772904
GSE134351	GSE134351_gene_exp.diff.gz	cuffdiff	0.819659915312078
GSE129683	GSE129683_DESeq2_Bif1Bif4_v_WT_greenhouse2017.csv.gz	deseq2	0.798475687261167
GSE129680	GSE129680_DESeq2_Bif1Bif4_v_WT_field2018.csv.gz	deseq2	0.776683779817147
GSE128379	GSE128379_EMM_vs_SOM.9-7-16.csv.gz	deseq2	0.227280744377485
GSE135177	sheet-Bulk_RNAseq_gene_exp from GSE135177_Table_ofBulk_RNAseq_Gene_Expression.xlsx	edger	0.576431346043628
GSE135154	GSE135154_e_vs_eD_edgeR.txt.gz	edger	0.732862750360276
GSE103069	sheet-All from GSE103069_gene_exp_final.xls.gz	cuffdiff	0.906798305679912
GSE101911	sheet-250 ppm from GSE101911_RNA-seq_results_of_DvH_CuO.xlsx	unknown	0.979181777789945
GSE131975	GSE131975_DESeq2_Chicken_vs_Casein_processed_all_sample.txt.gz	deseq2	0.619076640383855
GSE125977	sheet-sheet1 from GSE125977_microRNA_star_PM_vis_CONTROL_Wald_DESeq2.xls.gz	deseq2	0.909264430320448
GSE135047	GSE135047_EdgeR_Results.txt.gz	edger	0.425063940310703
GSE135018	sheet-Peritoneal macrophages from GSE135018_TPM_values_and_pairwise_comparisons.xlsx	deseq	0.514204531153828
GSE126248	GSE126248_p18_p24_p30-CuffDiff_results.txt.gz	cuffdiff	0.291313326295144
GSE132838	GSE132838_Chronic_Heat_Shock_DE.csv.gz	deseq2	0.475930082775719
GSE134878	sheet-CTout_v_ETout.deseq2 from GSE134878_CTout_v_ETout.deseq2.xls.gz	deseq2	0.88023095024249
GSE132725	GSE132725_Final_DE_combined_RNAseq_vs_Riboseq_wt_vs_XRN1.txt.gz	edger	0.584320440633155
GSE123976	sheet-Unfiltered from GSE123976_HF.v.NF_DESeq2.xlsx	deseq2	0.764658119378765
GSE100785	sheet-Sheet1 from GSE100785_htcounts_NormalTissue_paired_cpm.xls.gz	deseq2	0.751005913986218
GSE132835	GSE132835_DEseq2_1h.vs.0h.csv.gz	deseq2	0.413511766419807
GSE134261	GSE134261_NK_WT_B16F10_RNA_Seq.txt.gz	limma	0.637154978880661
GSE120986	GSE120986_E16.5_condition.DESeq2_results_allgenes.csv.gz	deseq2	0.654189503838331
GSE134234	sheet-TC Dim 2h vs TC Untreated from GSE134234_Oberst_GEO_RPKM_and_processed_analysis.xlsx	unknown	0.345180426731975
GSE103153	GSE103153_EG19732_EG19733_DESeq2.txt.gz	deseq2	0.739426072639965
GSE134183	GSE134183_shWdr5_symbol.txt.gz	deseq2	0.757789611985848
GSE134050	sheet-Pcz from GSE134050_FPKM_cuffdiff_data.xlsx	cuffdiff	0.355290839307531
GSE112817	GSE112817_DESeq2.BT549.siPAK4_vs_Control.csv.gz	deseq2	0.560854894857941
GSE133917	sheet-CtrlTTX v KDTTX significant from GSE133917_Grin3a_KD_RNAseq.xlsx	cuffdiff	0.538903879310344
GSE130927	sheet-. from GSE130927_Table_S3_-_FACS-RNA-seq_RIS-vs-all.xlsx	edger	0.464536983565851
GSE132299	sheet-Sheet1 from GSE132299_Results_of_sequencing.xlsx	cuffdiff	0.830023827388701
GSE87508	GSE87508_CD8_normalized.txt.gz	deseq2	0.72560702585381
GSE133818	sheet-WTvsDEL_full from GSE133818_ElementB_ctrlvsdel_RNAseq.xlsx	deseq2	0.999810761833178
GSE133817	sheet-WTvsDEL_full from GSE133817_ElementA_ctrlvsdel_RNAseq.xlsx	deseq2	0.96506541035031
GSE133810	sheet-NC_999999_transcripts.txt from GSE133810_Turicibacter_RNAseq_transcript_list.xlsx	unknown	0.858684807902261
GSE133809	GSE133809_colon.ANOVA_GFvTURI.csv.gz	deseq2	0.777137857454981
GSE128191	GSE128191_Bowen_DeSeq2_SMC_vs_NCC.txt.gz	deseq2	0.393463156535919
GSE111753	GSE111753_Bowen_Deseq2.txt.gz	deseq2	0.724228796562765
GSE133731	sheet-Stage5_Stage6_treated from GSE133731_Raw_data-Differential_Expression.xlsx	edger	0.306570811070686
GSE133677	sheet-gene.description from GSE133677_Gene_expression.xlsx	unknown	0.775874780246103
GSE126861	GSE126861_KDM2B.CXXCfl.spikenormalised_DESeq2_nucRNA.txt.gz	deseq2	0.320190428570007
GSE129784	GSE129784_Mouse_RNA_DESeq2_HetKO-vs-WT_results.csv.gz	deseq2	0.672779502727776
GSE129782	GSE129782_12Z_RNA_KD_vs_Control_DESeq2_results.csv.gz	deseq2	0.579627893752362
GSE129779	GSE129779_12Z_RNA_AP_vs_AE_DESeq2_results.csv.gz	deseq2	0.901106379922942
GSE109130	GSE109130_gene_exp.diff.gz	cuffdiff	0.752163608596482
GSE105170	GSE105170_PDS_WT_vs_KO_gene_exp.diff.gz	cuffdiff	0.189469657696294
GSE105169	GSE105169_ChrRNAseq_gene_exp.diff.gz	cuffdiff	0.556942736827853
GSE69953	GSE69953_Fetal_vs_Lamb_PRAT_prefiltered_17010genes.txt.gz	edger	0.482533168259441
GSE130805	GSE130805_DESeq_results_sh2vsCtrl.txt.gz	deseq2	0.540134969357675
GSE116538	sheet-BC_BMDM_HSSvsVR1_6h_HSS_071257 from GSE116538_BC_BMDM_HSSvsVR1_6h_HSS_071257.xlsx	deseq2	0.849230397497664
GSE133533	sheet-Sheet1 from GSE133533_Differential_Expression_Analysis_GEO.xlsx	edger	0.429444090404999
GSE125852	GSE125852_HNF4A2.tsv.gz	deseq2	0.455185287707773
GSE123669	GSE123669_HDN_vs_Naive_DEG.csv.gz	deseq2	0.298239295393843
GSE115481	GSE115481_EROEvsControl_DEGs.csv.gz	edger	0.756710210887926
GSE121956	sheet-SG_vs_BD from GSE121956_SG_vs_BD.xlsx.gz	deseq2	0.160568190806728
GSE121955	sheet-CycA_vs_GFP from GSE121955_CycA_vs_GFP.xlsx.gz	deseq2	0.23297268757137
GSE133099	GSE133099_diffExpr_diabetes-vs-obese.csv.gz	deseq2	0.99999780495619806
GSE133076	GSE133076_Processed_data.txt.gz	unknown	0.7416848190412
GSE120346	GSE120346_Differential_expression_analysis.txt.gz	clc genomics	0.406673329645351
GSE130013	GSE130013_Con_2_vs_CD137_2_3.txt.gz	unknown	0.329887020713242
GSE127802	sheet-WT-2 vs PhoPQ-4 from GSE127802_Wt_vs_delta-phoPQ.xls.gz	clc genomics	0.505262991030827
GSE124771	sheet-genes_exp_TPM_ann_all.txt from GSE124771_cDC1_vs_IL10_genes_exp_TPM_ann_all.xls.gz	deseq2	0.74871863019486
GSE117967	GSE117967_WTvsRing1KO_HFSC_logfc1.txt.gz	deseq2	0.724100915774826
GSE132958	GSE132958_normalizedCounts_farhang_humanGeneTherapy_2019.tsv.gz	deseq2	0.752668604793556
GSE132930	GSE132930_Early_Diet_cortex_8wkrun_CD.8weeks.Run.C_vs_CD.8weeks.Sed.C.txt.gz	edger	0.658836122732067
GSE132928	sheet-UA_2137_diff.txt from GSE132928_Manoharon_and_Biswas_UA159_vs_SMU_2137_diff.xlsx	cuffdiff	0.370613652270548
GSE132894	sheet-Normalized_Count_Matrix.CRY2.DE from GSE132894_CRY2KOvsWT.DEseq2.xls.gz	deseq2	0.997589469161548
GSE124392	GSE124392_DiffGenes.D16MAFBeGFP+_vs_D28MAFBeGFP+.txt.gz	deseq2	0.705810353464886
GSE132881	sheet-L_OVA_CS_12_2_vs_L_OVA_CS_40 from GSE132881_pairwise_differential_expression.xlsx	deseq2	0.700820186916014
GSE83498	sheet-Sheet2 from GSE83498_RNAseq_summary.xlsx	edger	0.403562932240481
GSE83478	GSE83478_DESeq2_mrna_untreated_alternaria_05.csv.gz	deseq2	0.301243862877281
GSE131237	sheet-DESeq2_D333A_vs_WTnew.txt from GSE131237_DESeq2_D333A_by_WT_analysis.xlsx	deseq2	0.272987140850097
GSE128263	GSE128263_Control_vs_Cd_72h.csv.gz	deseq2	0.673233185608705
GSE127550	sheet-DESeq2_m2_analysis.txt from GSE127550_DESeq2_H397A_by_WT_analysis.xlsx	deseq2	0.381512425881137
GSE100287	GSE100287_PASS4_denovo_transcripts.txt.gz	deseq	0.290931047585443
GSE104047	GSE104047_EdgeR_OMvsSE.txt.gz	edger	0.988154038480144
GSE132637	GSE132637_MS6671_edgeR_PBT2-Control.txt.gz	edger	0.567684788850132
GSE132624	GSE132624_edgeR_501mel_DMEM_1_O2_12h_relative_to_0h_QLF-test_filtered_1cpm_3rep.csv.gz	edger	0.437890818283405
GSE130284	sheet-NKINB16vsNKalone.complete (2) from GSE130284_NKINB16vsNKalone.complete.xlsx	deseq2	0.817566607864093
GSE116372	GSE116372_DE_control_vs_BclxL.csv.gz	edger	0.253850852603904
GSE115649	GSE115649_P20WT_P20M_results.csv.gz	deseq2	0.935103746694818
GSE95280	GSE95280_edgeR_IGR39_hypoxia_t12h_relative_to_t0_QLF-test_filtered_1cpm_3rep.txt.gz	edger	0.771312538727379
GSE115815	GSE115815_DESeq.csv.gz	deseq2	0.565130590079557
GSE85894	GSE85894_p53_Rag2p53vsWT.genes.tsv.gz	deseq2	0.354237514771383
GSE118928	sheet-EM-O vs ECT-O from GSE118928_EUT-O_Vs_ECT-O_Vs_EM-O.xlsx	deseq2	0.942447645814034
GSE125831	GSE125831_RNAseq_DEseq2_female_KOvsWT.tsv.gz	deseq2	0.98357917087781
GSE124658	GSE124658_MCF7-PTENshRNA_vs_NTshRNA-DEGs.txt.gz	deseq2	0.659171214348938
GSE124636	GSE124636_RNA-seq_A549_siNON-vs-siIRF2BP2_EtOH-vs-dex-vs-TNF-vs-DT.txt.gz	edger	0.418226621269029
GSE132039	GSE132039_PRMT_diffgene.txt.gz	deseq2	0.455689812140576
GSE126477	GSE126477_DESeq2_Ctrl_vs_PhenDC3_ALLp-value.xls.gz	deseq2	0.459798684401954
GSE90021	GSE90021_ssx_0351-VS-WT.txt.gz	deseq2	0.604774514146405
GSE131949	GSE131949_RNAseq_Abaumannii_LB_PF_results_with_function.tsv.gz	deseq	0.229894275169502
GSE129833	sheet-res_5um_func from GSE129833_5uM_Processed_Data.xlsx	deseq2	0.571680072064062
GSE129830	sheet-Sheet1 from GSE129830_Hypoxic_RNA_Seq_Processed.xlsx	deseq	0.320012053126798
GSE131840	GSE131840_hTERT_Infected_vs_hTERT_Uninfected.complete.txt.gz	deseq2	0.559891286908959
GSE131798	GSE131798_ScxCreERT2_IGF1_edgeR.txt.gz	edger	0.273031873897836
GSE131786	GSE131786_IGF1_TFB_edgeR.txt.gz	edger	0.393813023193408
GSE123860	GSE123860_A549_shMUC1_v_vector.deseq.csv.gz	deseq2	0.850163159258091
GSE131749	GSE131749_EF_pppGpp_vs_wt_pooled.txt.gz	cuffdiff	0.565206933697218
GSE131647	sheet-∆ids-∆idssorted from GSE131647_TippingGibbs2019.xlsx	cuffdiff	0.444023220836387
GSE130958	sheet-6.5.1_KEGG Pathway分类_WT-vs-CDG1 from GSE130958_GENE.xlsx	unknown	0.1544185558955
GSE124301	GSE124301_Expression_File-rbpl_vs_WT.txt.gz	clc genomics	0.726166331166172
GSE131345	sheet-Sheet1 from GSE131345_CD5hi_vs_CD5lo_4.xlsx	cuffdiff	0.887603901679212
GSE129944	GSE129944_Gene_Exp_Combination.diff.gz	cuffdiff	0.821064610858135
GSE127886	GSE127886_DMSO-GSK_gene.txt.gz	cuffdiff	0.999686145632983
GSE117621	sheet-Original_AllSamples_Garg_2kidat from GSE117621_LaHaye_RNAseq_GeneLevel_Results.xlsx	cuffdiff	0.987746494945646
GSE117387	sheet-All from GSE117387_DESeq2_final_14-7-2018.xls.gz	deseq2	0.803523169010032
GSE131249	sheet-Sheet1 from GSE131249_RPE1_WTvs21-3_CuffDiff_c2.xlsx	cuffdiff	0.745964705152102
GSE124789	sheet-P2 from GSE124789_Conv_v_MAP_DeSeq2.xlsx.gz	deseq2	0.90643519619189294
GSE124117	GSE124117_WT-NC_vs_WT-PTUt3.gene_exp.txt.gz	cuffdiff	0.741192187825641
GSE121675	GSE121675_Alterations_in_Gene_Expression_in_Nicotiana_tabacum_Expressing_ISPS.csv.gz	limma	0.723294773613261
GSE107249	sheet-gene_exp from GSE107249_gene_exp.xlsx	cuffdiff	0.873424994764432
GSE131035	sheet-Sheet1 from GSE131035_contrast.xlsx	deseq2	0.871149130894472
GSE127203	GSE127203_MVA_16h_vs._MOCK_16h.txt.gz	unknown	0.686358391391139
GSE112689	GSE112689_DESeq2_Stim-TRIP_On-vs-Off_gene_expression_reordered_by_adjusted_p_value.csv.gz	deseq2	0.931989191442517
GSE111824	GSE111824_genes.fpkm_tracking.diff.txt.gz	cuffdiff	0.955566798632004
GSE113773	GSE113773_gene_exp.diff.gz	cuffdiff	0.570368598147812
GSE100146	GSE100146_RESULTS.c_d.total.txt.gz	deseq2	0.869508982562445
GSE122717	sheet-Sheet1 from GSE122717_WT_cmd1_RNA_seq_FPKM_all.xlsx	edger	0.25530640190286
GSE114058	sheet-2 um vs Ctrl 1h from GSE114058_DEgenes_Copper_OT_CH.xlsx.gz	deseq2	0.929673877316246
GSE112725	GSE112725_Processed_Data_Matrix_P14.txt.gz	edger	0.734335875676243
GSE128906	GSE128906_Table_2.csv.gz	deseq2	0.941722857691148
GSE126406	GSE126406_E8_75_Isl1_KO_quanty_transcripts_diff_expr.txt.gz	deseq2	0.780111017201779
GSE126403	GSE126403_E10_5_Isl1_hypo_OFT_RV_quanty_transcripts_diff_expr.txt.gz	deseq2	0.823403608925752
GSE126401	GSE126401_Day5_CPC_Isl1_quanty_transcripts_diff_expr.txt.gz	deseq2	0.898995071096491
GSE130485	sheet-THZ1_DEG_COUNTS_FPKM.csv from GSE130485_SMB56-shSufu-THZ1_DEG_COUNTS_FPKM.xlsx	deseq2	0.312117061529094
GSE129088	sheet-daf-2_ev from GSE129088_hrde1Provisioning_GEOResults.xlsx	edger	0.951848066030568
GSE128891	GSE128891_ResultsICAM1vDPP4.csv.gz	deseq2	0.557935856513706
GSE126931	sheet-Viable_vs_Balanced from GSE126931_Differential_gene_expression.xlsx.gz	cuffdiff	0.528793273800942
GSE122554	GSE122554_cuffdiff_iron_phosphorus.diff.gz	cuffdiff	0.933251860595259
GSE113847	GSE113847_deseq2_results.txt.gz	deseq2	0.760271049771107
GSE128623	GSE128623_Table3-1_TranscriptomeMapping_LFC1.5.csv.gz	edger	0.552757689155373
GSE125903	GSE125903_Differential_Expression_Genes_DESeq2.csv.gz	deseq2	0.571207007184422
GSE80382	sheet-Sheet1 from GSE80382_Day5_CPC_Baf60c_quanty_transcripts_diff_expr.xls.xlsx	deseq2	0.553863121836228
GSE79864	GSE79864_Myc_Ribodiff.txt.gz	deseq	0.60395490646429
GSE122715	GSE122715_E14vsP24KO.txt.gz	deseq2	0.539096810764758
GSE117471	GSE117471_N2_vs_FAS58_25C_results.txt.gz	edger	0.78875885192173
GSE126708	GSE126708_Cuffdiff_gene_differential_expression_testing.tabular.txt.gz	cuffdiff	0.600160804523369
GSE130187	GSE130187_pool_vs_sc_results.txt.gz	deseq2	0.585064781573106
GSE126516	sheet-KO_DE2output - Copy from GSE126516_KO_DE2output.xlsx	deseq2	0.996589332108101
GSE124254	GSE124254_rnaSeq_DeseqResults.csv.gz	deseq2	0.645611121788278
GSE123807	GSE123807_G007MEKi-MEKi.txt.gz	deseq2	0.504130450657991
GSE125512	GSE125512_SecondSample_vs_FirstSample.all.gene.result.xls.gz	deseq	0.939345695225325
GSE80497	GSE80497_wdr12GFPmvswdr12GFP.xls.gz	edger	0.605160873362709
GSE120216	GSE120216_CBFB_KOvs_WT.csv.gz	deseq2	0.609803766813635
GSE98196	GSE98196_Sf9-vs-ASO.compare.xls.gz	unknown	0.468561076629244
GSE121410	sheet-Unfiltered from GSE121410_ALL_DESeq2.xlsx	deseq2	0.352091884834983
GSE129786	GSE129786_modA10_ON.VS.OFF-all_genes.txt.gz	edger	0.443988440196045
GSE125467	GSE125467_DESeq2_genes_diffexp_by_fc_A_37C_vs_D_48-53C.csv.gz	deseq2	0.318496312982628
GSE94680	sheet-Sheet1 from GSE94680_Lmnb1_MLE12_RNA_seq_DEseq2_diffe_expression.xlsx	deseq	0.642704230035356
GSE129764	GSE129764_modA18_C_ON.VS.OFF-all_genes.txt.gz	edger	0.564403675365177
GSE129761	GSE129761_modA15_C_ON.VS.OFF-all_genes.txt.gz	edger	0.23127621551914
GSE129619	sheet-sheet1 from GSE129619_DESeq2-data.xls.gz	deseq2	0.326007932144702
GSE97789	sheet-27Oct16_C_v_M_DE_Annotated from GSE97789_27Oct16_C_v_M_DE_Annotated.xlsx	edger	0.841368625804145
GSE129533	sheet-Sheet1 from GSE129533_processed_data.xlsx	cuffdiff	0.871618271199557
GSE129503	GSE129503_LA_KO_WT_DEseq2_Countbase_diff_CrossNormalized_genetable.txt.gz	deseq2	0.439999975487782
GSE108787	GSE108787_DIFF_EXP_TAMR_GENE.txt.gz	cuffdiff	0.302988179776137
GSE112946	GSE112946_HNF4_gene_exp_Cuffdiff_percondition.diff.gz	cuffdiff	0.647164457911482
GSE129287	sheet-Sheet2 from GSE129287_Kallisto_and_DESeq2_outputs.xlsx	deseq2	0.687643911549196
GSE129277	GSE129277_DESeq-Group_Control-vs-Group_Case.txt.gz	deseq2	0.394559172772605
GSE129190	GSE129190_Wallner_RNAseq.csv.gz	deseq2	0.557948348592199
GSE107334	GSE107334_norm_counts_DESeq2_ins_vs_con.csv.gz	deseq2	0.54550566037519
GSE129213	GSE129213_20161218_UMI_exons_raw_CC_20180717_DESeq.txt.gz	deseq2	0.823333393887379
GSE112826	GSE112826_heart_edgeR.txt.gz	edger	0.644107982009088
GSE127275	sheet-degust-23 from GSE127275_Legrand_etal_2019_ProcessedData.xlsx	limma	0.330428673675195
GSE126749	GSE126749_gene_exp.diff.gz	cuffdiff	0.546298955227653
GSE128655	sheet-Sheet1 from GSE128655_Processed_data_files.xlsx	deseq2	0.604170421100521
GSE128148	GSE128148_2019_Wray_4week_normalised_outliers_excluded.txt.gz	deseq2	0.962854571183499
GSE125332	GSE125332_rtg3_vs_WT_in_myriocin_genes.txt.gz	unknown	0.385807132733206
GSE120268	GSE120268_deseq_differential_expression_results.txt.gz	deseq2	0.743459221254715
GSE114077	GSE114077_Rrp17AID_Unt_Aux_DESeq.csv.gz	deseq2	0.531196703497724
GSE111910	GSE111910_deseq_Rasha_Day15_differentiated_CM_Hiranull_Differential_expression.deseq.res.csv.gz	deseq2	0.513169698530384
GSE102254	GSE102254_TruSeq.DESeq2_results.txt.gz	deseq2	0.412830356582874
GSE128025	sheet-Raw Counts 381 from GSE128025_RNA_seq-381-W83_Motility-Biofilm_processed_file_122021.xlsx	unknown	0.153587757924129
GSE127161	sheet-pSN+RA vs pSN+SA from GSE127161_DeNooij.diff.expr.xlsx	edger	0.770782680318989
GSE124622	GSE124622_Adriamycin_vs_Control_deseq_30164_196.txt.gz	deseq2	0.563911629987864
GSE121659	sheet-EHP_vs_BLM from GSE121659_Deseq_results.xlsx	deseq2	0.671267473136533
GSE120889	sheet-B728a-yedQ-yhjH_RNA_seq_analyze from GSE120889_B728a-yedQ-yhjH_RNA_seq_analyzed.xlsx	cuffdiff	0.734769062217113
GSE79927	GSE79927_AML_norm_edgeR.txt.gz	edger	0.823256663039273
GSE129081	GSE129081_diff_exp_deseq2_gene.txt.gz	deseq2	0.845834119542439
GSE128951	sheet-MeBP_HEK293_Aza_v_Untreated from GSE128951_Supplementary_Table_6.xlsx	deseq2	0.566854958418316
GSE107045	GSE107045_TAZ_shRNA2_vs_Control_shRNA_RPKM_Filt.txt.gz	edger	0.421279338206487
GSE116126	GSE116126_siZNF_IL1_vs_siZNF.txt.gz	deseq2	0.856876011234468
GSE114599	GSE114599_Wiehle_et_al_2018_10.transcript_summary.tsv.gz	unknown	0.710694526657851
GSE128700	GSE128700_G400_edgeR.csv.gz	edger	0.60185319372068
GSE121092	GSE121092_nanep-rnaseq-diffExp-U87.tab.gz	deseq2	0.66125129796196
GSE121304	GSE121304_DexSeq.CTL.vs.GFP_TRA.csv.gz	dexseq	0.954344292489624
GSE111828	sheet-res_12hrs_vs_0hrs from GSE111828_results_20180108_paracetamol_time_series.xlsx	deseq2	0.447256779132687
GSE118101	sheet-DRAIC_results from GSE118101_DRAIC_RNA-seq_genes.xls.gz	deseq2	0.727224032757271
GSE109040	GSE109040_DE_IC_from_DSS.csv.gz	deseq2	0.76094107521155
GSE120689	GSE120689_Diff_expressed_genes.csv.gz	deseq2	0.929703420412634
GSE124369	GSE124369_iBALT_subsets_degust_Voom_Limma.csv.gz	limma	0.31115937487859
GSE120836	sheet-DCM_over_Control_noncoding from GSE120836_RNASeq-DCM_vs_Control.xlsx.gz	edger	0.739458032659394
GSE113157	GSE113157_Subread_counts_and_DE_genes_in_GPS2_WT_LKO_liver_RNAseq.txt.gz	edger	0.379639681959272
GSE94860	GSE94860_dds.res.table.csv.gz	deseq2	0.824240070890306
GSE127726	GSE127726_DESeq2_resultsCondition_day4_day2.csv.gz	deseq2	0.79097540386342
GSE112309	GSE112309_GFP_PPWT_PPA_PPD.txt.gz	clc genomics	0.526033087620923
GSE127976	GSE127976_Control_vs_Zfhx3-CKO.anno.txt.gz	deseq	0.737395060655513
GSE127929	GSE127929_WT_vs_Mdxmtr.deseq.txt.gz	deseq2	0.379331911673995
GSE127751	GSE127751_4595_double_gene_exp.txt.gz	cuffdiff	0.940243135377084
GSE126217	sheet-Differential_expression_analysi from GSE126217_Cosmc_Glom_RNAseq_processed_readcounts.xlsx	deseq2	0.599465113690281
GSE117746	sheet-TC - TP from GSE117746_RNAseq_DESeq2_LCORNELL.xlsx	deseq2	0.0569590400085154
GSE124357	sheet-1 from GSE124357_SmDe_1.xlsx	deseq2	0.654118578790589
GSE127736	GSE127736_KDvsCTRL.Differential_analysis_results.xls.gz	deseq2	0.764990238683416
GSE111370	sheet-AS19_vs_B_vs_9A_RPKM from GSE111370_AS19_vs_B_vs_9A_rna-seq_comparison_final.xlsx	unknown	0.34769901644195
GSE124624	GSE124624_Log2_fold_changes.txt.gz	deseq2	0.47114306048429
GSE124123	sheet-results.txt from GSE124123_11844R_Treat_vs_Control_gender.xlsx	deseq2	0.728956284073615
GSE122486	GSE122486_G510_SOCS3KO_DESeq2.txt.gz	deseq2	0.512877207468671
GSE120399	GSE120399_DiffExpr_Day_25.csv.gz	deseq2	0.391034717018568
GSE109637	GSE109637_itpr_rmdup_diff_CuffDiff.txt.gz	cuffdiff	0.955099862616542
GSE100396	GSE100396_gene_exp.diff.gz	cuffdiff	0.918213326719127
GSE111329	GSE111329_tumor_Treg_gene_exp.diff.gz	cuffdiff	0.991973850612944
GSE113650	GSE113650_RNA-seq_BRCA_CellLine_CuffDiff_GEO_submit.txt.gz	cuffdiff	0.817690985208508
GSE118663	GSE118663_SFR_vs_WT_counts_normalized_relative_to_library_size.txt.gz	deseq2	0.828689517386651
GSE117961	sheet-BDNFIV from GSE117961_BDNF_dCas9VPR_targeting.xlsx	deseq2	0.596313128209368
GSE111079	sheet-p<=1; FC>=1 from GSE111079_DIFFEXPR_EXPORT319_DATASET396.xlsx	unknown	0.23127788504208
GSE104232	GSE104232_AllData_combined_GEO.txt.gz	deseq2	0.256453669313003
GSE126939	GSE126939_SHPKO_vs_WT.txt.gz	edger	0.546821645357511
GSE125603	GSE125603_experiment_A_FC.txt.gz	limma	0.935488681009966
GSE126840	GSE126840_GSCs_DE.csv.gz	edger	0.894113830134274
GSE116639	sheet-Sheet1 from GSE116639_mass_M.xlsx	deseq2	0.773595877844101
GSE126707	sheet-Sheet1 from GSE126707_GFP+ve_GFP-ve.xlsx	cuffdiff	0.568891204259924
GSE106093	GSE106093_DESeq2_6-8h_Pros.csv.gz	deseq2	0.757034328582906
GSE102116	GSE102116_gene_exp1.diff.gz	cuffdiff	0.716924405634725
GSE126585	GSE126585_AM.EV_AM.anc1_results.csv.gz	deseq2	0.784057160820096
GSE110723	GSE110723_H99_v_cdc50_results.csv.gz	deseq2	0.421215695021231
GSE97113	sheet-RNA_wt_v_ad_4m_f from GSE97113_Supplemental_file_1_genelists.xlsx	deseq2	0.865089326215366
GSE95173	GSE95173_adipocyte_ctrl_shR.diff.gz	cuffdiff	0.504022739255609
GSE122834	GSE122834_processed_data.txt.gz	deseq2	0.749638148128136
GSE116475	GSE116475_KO_v_WT.deseq.csv.gz	deseq2	0.719469986068525
GSE125578	GSE125578_20190114_Stim_Wnt.csv.gz	deseq2	0.3536757297952
GSE115828	GSE115828_DE_analysis.txt.gz	limma	0.952484594788949
GSE102243	GSE102243_gene_exp_FVP_1hr_RNAseq.diff.gz	deseq2	0.663519687678902
GSE93758	sheet-Sheet1 from GSE93758_CountData_AllGenes.xlsx	deseq2	0.191709503207976
GSE95822	sheet-DESeq2.Old-vs-Young-Comparison from GSE95822_DESeq2.Old-vs-Young-Comparison.xlsx	deseq2	0.86056402748223
GSE107415	GSE107415_F1_Males_ProcessedData.txt.gz	edger	0.778799792646588
GSE106339	sheet-GOATKvsWT without 1139 and 1120 from GSE106339_CAGRF11628_GOATKOvsWT_NoOutliers.xlsx	limma	0.913420227493942
GSE125917	GSE125917_EthanolvsControl.txt.gz	deseq2	0.934260829802915
GSE125896	sheet-Sheet1 from GSE125896_Processed_Data.xlsx	edger	0.354069788399385
GSE77874	GSE77874_wt14_5aoe14_5.txt.gz	deseq	0.710699173678234
GSE125802	GSE125802_gene_exp.diff.gz	cuffdiff	0.637451376684945
GSE125776	GSE125776_gene_exp_diff.xls.gz	cuffdiff	0.466510710658425
GSE108960	GSE108960_wt_vs_mutants.tabular.txt.gz	cuffdiff	0.51884764819862
GSE125642	GSE125642_SOX4unstrandedgene_exp.diff.gz	cuffdiff	0.4612256106426
GSE120725	GSE120725_table_zero_mM_K_vs_control.txt.gz	edger	0.308488624511658
GSE125577	GSE125577_HiBEC_Ctrl_vs_HiBEC_TGFb.diffexp.rpkm.tsv.gz	edger	0.389453788249484
GSE121214	GSE121214_Processed_data_Dlx12_mut.txt.gz	unknown	0.695852804648022
GSE115967	GSE115967_DESeq2_results_GMP_cells_Tet2KO_vs_WT.txt.gz	deseq2	0.808695937437248
GSE125303	sheet-core_table from GSE125303_RNA-abundance_values_for_ALL_samples.xlsx	unknown	0.114142146732766
GSE118004	GSE118004_Differential_Gene_expression_Analysis_results_mir210KO_vs_WT.txt.gz	deseq2	0.888073750032961
GSE125073	sheet-core_table from GSE125073_RPKM_values_for_ALL_samples.xlsx	unknown	0.19757696790498
GSE125036	GSE125036_Control_LPS_vs_Dropout_LPS_BM.htseq.edgeR.txt.gz	edger	0.968712567499774
GSE123564	GSE123564_patient_vs_healthy_Riboseq.csv.gz	deseq2	0.514007854568688
GSE121989	GSE121989_counts.48hpf_tet23DMvsWT.txt.gz	deseq2	0.925605935725256
GSE121569	GSE121569_dexseq-all.csv.gz	dexseq	0.993397780368188
GSE125017	GSE125017_edgeR.output.csv.gz	edger	0.301571886344163
GSE125011	GSE125011_RPKM_values_for_ALL_samples.txt.gz	unknown	0.162970134982607
GSE125010	GSE125010_RPKM_values_for_ALL_samples.txt.gz	unknown	0.145528578961409
GSE101496	sheet-Sheet1 from GSE101496_infla_gene_exp.xlsx	cuffdiff	0.719665013885402
GSE114531	GSE114531_untreated_vs_SNP+SHAM.txt.gz	cuffdiff	0.611040741275802
GSE124729	GSE124729_NfixKOvWT_gene_exp.diff.gz	cuffdiff	0.421160608552098
GSE119934	sheet-DE from GSE119934_mH.xlsx	deseq2	0.575317825315372
GSE124761	GSE124761_edgeR_siCTR_t12_relative_to_t0_QLF-test_filtered_1cpm_3rep.csv.gz	edger	0.472552821990759
GSE124753	GSE124753_Gene_expression_count_and_description.csv.gz	unknown	0.723065688940701
GSE115398	GSE115398_LazyTG_vs_LazyWT.txt.gz	deseq2	0.399944703580915
GSE124664	sheet-71QvsWT from GSE124664_HD_71Q_109Q_DESeq2.xls.gz	deseq2	0.905492558172754
GSE119440	GSE119440_ALL_genes-RNA_seq.txt.gz	unknown	0.700666654151123
GSE115203	GSE115203_EdgeR-WholePBMC.txt.gz	edger	0.733273796205581
GSE121607	GSE121607_limma_DEG_N1-Control_all_genes.txt.gz	limma	0.530903235035543
GSE121535	sheet-pum2rnaseq_DESeq2_results-with- from GSE121535_RNA-Seq_normalized_counts.xlsx	deseq2	0.534620371279981
GSE120499	GSE120499_BiofilmvsLiquid.complete.txt.gz	deseq2	0.227422407992115
GSE118505	GSE118505_RBM48-umu1_DESeq2_DEAnalysis.csv.gz	deseq2	0.366555978858761
GSE116364	GSE116364_IFN_gene_exp.diff.txt.gz	cuffdiff	0.219278226455765
GSE115762	GSE115762_GeneExp_cuffdiff_all.txt.gz	cuffdiff	0.504332823822029
GSE115361	sheet-all.counts.g2_vs_g1.edgeR_all from GSE115361_differentially_expressed_genes_information.xlsx.gz	edger	0.519372382297972
GSE110694	sheet-CK8.DKO_over_CK5.normal from GSE110694_DKO_Dataset1_DEG.xlsx	deseq2	0.563368913941466
GSE107705	GSE107705_sorted_MF_edgeR_2016_07_06_submitted.csv.gz	edger	0.557286924370249
GSE107228	GSE107228_dnmaml_RNA_seq.txt.gz	deseq2	0.809437510993381
GSE124504	GSE124504_Ax_foxo_vs_5905_female_muscle.csv.gz	deseq2	0.835206784969804
GSE116756	GSE116756_10033956.1KT_Glu_Exp_KT_Myr_Exp.toptags_edgeR.csv.gz	edger	0.665503155199536
GSE116610	sheet-hsp90 hsrw66 vs hsp90 from GSE116610_gene_expression_level.xlsx	cuffdiff	0.905732827969904
GSE114652	GSE114652_trim9_sham_stroke.txt.gz	deseq2	0.936583521056378
GSE111126	GSE111126_Mutt110_vs_Wtcu.txt.gz	cuffdiff	0.476309521752784
GSE108919	GSE108919_CsA_differential_expression.txt.gz	edger	0.862044543807378
GSE104609	GSE104609_ICC8261_SAM_RNAseq_RRBS_DESeq2.csv.gz	deseq2	0.566968970801656
GSE100578	GSE100578_A512P_vs_WT.txt.gz	deseq2	0.596659937941154
GSE112146	sheet-Sheet1 from GSE112146_Cuffdiff_oenocyte_translation_all_samples_annotated.xlsx.gz	cuffdiff	0.211362812663798
GSE124372	GSE124372_Galaxy341-N2-OP50-OG1RF.tabular.txt.gz	cuffdiff	0.506053649197783
GSE113553	GSE113553_insect_control_vs_treat.edgeR.txt.gz	edger	0.751081412231752
GSE111038	GSE111038_AB_vs_ABPG.txt.gz	edger	0.24463537826181
GSE108435	GSE108435_gut_vs_liver.txt.gz	deseq2	0.399452125095728
GSE98692	GSE98692_Results.csv.gz	edger	0.489778315860517
GSE124314	GSE124314_2018.03.26.uvOnly-SAonly.txt.gz	edger	0.713165741130951
GSE124304	GSE124304_ReadCounts_DeSeqRes.csv.gz	deseq2	0.585096154667809
GSE124206	sheet-For GEO from GSE124206_W83_Gal_processed_file_122018.xlsx	rockhopper	0.464421501310378
GSE120601	GSE120601_edgeR.txt.gz	edger	0.996977064622071
GSE119710	GSE119710_Chaos3MvF_gene_exp.diff.gz	cuffdiff	0.946932680178798
GSE113716	GSE113716_DESeq2_results_t4_vs_t0.txt.gz	deseq2	0.294738915087246
GSE112597	GSE112597_SKilmury_RNAseq_Processed_Data.txt.gz	rockhopper	0.992225533487025
GSE103444	sheet-Complete_geneList_rawCount_Filt from GSE103444_Complete_geneList_rawCount_Filtered_EdgeR.xlsx	edger	0.946270814998086
GSE97738	sheet-origin from GSE97738_hypothalamic_DEG.xls.gz	cuffdiff	0.437141046187933
GSE105068	GSE105068_deseq_WT_versus_KO_lung_all_genes.txt.gz	deseq2	0.979928212168809
GSE116230	GSE116230_Smad4ff_vs_Smad4iECKO.deseq.res.csv.gz	deseq2	0.596763354751607
GSE109065	GSE109065_Shoot_Cuffdiff_result.txt.gz	cuffdiff	0.472600807260452
GSE103415	sheet-res_fc_out from GSE103415_DESeq2_genes_diffexp_by_fc_wildtype_vs_knockout.xls.gz	deseq2	0.398055397145028
GSE111189	GSE111189_diff-Deseq2-R-Oil-vs-85-Oil.txt.gz	deseq2	0.534112304352459
GSE86950	sheet-Sheet1 from GSE86950_cuffdiff_WGS7_ATCC55737.xlsx	cuffdiff	0.790463909392865
GSE108454	sheet-All_genes_fold_changes_group2_v from GSE108454_All_genes_fold_changes_group2_vs_group3.xlsx	edger	0.61895866878995
GSE107997	sheet-Sheet 1 from GSE107997_AneuSeq_GEO_DESeq.xlsx	deseq2	0.420316140442183
GSE123459	sheet-CWTvsVWT_0FC from GSE123459_WTCvsWTV.xlsx	deseq2	0.577600033830246
GSE123403	GSE123403_CDK0005_PAO1_results_all.csv.gz	deseq2	0.856019121212279
GSE116963	GSE116963_TopTags_SUDHL6_GSK591_24hr.txt.gz	edger	0.617599667040728
GSE107586	GSE107586_DESeq2_analysis.txt.gz	deseq2	0.670224353207256
GSE123300	GSE123300_between_before_and_8wk.after.txt.gz	unknown	0.363642525182871
GSE110512	GSE110512_gene_exp.txt.gz	cuffdiff	0.708396614649367
GSE114927	sheet-DESeq2_RESULTS_AKvsWT from GSE114927_DESeq2_RESULTS_AKvsWT.xlsx	deseq2	0.806475570650494
GSE109461	GSE109461_expression_data.txt.gz	deseq	0.425722639131139
GSE123118	GSE123118_deseq_Y55.csv.gz	deseq2	0.495606806422897
GSE119273	GSE119273_LR73_AC_results.txt.gz	deseq2	0.711470311813153
GSE122995	sheet-CPM from GSE122995_RNA160603DE_Counts_and_Analysis.xlsx.gz	edger	0.792924047044157
GSE122992	GSE122992_DEseq_AR6-AR7-AR13-AR19_AR8-AR9-AR17-AR24_DEG_list.csv.gz	deseq	0.973276446824416
GSE122991	GSE122991_DEseq_AD5-AD64-AD38-AD24_AD2-AD10-AD26-AD50_DEG_list.csv.gz	deseq2	0.423788168487575
GSE122990	GSE122990_DEseq_ARC7-ARC10-ARC16_ARM4-ARM5-ARM6_DEG_list_1_.csv.gz	deseq	0.677947515612422
GSE122796	GSE122796_Gene_Levels.txt.gz	unknown	0.765492348218272
GSE122791	sheet-DEseq_Samples27-28 over 25-26 from GSE122791_TableS4_DEseq_GFP_vs_KLF4.xlsx.gz	deseq2	0.756959045583401
GSE89700	sheet-EdgeR_Results from GSE89700_DE.MCF7_T47D.comparison.xls.gz	edger	0.609735129005244
GSE122751	GSE122751_Partek_U_24h_vs_C7_24h_Gene_Diff.txt.gz	partek	0.67686940923946
GSE114528	GSE114528_differential_exp_EVP_TA.tsv.gz	deseq2	0.73962349014416
GSE122679	sheet-Sheet1 from GSE122679_cufflinks_HNPC_v_GBM_comparison.xlsx	cuffdiff	0.422495199046749
GSE122483	GSE122483_ren_gene.description.txt.gz	unknown	0.467053438305274
GSE122470	GSE122470_foxo_vs_5905_female_head.csv.gz	deseq2	0.732124471103525
GSE122459	sheet-DESeq2 analysis from GSE122459_normalized_genes_all_samples.xlsx.gz	deseq2	0.674995132511275
GSE116419	sheet-DE table from GSE116419_salivary_capd3-wt.xls.gz	edger	0.938536320331542
GSE115266	GSE115266_Horvath01_DESeq2_Differential_Gene_Expression.csv.gz	deseq2	0.3854092092147
GSE122349	GSE122349_res.genes.fat.csv.gz	deseq	0.876112977771367
GSE120063	GSE120063_MA9LC_C1BKOvsWT_RNAseq_EdgeR.txt.gz	edger	0.511265940456602
GSE122405	GSE122405_hm_deseq.csv.gz	deseq	0.524879713301402
GSE114336	sheet-050418_deseq_RPKM from GSE114336_Merkel_Keratinocytes_DEseq_RPKM.xlsx	deseq2	0.422760192942805
GSE106736	GSE106736_ARIGU-EUCGR_edgeR.tsv.gz	edger	0.859352293302272
GSE122193	GSE122193_hUCMSC_mock-hUCMSC_MR766_48hpi.genes.xls.gz	edger	0.95146864001221
GSE118915	GSE118915_Ovol2_MutantvsControl_Processed.txt.gz	cuffdiff	0.924196744983893
GSE105789	GSE105789_F4-80negvsCD301bMphage_isoform.txt.gz	cuffdiff	0.620310890970597
GSE105788	GSE105788_WBvsNW_AP_isoform.txt.gz	cuffdiff	0.608234224660805
GSE121717	GSE121717_ExpressionArray_shSOX10_LN229_CRISPRi_limma_results_table.txt.gz	limma	0.385040359889833
GSE118414	GSE118414_cph2_genes.txt.gz	deseq2	0.565481295301388
GSE122065	sheet-MS2RsaImut4vsMS2contr.comp-anno from GSE122065_Deseq2_MS2_all_samples.xlsx	deseq2	0.68064488856721
GSE122064	sheet-total Comp-Wt from GSE122064_Deseq2_totRNA_DRsaI.xlsx	deseq2	0.732192412730259
GSE115498	GSE115498_cuffdiff_2mmTassel_FPKMvalues.txt.gz	cuffdiff	0.955400170477211
GSE106560	GSE106560_B_LN95_1nM.deseq.shARfl.csv.gz	deseq2	0.587369278688284
GSE121834	GSE121834_C_9.1.VS.9.0-all_genes.txt.gz	edger	0.232844678031447
GSE121833	GSE121833_C_5.5.VS.5.0-all_genes.txt.gz	edger	0.341461088267091
GSE121832	GSE121832_C_4.4.VS.4.0-all_genes.txt.gz	edger	0.255779205508725
GSE121428	GSE121428_RNA-seq_del0.4Mbd11hNCCh_vs_WTd11hNCC.txt.gz	unknown	0.418178571639041
GSE118217	sheet-KO_AN_vs_WT_AW.txt from GSE118217_AN_vs_AW.xlsx.gz	deseq2	0.784951872428409
GSE110493	sheet-Hoja1 from GSE110493_Processed_data_OtB1788_to_OtB1791.xlsx	edger	0.490382252514909
GSE97435	GSE97435_JURKAT_DMSO_vs_USP7i9.htseq.edgeR.txt.gz	edger	0.690095234830109
GSE120602	GSE120602_plusCipro.vs.minusCipro.txt.gz	deseq	0.698112321417301
GSE118334	GSE118334_Wnt11_WK_RNAseq_DiffExp.txt.gz	unknown	0.681665312266591
GSE74554	GSE74554_Diff_All_genes_A30_C30.csv.gz	deseq2	0.379618594649496
GSE118371	GSE118371_gene_exp_ColxCol_endosperm_ColxCvi_endosperm.txt.gz	cuffdiff	0.679684346054758
GSE115554	sheet-2x150 @ FDR=0.01 from GSE115554_RNAseq_Genediff_pilot.xlsx	cuffdiff	0.300942549322303
GSE109540	GSE109540_RNAseq.csv.gz	deseq2	0.775246895972606
GSE118490	sheet-HCT116_results_raw_noNA from GSE118490_HCT116_DE_Results.xlsx	deseq2	0.296163947104457
GSE117264	GSE117264_KOPTK.All.Gene.RPKM.txt.gz	edger	0.363010322329986
GSE118232	GSE118232_BP_allgenes_d1vs0_DEseq_binom_naomit.txt.gz	deseq	0.594812630844482
GSE111906	GSE111906_DE_Results.tsv.gz	limma	0.0804207507952191
GSE100892	GSE100892_Rovira2017_RNAseq_DEGs.csv.gz	deseq2	0.890603654574752
GSE121278	sheet-deSeq2_8W_vs_6W.txt from GSE121278_DeSeq2_Processed_Data.xlsx	deseq2	0.976013086831228
GSE121222	GSE121222_Colvs35SARF18-OE-2.GeneDiffExp.txt.gz	unknown	0.586737495743149
GSE121173	GSE121173_gene_exp.diff.txt.gz	cuffdiff	0.830400575848724
GSE104872	sheet-2h_all_genes from GSE104872_Papachristou_et.al_mRNAseq_result_file.xlsx.gz	deseq2	0.786871012142142
GSE113085	GSE113085_gene_exp.diff.gz	cuffdiff	0.219278226455765
GSE120996	sheet-raw data from GSE120996_fold-change.xlsx	edger	0.398668420621503
GSE120954	sheet-gene_exp.diff from GSE120954_NH7_8_vs_NH5_6_diff_exp.xlsx	cuffdiff	0.417937163645051
GSE113404	sheet-results_Mat2_OE_wt from GSE113404_DESeq2_results_Mat2_OE_wt.xlsx	deseq2	0.587360011279694
GSE120844	GSE120844_DEG_IFNG_POMIFNG.txt.gz	cuffdiff	0.903955218120941
GSE106371	GSE106371_SupplementalTableS1_counts.txt.gz	deseq2	0.590701679229395
GSE109740	GSE109740_iDF_mH2A2GFP_6h_over_0h_gene_exp.diff.gz	cuffdiff	0.733098310664485
GSE118796	GSE118796_differential_expression_DESeq2.MDSC_over_MONO.gene.ensembl.count.csv.gz	deseq2	0.438794420322149
GSE120712	GSE120712_WT1_LTP_90min.txt.gz	cuffdiff	0.830800092136312
GSE119333	GSE119333_BSGX001-vs-BSGX001_thi2.DESeq.diff.txt.gz	deseq2	0.361325431271037
GSE116916	GSE116916_Processed_data_Wareham2.txt.gz	deseq2	0.854256637680941
GSE116915	GSE116915_Microbead_vs_control_raw_data_RNAseq_mouse.define_DESeq2.txt.gz	deseq2	0.598743730936546
GSE115102	sheet-p53KO_and_p53_Cry_TKO_OKs from GSE115102_RNAseq_p53KO_vs_p53CryKO_UV_CuffDiff.xlsx	cuffdiff	0.280059169731982
GSE108749	GSE108749_DMSO-vs-129_results.csv.gz	cuffdiff	0.68677320373034
GSE112938	sheet-PRMT1-WT vs. PRMT1-CKO from GSE112938_PRMT1-WT_vs_PRMT1-CKO.xlsx	clc genomics	0.488494705368859
GSE114363	GSE114363_gene_exp.diff.txt.gz	cuffdiff	0.769234586908621
GSE115950	GSE115950_DESeq2_genes_diffexp_by_fc_Migr_mLN_SPF_vs_Migr_pLN_SPF.csv.gz	deseq2	0.504210093557291
GSE79435	GSE79435_DESeq2_genes_diffexp_by_fc_pLN-GF_vs_pLN-SPF.csv.gz	deseq2	0.887925372871027
GSE114955	sheet-IverNoFood1hrvs.NoIverNoFood1hr from GSE114955_IvermectinFoodNoFood1hr24hr.xlsx	edger	0.259303950915011
GSE102780	sheet-ShortRNA.hFASLvsPenti.htseq.edg from GSE102780_SmallRNA.CD95L.50hrs.HeyA8.xlsx	edger	0.519717702846017
GSE102779	sheet-smRNA.droshaKO.50hrs.FasVsVec.h from GSE102779_SmallRNA_CD95L.50hrs.Drosha_ko.xlsx	edger	0.978354907779109
GSE97469	GSE97469_HEPG2_EV_versus_shRNA.csv.gz	deseq2	0.782108636255299
GSE120053	GSE120053_DEseq.and.EdgeR.All_8578NA_15M_8831AF_15M.annoSub.csv.gz	deseq	0.706612748732263
GSE97352	GSE97352_RNAseq.clone2.result.in_dasatinib-resistant_for_GEO.txt.gz	deseq2	0.362915853004924
GSE82167	sheet-rsr-vs-rsr+MMC from GSE82167_rsr-vs-rsr+MMC.xlsx	cuffdiff	0.716663019314075
GSE111792	GSE111792_cuffdiff_seedlingB73_FPKMvalues.txt.gz	cuffdiff	0.859832935409273
GSE116329	GSE116329_Mettl16_in_vitro_meth_table.csv.gz	deseq2	0.634917930349555
GSE103729	GSE103729_mRNA.txt.gz	edger	0.339422059641302
GSE119754	GSE119754_condition_res_ct_rv-mct_rv.csv.gz	edger	0.583192993602826
GSE111379	GSE111379_both34a.vs.controls.star.edgeR.txt.gz	edger	0.158693157342009
GSE108676	GSE108676_Monkey_gene_exp.diff.gz	cuffdiff	0.350332287842587
GSE119622	sheet-Shigella vs. Shigella + for... from GSE119622_shigella_formate_comparrison.xlsx	clc genomics	0.875253489930677
GSE109850	GSE109850_DifferentialAnalysis.txt.gz	cuffdiff	0.48317591753215
GSE101567	GSE101567_Col_vs_Col+INA.Gene.rpkm.txt.gz	unknown	0.288079244929006
GSE119549	sheet-control_6hr_all from GSE119549_control_6hr_all.xls.gz	deseq2	0.682469151047094
GSE119547	GSE119547_mEC_Control_vs_mEC_Stretch.diffexp.rpkm.tsv.gz	edger	0.37132648798205
GSE103537	GSE103537_CD4low_GSE71645_diff.txt.gz	deseq2	0.195233280947857
GSE103510	GSE103510_MV4_DMSO_A_vs_MV4_AC4_130.id.csv.gz	deseq2	0.39877202227153
GSE115789	GSE115789_Gene_expression_Cuffdiff.txt.gz	cuffdiff	0.611066581573875
GSE112950	GSE112950_Group1_DESEq2_WT-D_vs_WT-L.tsv.gz	deseq2	0.259638262754227
GSE114987	GSE114987_gene.txt.gz	cuffdiff	0.876149399593978
GSE119106	GSE119106_dthrB1-dthrB0.txt.gz	deseq2	0.419856309944723
GSE119025	GSE119025_BSAVSFHR1_Gene_differential_expression.txt.gz	ballgown	0.441217414564227
GSE118918	GSE118918_FACS-RNAseq_DESeq_result.txt.gz	deseq2	0.806749464234195
GSE117032	GSE117032_H33BKI_WT_NPC_vs_FIDD8_NPC_gene_exp_diff.txt.gz	cuffdiff	0.525065662593209
GSE112367	GSE112367_n2.adr2.ip.input.deseq.txt.gz	deseq2	0.763437103374427
GSE118772	GSE118772_NT_vs_U2.deseq.res.csv.gz	deseq2	0.762061420796258
GSE111227	GSE111227_TruSeq.DESeq2_results.txt.gz	deseq2	0.524486257114747
GSE111012	GSE111012_450_vs_Phi80.txt.gz	deseq2	0.668040714713391
GSE118656	GSE118656_schulman_kla_v_veh_interaction_results-genelist_2_.csv.gz	deseq2	0.956721198908036
GSE118369	GSE118369_snR4_Mutant_Glucose_vs_BY_Control_Glucose.deseq2.res.tab.gz	deseq2	0.693024615943057
GSE118592	GSE118592_day10_results.txt.gz	deseq2	0.909762396756367
GSE103264	GSE103264_edgeR_analysis_GEOformat.txt.gz	edger	0.588055970896498
GSE115811	GSE115811_WT_InjvsWT_C.txt.gz	edger	0.467162045847098
GSE113324	sheet-Comparison5-genes from GSE113324_DJ_Genes_summary.xls.gz	edger	0.183643478363267
GSE110163	GSE110163_Smad23DKO_EpiLC_DESeq.Result.Table_FULL.DEDUP.txt.gz	deseq2	0.659411980156357
GSE118326	GSE118326_lymphocytes_WT_vs_leukemia_WT.htseq.edgeR.txt.gz	edger	0.460878398474614
GSE118423	GSE118423_alc.csv.gz	deseq2	0.758375983371297
GSE107434	GSE107434_RNASeq-mice-CTX-6week_cuffdiff_KOvsWT_genes.txt.gz	cuffdiff	0.652751160717415
GSE106947	GSE106947_hyperedited_sites_annotation.txt.gz	edger	0.725556316368059
GSE102713	GSE102713_BPC-bpcBAresponse.edgeR_de_total.txt.gz	edger	0.611287181986893
GSE116815	GSE116815_DESeq2_DPlike_ASL.txt.gz	deseq2	0.476708606284335
GSE117978	GSE117978_groupBvsgroupA.complete.txt.gz	deseq2	0.927820530814301
GSE109976	GSE109976_DESeq2_1.12.4.FIBvsVCTB.txt.gz	deseq2	0.368564552381905
GSE116462	GSE116462_Lncenc1_KD_deseq_table.txt.gz	deseq2	0.974620008072202
GSE116458	GSE116458_nESCs_EpiLSCs_desep_table.txt.gz	deseq2	0.851996397599954
GSE107306	GSE107306_DeSeq2_Glucose-T1_vs_Glucose-T2.csv.gz	deseq2	0.117484850166807
GSE98941	GSE98941_NvsT.csv.gz	deseq2	0.908592386978735
GSE91388	GSE91388_DESeq2_output.txt.gz	deseq2	0.45777024326148
GSE103361	GSE103361_RNA_edgeR_output.txt.gz	edger	0.812751556753563
GSE98343	GSE98343_CB1.2_Mtf2.Sh7_gene_exp.diff.gz	cuffdiff	0.216513129247721
GSE114917	GSE114917_High_vs_Low_LP4_removed_all_genes.tsv.gz	deseq2	0.364279090026818
GSE102003	GSE102003_Control_v_BMS-21_1h.csv.gz	deseq2	0.963889466525134
GSE117710	sheet-SickVsHealthy from GSE117710_CAGRF11906_SickVsHealthy.xlsx	limma	0.969256252179282
GSE113500	sheet-CtlStarvedvsLTDauerStarved from GSE113500_DauerF3_FedStarved_results.xlsx	edger	0.999999618166908
GSE72286	GSE72286_560I_Ter119+-gene_exp.diff.gz	cuffdiff	0.535488519625209
GSE117610	GSE117610_PC9_parental_vs_DTC.csv.gz	deseq2	0.754036739990108
GSE101877	GSE101877_MOC_allgenes_edgeR.txt.gz	edger	0.916038210331698
GSE117433	GSE117433_37flow_v_37static.RNAseqgene_exp.diff.gz	cuffdiff	0.648271540619641
GSE108392	sheet-Results from GSE108392_Mira_RNA_DESeq_results_comparison.xlsx	deseq2	0.852970392075008
GSE117229	GSE117229_Galaxy247-_Cuffdiff_on_data_212__data_203__and_others_gene_differential_expression_testing_.txt.gz	cuffdiff	0.471559545379053
GSE107578	GSE107578_gene_exp.diff.gz	cuffdiff	0.899034068849787
GSE114998	sheet-Sheet1 from GSE114998_Spreadsheet1_CT_Repbase.xlsx	deseq	0.990863343482962
GSE114463	GSE114463_DESeq2_genes_diffexp_by_fc_N2_60_vs_O2_60.csv.gz	deseq2	0.520791557871407
GSE101458	sheet-Sheet1 from GSE101458_Lnc23_WT_KO_normalizedExpression.xlsx	deseq2	0.930637427262379
GSE116977	GSE116977_comp3_CMV_primary_v_CGRP_all_data_corrected_no_sva_top_hits.txt.gz	limma	0.327956565763164
GSE116866	GSE116866_murine_3group_normalized_matrix.csv.gz	deseq2	0.596531651642632
GSE116865	GSE116865_human_normalized_matrix.csv.gz	deseq2	0.62963489806071
GSE116776	GSE116776_KO_vs_WT.txt.gz	deseq2	0.565095657377204
GSE102595	sheet-Expression_DESEQ3rep2cond from GSE102595_SupplementalTable_Expression_and_SplicingChanges.xlsx	deseq	0.280317273217299
GSE106943	sheet-Sheet1 from GSE106943_RNAseq.xlsx	unknown	0.320610560686887
GSE103776	GSE103776_gene_exp_ABI.diff.gz	cuffdiff	0.292768564644173
GSE116587	sheet-RffG_gene_exp from GSE116587_Littleetal_RNASEQ.xlsx	cuffdiff	0.788801821656662
GSE115606	GSE115606_piRNA.txt.gz	deseq2	0.704096928053563
GSE84699	GSE84699_RNAseq_cpx_vs_dmso_DESeq2.txt.gz	deseq2	0.400791146159395
GSE114538	GSE114538_Seb1-1_vs_WT_RNA-seq.csv.gz	deseq2	0.966024638104677
GSE104366	GSE104366_FoldChange.csv.gz	edger	0.233164119689453
GSE113485	GSE113485_RWPE1_EMPTY_ERG_ERGshELF1.diff.gz	cuffdiff	0.436571659250777
GSE79776	GSE79776_Veh_V_EGF_DESeq_Results.txt.gz	deseq2	0.3319193460297
GSE116366	sheet-G_vs_D.known.DESeq2.anno from GSE116366_H_vs_L.known.DESeq2.anno.xlsx	deseq2	0.689416368288984
GSE109111	GSE109111_NTC-KD_EdgeR.txt.gz	edger	0.959131543946784
GSE104049	sheet-Sheet1 from GSE104049_DESeq2.GMC90mvsNB90m.xlsx	deseq2	0.59511774870571
GSE101465	sheet-All genes from GSE101465_DAH_vs_OR.xls.gz	deseq2	0.512361454380665
GSE99401	sheet-Sheet1 from GSE99401_GEO_Bonetti_CommaDB_raw_reads.xlsx	deseq2	0.289314352742492
GSE101883	GSE101883_DESq2_DGE.csv.gz	deseq2	0.870060602920985
GSE106488	GSE106488_gene_exp.diff.gz	cuffdiff	0.877334622224635
GSE99490	GSE99490_gene_exp.diff.gz	cuffdiff	0.774663167399646
GSE100355	GSE100355_Diff_mcPC_VSMC.txt.gz	deseq2	0.246718061869033
GSE79676	GSE79676_gene_exp.diff.gz	cuffdiff	0.721910374321271
GSE104976	sheet-rRNA_rem_trim_rmdup from GSE104976_SVI_SRSF2_RNAseq_LinNeg_cKitPos_eYFPPos_differential_expression_supplementary.xlsx	unknown	0.861922042534309
GSE106456	GSE106456_Supplemental_table_2.txt.gz	deseq2	0.457615800234043
GSE113333	GSE113333_Typhi_gene_exp.diff.gz	cuffdiff	0.496469052465194
GSE107060	GSE107060_Tsc2_wt_Deseq2.txt.gz	deseq2	0.681834146869194
GSE99211	GSE99211_AnZwijsen_Solid-20180116-diffexpr-results-KO.SetBvsKO.SetA.csv.gz	deseq2	0.733980472382775
GSE115740	sheet-White_2_V_green_2 from GSE115740_GW.fpkm.xlsx	cuffdiff	0.522667795749814
GSE109754	GSE109754_gene_exp.diff.gz	cuffdiff	0.997722307144184
GSE109753	GSE109753_gene_exp.diff.gz	cuffdiff	0.931701037691536
GSE104103	GSE104103_DESeq_table_14-01-14.txt.gz	deseq	0.933967200647484
GSE97795	GSE97795_gene_exp.diff.gz	cuffdiff	0.915788753652752
GSE109806	GSE109806_MockVsRalt_gene_exp.diff.gz	cuffdiff	0.92349397147876
GSE90906	GSE90906_RNAseq.limma.NPC-WT.tab.gz	limma	0.0925414260366944
GSE115371	GSE115371_0hv1N.txt.gz	cuffdiff	0.698603103925255
GSE114814	sheet-KOD_F_1_vs_WT_All from GSE114814_KOD_F_1_vs_WT_All.xlsx	unknown	0.683134556462244
GSE115474	sheet-Untreated_Control_vs_Treatment. from GSE115474_Untreated_Control_vs_Treatment.genesTABULATED.xls.gz	deseq2	0.998977586262164
GSE108469	GSE108469_HepG2_SB_DE.txt.gz	edger	0.212012259352736
GSE104094	GSE104094_RNAseq-control-VS-HTLtreatment.GeneDiffExp.txt.gz	unknown	0.283380751750811
GSE109582	GSE109582_cuffdiff_101817_gene_exp.csv.gz	cuffdiff	0.247172802163813
GSE102118	GSE102118_C2D8_vs_C1D1.DESeq2_Results.tsv.gz	deseq2	0.749786137361875
GSE108621	GSE108621_DMSO_vs_TSZ_Nec-1s_DESeq.csv.gz	deseq	0.863597013077116
GSE114850	GSE114850_gencode.v19_GENES_counts_GFP-VS-TMPRSS11B.glmLRT.txt.gz	edger	0.572453619733156
GSE102300	GSE102300_diffexpr-results.csv.gz	deseq2	0.536710870238883
GSE100082	GSE100082_group_Flx_TNFa_vs_Flx_Ctl_DEG.txt.gz	edger	0.811728672209656
GSE113979	GSE113979_DESeq2.txt.gz	deseq2	0.768498456716347
GSE109539	sheet-D1.df from GSE109539_LE_cpm.xlsx	edger	0.557543808281148
GSE104152	GSE104152_iTreg_vs_Th0.txt.gz	edger	0.436768906327127
GSE99675	GSE99675_LN-PDR2-PD_vs_LN-WT-PD.txt.gz	deseq2	0.358729442377661
GSE99522	GSE99522_gene_exp.diff.gz	cuffdiff	0.771381134482296
GSE102947	GSE102947_DESeq2.DEG.shRNA2.RCHACV.txt.gz	deseq2	0.917568150183176
GSE101577	sheet-Sheet1 from GSE101577_DESeq2.MYC-OEvsCTRL.xlsx	deseq2	0.490329551744681
GSE85653	GSE85653_gene_exp.diff.gz	cuffdiff	0.54494664399371
GSE107564	GSE107564_control.vs.shIMP_75_treated.txt.gz	cuffdiff	0.742453805732905
GSE114941	sheet-DeSeq2 from GSE114941_DEseq2.xlsx	deseq2	0.352587869431118
GSE114702	sheet-GFp-GFsi from GSE114702_Processed_data_file_2_-_DESeq2_results.xlsx	deseq2	0.698177288068374
GSE110521	GSE110521_DESeq2_output_REN_SETD2_6880.txt.gz	deseq2	0.565622566517283
GSE108993	sheet-Gene expression from GSE108993_Gene_Expression.xlsx.gz	edger	0.518682662854543
GSE114516	sheet-data2 from GSE114516_processed.xlsx.gz	unknown	0.70832629505149
GSE110327	GSE110327_differential_expression.txt.gz	deseq2	0.953318056232424
GSE101342	GSE101342_All_Genes_LincDUSP_V703_cells_DESeq2.csv.gz	deseq2	0.596871795420561
GSE100829	sheet-Sheet1 from GSE100829_N2_HPL2_J2IP_DESeqResults.xlsx	deseq	0.334702781419774
GSE93386	GSE93386_CART_AML_results.txt.gz	edger	0.749393877784604
GSE100954	GSE100954_WTvsDKO13_gene_exp.diff.gz	cuffdiff	0.674869961143075
GSE98060	GSE98060_Diff_regulated_genes.txt.gz	edger	0.265559005141751
GSE108347	GSE108347_gene_exp.diff.gz	unknown	0.863496598049961
GSE107199	sheet-polyIC vs. WT_ctrl_all from GSE107199_polyIC_vs._WT_ctrl_all.xlsx.gz	clc genomics	0.730902346927951
GSE107064	sheet-ProcessedData from GSE107064_DESeq2_Results_TPM_AbundanceValues.xlsx	deseq2	0.96718177478987
GSE114346	GSE114346_LEH_differential_expression_analysis_table.csv.gz	deseq2	0.884785447019746
GSE113053	sheet-all_genes from GSE113053_deseq.HSC.bfx338.xls.gz	deseq2	0.481188704132146
GSE113794	GSE113794_iPSC_DEG.csv.gz	unknown	0.457651070886241
GSE112903	sheet-Sheet1 from GSE112903_Table_S8_FDC.xlsx	deseq2	0.339488134255875
GSE100421	sheet-gene_exp.diff from GSE100421_E8.5vsE10.5_Cuffdiff_gene_exp.xlsx	cuffdiff	0.543134895798619
GSE111630	sheet-flgRNA from GSE111630_flg_RNAs.xlsx	edger	0.47212856642609
GSE109322	GSE109322_gene_exp.diff.gz	cuffdiff	0.38255080727391
GSE99598	GSE99598_hp_rna.csv.gz	deseq2	0.730960852959953
GSE104187	GSE104187_Sham_MI_1D_DESeq2_result.txt.gz	deseq2	0.564230784335401
GSE107123	sheet-b. R88A from GSE107123_STable1_RbpAMutants_all_genes.xlsx	deseq2	0.672442769867252
GSE101788	GSE101788_gene_exp.diff.gz	cuffdiff	0.35904123794549
GSE88735	GSE88735_genes.edgeR_results.txt.gz	edger	0.765593892064922
GSE113519	GSE113519_condition.DESeq2_results_allgenes.csv.gz	deseq2	0.287788502184513
GSE110434	GSE110434_iPSC_OB_and_iPSC.txt.gz	deseq2	0.311626596746924
GSE109006	GSE109006_AM_Gore_Oct2016_RNAseq.txt.gz	deseq2	0.791747264937776
GSE108898	GSE108898_deseq2_analysis_cml39_vs_wt.txt.gz	deseq2	0.661478394367998
GSE106390	sheet-All from GSE106390_gene_exp2.xls.gz	cuffdiff	0.367385084557535
GSE102369	GSE102369_deseq_differential_expression_results.txt.gz	deseq2	0.481487221644997
GSE99803	sheet-sheet1 from GSE99803_Fundc1-MKO_VS_WT_fpkm_gene_exp.xlsx	cuffdiff	0.94344207168052
GSE113648	sheet-RNAseq from GSE113648_RNAseq_HGPS_cell_lines_vs_control.xlsx	cuffdiff	0.892696944319934
GSE108864	GSE108864_Pkd1_Pkd2_summary.csv.gz	edger	0.778330430375078
GSE113707	GSE113707_WT_vs_Mut.txt.gz	edger	0.648979649803919
GSE112878	sheet-TosR-Emp_expression_noEBG_Annot from GSE112878_TosR-Emp_expression_Annot.xls.gz	edger	0.840335201348296
GSE113683	GSE113683_DESeq2_res_Ax35_10x_vs._WT.csv.gz	deseq2	0.831625480384206
GSE110374	GSE110374_Complete_genelist_wtPD_vs_input.csv.gz	edger	0.595149706551066
GSE104906	GSE104906_Differentially_expressed_genes_females_3wks.txt.gz	deseq2	0.635518709217703
GSE113240	GSE113240_eworo_vs_OreR_gene_exp_diff_Cuffdiff.txt.gz	cuffdiff	0.890245631394964
GSE107369	GSE107369_lncRNA_FPKM.txt.gz	edger	0.777762174426933
GSE103400	GSE103400_HNC3-_vs_+.txt.gz	deseq	0.752648139756494
GSE113032	GSE113032_shCont_vs_shJMJD3.txt.gz	edger	0.576694729550558
GSE108872	GSE108872_ControlandsiTet1and2_RPKM.txt.gz	unknown	0.391871833132408
GSE109083	sheet-NPC1-WT_PBSvsNPC1-WT from GSE109083_Cougnouxa_DEG.xlsx	deseq2	0.872795654530059
GSE104604	sheet-EIF5A_results from GSE104604_EIF5A_RNA-seq_genes.xls.gz	deseq2	0.685196427596657
GSE111322	GSE111322_group_miR_150_Differential_Expression.txt.gz	limma	0.372231119015695
GSE100449	GSE100449_gene_exp.diff.gz	cuffdiff	0.769341619455389
GSE96722	sheet-Celine_F1N-hippocampus_2015_gen from GSE96722_F1N-hippocampus_cuffdiff.xls.gz	cuffdiff	0.930903540369935
GSE105406	GSE105406_DE_ResALL_PTCD1_control.csv.gz	deseq2	0.47687550795011
GSE104599	GSE104599_7H9vsPBS_low-read-rm.csv.gz	deseq2	0.738657563373927
GSE97357	GSE97357_SK36-treated-vs-Untreated-SK36.txt.gz	unknown	0.233287308430527
GSE112499	GSE112499_Nav1.8_Tsc2_DESeq2.csv.gz	deseq2	0.496277220117197
GSE112092	GSE112092_GlutiPenRNAseqforGEO.txt.gz	rockhopper	0.135366296199244
GSE97218	GSE97218_SK36-treated-vs-Untreated-SK36.txt.gz	rockhopper	0.181853668846818
GSE112354	GSE112354_PAK_AR2A-VS-s1_9A.GeneDiffExp.txt.gz	unknown	0.270533582491245
GSE99086	GSE99086_Differential_Expression_WT_LN_Treg_vs_WT_Skin_Treg_5_7_17.txt.gz	deseq2	0.276914079868323
GSE67559	GSE67559_A0-vs-A1_diff.txt.gz	unknown	0.539584440003833
GSE112080	sheet-4-26-16 weep v std NORM BY ... from GSE112080_Processed_data_std_vs_weeping_RNAseq_DEGs.xls.gz	clc genomics	0.812586733828794
GSE98400	GSE98400_PcGDKO.TAM_vs_GSE98400_RING1Bfl.UNT.DESeq.Result.Table.txt.gz	deseq2	0.199645291167756
GSE95180	GSE95180_Cotrol_vs_Ni_3Days.csv.gz	deseq2	0.581041616127441
GSE110736	sheet-GeneExpression from GSE110736_Analysis.xlsx	edger	0.30730596208386
GSE104234	sheet-Sheet1 from GSE104234_Processed_Filtered_StatsTest.xlsx	deseq2	0.578001798711466
GSE101424	GSE101424_pleb-VS-pYthA.GeneDiffExp.xls.gz	unknown	0.116910489638351
GSE89885	GSE89885_frm_gene_exp.diff.txt.gz	cuffdiff	0.539009272415534
GSE105128	GSE105128_result.txt.gz	deseq2	0.827717863048643
GSE93614	GSE93614_Air_Eth_Results.txt.gz	deseq2	0.685013039245206
GSE111538	sheet-Sheet1 from GSE111538_Adipo_Yes_vs_Adipo_No.DESeq2_Results.xlsx.gz	deseq2	0.959744828615582
GSE68419	GSE68419_IBD_NLRX1_DSS_RPKMexpression.txt.gz	unknown	0.593096683949018
GSE78931	sheet-pberghei_T24_infected_vs_sporoz from GSE78931_dual_RNAseq_abundance_DEG.xlsx	deseq2	0.133961141906482
GSE111305	sheet-SGI_vs_Control.DESeq2_Results from GSE111305_SGI_vs_Control.DESeq2_Results.xlsx	deseq2	0.942875132467821
GSE101821	GSE101821_QUANTseq_MV-4-11-B_NA_Flavopiridol_2.5mgkg_2h_NA_NA_NA_NA_J5696-J5755-J5809-J5863-J5714-J5746-J5800_dge.tsv.gz	deseq2	0.725136444662511
GSE108732	GSE108732_DEseq2-NF.csv.gz	deseq2	0.840618280314003
GSE99480	GSE99480_ABC_WT_DKO_09_04_2017.csv.gz	edger	0.832165675856565
GSE111221	GSE111221_BBCdiffGE.txt.gz	cuffdiff	0.36781097290086
GSE111193	GSE111193_DESeq2_MutAtc_vs_MutNoAtc_v2.csv.gz	deseq2	0.359796637525774
GSE109177	GSE109177_WT_neurons_PR50_vs_GFP_resultsOrderedDF.csv.gz	deseq2	0.888785479275451
GSE103068	GSE103068_BI00894999_1nM_Volasertib_20nM_vs_DMSO_4h_dge.tsv.gz	deseq	0.385336756397613
GSE109472	GSE109472_gene_exp.diff.gz	cuffdiff	0.587988039113853
GSE107488	GSE107488_all_genes_fold_changes_lung_iav_vs_mock.txt.gz	edger	0.575903538605197
GSE98888	sheet-Sheet1 from GSE98888_DESeq2data.xlsx	deseq2	0.883613932245036
GSE95243	GSE95243_Sareen-HT-2017_data_for_GEO_-_Raw_read_counts.csv.gz	deseq2	0.33431964573525
GSE66467	GSE66467_all.GeneDiffExp.xls.gz	deseq	0.42767740972967
GSE108844	GSE108844_4comparisons_gene_exp.diff.gz	cuffdiff	0.446752860616897
GSE90595	sheet-Uninjured Mix vs. D6m-20dpa from GSE90595_Uninjured_vs._Dusp6_mut_20dpa.xlsx	clc genomics	0.898794045579094
GSE110709	GSE110709_be2_all.csv.gz	deseq2	0.962223380158997
GSE103607	sheet-Sheet1 from GSE103607_deseq.toptable.xlsx	deseq2	0.87966986970714
GSE100414	GSE100414_DN345_KK43_DESeq2.txt.gz	deseq2	0.527766020406137
GSE98045	GSE98045_TSS_groups_differential_exp.txt.gz	cuffdiff	0.646992543835103
GSE93699	GSE93699_Body_Female_XXYcongo.csv.gz	deseq2	0.973176661925673
GSE97776	GSE97776_res_gd6_gd10_deseq_full.tsv.gz	deseq	0.645099195126099
GSE92611	GSE92611_2h_gene_exp.diff.gz	cuffdiff	0.77330605168596
GSE87855	GSE87855_gene_exp.diff.gz	cuffdiff	0.779283352352543
GSE99690	sheet-Oxa3h_VS_Neg from GSE99690_GT1-7-OxR1-RNA-Seq_mm10_Results.xlsx	deseq2	0.543784832239078
GSE93674	GSE93674_wt_rgc_vs_single_ko_rgc.sort.primary.dedup.deseq.txt.gz	deseq	0.561517302242627
GSE86232	sheet-emptyvsS96A from GSE86232_Differential_gene_expression.xlsx	cuffdiff	0.757426270566719
GSE102793	GSE102793_deseq2_genes.tsv.gz	deseq2	0.487932983968866
GSE100908	sheet-gene_exp from GSE100908_Gene_expression_HP_vs_LP.xlsx	cuffdiff	0.315273911573568
GSE102852	GSE102852_HCT116_H2B_8.3.c7.txt.gz	deseq2	0.985679264969713
GSE110303	GSE110303_DEseq_SJ003-SJ004-SJ005_SJ010-SJ011-SJ012_DEG_list.csv.gz	deseq2	0.96422896193443
GSE110300	GSE110300_DEseq_SJ007-SJ008-SJ009_SJ010-SJ011-SJ012_DEG_list.csv.gz	deseq2	0.818882734037956
GSE106223	GSE106223_gene_exp.diff.gz	cuffdiff	0.3296429641819
GSE100062	GSE100062_GFPposVSneg_toptags_edgeR.annotated.csv.gz	edger	0.649514707862897
GSE107555	GSE107555_HL60_deseq_norm_countFeatures.txt.gz	deseq2	0.670196962043744
GSE95029	GSE95029_DESeq2.stats.n.vst.bF.values_3T3L1_shST_6d.txt.gz	deseq2	0.834504605399944
GSE102872	GSE102872_DESeq_3h_vs_0h.csv.gz	deseq	0.851794936191019
GSE102531	sheet-DE2output-Copy from GSE102531_DE2output-280116.xlsx.gz	deseq2	0.290448267981792
GSE100822	GSE100822_KOP_vs_KO_CPM_log2FC_FDR_complete_table.txt.gz	edger	0.718716539097292
GSE108472	sheet-diff_exp from GSE108472_Soma_RNAseq.xlsx	deseq2	0.912683413210319
GSE108471	sheet-diff_exp from GSE108471_Germline_RNAseq.xlsx	deseq2	0.693225004967404
GSE108073	GSE108073_cup9_overall_analysis.txt.gz	deseq2	0.936878076529148
GSE103531	GSE103531_summary_lad1.csv.gz	deseq2	0.892275688751451
GSE99231	GSE99231_THP-1_DESEQ2.dat.gz	deseq2	0.20484125227257
GSE108438	GSE108438_BPTFKO_vs_WT_result_filtered_list.csv.gz	deseq2	0.909363326188471
GSE100990	GSE100990_RNA_Seq_Nr4a1_CDKO_HSC_DESeq2_output.txt.gz	deseq2	0.255994401779212
GSE109279	GSE109279_DESeq2.DiffExp_WT_SIRT3KO_MEFs.txt.gz	deseq2	0.318179908654131
GSE104415	GSE104415_processed.csv.gz	deseq2	0.527395600968105
GSE108713	GSE108713_gene.description.xls.gz	unknown	0.410852966051737
GSE107840	sheet-TRIM28 from GSE107840_Spreadsheet2_DESeq2_Repbase_results.xls.gz	deseq2	0.392456192240097
GSE98802	sheet-res_fc_out from GSE98802_DESeq2_genes_diffexp_by_fc_42_dpi_uninfected_vs_42_dpi_YPIII.xls.gz	deseq2	0.516633266614663
GSE104552	sheet-CAGvsNT2.htseq.edgeR.txt from GSE104552_LargeRNA.siCAG_CGA_NT_48hrs.HeyA8.xlsx	edger	0.111664455488322
GSE103405	sheet-Table_S1 from GSE103405_Table_S1.xlsx	deseq2	0.510584996839633
GSE101480	GSE101480_Group370_vs_GroupCtrl.all.gene.result.txt.gz	deseq	0.4032529141923
GSE100075	GSE100075_cuffdiff_MCF7_gene_exp.txt.gz	cuffdiff	0.335870672750064
GSE98202	sheet-DESeq2_results_all_genes from GSE98202_List_of_differentially_transcribed_genes.xlsx	deseq2	0.449692948157303
GSE101762	sheet-srt1_arivsC2H4_gene_exp.diff from GSE101762_srt1srt2_arivsC2H4.xlsx	cuffdiff	0.781531569160619
GSE108873	GSE108873_mchm_fC1_DESeq_c2.tsv.gz	deseq2	0.80133537852183
GSE104308	GSE104308_sgTAF12_VS_sgROSA_MOLM13.txt.gz	cuffdiff	0.299849967842296
GSE108836	GSE108836_gene_expSS_SC.txt.gz	cuffdiff	0.913404140084921
GSE108450	GSE108450_WT_vs_brm.edgeR.txt.gz	edger	0.616364694539678
GSE106688	GSE106688_cuffdiff_gene_exp.diff.gz	cuffdiff	0.490408379869863
GSE103670	GSE103670_gene_exp.diff.gz	cuffdiff	0.432901202246335
GSE102870	GSE102870_WT.agonist.vs.untrt.filter.tsv.gz	deseq2	0.375784153907747
GSE95008	GSE95008_DifferentialExpression_edgeR_control_VS_PKAdKO.txt.gz	edger	0.893817141500446
GSE99367	GSE99367_deseq2_WT_se1_all.txt.gz	deseq2	0.54476989859149
GSE98091	GSE98091_siHOTAIR-vs-siNC.diff.txt.gz	deseq2	0.426578559002361
GSE94818	sheet-control-H2O2 from GSE94818_Afu_RNAseq_processed_data.xls.gz	cuffdiff	0.465540938198268
GSE79407	sheet-Sheet1 from GSE79407_deseq_comp_DMSO_minus_TEX_vs_compound1_minus_TEX_with_annotation_and_countings_extra_info.xlsx	deseq	0.666023102394047
GSE74897	GSE74897_Series_Matrix_File.xls.gz	unknown	0.353947577162056
GSE99981	sheet-Control_1mgCuO from GSE99981_Processed_data.xlsx	unknown	0.23292607117956
GSE98871	sheet-siDDX5-17 vs siCTRL from GSE98871_DESeq_Lambert_data.xlsx	deseq2	0.54726770476724
GSE90925	GSE90925_gene_exp.diff.gz	cuffdiff	0.927310506247492
GSE89588	sheet-hskmc_DESeq_significant from GSE89588_SupplementalTable_S4.xlsx.gz	deseq	0.230328830216422
GSE88830	GSE88830_genes_differential_Naive_1-LEC_d3.txt.gz	limma	0.14405182667271
GSE108643	GSE108643_Cuffdiff_gene_differential_expression_testing.tabular.txt.gz	cuffdiff	0.826026752109019
GSE97443	GSE97443_KnockDown1_vs_Control1.all.gene.result.txt.gz	deseq	0.401947765167498
GSE106192	GSE106192_deseq2.H3.3-K9R.over.WT.csv.gz	deseq2	0.874500154880487
GSE103747	GSE103747_All_info.txt.gz	cuffdiff	0.707340602568499
GSE78957	GSE78957_CD532_4h_vs_DMSO.txt.gz	edger	0.680137182903593
GSE108044	GSE108044_fold.changes.txt.gz	deseq2	0.851379328430873
GSE108161	GSE108161_deseq2_results.txt.gz	deseq2	0.820010800234615
GSE108106	GSE108106_DE_results_starved_vs_fed.txt.gz	deseq2	0.66799485452571306
GSE108080	GSE108080_WTvsWTVSV.DiffExpGene.anno.xls.gz	cuffdiff	0.814983658710174
GSE87189	GSE87189_Drug2_vs_PBS2.all.gene.result.xls.gz	unknown	0.79436102632996
GSE98580	GSE98580_DESeq2_ERbeta_EV_HEK293.txt.gz	deseq2	0.715252257268209
GSE104420	GSE104420_HC_cuffdiffresult.txt.gz	cuffdiff	0.575013533682423
GSE107841	GSE107841_wt_dhh1_expressions.txt.gz	deseq	0.421674853686037
GSE101134	sheet-S5 DEseq data from GSE101134_processed_data.xlsx	deseq2	0.358441259005093
GSE100652	GSE100652_WTL1_vs_nosL1_smartseq_exp.diff.gz	cuffdiff	0.614067375485814
GSE106605	GSE106605_gene_exp.diff.gz	cuffdiff	0.590762582152553
GSE91000	GSE91000_gene_exp.diff.gz	cuffdiff	0.779767895713158
GSE104990	GSE104990_DEG_DESEQ2_MM10_BACHDCON_BACHDFOXP2.txt.gz	deseq2	0.997251122544538
GSE104290	GSE104290_gene_exp.diff.gz	cuffdiff	0.783078459077632
GSE102334	GSE102334_Primary-Visual-Cortex-E34-vs-E33-Differential-Expression-Results.txt.gz	deseq2	0.89562399873861
GSE107324	sheet-Sheet1 from GSE107324_femaleDifferentialCounts0_50_topTable_edgeR_tabular_processed_data.xlsx	edger	0.99777418667412
GSE107247	sheet-tmp.df from GSE107247_DESeq2_IFM_72hvs30h.xlsx	deseq2	0.37767882702869
GSE103956	sheet-test_salmon_deseq_res_exp_TPM_a from GSE103956_CD11b_vs_CD103_gene_res_exp_TPM_ann.xls.gz	deseq2	0.60123472000848
GSE107502	GSE107502_LCCC1122_DESeq2_trametinibresponse.txt.gz	deseq2	0.764453406649478
GSE103914	GSE103914_ZLD_differential_gene_expression.csv.gz	cuffdiff	0.745149072467158
GSE100035	sheet-deseq2_SNL from GSE100035_Supplementary_Table_3.xlsx	deseq2	0.99999793844883
GSE76400	sheet-cotton_diff_DESeq.csv from GSE76400_cotton_diff_DESeq.xls.gz	deseq	0.443813418126701
GSE107197	GSE107197_gene_TE_analysis.txt.gz	deseq	0.815165081868847
GSE96552	GSE96552_cont_SP-vs-SR_gene_exp.diff.gz	cuffdiff	0.365570902782547
GSE103868	GSE103868_DESeq2_Results_01_MockTransfected_Vs_Untransfected.txt.gz	deseq2	0.34244690359527
GSE102842	GSE102842_Input_sumo_def_La_mut_vs_RNA_IP_sumo_def_La_mut.txt.gz	deseq2	0.431047454361322
GSE100823	GSE100823_DESeq2_block.allSamples.idMap.txt.gz	deseq2	0.998610283097274
GSE107181	GSE107181_res_NEURONS_vs_IPS_AD4.csv.gz	deseq2	0.197127019444014
GSE107180	GSE107180_res_sni_vs_sham_BALB.c.csv.gz	deseq2	0.722891549345584
GSE107174	GSE107174_Con-VS-Mir-221.GeneDiffExp.xls.gz	unknown	0.218570679931799
GSE100732	GSE100732_DESeq2.results.txt.gz	deseq2	0.440464331779418
GSE98082	GSE98082_E13_5_Tie2_Ino80_KO_DESeq2.csv.gz	deseq2	0.755203723400959
GSE94488	GSE94488_RNA-gene_exp.diff.gz	cuffdiff	0.350803883006886
GSE106886	GSE106886_Rao-2017-RAD21notreat_vs_RAD21treat.Genes.DESeq2.txt.gz	deseq2	0.512009298511847
GSE102922	GSE102922_RNAseq_2-4hr.txt.gz	deseq	0.514376097923076
GSE93566	GSE93566_DGE_P14.txt.gz	deseq2	0.878382783141418
GSE101605	GSE101605_gene_exp.diff.txt.gz	cuffdiff	0.778463542470153
GSE96518	GSE96518_DESeq2_results_tfam_strain.csv.gz	deseq2	0.604763557181023
GSE90113	GSE90113_S48T_vs_S48C.txt.gz	deseq2	0.95413928353227
GSE98782	sheet-p<=1; FC>=1 from GSE98782_TreatedMO_UntreatedMO.xlsx	unknown	0.457620175867437
GSE99304	GSE99304_U2OSSGcuffdiff.txt.gz	cuffdiff	0.217540801848366
GSE106709	GSE106709_gene_exp.diff.gz	cuffdiff	0.525190175564998
GSE106693	sheet-Control_vs_ZFP1-1(RNAi) from GSE106693_Control_v_zfp-1-1RNAi.xlsx	deseq2	0.935987882243191
GSE106545	GSE106545_AXL-KO1-3_U251-1-3_All_results.txt.gz	edger	0.49826126804405
GSE98898	GSE98898_Overexpression_DESeq2.txt.gz	deseq2	0.749363854919537
GSE85822	GSE85822_F1_FinalProcessedData.txt.gz	edger	0.713601533220813
GSE77625	GSE77625_H3K27Ac_CD_vs_16wkHFD_gene_promoters_DESeq2_output.txt.gz	deseq2	0.871565301705761
GSE102365	GSE102365_DESeq2_analysis.txt.gz	deseq2	0.704376078912594
GSE94947	GSE94947_WT_L5_EdgeR.txt.gz	edger	0.737465236552222
GSE93686	GSE93686_plankvsbioraw.csv.gz	cuffdiff	0.743396973702125
GSE103305	GSE103305_Thyroid_Hyper_vs_Hypo_resultstable.txt.gz	deseq2	0.717294650071518
GSE98670	GSE98670_HK2_miRNAseq_DESeq2.txt.gz	deseq2	0.748448221241009
GSE104255	GSE104255_res.prz.csv.gz	deseq2	0.779234933110224
GSE102939	GSE102939_Expression_Profile_Day_14.txt.gz	clc genomics	0.679653746944166
GSE93604	sheet-DATA from GSE93604_Regulation.xlsx	unknown	0.979989688722496
GSE92283	GSE92283_XX_d43_gene_exp.diff.gz	cuffdiff	0.292211734598893
GSE105769	GSE105769_WT-VS-DLTpcrS.GeneDiffExp.txt.gz	unknown	0.650016310273891
GSE99317	GSE99317_25Apr17_TG_Empirical_annotated.txt.gz	edger	0.927694299527133
GSE90817	GSE90817_DESeq2_0CUT_cu00ce25vscu10ce25_001.csv.gz	deseq2	0.281959759027776
GSE105064	GSE105064_Treat_vs_control_diff.txt.gz	deseq2	0.733536452971168
GSE74176	GSE74176_wt-SPL_line1-SPL_annotated.txt.gz	cuffdiff	0.849919253786376
GSE102060	GSE102060_BPA_vs_Control.txt.gz	deseq2	0.528939713084776
GSE95231	GSE95231_FvM_DESeq.txt.gz	deseq	0.582312483860596
GSE104205	GSE104205_Liver_Ashish_Deseq_all_results.csv.gz	deseq2	0.996959540760969
GSE104943	GSE104943_PL-VTA_deseq_result.csv.gz	deseq2	0.639294767465825
GSE104920	GSE104920_BMDM_vs_Resident_Fold.txt.gz	limma	0.250416347902713
GSE93526	GSE93526_DESeq2results_D1_1000_MAC.csv.gz	deseq2	0.943015262768706
GSE102597	GSE102597_gene_exp.diff.gz	cuffdiff	0.479622456408305
GSE88710	GSE88710_Campylobacter.diffGeneExpr.txt.gz	edger	0.670968974691894
GSE97786	GSE97786_TP_NextSeq-rheMac8-ncbi_edgeR-exactTest.txt.gz	edger	0.785184375094717
GSE87728	sheet-14h WT cf mtrB from GSE87728_Expression_comparison.xlsx	edger	0.566609083180025
GSE95513	sheet-borte from GSE95513_differential_expression_in_HCT116_after_JQ1__Bortezomib__JQ1+Bortezomib_treatment.xlsx	deseq2	0.868040275092912
GSE86792	GSE86792_REDTIDE-Other7_DEB_results.txt.gz	deseq	0.786481278223491
GSE86460	GSE86460_EVI1_vs_EVI1GATA2.gene_exp.diff.gz	cuffdiff	0.965114240332913
GSE62244	GSE62244_M-1-vs-K-2.compare.txt.gz	unknown	0.381861552010439
GSE67926	GSE67926_RAW_Ri_Bd_vs_ERM.txt.gz	clc genomics	0.463937982481662
GSE100183	GSE100183_shRNA-b_v_scramble.limma.txt.gz	limma	0.152883384881277
GSE69876	GSE69876_results.csv.gz	deseq2	0.267322431250443
GSE96966	sheet-RFP-vs-T7d.xls from GSE96966_melanoma_RNAseq_McSC_SCtumor.xlsx	edger	0.662312394852596
GSE101655	GSE101655_NPC-hESC_FPKM.txt.gz	cuffdiff	0.481590263017219
GSE98155	sheet-WT-Mg vs. WT+Mg_normTR_EDGE from GSE98155_WTnoMg_Mg033016.xlsx	edger	0.67441296638339
GSE96099	GSE96099_CB_analyzed_DE.tsv.gz	deseq2	0.868483420289001
GSE61955	GSE61955_12hr.txt.gz	cuffdiff	0.250657387482914
GSE102142	GSE102142_FoxAaBra_gene_exp_diff.txt.gz	cuffdiff	0.910335673314399
GSE100727	GSE100727_FLe105_vs_HLe110_GLMRobustDisp_edgeR.txt.gz	edger	0.703785072737659
GSE96059	GSE96059_R1_bowtie.RSEM.DESeq2_gene.diffexpr.txt.gz	deseq2	0.00373933222857143
GSE95333	GSE95333_gene_exp_diff.txt.gz	cuffdiff	0.731209930644745
GSE97792	GSE97792_W5_panW5.txt.gz	cuffdiff	0.602188946296854
GSE96549	GSE96549_DESeq.L3NbVsL3NbBarcIR-orig-FDR1.1.txt.gz	deseq	0.467431265097644
GSE101430	sheet-Sheet 1 from GSE101430_Combined_processed_data_plant.xlsx.gz	deseq2	0.991674156620614
GSE101232	sheet-All data large RNA from GSE101232_LargeRNA.CD95L.50hrs.HeyA8.xlsx.gz	edger	0.45330662878646
GSE101157	sheet-All data large RNA from GSE101157_LargeRNA.shL1.100hrs.293T.xlsx.gz	deseq2	0.352636956628722
GSE93574	GSE93574_res_dds_LEKU_vs_LE.csv.gz	deseq2	0.476892727587062
GSE71968	GSE71968_Rat_processed_data.csv.gz	deseq2	0.661570578834354
GSE83214	GSE83214_ein2_air_vs_C2H4_gene_exp.diff.gz	cuffdiff	0.994413049791194
GSE102582	sheet-NCOA4 kd _Versus_LacZ control from GSE102582_NCOA4_kd_Versus_LacZ_control.xlsx	deseq	0.534353768708813
GSE97805	GSE97805_CuffDiff.txt.gz	cuffdiff	0.692751421345895
GSE76977	sheet-cre.vs.gfp from GSE76977_cre_vs_gfp.xls.gz	limma	0.987211273018206
GSE87089	sheet-differentially expressed genes from GSE87089_Supplementary_data.xls.gz	unknown	0.279410038271038
GSE100765	sheet-Sheet1 from GSE100765_Combined_processed_data.xlsx	rockhopper	0.367182366981686
GSE93670	GSE93670_DESeq2_genes_diffexp_by_fc_mLN_iFRC_vs_pLN_iFRC.csv.gz	deseq2	0.51396331047051
GSE103146	sheet-SE_DESeq_Master from GSE103146_SE_DESeq_Processed.xlsx.gz	deseq	0.80396012255142
GSE93656	sheet-CTRL vs. GTLD from GSE93656_CTRL_vs._GTLD_whole_list.xlsx	clc genomics	0.709662609549632
GSE81834	sheet-Transcript Diff. Expression from GSE81834_489_614_Schizont_Cuffdiff.xlsx.gz	cuffdiff	0.645302270147527
GSE79577	GSE79577_DESeq2_FTO_KO.csv.gz	deseq2	0.706653775456538
GSE102772	sheet-SAP97 from GSE102772_comparison_RNA_expression.xlsx	deseq2	0.935298579644978
GSE86301	GSE86301_shCdGAP_vs_shCtl_fpkm_counts.txt.gz	cuffdiff	0.590509404043715
GSE70228	sheet-isoform_exp from GSE70228_ThermococcusIsoforms_exp.diff.xlsx	cuffdiff	0.849915500347911
GSE102560	GSE102560_brg_all.csv.gz	deseq2	0.587359099055666
GSE94377	GSE94377_alltags-edgeR.csv.gz	edger	0.803403629976498
GSE87456	GSE87456_HypoxiaSQ20B_ExpressionData.txt.gz	cuffdiff	0.694169269178366
GSE81803	GSE81803_WTvKO.deseq2.csv.gz	deseq2	0.667294916607964
GSE100277	GSE100277_Mett3_gene_exp.diff.gz	cuffdiff	0.830357606605093
GSE75738	sheet-PGC.vs.MII Oocyte from GSE75738_Prof.Wu_group2-1.xlsx	cuffdiff	0.115502349680878
GSE99130	GSE99130_Hsal.CrzR.KD.DESeq2.txt.gz	deseq2	0.736210687975933
GSE85883	sheet-gene_exp from GSE85883_CM_L_expression.diff.xlsx	cuffdiff	0.882611185341101
GSE83806	GSE83806_Hsal.brains.injections.d1.DESeq2.txt.gz	deseq2	0.999998752954791
GSE87441	GSE87441_gene_exp_CTRL_HDAC2-KD_statistics.txt.gz	cuffdiff	0.563300972486737
GSE84490	GSE84490_RPKMtable.txt.gz	cuffdiff	0.585511222718574
GSE60050	GSE60050_gene_exp.diff.gz	cuffdiff	0.485496682914475
GSE97027	GSE97027_2017RNAseq_Cdk8Tg_gene_exp.txt.gz	cuffdiff	0.515734109366258
GSE102138	GSE102138_Long_non_coding_RNA.txt.gz	cuffdiff	0.721002592279515
GSE101823	GSE101823_ip.res.csv.gz	deseq2	0.907005786741375
GSE85095	sheet-NC_999999_transcripts.txt from GSE85095_RNAseqFungalNetworks_forGEO.xlsx	unknown	0.357652123192019
GSE102047	GSE102047_v7.1.PGCvsENDO.results.csv.gz	edger	0.546152765640831
GSE96547	GSE96547_ZFU2_genes.txt.gz	deseq2	0.93320494337787
GSE93357	GSE93357_Cuffdiff_output.txt.gz	cuffdiff	0.92450156433273
GSE71531	GSE71531_Veh_CX_10h_EdgeR_with_counts.csv.gz	edger	0.774718511582625
GSE86203	sheet-R3vFT_DiffExp from GSE86203_Rps3TAP_comparison-DESeq.xlsx.gz	deseq2	0.795211405245593
GSE59954	GSE59954_gene_expression.txt.gz	cuffdiff	0.522325517702036
GSE98989	GSE98989_DESeq2_infectedvsnon-infected.complete.txt.gz	deseq2	0.772894444366081
GSE93314	GSE93314_E10_S_vs_G1_0.085_.txt.gz	cuffdiff	0.990618097997624
GSE101898	GSE101898_Galaxy123-_CellXtype_QKO_vs_QT7L1_.tabular.txt.gz	deseq	0.543791047339017
GSE101797	GSE101797_Galaxy333-Cuffdiff_gene_differential_expression_testing.txt.gz	cuffdiff	0.450169576112861
GSE100203	sheet-Witola_results_rat_04may16 from GSE100203_RAT.xlsx	edger	0.543727850984884
GSE101668	GSE101668_RKO-PRDM1beta-OE_vs_RKO-PRDM1-KO_DESeq2.csv.gz	deseq2	0.653064746305429
GSE85146	GSE85146_gene_exp.diff.gz	cuffdiff	0.620170031583537
GSE69162	GSE69162_GA6861GA6867_GA7201GA7202_me1Cnt.edger3.txt.gz	edger	0.2159434907046
GSE94842	GSE94842_RNA-DEseq-CtlvsSham.txt.gz	deseq2	0.90101370952078
GSE87617	GSE87617_DOX_vs_Control_DE_RPKM_All.txt.gz	edger	0.102316175296841
GSE87615	GSE87615_NicoleP_AllComparisons_DE_RPKM_AllData.txt.gz	edger	0.589230805793057
GSE97345	GSE97345_Cassette_NrdRap_diffexp.txt.gz	deseq	0.582409236716755
GSE79306	GSE79306_deseq_E175_brain_EC_vs_E115_brain_EC.txt.gz	deseq	0.285952521306124
GSE90089	GSE90089_Table_S5.txt.gz	edger	0.878863019060299
GSE76663	GSE76663_isoform_exp.diff.gz	cuffdiff	0.716330034465277
GSE94017	sheet-ATO_versus_control_diff_C2 RA3 from GSE94017_ATO_versus_control_diff.xlsx	deseq2	0.583247909351238
GSE94252	GSE94252_gene_exp.diff.gz	cuffdiff	0.396751640343121
GSE65994	GSE65994_gene_exp.diff.gz	cuffdiff	0.620249792722529
GSE86476	sheet-edgeR from GSE86476_DESeq2_DEXUS_edgeR_results.xlsx	edger	0.674012574956476
GSE83454	sheet-Feuil1 from GSE83454_cuffdiff_alltimepoints.xlsx	cuffdiff	0.642853201143247
GSE100392	GSE100392_processed_results.xls.gz	cuffdiff	0.930065607828443
GSE96960	GSE96960_DESeq2_genes_diffexp_by_fc_iTregs_plusVitC_vs_iTregs_negVitC.csv.gz	deseq2	0.820044163473468
GSE100102	sheet-cGAS KO MEF_vs_WT MEF from GSE100102_cGAS-WT.logFC.xlsx	limma	0.553837497746273
GSE97787	sheet-Yki12hpaVsCtrl12hpa from GSE97787_Lin_NCBI_processeddata.xlsx	deseq2	0.685378794563719
GSE100045	sheet-DESeq2_res_all.txt from GSE100045_DESeq2_final.xls.gz	deseq2	0.608227130219835
GSE87744	GSE87744_mm_cp2l1_rnaseq_limma.txt.gz	limma	0.397116543025667
GSE100077	GSE100077_DifferentialExpression.csv.gz	limma	0.915532142778172
GSE89134	GSE89134_Foxo1NPDay8VsControlNPDay8.txt.gz	edger	0.944177367915357
GSE86086	GSE86086_Processed_data_Allgenes_LEEKT.txt.gz	edger	0.81879565227093
GSE94442	GSE94442_edgeR_BR_all.txt.gz	edger	0.45474925386326
GSE83927	sheet-Sheet1 from GSE83927_edgeR.xlsx	edger	0.51662490222593
GSE99944	GSE99944_Digo_expression_SD-T50nM_SD-Ctrl.csv.gz	deseq2	0.403569789323552
GSE98869	GSE98869_diffexp.tsv.gz	deseq2	0.9988050865137
GSE93056	GSE93056_MadC_L_vs_MadC_D.txt.gz	edger	0.697524521013711
GSE92989	GSE92989_Drought_3_days.txt.gz	cuffdiff	0.623650286454477
GSE89764	GSE89764_igenomes_comprehensive_TRANSCRIPTS_counts_DM-VS-SM.glmLRT.txt.gz	edger	0.70343451270543
GSE87824	sheet-Sheet1 from GSE87824_processed_data.xlsx	cuffdiff	0.368691247833619
GSE78781	GSE78781_diff_edgeR_D0_Lsd1i.txt.gz	edger	0.500087264335524
GSE86382	sheet-Ceman_MOVvsCON_1.5FC_20oct16 from GSE86382_Supplemental_Table_S2.xlsx	edger	0.518207605825084
GSE73972	GSE73972_atxvsWT_gene_exp_diff.txt.gz	cuffdiff	0.664180345732217
GSE98650	GSE98650_mb1_hdac3_cuffdiff_out.txt.gz	cuffdiff	0.844516299371028
GSE89888	GSE89888_resVeh_WTvY537S_MCF7.csv.gz	deseq2	0.419268006814103
GSE95337	GSE95337_DESeq_EH_Control.vs.dKO.res.txt.gz	deseq	0.503600316299776
GSE82147	GSE82147_01Jun16_fed_unfed_DE_annotated_RPKM.txt.gz	edger	0.913835553836333
GSE78165	sheet-pineal_DE_day_vs_dawn.csv from GSE78165_pineal_DE.xlsx	deseq2	0.926226175798549
GSE99389	GSE99389_DE.txt.gz	edger	0.775432350698529
GSE95353	GSE95353_SL_SEQ_LOGSTAT_DESEQ2.txt.gz	deseq2	0.373376490267075
GSE80538	GSE80538_DESeq2.ENCORvsSpheroid.60days.txt.gz	deseq2	0.660824172867531
GSE95145	sheet-Sheet1 from GSE95145_deseq2.xlsx	deseq2	0.814042884999619
GSE99096	sheet-gene.description from GSE99096_Yang_Processed_data_Oxidative_Stress.xlsx	unknown	0.252919718867784
GSE98778	sheet-DN_exp2_vs_DPR_exp2 from GSE98778_DE_exp2+1.xlsx	deseq2	0.839972467491585
GSE76338	GSE76338_WT-VS-YSJ4.GeneDiffExp.txt.gz	unknown	0.176748606016971
GSE88970	sheet-4P_05_WT_vs_KO_results from GSE88970_Whsc1_proB_DE.xlsx	deseq2	0.864173354756973
GSE83664	GSE83664_NS_vs_Input.isoform_exp.diff.gz	cuffdiff	0.669244553376545
GSE80963	GSE80963_Knockdown_NUSAP1_using_shRNA_2_for_72_hours_in_PC3_cells.txt.gz	cuffdiff	0.58644128661606
GSE92506	GSE92506_DEseq2_wholeTable.txt.gz	deseq2	0.542823256019277
GSE85402	GSE85402_gene_exp.diff.gz	cuffdiff	0.801780822580231
GSE85329	GSE85329_IGF_project_IGF_results.txt.gz	deseq2	0.735027257415358
GSE99097	GSE99097_edgeR_sense.txt.gz	edger	0.421587644391404
GSE88985	GSE88985_DEseq_WT_Rhamnose_vs_dPdr-1_Rhamnose.csv.gz	deseq2	0.260792638798076
GSE73437	GSE73437_CPK-N_WT-N.txt.gz	deseq2	0.584097307210068
GSE89238	GSE89238_SET2_KO_DESeq2_output.txt.gz	deseq2	0.763058786382531
GSE87862	GSE87862_gene_exp.diff.gz	cuffdiff	0.652033552209887
GSE97421	GSE97421_GFP_RFP.txt.gz	deseq2	0.538789835749845
GSE90977	sheet-120 dpi from GSE90977_RNA_seq_COMPLETE_4_4_SETS_DEFINITIVE.xlsx.gz	deseq2	0.536526288550828
GSE98739	GSE98739_Q111SST_vs_Q111DOP_DEGs_with_fpkm.diff.gz	cuffdiff	0.506769956582518
GSE98526	GSE98526_UA159T5_vs_UA159T0.txt.gz	cuffdiff	0.933816422919271
GSE86976	sheet-Control vs. Treatment from GSE86976_Control_vs._Treatment.xlsx	unknown	0.288756385857549
GSE81043	sheet-Sheet1 from GSE81043_sh109_final_unique_DESeq_InfFixed_DiffExp.xlsx.gz	deseq	0.444997639401434
GSE96999	GSE96999_DESeq2_miseq_output.txt.gz	deseq2	0.231539623091163
GSE96945	sheet-All from GSE96945_WT-1_WT-2.vs.OX-1_OX-2.xls.gz	cuffdiff	0.294678343579148
GSE94666	sheet-genes from GSE94666_Lobosphaera_incisa_Transcriptome_Differential_Analysis_pairwise.xls.gz	deseq	0.599940334481525
GSE85416	GSE85416_isoform_exp.diff.gz	cuffdiff	0.535748314552129
GSE97115	sheet-Sheet1 from GSE97115_RNAseq.EdgeR.xlsx.gz	edger	0.641763787901758
GSE98136	GSE98136_BJ_Old_vs_BJ_Young.csv.gz	deseq2	0.628553861616973
GSE85565	GSE85565_Result_Table.csv.gz	deseq	0.689704060846827
GSE89737	GSE89737_Ntsr1_AAV9_vTRAP_IPvInput.txt.gz	deseq2	0.535903356760091
GSE73908	GSE73908_M82_47_DPA_vs_n3122_47_DPA.txt.gz	cuffdiff	0.62600498246836
GSE97462	GSE97462_pro-B.edgeR.txt.gz	edger	0.821930765576877
GSE81437	GSE81437_polyA_differential_gene_expression.txt.gz	cuffdiff	0.84936360361802
GSE96626	sheet-Diff expression trt vs veh from GSE96626_DE_TrtVsVeh.xlsx	deseq2	0.891562139347969
GSE94631	GSE94631_de.com.diff_ad.mono_dc.df.txt.gz	edger	0.24844054119975
GSE94280	GSE94280_DESeq2_results_Y_vs_O.txt.gz	deseq2	0.456228521772223
GSE89115	sheet-DEG_setC_setE from GSE89115_DEG.xls.gz	deseq2	0.728543214428401
GSE85627	sheet-Unsorted from GSE85627_mDUX-mESC.xlsx.gz	deseq2	0.389130461313835
GSE95481	GSE95481_GCN5_RNAi_vs_WT_root_tip_gene_exp.diff.gz	cuffdiff	0.58201146549203
GSE96922	GSE96922_dm3.nuc.DESeq2.diff.gz	deseq2	0.191027023631317
GSE93339	GSE93339_e125_Yap-mt_lung_all_genes.txt.gz	cuffdiff	0.916569505203224
GSE94479	GSE94479_Deseq_G2MvsG0G1.txt.gz	deseq2	0.325244011987479
GSE93827	GSE93827_LMP1_2a_vs_GFP.txt.gz	deseq2	0.412045415984149
GSE67834	GSE67834_DESeq2_genes_diffexp_by_fc_t-DCs_vs_mTECs.csv.gz	deseq2	0.172258109840609
GSE90111	GSE90111_DESeq2_PANC1_4SC-202_vs_DMSO.csv.gz	deseq2	0.182976226192349
GSE87821	GSE87821_ZHBTC4.nucRNAseq.DESeq2_Results.txt.gz	deseq2	0.578265096617089
GSE93672	GSE93672_protein_coding_differential_expression_PSCvs293.txt.gz	deseq2	0.598485120983403
GSE89964	GSE89964_brpT_WTanalysis.txt.gz	rockhopper	0.130100278621541
GSE83195	GSE83195_SBS_v_Sham_DE_RawCounts_RPKM_ERCC_Annotation.csv.gz	edger	0.445817548582625
GSE81865	GSE81865_RNAseq_uninjured-14dpi.txt.gz	deseq	0.727995803926899
GSE75640	GSE75640_HR2_vs_control_2_gene_exp.diff.gz	cuffdiff	0.665079249647291
GSE82204	GSE82204_150923_TSA_edgeR_gene_table.txt.gz	edger	0.294714501784418
GSE90712	GSE90712_Thy1_positive_E_Cad_positive_vs_Thy1_positive_E_Cad_negative.DESeq2_Results.tsv.gz	deseq2	0.438169069444921
GSE90166	GSE90166_gene_exp_all.xls.txt.gz	cuffdiff	0.578908558135094
GSE79633	GSE79633_DESeq2_out_FO_GFP_vs_WT.txt.gz	deseq2	0.808754312149372
GSE79632	GSE79632_DESeq2_out_MZ_KO_vs_WT.txt.gz	deseq2	0.752259455757964
GSE78972	GSE78972_SD.ctrl_vs_LD.ctrl.txt.gz	edger	0.502078431461398
GSE89004	sheet-Group_Group1-VS-Group2_DE.annot from GSE89004_ppGpp0_vs_H78_differential_all.xls.gz	deseq	0.408406368626468
GSE70141	GSE70141_Ax2_10H_1_2_ChdC_12H_1_2_DESeq.results.genenames.txt.gz	deseq	0.192937940046918
GSE92486	GSE92486_Differential_Gene_expression_Analysis_results_DRold-vs-ALold.txt.gz	deseq2	0.505405944773994
GSE89272	GSE89272_DESeq2.WTO-WTY.csv.gz	deseq2	0.917290247897023
GSE94843	GSE94843_cuffdiff_mock_vs_mnv.txt.gz	cuffdiff	0.618611691718766
GSE80596	GSE80596_Control-B-vs-COR-B.compare.txt.gz	unknown	0.26239780265768903
GSE80237	GSE80237_Supplementary_Data_1.txt.gz	cuffdiff	0.296063776186682
GSE85103	GSE85103_azaVSctl.cas.DEgenes.txt.gz	edger	0.635125405722218
GSE83736	GSE83736_DESeq2.Vav.WTvsKO.StimulatedInteractions.txt.gz	deseq2	0.44506658632119
GSE70665	sheet-P002_OLP-OSCC from GSE70665_processed_RNA_seq.xlsx	unknown	0.181594037035159
GSE69205	GSE69205_gene_exp.txt.gz	cuffdiff	0.70828361582123
GSE64017	sheet- B GLU vs. B HMO vs B LAC from GSE64017_Breve_GLUvsHMOvsLAC.xlsx	clc genomics	0.75407980682509
GSE82134	sheet-res_root_deseq_full from GSE82134_NCBI_res_root_deseq_full.xlsx	deseq	0.527418695747417
GSE77037	GSE77037_gene_exp.diff.gz	cuffdiff	0.651225934365054
GSE94626	sheet-VR1 vs. VR2 from GSE94626_VR1vsVR2_All_Genes.xlsx	clc genomics	0.129616890391351
GSE84237	GSE84237_2014.11.04.TIME_KSHVvsTIME_Mock.txt.gz	deseq	0.692918505727761
GSE91039	sheet-HighSaltFoodvs.HighSaltNoFood from GSE91039_OsmoticStarvationArrest_Results_edgeRexact.xlsx	edger	0.894353853668612
GSE77025	GSE77025_gene_exp.diff.gz	cuffdiff	0.304100260822782
GSE93313	GSE93313_DESeq_2DvsTranswell.txt.gz	deseq	0.455667591483799
GSE90744	GSE90744_LyGvsLY_glmEdgR.txt.gz	edger	0.829090764955175
GSE94394	sheet-E12R027_exactTest from GSE94394_E12R027_genelists.xlsx	edger	0.803825035533846
GSE71396	GSE71396_K1-ER_K1-NanER_DEGs.csv.gz	cuffdiff	0.137530207945038
GSE87119	GSE87119_DESeq2_RepeatCounts_Macrophages.txt.gz	deseq2	0.530617275146252
GSE81421	GSE81421_R1+FLT3_EtOH_vs_4OHT_processed_data.txt.gz	unknown	0.830116903972168
GSE84737	GSE84737_Genes_filtered_DE.txt.gz	cuffdiff	0.475538631215872
GSE92992	GSE92992_Tr1_RNAseq_mcolVsd.txt.gz	deseq2	0.820730646139137
GSE89773	GSE89773_combined_expression_table.txt.gz	deseq2	0.447315863024197
GSE94036	GSE94036_PR_EPC_vs_EPC.txt.gz	edger	0.484230935301157
GSE90889	sheet-Vehicle Vs NAM from GSE90889_geo_hiPSC-RPE_Vehicle_vs_NAM.xlsx	deseq2	0.728503958866865
GSE76482	sheet-14.5+2 Control VS 14.5+2+JTE from GSE76482_deseq.comparisons.xls.gz	deseq2	0.388574610905799
GSE93877	GSE93877_NB4_RNASeq_DMSO.txt.gz	deseq2	0.948093502068353
GSE87419	sheet-results_CL_condition_new from GSE87419_DESeq2_Figure2_claudin.xlsx	deseq2	0.252520799742015
GSE93774	GSE93774_Full_gene_list-Control_vs_KO.csv.gz	deseq	0.475702149467636
GSE93684	GSE93684_S1-1A-vs-R1-1A.compare.txt.gz	unknown	0.257715792740903
GSE89942	GSE89942_wholeT.FH_WT_vs_Parental.edgeR.txt.gz	edger	0.486056574334936
GSE89940	GSE89940_polyA_DoubleKO_vs_Parental_edgeR.txt.gz	edger	0.415494615267973
GSE81202	GSE81202_geneslist_H.FRvsW.90.txt.gz	limma	0.528609864674467
GSE93547	GSE93547_LMvsWTM_cleaned_deseq2.csv.gz	deseq2	0.457868653954935
GSE91187	sheet-Sheet1 from GSE91187_macrophage_edgeR_tgw_rslt.xlsx.gz	edger	0.783401782829198
GSE93318	GSE93318_Deseq2_OHTvsCtl.txt.gz	deseq2	0.970557116402897
GSE82014	GSE82014_DEG_Ctrl_KD.E1vsSham.csv.gz	cuffdiff	0.497610874338085
GSE82013	GSE82013_RNAseq_WTWE4_nofilter.csv.gz	cuffdiff	0.461738006375304
GSE80597	GSE80597_Processed_data_cuffdiff_output.txt.gz	cuffdiff	0.568447330629919
GSE86054	GSE86054_gene_expression.txt.gz	deseq2	0.907118315467164
GSE77934	GSE77934_Processed_data_EdgeR_Heliconoides_inflatus.txt.gz	edger	0.84501275256631
GSE89511	GSE89511_diff.geneFpkm.exon.glm.LogFc.0.exc.Gapdh.RPMI8226_MCL1.txt.gz	edger	0.870400681371753
GSE83819	GSE83819_gene_exp.diff.gz	cuffdiff	0.383533392767244
GSE61336	GSE61336_results_167_vs_WTL.txt.gz	deseq	0.598353071620967
GSE87495	GSE87495_results_dds_gencode22.csv.gz	deseq2	0.263030301374628
GSE84188	GSE84188_masterDE_withrestim_corrected.csv.gz	edger	0.607138812621018
GSE77454	GSE77454_RNAseq_reads_RPKM_logFC_emetine.txt.gz	deseq	0.625290761187096
GSE76257	GSE76257_O-VG_OGS2.csv.gz	deseq	0.323910431649855
GSE93000	GSE93000_NZ_CP009706_transcripts.txt.gz	unknown	0.431692462139636
GSE70903	GSE70903_vascular_nonvascular.txt.gz	edger	0.463803177873413
GSE82210	GSE82210_cuffdiff_lncOL1KO_vs_Ctrl.gene.fpkm.txt.gz	cuffdiff	0.917509851818678
GSE54302	GSE54302_SKP_RNA-VS-FB_RNA.GeneDiffExp.txt.gz	unknown	0.23572026295966
GSE87808	GSE87808_diffExp_Slc7a5_Cerebellum_allGenes.txt.gz	deseq2	0.901844431901647
GSE76287	GSE76287_seedling_col0vdko_tair.txt.gz	cuffdiff	0.687481502695748
GSE66216	GSE66216_HCT116.differential_expression_table.txt.gz	cuffdiff	0.417799024487227
GSE83887	GSE83887_gene_exp_N2_vs_N2G.diff.gz	cuffdiff	0.569092664026567
GSE87315	GSE87315_CuffDiff_RNA-seq.csv.gz	cuffdiff	0.528564217686022
GSE81489	GSE81489_all_genes_XX-WT_vs_XY-WT.txt.gz	limma	0.552887122657581
GSE80354	GSE80354_Gata6_DEseq2_res.csv.gz	deseq2	0.827956250278227
GSE79955	GSE79955_Ly13.2_THZ1_3h_pairwise.txt.gz	edger	0.40537647462736
GSE91060	sheet-E11 vs. E16 from GSE91060_E11_vs._E16.xls.gz	cuffdiff	0.638247867555457
GSE86428	GSE86428_wt_upf2_de.txt.gz	deseq	0.481470360009861
GSE80350	sheet-B2h_All from GSE80350_B2h_FPKM.xls.gz	unknown	0.621943311717196
GSE89863	GSE89863_edgeR_output.txt.gz	edger	0.689400070306965
GSE78761	GSE78761_GRO-Seq_WENRC_ENRI_RPKM.txt.gz	edger	0.677050643170709
GSE74886	sheet-Sheet1 from GSE74886_processedFPKMS.xlsx	cuffdiff	0.462023264795278
GSE89260	GSE89260_piwi.rnaseq.repenrich.edgeR.txt.gz	edger	0.792578464280224
GSE79519	sheet-r1p_01-02-04_vs_r18p_02-06_DESe from GSE79519_DESeq2_shLSD1_vs_shNT_plus.xlsx	deseq2	0.879985788922701
GSE78186	sheet-Exp#3 - Dodecanol (group 1)... from GSE78186_Dodecanol_vs_Dodecane.xlsx	clc genomics	0.292526131166474
GSE76304	GSE76304_gene_exp.diff.gz	cuffdiff	0.432963489877536
GSE90523	GSE90523_IMR-32_wild_type_vs_GAS5_si.txt.gz	deseq	0.966169073798863
GSE76978	GSE76978_ALL_Af4_vs_AF9_all_gene_result.txt.gz	deseq	0.735333632866732
GSE90101	GSE90101_DOPP4.csv.gz	clc genomics	0.776528103714348
GSE83375	GSE83375_GB_glia.FPKM.txt.gz	cuffdiff	0.598266080102303
GSE81140	sheet-drg_trkC_Ditsa_DiffExpDeseq2-WT from GSE81140_levanon_counts.xlsx.gz	deseq2	0.853839823456567
GSE76536	GSE76536_RNA-Seq-NormalizedValues.txt.gz	cuffdiff	0.930758100871559
GSE86521	GSE86521_DESeq_out_KO_vs_WT.txt.gz	deseq	0.777424756669441
GSE89823	sheet-TKOCISvsTKOPBS.csv from GSE89823_Dataset1_DEG.xlsx	deseq2	0.731853131689329
GSE85847	GSE85847_matrix_rnaseq_GEO_submission_jsantos20160817.txt.gz	limma	0.729858968207
GSE87388	GSE87388_gene_exp.diff.gz	cuffdiff	0.801824355490064
GSE75906	sheet-N_1DPT from GSE75906_Condition_dependent_analysis.xlsx	cuffdiff	0.38119828037724
GSE70696	sheet-cuffdiff_iQNPRestkd_all_final from GSE70696_Cuffdiff_iQNPCtrlvsiQNPRESTkd_revised_9-8-16.xls.gz	cuffdiff	0.849436924117738
GSE81466	sheet-NoDox12_vs_Dox12_allGenes from GSE81466_NoDox12h_vs_Dox12h.xlsx.gz	edger	0.722844341768432
GSE77044	sheet-comparison2 from GSE77044_comparison2.xls.gz	deseq2	0.709325742857008
GSE81401	sheet-p<=1; FC>=1 from GSE81401_DRNL-GFP_ap1cal-apices-IM.xlsx	deseq2	0.341208530620419
GSE80659	GSE80659_All_samples_gene_exp_diff.txt.gz	cuffdiff	0.533825881112939
GSE86997	GSE86997_de.csv.gz	edger	0.671461179599396
GSE74918	sheet-Sheet1 from GSE74918_DESeq2_output_log2_15gperL-0gperL_.xlsx.gz	deseq2	0.443052608773923
GSE83218	GSE83218_HSC.txt.gz	unknown	0.88107094740449
GSE81493	GSE81493_Differential_gene_expression_analysis.diff.gz	cuffdiff	0.547443317575831
GSE78285	sheet-MCF E2 v MCF7 Veh from GSE78285_DESeq2_output_MCF7_luc_and_Y537S_.xlsx	deseq2	0.590364821313497
GSE72806	GSE72806_CUFFDIFF_CONTROL_vs_SALT_gene_exp.diff.gz	cuffdiff	0.961131637837105
GSE89024	GSE89024_DESeq2_output_from_HTSeq_counts_controlling_for_rat.txt.gz	deseq2	0.676574094086569
GSE88951	GSE88951_res_genes_CA.csv.gz	deseq2	0.696874483510151
GSE85328	GSE85328_Leukaemia_MLL-AF9_RingKO.txt.gz	deseq	0.740592220851554
GSE75616	sheet-RNAseq_D0_CtrlvsKO from GSE75616_R1_Stryjewska_et_al_Suppl_Table_V_RNAseq_Pairwise.xlsx	deseq2	0.458782022142365
GSE81913	sheet-4-5-2016_gran_v_iRed.csv from GSE81913_iRed_over_disGran_foldchange.xlsx.gz	deseq2	0.563284549090719
GSE76487	GSE76487_shMBNL1_gene_exp_diff.txt.gz	cuffdiff	0.936113574074362
GSE81128	GSE81128_DESeq2_Results.txt.gz	deseq2	0.187101938166674
GSE87704	sheet-Sheet1 from GSE87704_Differential_Expression_edgeR.xls.gz	edger	0.9068167795205
GSE79456	GSE79456_IV_vs_RM_EdgeR.txt.gz	edger	0.30191039973319
GSE83134	GSE83134_RYBPfl.DESeq2.Output.txt.gz	deseq2	0.947903293842084
GSE77395	GSE77395_A_OE_air_vs_Col_air.diff.gz	cuffdiff	0.201299778828138
GSE82289	GSE82289_DESeq2_Results_DIF_siBRD4__3+_4_vs_DIF_siCNTR.csv.gz	deseq2	0.465559167431258
GSE74515	sheet-Sheet1 from GSE74515_+Fe_WTVS-Fe_WT_Gene_differential_expression.xlsx	cuffdiff	0.405636462577166
GSE84145	GSE84145_E12.5RET_WT_NULL.txt.gz	cuffdiff	0.807096580590228
GSE87407	sheet-Sheet1 from GSE87407_PL.vs.SS_-_DeSeq2_-_Differential_expression_results_-_AD_09-26-2016.xlsx	deseq2	0.155383718940906
GSE81059	GSE81059_cns-control_vs_head-control.csv.gz	deseq	0.211178981145827
GSE75505	sheet-Alone vs. Pen from GSE75505_Rockhopper_analysis_FOR_GEO.xlsx	rockhopper	0.159037043119516
GSE81593	sheet-M10p53_M10p53Hras_result_fix from GSE81593_1.Mcf10A_p53delVec_and_p53delHras.xlsx	deseq	0.408662301309856
GSE87240	GSE87240_gene_expsk.diff.gz	cuffdiff	0.460403338145365
GSE73595	GSE73595_Control_Spinosad_Lab_gene_exp.diff.txt.gz	cuffdiff	0.987464962262106
GSE85461	GSE85461_foldchange_iDUX4.csv.gz	edger	0.080558554194497
GSE86939	GSE86939_Vehicle_TBT.gene_exp.diff.gz	cuffdiff	0.982747991272383
GSE81575	GSE81575_gene_exp.diff.gz	cuffdiff	0.86701450846844
GSE74938	GSE74938_female_gene_exp.diff.gz	cuffdiff	0.686407345675774
GSE79174	GSE79174_DESeq2_out_WT_DN3b_vs_WT_DN3a.txt.gz	deseq2	0.328031279793967
GSE77113	GSE77113_Hdac3KO_non-GC_vs_GC.diff.gz	cuffdiff	0.610452118514328
GSE83341	sheet-Stanley_Spinola_RNAseq_Ngonorrh from GSE83341_Processed_data-CpxRA.xlsx.gz	unknown	0.142501125533098
GSE86159	GSE86159_significance_calls_genes_overexpression.txt.gz	cuffdiff	0.845683312665649
GSE86077	GSE86077_N2_EVvs28_D4.diff.gz	cuffdiff	0.766789320790613
GSE85821	GSE85821_27d_HIT_vs._27d_un-HIT_Food.txt.gz	edger	0.622961573943966
GSE72259	GSE72259_lchit.csv.gz	edger	0.489822502613532
GSE85702	sheet-DKOxKOWT from GSE85702_DEG.xls.gz	deseq2	0.513916881391436
GSE85458	GSE85458_Clusters_isoforms_exp.diff.gz	cuffdiff	0.664791059431877
GSE76453	GSE76453_cuffdiff_E2.diff.gz	cuffdiff	0.868415096948538
GSE71159	GSE71159_ECtrl_vs_E3KO_gene_exp.diff.txt.gz	cuffdiff	0.715488660216997
GSE83100	sheet-Sheet1 from GSE83100_FT246_RNA-seq_fold_change_after_PAX8_knockdown.xlsx.gz	unknown	0.793863376765415
GSE83368	GSE83368_edgeR_results.txt.gz	edger	0.82243081844154
GSE76688	GSE76688_expr_diff.hek_vs_hacat.rnaseq.txt.gz	edger	0.120390507801356
GSE85050	sheet-MCS-VS-IL35.GeneDiffExp from GSE85050_IL-35_mRNA_suquencing_processed_file.xls.gz	unknown	0.339632398785232
GSE78199	GSE78199_Marsh_Cuffdiff_differential_gene_expression.txt.gz	cuffdiff	0.811625023859891
GSE77693	GSE77693_deseq.comparison.csv.gz	deseq2	0.998497400534478
GSE80135	GSE80135_siNeg_siProx_sig_results.csv.gz	deseq2	0.675005821636504
GSE77351	GSE77351_Farshchian.txt.gz	deseq2	0.947064579700066
GSE84534	sheet-2 from GSE84534_Chew2016naturemethods-supptable1.xls.gz	cuffdiff	0.607785731936471
GSE80349	GSE80349_results.txt.gz	edger	0.0110595450434429
GSE84798	GSE84798_gene_exp.diff.gz	cuffdiff	0.642266769180328
GSE71042	GSE71042_all_genes_annotated_ko_vs_wt.txt.gz	unknown	0.703549163545066
GSE74570	GSE74570_mNamptKO7m_v_WT7m_DESeq_gencode.all.name.txt.gz	deseq2	0.350679240696946
GSE81469	sheet-120628_gene.diff from GSE81469_Processed_data_for_transcriptional_profile_Sample5.6_.xlsx	unknown	0.766425003777072
GSE84450	GSE84450_WT_UTvsX_UT_gene_exp.diff.gz	cuffdiff	0.797600070565996
GSE83618	sheet-P19 vs. MYB93 stat from GSE83618_MYB93_vs_P19_unmapped_reads_against_NB_secondary_v5.xlsx	clc genomics	0.807257710611362
GSE63161	GSE63161_diff-Gene-list.txt.gz	cuffdiff	0.857787649220483
GSE79675	GSE79675_48hrMass_vs_48hrCntrl.txt.gz	deseq2	0.964701543978727
GSE81889	GSE81889_Ctrl_vs_ifnA.differential_gene_expression.out.txt.gz	deseq2	0.984418360954373
GSE81181	GSE81181_processed_data_RNA-seq.txt.gz	clc genomics	0.814426557878418
GSE78996	sheet-CTR_vs_EAE.gene_exp from GSE78996_CTR_vs_EAE_Cuffdiff_analysis.xlsx	cuffdiff	0.806533071597166
GSE63510	GSE63510_ko_vs_wt_fold_changes_p_values.txt.gz	deseq2	0.443884615813958
GSE80113	sheet-Data from GSE80113_Processed_Data.xlsx	edger	0.803802375915447
GSE70623	GSE70623_SomiteSpt_NormalizedAbundanceMeasurements.txt.gz	edger	0.919237027975632
GSE80300	GSE80300_gene_exp.diff.gz	cuffdiff	0.730029767739011
GSE76229	GSE76229_DEGs_WT_vs_Dros1.csv.gz	clc genomics	0.398733797512614
GSE74381	sheet-gene_exp_control2vsZeb2cKO2 from GSE74381_gene_exp_control2vsZeb2cKO2diff.xlsx	cuffdiff	0.567896857477727
GSE77896	sheet-All.xls from GSE77896_Wt-Pdx1_het_Oc1het_double_het_comparison.xls.gz	edger	0.594702308553709
GSE77841	GSE77841_Nutlin-3a_vs_DMSO_mRNA-seq_HCT116_p21KO.txt.gz	deseq2	0.572810155579609
GSE75681	GSE75681_sgf11edgeRtable.csv.gz	edger	0.340672337250717
GSE74103	GSE74103_Tobacco_G1_v_WT_DESeq_refGene.all.annotated.txt.gz	deseq2	0.417427857684465
GSE78219	sheet-DE_results_Tom from GSE78219_DE_results.xlsx	deseq2	0.461140980763641
GSE76552	GSE76552_male_edgeR.diff.gz	edger	0.926183759515433
GSE81237	GSE81237_DE_RNAseqseq_analysis_DESeq_TTP-AAvsTTP.csv.gz	deseq2	0.554790067869315
GSE73967	GSE73967_4h_BSA-VS-NS1.GeneDiffExp.txt.gz	unknown	0.704327987586295
GSE69167	GSE69167_gene_exp.diff.gz	cuffdiff	0.784364409800077
GSE71713	GSE71713_Differential_Expression_Villus-vs-ISC.txt.gz	cuffdiff	0.285392367686369
GSE70014	GSE70014_mBM_LECT2_0d-VS-mBM_LECT2_3d.GeneDiffExp.txt.gz	cuffdiff	0.265402389304875
GSE62122	GSE62122_Complete_transcriptome_analysis_data.txt.gz	deseq2	0.9499538202705892
GSE70413	GSE70413_ctrl_vs_mut_5dpr.csv.gz	deseq	0.614279361317661
GSE61969	GSE61969_gene_exp.diff.gz	cuffdiff	0.629192213384093
GSE69637	GSE69637_10019007.1Control_Group1.toptags_edgeR.csv.gz	edger	0.891667751748606
GSE69001	GSE69001_DE_list_planktonic_v_plate.txt.gz	cuffdiff	0.3210503451705
GSE70815	GSE70815_gene_exp.diff.gz	cuffdiff	0.678800314017301
GSE79284	GSE79284_Samples1_4_RN2_shBrd9.1061.txt.gz	cuffdiff	0.876111202675397
GSE80718	GSE80718_gene_exp.diff.gz	cuffdiff	0.394455792627019
GSE79259	sheet-Sheet1 from GSE79259_RNA-seq_pold2.xls.gz	cuffdiff	0.724176732830889
GSE80073	GSE80073_Organoid.gene_exp.txt.gz	cuffdiff	0.458133976510207
GSE74985	GSE74985_gene_exp.diff.gz	cuffdiff	0.615534225810474
GSE78240	GSE78240_DESeq_Output.txt.gz	deseq	0.670454837502257
GSE72275	GSE72275_ATMIN_neg_UT_24h-ATMIN_pos_UT_24h.txt.gz	deseq2	0.393399152662689
GSE80128	GSE80128_P035_DESeq_KO-WT_pathway.txt.gz	deseq	0.89438357902241294
GSE80068	GSE80068_col_dms3_gene_exp.diff.gz	cuffdiff	0.913599675888837
GSE79286	sheet-gene_exp from GSE79286_CYC2vsWT_Conj-3hr_RNA-Seq.xlsx	cuffdiff	0.707091909943959
GSE79758	GSE79758_gene_exp.diff.gz	cuffdiff	0.614118176451393
GSE76097	GSE76097_Complete_geneList_WT_SCI_HA_IP_vs_WT_SCI_flow.csv.gz	edger	0.460408540262582
GSE71943	GSE71943_KO_vs_WT_diffGenes.txt.gz	cuffdiff	0.380146452285859
GSE70314	GSE70314_Gal485_cuffdiff_sictrl.2_siAtad2.2_gene_differential_expression_testing.txt.gz	cuffdiff	0.621063216617021
GSE75833	GSE75833_DESeq-processed_FB.control_vs_BR.txt.gz	deseq	0.32408534368479
GSE79039	GSE79039_Feske_Tcon_DKO_vs_WT_norm_counts_DE_expression_all.txt.gz	deseq2	0.618915348596692
GSE78158	GSE78158_Expression_summary.csv.gz	deseq2	0.472997911891778
GSE78967	sheet-All DATA from GSE78967_Deseq_Analysis.xlsx	deseq	0.401409112571338
GSE77596	GSE77596_htz1dHYGRad5_0-wtRad5_0.txt.gz	edger	0.658871573617112
GSE56811	GSE56811_full_table_Col0-miP1a.txt.gz	edger	0.741177278008102
GSE67906	GSE67906_RAW_Gr_RE_vs_RE_ctrl.txt.gz	clc genomics	0.798106168661833
GSE78711	GSE78711_gene.exp.all.txt.gz	cuffdiff	0.40291755923343
GSE78824	GSE78824_Cuffdiff_transcript_differential_expression_testing.tab.gz	cuffdiff	0.70830108102634
GSE78788	GSE78788_Mn_H_Mn_M_transcript_expression.txt.gz	unknown	0.464374816595499
GSE74642	sheet-DESeq2 from GSE74642_SI_tableS1_rna.xlsx	deseq2	0.64270049331377
GSE55328	GSE55328_Cbrb_vs_LadS.csv.gz	deseq	0.602199916367055
GSE78506	GSE78506_dmso_vs_ca_24Hour_geneExp.diff.gz	limma	0.637787924701466
GSE75510	GSE75510_diffExonExprZH3vsB6.txt.gz	unknown	0.951066024323805
GSE66148	GSE66148_NC_v_CNS.txt.gz	deseq	0.282826024533842
GSE77792	GSE77792_Control-VS-ETOH_Fly_Head_RNA.GeneDiffExp.txt.gz	clc genomics	0.540549114689531
GSE66158	GSE66158_all_genes_FPKM.txt.gz	cuffdiff	0.729820634665776
GSE72299	GSE72299_TAL1_KD_DESeq2_table.txt.gz	deseq2	0.404546041944445
GSE71334	GSE71334_mRNA_deseq2_output.txt.gz	deseq2	0.65163161509122
GSE60630	GSE60630_PDC3_vs_DMSO_gene_exp.diff.gz	cuffdiff	0.316858428061296
GSE76868	sheet-coc_gene_exp from GSE76868_Table_S1_RNA-seq.xlsx	cuffdiff	0.674814530227455
GSE64425	GSE64425_RNAseq_Atoh1_restoration_differential_gene_expression.txt.gz	edger	0.869130612859019
GSE75925	sheet-Differential Genes from GSE75925_RNAseq_analysis_Federico.xlsx	edger	0.958404961175746
GSE65107	GSE65107_LymphycyticColitis_Ratios_RawCounts_CPM.txt.gz	edger	0.87395753178131
GSE75731	GSE75731_ckvsd119a_gene_exp_diff.txt.gz	cuffdiff	0.485341593805382
GSE68719	GSE68719_mlpd_DESeq2_diffexp_pmi_age_rin_default.txt.gz	deseq2	0.67606143987444
GSE63265	GSE63265_topTags_Ribavarin-Control.txt.gz	edger	0.767750053821724
GSE72172	GSE72172_S2_vs_SIN3_187.txt.gz	cuffdiff	0.538199231123356
GSE74315	GSE74315_Gene_expression_trajectories_E11.5_E15.5_PN.cuffdiff.txt.gz	cuffdiff	0.425855560993546
GSE69729	GSE69729_SP_HPUra_RNA.txt.gz	rockhopper	0.373420396326729
GSE69556	GSE69556_comprehensive_transcript_assembly_counts_DM-VS-WT.glmLRT.txt.gz	edger	0.659252298674526
GSE67403	GSE67403_gene_exp.diff.gz	cuffdiff	0.644866875081881
GSE69284	GSE69284_gene_exp_24h.diff.gz	cuffdiff	0.878966791950477
GSE73792	sheet-deseq_C from GSE73792_DESeq_med20-wt.xls.gz	deseq	0.927978375336459
GSE67963	GSE67963_significance_calls_genes.txt.gz	cuffdiff	0.619599824479912
GSE67058	GSE67058_deseq-diffExp-vals.txt.gz	deseq	0.480933160763515
GSE64025	GSE64025_gene_exp.diff.gz	cuffdiff	0.999841664904833
GSE64513	GSE64513_FOXD3_vs_Control_gene_exp_diff_anno.txt.gz	cuffdiff	0.610267625544514
GSE60691	GSE60691_processed_data_aso_wild_type.txt.gz	cuffdiff	0.576583390751307
GSE71050	GSE71050_genes_G1.txt.gz	cuffdiff	0.684486992523047
GSE71185	GSE71185_CHD8_CRISPR_RNASeq_Cuffdiff_PolyA.txt.gz	cuffdiff	0.418613469399174
GSE73887	GSE73887_GeneExpressionResults.txt.gz	edger	0.865684818202252
GSE59275	GSE59275_report.ctl.IL.24h.csv.gz	edger	0.612637743857552
GSE73376	GSE73376_full_list_edgeR_annotated_DGCR8.txt.gz	edger	0.76635349250166
GSE71916	GSE71916_Expression_Cufflinks_siRbfox1_3+EGFP_compared_to_siNT+EGFP.txt.gz	cuffdiff	0.962541915936214
GSE66619	GSE66619_DRG_Con_vs_Ips_mrna_gene_exp.diff.txt.gz	cuffdiff	0.873773514468147
GSE64810	GSE64810_mlhd_DESeq2_diffexp_DESeq2_outlier_trimmed_adjust.txt.gz	deseq2	0.535109988609101
GSE63948	sheet-long 3'UTR transcripts(>1500nt) from GSE63948_Supplemental_Table2_DeepSeq_Fanourgakis_etAl.xls.gz	cuffdiff	0.810003769179457
GSE74966	sheet-DEG CA1 N-C 1H from GSE74966_SuppTable2.xls.gz	deseq2	0.744221594844032
GSE75236	sheet-Sheet1 from GSE75236_Processed_data-Biopsy.xlsx	edger	0.409242667255082
GSE59859	GSE59859_Irf2bp2_WT_Vs_KD.txt.gz	deseq2	0.40588864077592
GSE74113	sheet-121214_voom_limma.results_all from GSE74113_RNAseq_processed.xlsx	limma	0.421996809634381
GSE74993	sheet-Table S1 from GSE74993_SupplementalTables.xlsx	deseq	0.332947894888218
GSE74920	sheet-Sheet1 from GSE74920_SupplementalTable3.xlsx.gz	deseq	0.565498697329668
GSE62909	GSE62909_Differential_gene_exp.diff.gz	cuffdiff	0.528164224636533
GSE72491	GSE72491_PCBP2_KO_v_WT_DESeq_gencode.all.name.txt.gz	deseq2	0.724768292367529
GSE70806	GSE70806_rf6a_matrix.txt.gz	cuffdiff	0.455279761609521
GSE74569	sheet-SM9913-VS-SM9913_PMC.GeneDiffEx from GSE74569_Mature_pellicle_vs_planktonic.xlsx	unknown	0.0817774116017166
GSE74322	GSE74322_2015.02.24.HMVEC_LYvsHMVEC_BL.txt.gz	edger	0.855005218276049
GSE70701	GSE70701_CP4-iv_diff.txt.gz	edger	0.424842318915723
GSE66737	GSE66737_WTabVS44ab_differential_genes.txt.gz	cuffdiff	0.559680456081113
GSE74220	GSE74220_Expression_of_Long_Non-Coding_RNAs_in_Control_and_IL1b_treated_human_chondrocytes.txt.gz	cuffdiff	0.831620775969959
GSE67646	GSE67646_DESeq_1.10.1.txt.gz	deseq	0.349209475180708
GSE65973	GSE65973_NLS_deseq2_all_alluniq_vs_mmu9htdp43nls.txt.gz	deseq2	0.406291740362786
GSE71281	GSE71281_G53_veh_vs_SAA_Th17_CuffDiff_Gene_Differential.txt.gz	cuffdiff	0.874998459587612
GSE62125	sheet-grp1 vs grp4 from GSE62125_gene_exp.diff.12_T_samples.xlsx.gz	cuffdiff	0.741332743502734
GSE73678	sheet-gene_exp from GSE73678_Differential_gene_expression.xlsx.gz	cuffdiff	0.724844896620266
GSE62276	GSE62276_RNA-seq_T29-VS_T29H.lncRNA.counts.edgeR.txt.gz	edger	0.621481476514513
GSE71446	GSE71446_KO_PBvsWT_PB.geneid.csv.gz	edger	0.941603029654953
GSE67583	sheet-Galaxy106-(DESeq2_Analysis_on_d from GSE67583_DESeq2_D4.xlsx	deseq2	0.707748236001722
GSE65832	GSE65832_TableSeqGenes.txt.gz	limma	0.545461998793197
GSE70544	GSE70544_Normoxia_vs_Hypoxia_Rinn_gene_exp.diff.txt.gz	cuffdiff	0.538013128572727
GSE71164	GSE71164_All_samples.tabular.txt.gz	cuffdiff	0.442285489595748
GSE70766	GSE70766_Differential_expression.txt.gz	cuffdiff	0.482890650405375
GSE72860	GSE72860_RNA-seq_log2fdc.txt.gz	deseq2	0.733925062509972
GSE67029	GSE67029_cuffdiff_mh_h8.txt.gz	cuffdiff	0.94501333867415
GSE71862	GSE71862_DeSeq2_MCF7_vs_MCF10A_foldchange.txt.gz	deseq2	0.443430923741597
GSE67722	GSE67722_plus4-diff.txt.gz	cuffdiff	0.428832657166272
GSE67697	sheet-Sheet2 from GSE67697_P.deltoides_de_novo_edgeR_stats_table.xlsx	edger	0.980228636035895
GSE72316	GSE72316_X11pt3.vs.A26_alldata.csv.gz	limma	0.336001512210595
GSE68277	sheet-Sheet1 from GSE68277_M3_rocA_regulation.xlsx.gz	clc genomics	0.573943973283533
GSE72142	GSE72142_OtA0800_vs_OtA0798.txt.gz	edger	0.260368969641581
GSE60522	sheet-DESeq_results from GSE60522_RNAseq_ProcessedData.xlsx	deseq2	0.252185861561444
GSE68998	GSE68998_DiffExpDeseq2_mdx2_NOut_3.6.14.csv.gz	deseq2	0.590700428514673
GSE48165	GSE48165_16-VS-t.GeneDiffExp.xls.gz	unknown	0.356876868820746
GSE71773	GSE71773_Soy_Liver_vs_Lard_Liver.txt.gz	unknown	0.752143602910801
GSE71424	GSE71424_Late_Pregnancy_vs._Lactation.csv.gz	clc genomics	0.577352507702329
GSE65506	GSE65506_CRXmutants_CPMandEDGER.txt.gz	edger	0.472546833066192
GSE70481	GSE70481_WTvMock.xls.gz	deseq2	0.831644021592539
GSE71132	sheet-OPTM vs. COLD from GSE71132_OPTM_vs._COLD.xls.gz	clc genomics	0.582183236230667
GSE70860	GSE70860_DEaxons.csv.gz	deseq2	0.944215622964783
GSE70830	GSE70830_Normal_vs_CLL_gene_differential_expression.txt.txt.gz	cuffdiff	0.618765932783225
GSE70706	GSE70706_MEFs_WtA_vs_MOFkoA.tsv.gz	deseq2	0.524083551360074
GSE55536	GSE55536_HMDM_MAC_M1_gene_exp.diff.gz	cuffdiff	0.418893119794723
GSE70209	GSE70209_TR2_14repeats_0_Glu_FC.txt.gz	edger	0.569815457774095
GSE69110	GSE69110_d2GFP_vs_d2Sox9OE.deseq.res.csv.gz	deseq2	0.553451304965633
GSE58645	GSE58645_Supplementary_Table_3_Lewandowski_et_al_2JUNE14.txt.gz	edger	0.80862778954849
GSE60285	GSE60285_DESeq2_analysis_EB_activin-.tsv.gz	deseq2	0.670179245273659
GSE70283	GSE70283_cuffdiff_gene_exp.diff.gz	cuffdiff	0.64286163457229
GSE69807	sheet-miR (H3f3ab) KCl from GSE69807_Supplementary_Spreadsheet_S3_Neuron_Re-resubmission_Final.xls.gz	deseq	0.318130754793465
GSE68919	GSE68919_Processed_BxPc3exo_vs_Beta5KD.txt.gz	edger	0.234606529602515
GSE64233	GSE64233_MED1_peakfile.txt.gz	edger	0.507980161776502
GSE63234	GSE63234_HME-ZEB1-RAS_siMBD2_vs_siCtrl_edgeR_filtred.txt.gz	edger	0.377428545955803
GSE69900	GSE69900_control-tamoxifen48H.txt.gz	cuffdiff	0.411554779851025
GSE67202	sheet-H.ducr.gene_differential_expres from GSE67202_RSM_060514_Hducr_gene_differential_expression.xlsx	edger	0.77892226941865
GSE59715	GSE59715_finalHiCRNAseqTable.csv.gz	deseq	0.674128126471521
GSE62256	sheet-C1.CS1.SC1.S1.gene_exp from GSE62256_mRNA-seq.gene_exp.diff.xls.gz	cuffdiff	0.468618590228235
GSE67954	GSE67954_CSR1_RNAi_DESeq_output.txt.gz	deseq	0.918987824273249
GSE60585	GSE60585_DESeq2_11_vs_S_ALLp-value.xls.gz	deseq2	0.318779341561583
GSE68102	GSE68102_gene_exp.diff.gz	cuffdiff	0.397523852895618
GSE63166	GSE63166_DiLWvK_edgeR_results_20141106_wCPMs.csv.gz	edger	0.540008891124188
GSE65697	GSE65697_RNA-seq.csv.gz	cuffdiff	0.331110401674918
GSE68160	sheet-gene_exp from GSE68160_GRdim-RNASeq.xlsx	cuffdiff	0.419732487365919
GSE65487	GSE65487_deseq.rminus_rplus.ensembl.csv.gz	deseq2	0.460025944597814
GSE48671	GSE48671_all.GeneDiffExp.txt.gz	unknown	0.165013020499959
GSE68027	GSE68027_RNA-seq_log2fdc.txt.gz	deseq2	0.864528750952497
GSE66385	GSE66385_toptags_CB_edgeRwithBatchEffect.txt.gz	edger	0.644393180132878
GSE65955	GSE65955_mpp-TET1.txt.gz	cuffdiff	0.954624993086833
GSE65112	GSE65112_cmp_gpna.txt.gz	edger	0.843226802854025
GSE60530	sheet-final_results_U87_run1 from GSE60530_final_results_U87_run1+run2.xlsx	deseq2	0.531635922046149
GSE62833	sheet-Sheet1 from GSE62833_N2_lin-35_htz-1_processed_RNAseq.xlsx	deseq2	0.567621408173261
GSE59981	GSE59981_VT879-vs-VT107.compare.xls.gz	unknown	0.420142036101841
GSE59481	GSE59481_PIG_vs_GFP_DE_genes.txt.gz	cuffdiff	0.476937028418723
GSE57732	GSE57732_CONTROLvsBZLF1.RNASeq.edgeR.DE_results.tsv.gz	edger	0.489682251225358
GSE66876	GSE66876_Processed_CTLexo_vs_PAN02exo.txt.gz	edger	0.311307821170191
GSE65542	GSE65542_ptbp1_kd.diff.gz	cuffdiff	0.632800729319225
GSE59318	GSE59318_gene_exp_UPDATED.diff.gz	cuffdiff	0.79117589697345
GSE59487	GSE59487_edgeRoutput.txt.gz	edger	0.520621118770982
GSE66443	sheet-Pelagibacter from GSE66443_Processed_Data_Matrix_for_Pelagibacter_SAR92_MED152_Ruegeria.xlsx	unknown	0.400164852798479
GSE64840	GSE64840_2N_Ts65Dn_MEFs.gene_exp.diff.gz	cuffdiff	0.740876542865404
GSE66044	sheet-WT vs. fst1 from GSE66044_Gene_expression_values_of_WT_and_fst1_samples.xlsx	clc genomics	0.354354208870015
GSE62785	sheet-status = ok from GSE62785_Table_S2_Genes_differentially_expressed_in_hns_mutant_in_early_stationary_phase.xls.gz	cuffdiff	0.781302594995359
GSE65659	GSE65659_AntiviralResponseReadCounts.txt.gz	deseq	0.730991266649572
GSE63810	sheet-GenesDiffExp from GSE63810_BCKO_RNASeq_Data.xlsx	cuffdiff	0.833089262498536
GSE61954	GSE61954_all_genes_expression_values_supp_table.txt.gz	deseq2	0.879214756833663
GSE65024	GSE65024_WT-bhlh_gene_exp.diff.gz	cuffdiff	0.540746311254355
GSE65022	GSE65022_cuffdiff-WT_CD_gene_exp.diff.gz	cuffdiff	0.553700229983545
GSE62074	GSE62074_RNASeq_DESeq_Results.txt.gz	deseq	0.559977322581968
GSE59781	GSE59781_gene_exp.diff.gz	cuffdiff	0.305407994238394
GSE64677	GSE64677_VirusvsMock_RNAseq_CountMatrix.txt.gz	edger	0.730733595825779
GSE56346	GSE56346_wtNplus_vs_wtNminus_DESeq_output.txt.gz	deseq	0.320271831835502
GSE56983	GSE56983_EdgeR_genes_prefiltered.txt.gz	edger	0.894226923013964
GSE47083	sheet-Sheet1 from GSE47083_WTvsSclKO_WTvsGata12KO.xlsx.gz	cuffdiff	0.887001111976627
GSE63348	GSE63348_mouseorg_TPMandDESeq_v2.txt.gz	deseq	0.644122117401942
GSE62633	GSE62633_Differential_expression_table.txt.gz	limma	0.771318814368358
GSE63884	GSE63884_gene_exp.diff_cenpk_imx372_aerobic.txt.gz	cuffdiff	0.999861398037244
GSE63758	GSE63758_gene_exp.diff.gz	cuffdiff	0.71942558947725
GSE58865	GSE58865_Hyphae_vs_Oidia_DESeq_results.txt.gz	deseq	0.206338624694699
GSE53862	GSE53862_gene_exp_18h.diff.gz	cuffdiff	0.950888596529301
GSE61031	GSE61031_DE_polyaWT_vs_polyaKO.txt.gz	cuffdiff	0.812623508875788
GSE60163	sheet-uni-vs-conv.de-genes.count.all. from GSE60163_uni-vs-conv.de-genes.xlsx.gz	edger	0.652468631212066
GSE52080	GSE52080_processed_data.txt.gz	unknown	0.849934324383205
GSE62715	GSE62715_RNA131219DM_Processed.txt.gz	edger	0.770919725314364
GSE60476	sheet-22-F6 vs. SCBI Stat. from GSE60476_22_F6_vs._SCBI_Stat.xls.gz	clc genomics	0.998674603728086
GSE62212	GSE62212_KLF9_RNASeq_FC_FDR_RPKM.txt.gz	edger	0.394369521424407
GSE61491	GSE61491_CHDKD_differential_expression.txt.gz	deseq	0.933047203137167
GSE58918	GSE58918_DEgenes_Filtered_theta0.65_P_C_P_G2.txt.gz	deseq	0.735616281920231
GSE61915	sheet-Sheet1 from GSE61915_FilteredDifferentialExpression_min_10reads_3M-29M.xls.gz	deseq2	0.798883398500768
GSE55182	GSE55182_SpnIIIB_vs_C_genes.txt.gz	cuffdiff	0.900075486890387
GSE61690	GSE61690_DormantvsNondormant_meristems.txt.gz	cuffdiff	0.722960627100746
GSE51005	GSE51005_refcoding_tax_pre_vs_postDesign_edgeR_results.tsv.gz	edger	0.893029045699388
GSE60441	GSE60441_gene_exp.diff.gz	cuffdiff	0.326685009602374
GSE61238	GSE61238_gene_exp.diff.gz	cuffdiff	0.476079617813296
GSE55884	GSE55884_DGE_merged_all_with_annotations.tsv.gz	deseq	0.562911320939419
GSE53001	GSE53001_GeneExpression.txt.gz	unknown	0.621659953425783
GSE57982	GSE57982_Ren_vs_shLUNAR.1_gene_exp.txt.gz	cuffdiff	0.404521342463045
GSE58626	GSE58626_detable_all_cluster.tsv.gz	edger	0.552616296188688
GSE60165	sheet-Mir708KD from GSE60165_gene_exp_control_vs_mirKD-1.xls.gz	unknown	0.853036309424703
GSE59376	sheet-Control vs Ubl5-pooled from GSE59376_UBL5_Cohesion_EMBO_R_Table_S2.xlsx	unknown	0.426672596071129
GSE58082	GSE58082_gene_exp.diff.txt.gz	cuffdiff	0.598019365129017
GSE59980	GSE59980_RNA-seq_598-SKD.txt.gz	partek	0.207777933499718
GSE59317	GSE59317_differential_CDH1_vs_MCF10a_0mM.txt.gz	cuffdiff	0.258203970334123
GSE59851	GSE59851_frm_gene_exp.diff.txt.gz	cuffdiff	0.689280562307105
GSE53380	GSE53380_FilteredDifferentialExpression_min10reads_A-C.txt.gz	deseq2	0.844263150618646
GSE55758	GSE55758_s02_C-VS-s01_P.GeneExp.txt.gz	unknown	0.161350594239154
GSE54416	GSE54416_2013.06.12.ECFC_BvsECFC_L.txt.gz	edger	0.679570271499509
GSE55528	GSE55528_gene_exp_PA.diff.gz	cuffdiff	0.46148276399701
GSE46559	GSE46559_C1_C2_C3-VS-MP1_MP2_MP3.GeneDiffExp.txt.gz	unknown	0.0475116981042459
[truncated: 43 more rows]
