# Supplementary material for: A field-wide assessment of differential expression profiling by high-throughput sequencing reveals widespread bias
Source: PLoS Biol. 2023 Mar 2;21(3):e3002007. doi: 10.1371/journal.pbio.3002007 (PMC10013925; doi:10.1371/journal.pbio.3002007)
Supplement: S20 Data — (CSV) [file pbio.3002007.s037.csv]

Class	year	de_tool
anti-conservative	8	edger
other	7	deseq2
other	8	edger
anti-conservative	7	deseq2
anti-conservative	8	edger
bimodal	8	cuffdiff
other	7	limma
anti-conservative	8	edger
conservative	8	unknown
anti-conservative	7	limma
anti-conservative	9	deseq2
conservative	9	cuffdiff
other	7	limma
other	8	clc genomics
other	7	edger
anti-conservative	8	edger
bimodal	7	cuffdiff
bimodal	7	cuffdiff
other	9	edger
anti-conservative	9	deseq
bimodal	7	clc genomics
conservative	7	cuffdiff
anti-conservative	8	edger
anti-conservative	8	deseq2
bimodal	9	cuffdiff
other	8	deseq2
other	10	deseq2
anti-conservative	7	cuffdiff
anti-conservative	9	cuffdiff
anti-conservative	8	deseq2
bimodal	8	cuffdiff
other	9	deseq2
bimodal	8	cuffdiff
other	8	edger
bimodal	8	unknown
other	8	deseq
anti-conservative	7	unknown
anti-conservative	7	unknown
other	8	deseq2
bimodal	7	clc genomics
other	7	cuffdiff
conservative	7	cuffdiff
conservative	9	clc genomics
other	7	cuffdiff
anti-conservative	7	unknown
bimodal	10	cuffdiff
anti-conservative	7	edger
other	7	deseq2
anti-conservative	7	rockhopper
other	9	deseq2
anti-conservative	8	edger
other	7	deseq2
other	8	deseq
anti-conservative	8	deseq2
bimodal	8	cuffdiff
bimodal	8	cuffdiff
other	8	deseq2
other	8	edger
anti-conservative	7	deseq2
other	7	deseq2
other	7	deseq2
other	7	edger
other	7	deseq2
other	10	deseq2
other	8	edger
anti-conservative	8	deseq2
bimodal	7	cuffdiff
bimodal	7	cuffdiff
anti-conservative	8	unknown
other	7	deseq2
other	8	deseq2
anti-conservative	8	deseq2
anti-conservative	8	deseq
anti-conservative	9	deseq2
bimodal	9	cuffdiff
bimodal	9	cuffdiff
bimodal	8	cuffdiff
conservative	10	cuffdiff
bimodal	8	deseq
bimodal	10	cuffdiff
other	8	unknown
bimodal	8	deseq2
other	7	unknown
bimodal	7	cuffdiff
other	7	unknown
bimodal	7	cuffdiff
other	7	edger
conservative	7	cuffdiff
other	7	deseq2
bimodal	8	cuffdiff
bimodal	8	cuffdiff
bimodal	7	cuffdiff
bimodal	8	cuffdiff
other	8	deseq2
bimodal	7	deseq2
conservative	8	cuffdiff
bimodal	7	cuffdiff
anti-conservative	8	edger
anti-conservative	8	deseq2
other	7	deseq
other	8	deseq2
bimodal	9	unknown
other	7	unknown
bimodal	8	deseq
bimodal	8	cuffdiff
other	7	deseq2
other	7	deseq2
other	7	deseq2
other	8	deseq2
other	8	deseq2
anti-conservative	7	edger
other	7	deseq2
bimodal	9	cuffdiff
bimodal	8	deseq2
bimodal	7	cuffdiff
conservative	7	cuffdiff
bimodal	7	cuffdiff
other	7	deseq
bimodal	8	cuffdiff
anti-conservative	7	deseq
bimodal	9	deseq2
other	9	deseq2
other	8	deseq2
other	7	deseq2
other	8	limma
anti-conservative	7	deseq2
other	8	deseq
other	8	deseq2
other	7	cuffdiff
other	10	unknown
other	8	deseq2
other	8	deseq2
bimodal	8	cuffdiff
other	7	deseq2
bimodal	7	deseq
anti-conservative	7	unknown
conservative	8	deseq
anti-conservative	8	deseq
bimodal	7	cuffdiff
bimodal	8	cuffdiff
anti-conservative	8	edger
other	10	deseq
conservative	9	edger
other	8	deseq2
other	7	deseq2
other	8	edger
other	8	edger
anti-conservative	8	deseq2
bimodal	7	edger
conservative	8	unknown
anti-conservative	9	unknown
anti-conservative	7	deseq2
anti-conservative	8	deseq2
anti-conservative	8	deseq2
anti-conservative	8	deseq
other	7	deseq
other	7	clc genomics
other	8	deseq2
other	8	cuffdiff
conservative	9	cuffdiff
bimodal	8	cuffdiff
other	8	deseq
anti-conservative	8	deseq
bimodal	9	cuffdiff
anti-conservative	7	deseq
anti-conservative	9	deseq2
bimodal	7	unknown
conservative	9	cuffdiff
bimodal	7	cuffdiff
bimodal	9	cuffdiff
anti-conservative	8	edger
anti-conservative	7	deseq2
other	9	edger
anti-conservative	8	edger
bimodal	8	deseq
anti-conservative	8	deseq2
anti-conservative	8	deseq2
anti-conservative	8	edger
conservative	8	cuffdiff
other	8	deseq2
conservative	8	cuffdiff
other	8	deseq2
other	8	deseq2
other	8	deseq2
other	7	cuffdiff
bimodal	8	cuffdiff
other	10	unknown
bimodal	8	edger
conservative	8	cuffdiff
bimodal	7	cuffdiff
bimodal	10	cuffdiff
anti-conservative	8	deseq
bimodal	8	cuffdiff
bimodal	8	deseq
other	10	edger
other	7	deseq2
conservative	8	edger
bimodal	10	edger
bimodal	7	cuffdiff
other	8	deseq
other	7	unknown
anti-conservative	8	deseq2
bimodal	7	cuffdiff
other	7	deseq2
other	8	partek
conservative	8	cuffdiff
other	8	unknown
uniform	9	edger
bimodal	8	deseq2
other	7	deseq2
bimodal	10	cuffdiff
conservative	8	cuffdiff
other	8	unknown
other	8	deseq
anti-conservative	8	edger
anti-conservative	10	unknown
other	8	deseq2
other	7	deseq2
other	9	deseq2
anti-conservative	8	deseq2
other	7	cuffdiff
anti-conservative	7	deseq2
anti-conservative	7	unknown
bimodal	8	cuffdiff
bimodal	7	cuffdiff
other	9	edger
other	7	edger
bimodal	8	cuffdiff
conservative	7	cuffdiff
anti-conservative	8	edger
anti-conservative	8	deseq2
other	7	cuffdiff
bimodal	7	cuffdiff
bimodal	10	edger
bimodal	7	edger
bimodal	8	cuffdiff
conservative	7	cuffdiff
anti-conservative	8	unknown
bimodal	8	edger
bimodal	7	cuffdiff
anti-conservative	8	deseq2
anti-conservative	8	deseq2
bimodal	8	cuffdiff
other	9	unknown
other	8	deseq2
conservative	8	cuffdiff
other	8	edger
bimodal	9	cuffdiff
other	8	deseq2
bimodal	9	cuffdiff
anti-conservative	8	deseq2
other	8	deseq2
other	9	deseq2
anti-conservative	7	limma
other	8	unknown
other	7	deseq2
bimodal	9	cuffdiff
other	8	deseq2
anti-conservative	8	unknown
other	7	deseq2
other	9	deseq2
conservative	7	edger
other	7	deseq2
other	8	deseq2
other	10	ballgown
other	8	deseq2
bimodal	9	cuffdiff
bimodal	9	cuffdiff
bimodal	9	cuffdiff
other	8	deseq2
anti-conservative	8	sleuth
other	9	deseq2
anti-conservative	7	unknown
other	8	deseq2
bimodal	8	cuffdiff
bimodal	8	cuffdiff
bimodal	8	cuffdiff
anti-conservative	9	deseq2
conservative	7	edger
other	7	unknown
anti-conservative	10	edger
anti-conservative	7	deseq2
bimodal	8	cuffdiff
bimodal	7	unknown
anti-conservative	8	edger
other	7	edger
anti-conservative	10	deseq2
other	9	edger
anti-conservative	9	limma
conservative	10	cuffdiff
other	10	deseq2
anti-conservative	7	unknown
anti-conservative	8	deseq2
bimodal	8	edger
bimodal	8	cuffdiff
bimodal	8	cuffdiff
conservative	8	cuffdiff
anti-conservative	8	deseq2
conservative	7	cuffdiff
other	10	deseq2
conservative	7	cuffdiff
bimodal	8	cuffdiff
other	8	limma
other	8	limma
anti-conservative	7	edger
other	8	deseq2
anti-conservative	8	unknown
bimodal	7	cuffdiff
other	8	deseq2
other	10	deseq2
bimodal	10	cuffdiff
bimodal	10	cuffdiff
bimodal	8	cuffdiff
anti-conservative	7	deseq2
bimodal	7	cuffdiff
bimodal	10	unknown
other	8	edger
anti-conservative	8	edger
other	8	edger
other	8	edger
other	8	edger
other	8	edger
other	8	edger
other	8	edger
bimodal	8	clc genomics
conservative	8	clc genomics
other	8	cuffdiff
bimodal	8	cuffdiff
bimodal	9	edger
anti-conservative	7	unknown
anti-conservative	7	deseq2
conservative	8	edger
other	8	unknown
bimodal	8	edger
other	10	unknown
anti-conservative	7	unknown
other	8	cuffdiff
anti-conservative	9	edger
bimodal	8	cuffdiff
anti-conservative	8	limma
anti-conservative	10	edger
other	8	deseq2
other	8	deseq2
anti-conservative	8	deseq
conservative	8	edger
anti-conservative	8	deseq2
bimodal	8	deseq
anti-conservative	8	edger
other	7	unknown
other	7	deseq2
other	7	deseq2
anti-conservative	8	edger
other	7	deseq
other	8	clc genomics
other	7	deseq2
other	9	deseq2
anti-conservative	7	deseq2
bimodal	9	cuffdiff
other	10	unknown
anti-conservative	8	deseq2
other	7	edger
other	9	deseq2
other	10	deseq2
anti-conservative	8	edger
bimodal	8	edger
other	7	deseq
conservative	8	cuffdiff
other	7	deseq2
anti-conservative	9	edger
other	8	deseq
bimodal	8	cuffdiff
anti-conservative	8	edger
anti-conservative	8	sleuth
anti-conservative	7	deseq2
bimodal	8	cuffdiff
anti-conservative	8	deseq2
bimodal	8	cuffdiff
bimodal	8	cuffdiff
anti-conservative	8	deseq2
conservative	7	cuffdiff
bimodal	8	sleuth
conservative	8	cuffdiff
other	7	deseq2
anti-conservative	8	sleuth
anti-conservative	9	edger
bimodal	7	cuffdiff
bimodal	8	cuffdiff
other	8	deseq2
anti-conservative	7	deseq
bimodal	7	unknown
other	9	deseq2
anti-conservative	10	edger
other	8	deseq2
anti-conservative	8	deseq2
bimodal	10	clc genomics
conservative	8	cuffdiff
other	7	deseq2
other	7	deseq2
anti-conservative	8	deseq2
anti-conservative	7	cuffdiff
bimodal	8	cuffdiff
other	7	deseq2
conservative	9	cuffdiff
other	8	cuffdiff
other	7	deseq2
conservative	7	deseq2
bimodal	10	cuffdiff
conservative	8	cuffdiff
bimodal	9	cuffdiff
bimodal	8	edger
bimodal	9	unknown
anti-conservative	9	edger
other	7	deseq2
bimodal	8	unknown
other	8	deseq2
other	8	deseq2
other	8	deseq2
other	8	deseq2
bimodal	8	edger
conservative	8	deseq
anti-conservative	8	edger
anti-conservative	8	edger
other	8	deseq2
other	8	deseq2
other	8	unknown
conservative	7	cuffdiff
bimodal	8	deseq
bimodal	7	cuffdiff
conservative	8	cuffdiff
bimodal	8	cuffdiff
bimodal	8	unknown
other	8	unknown
other	8	deseq2
bimodal	8	cuffdiff
other	8	unknown
anti-conservative	8	unknown
anti-conservative	8	unknown
anti-conservative	8	deseq2
other	8	cuffdiff
bimodal	8	cuffdiff
bimodal	10	cuffdiff
bimodal	9	cuffdiff
bimodal	8	cuffdiff
other	8	cuffdiff
bimodal	8	cuffdiff
bimodal	8	cuffdiff
anti-conservative	10	edger
other	8	deseq2
other	8	cuffdiff
bimodal	8	cuffdiff
other	8	edger
other	8	unknown
bimodal	8	deseq2
bimodal	8	deseq2
conservative	8	cuffdiff
anti-conservative	8	edger
bimodal	9	cuffdiff
uniform	8	partek
bimodal	8	edger
anti-conservative	8	deseq2
other	9	deseq2
anti-conservative	10	deseq2
bimodal	8	cuffdiff
bimodal	8	deseq2
anti-conservative	8	edger
bimodal	9	cuffdiff
other	8	limma
bimodal	10	cuffdiff
other	8	deseq2
conservative	8	deseq2
other	8	edger
other	9	deseq2
bimodal	10	cuffdiff
other	8	deseq2
other	9	deseq2
other	9	deseq2
bimodal	8	cuffdiff
other	9	deseq2
other	8	unknown
conservative	9	cuffdiff
other	9	partek
anti-conservative	8	unknown
other	9	edger
conservative	8	cuffdiff
other	8	deseq
bimodal	8	cuffdiff
other	8	deseq2
conservative	8	cuffdiff
other	9	deseq2
anti-conservative	8	edger
other	8	deseq2
bimodal	8	cuffdiff
bimodal	8	cuffdiff
bimodal	8	deseq
conservative	8	edger
bimodal	9	cuffdiff
conservative	8	cuffdiff
anti-conservative	8	cuffdiff
bimodal	8	cuffdiff
conservative	8	cuffdiff
anti-conservative	10	edger
other	10	unknown
bimodal	8	cuffdiff
bimodal	9	rmats
other	8	edger
other	8	deseq2
bimodal	8	cuffdiff
bimodal	8	cuffdiff
other	9	rockhopper
bimodal	9	unknown
bimodal	8	deseq2
anti-conservative	9	unknown
bimodal	8	edger
other	8	deseq2
other	9	deseq2
bimodal	8	deseq
bimodal	8	cuffdiff
other	8	deseq2
other	8	deseq2
anti-conservative	8	edger
anti-conservative	8	edger
anti-conservative	8	deseq2
other	8	deseq2
other	8	deseq2
anti-conservative	8	deseq2
other	8	deseq2
conservative	8	cuffdiff
anti-conservative	9	edger
anti-conservative	8	edger
bimodal	8	edger
bimodal	9	cuffdiff
anti-conservative	8	deseq2
anti-conservative	8	unknown
bimodal	8	unknown
anti-conservative	8	edger
anti-conservative	8	unknown
anti-conservative	8	cuffdiff
bimodal	8	deseq2
anti-conservative	10	unknown
conservative	10	cuffdiff
other	8	deseq2
other	8	deseq2
bimodal	8	cuffdiff
other	8	cuffdiff
anti-conservative	9	deseq2
other	8	deseq2
bimodal	9	deseq2
anti-conservative	9	unknown
other	8	deseq2
anti-conservative	9	deseq2
anti-conservative	8	edger
other	10	unknown
other	10	unknown
anti-conservative	8	deseq
anti-conservative	10	deseq2
other	8	unknown
anti-conservative	8	limma
other	8	deseq2
other	10	unknown
conservative	8	cuffdiff
anti-conservative	8	deseq2
anti-conservative	8	edger
other	9	unknown
other	8	deseq2
other	9	deseq2
bimodal	8	cuffdiff
other	8	deseq2
bimodal	8	edger
other	9	deseq2
bimodal	9	cuffdiff
anti-conservative	8	cuffdiff
anti-conservative	8	deseq2
anti-conservative	8	deseq2
conservative	9	unknown
bimodal	8	cuffdiff
other	8	deseq2
anti-conservative	8	limma
conservative	8	cuffdiff
conservative	8	cuffdiff
other	8	unknown
other	8	deseq2
bimodal	8	cuffdiff
other	8	limma
other	9	cuffdiff
bimodal	9	unknown
other	8	edger
bimodal	9	cuffdiff
conservative	9	deseq2
other	8	unknown
other	9	edger
bimodal	8	edger
other	8	deseq2
other	9	unknown
other	8	unknown
bimodal	8	edger
conservative	8	cuffdiff
other	8	cuffdiff
other	8	edger
other	9	deseq2
bimodal	8	cuffdiff
bimodal	9	unknown
bimodal	9	cuffdiff
other	9	deseq2
other	9	deseq2
other	8	deseq2
anti-conservative	8	limma
other	9	deseq2
bimodal	8	cuffdiff
anti-conservative	9	cuffdiff
other	8	cuffdiff
other	9	unknown
bimodal	9	edger
anti-conservative	10	deseq2
bimodal	8	clc genomics
anti-conservative	8	rockhopper
other	9	unknown
bimodal	8	cuffdiff
conservative	8	clc genomics
other	9	unknown
bimodal	10	edger
anti-conservative	9	deseq2
bimodal	8	edger
other	9	deseq2
bimodal	8	deseq2
bimodal	9	clc genomics
conservative	8	cuffdiff
anti-conservative	8	unknown
other	8	deseq2
other	8	deseq2
bimodal	8	cuffdiff
other	8	deseq2
conservative	9	cuffdiff
anti-conservative	8	deseq2
bimodal	8	rockhopper
other	8	deseq2
anti-conservative	9	deseq2
other	8	clc genomics
bimodal	10	cuffdiff
anti-conservative	9	deseq2
other	9	edger
other	9	unknown
conservative	8	cuffdiff
other	9	deseq2
anti-conservative	9	edger
other	8	deseq2
conservative	8	cuffdiff
anti-conservative	8	edger
other	9	deseq2
other	8	deseq2
anti-conservative	8	deseq2
other	8	cuffdiff
bimodal	8	clc genomics
bimodal	9	cuffdiff
anti-conservative	8	deseq2
anti-conservative	8	edger
other	8	deseq2
bimodal	8	edger
bimodal	8	cuffdiff
conservative	8	cuffdiff
conservative	9	cuffdiff
anti-conservative	9	edger
other	9	unknown
bimodal	9	cuffdiff
bimodal	8	cuffdiff
bimodal	8	cuffdiff
other	8	deseq
bimodal	8	unknown
anti-conservative	9	edger
bimodal	9	edger
bimodal	8	edger
anti-conservative	8	cuffdiff
anti-conservative	9	deseq2
anti-conservative	9	edger
other	8	deseq2
anti-conservative	9	unknown
bimodal	8	cuffdiff
anti-conservative	8	deseq2
other	10	unknown
bimodal	9	unknown
bimodal	8	cuffdiff
other	9	edger
uniform	8	edger
bimodal	9	rmats
other	8	deseq2
anti-conservative	8	edger
other	9	limma
anti-conservative	9	unknown
other	8	edger
other	9	deseq2
other	9	deseq2
other	9	deseq
bimodal	8	cuffdiff
bimodal	9	cuffdiff
anti-conservative	9	deseq2
anti-conservative	10	limma
anti-conservative	8	deseq2
conservative	8	cuffdiff
anti-conservative	8	edger
anti-conservative	8	deseq2
bimodal	10	unknown
bimodal	9	cuffdiff
other	10	deseq2
anti-conservative	8	unknown
other	9	deseq2
anti-conservative	8	sleuth
other	10	deseq2
anti-conservative	9	deseq2
other	8	unknown
other	8	deseq2
anti-conservative	8	unknown
conservative	9	cuffdiff
bimodal	8	cuffdiff
anti-conservative	9	deseq2
anti-conservative	9	deseq2
anti-conservative	10	deseq2
conservative	8	cuffdiff
other	8	edger
bimodal	8	edger
bimodal	10	deseq2
bimodal	8	deseq2
bimodal	9	deseq2
anti-conservative	8	deseq2
anti-conservative	8	deseq2
bimodal	8	cuffdiff
bimodal	8	deseq
anti-conservative	8	limma
anti-conservative	8	deseq2
other	9	cuffdiff
other	8	unknown
anti-conservative	10	edger
other	8	deseq2
bimodal	9	cuffdiff
anti-conservative	8	deseq2
other	9	unknown
conservative	8	cuffdiff
other	9	unknown
other	8	deseq2
other	8	edger
other	10	cuffdiff
other	8	deseq2
conservative	8	cuffdiff
anti-conservative	9	cuffdiff
conservative	8	cuffdiff
anti-conservative	8	unknown
other	8	unknown
other	8	edger
anti-conservative	9	deseq2
anti-conservative	8	deseq2
bimodal	8	rockhopper
anti-conservative	8	deseq2
anti-conservative	9	deseq2
anti-conservative	9	deseq2
other	8	deseq2
anti-conservative	8	edger
anti-conservative	8	unknown
bimodal	8	cuffdiff
other	9	cuffdiff
conservative	8	deseq
other	10	deseq2
anti-conservative	8	unknown
anti-conservative	8	cuffdiff
conservative	9	cuffdiff
bimodal	8	deseq2
bimodal	10	cuffdiff
anti-conservative	9	edger
anti-conservative	8	deseq2
bimodal	8	cuffdiff
other	9	edger
conservative	8	cuffdiff
bimodal	8	partek
other	9	edger
bimodal	8	cuffdiff
bimodal	9	deseq2
other	9	deseq2
anti-conservative	10	edger
conservative	8	cuffdiff
other	8	deseq2
anti-conservative	9	edger
bimodal	9	unknown
bimodal	8	cuffdiff
other	8	sleuth
other	8	rockhopper
bimodal	8	unknown
bimodal	8	cuffdiff
other	8	deseq2
other	8	deseq2
bimodal	8	edger
bimodal	9	deseq2
bimodal	8	cuffdiff
conservative	8	cuffdiff
bimodal	8	cuffdiff
conservative	8	cuffdiff
bimodal	9	cuffdiff
bimodal	9	edger
bimodal	8	cuffdiff
anti-conservative	8	edger
other	9	deseq2
other	9	limma
bimodal	8	cuffdiff
anti-conservative	9	cuffdiff
bimodal	9	cuffdiff
anti-conservative	8	deseq2
other	9	deseq2
conservative	9	deseq2
bimodal	8	unknown
bimodal	8	edger
bimodal	8	cuffdiff
anti-conservative	9	deseq2
other	8	edger
anti-conservative	8	limma
conservative	8	cuffdiff
other	8	deseq2
conservative	8	edger
conservative	9	cuffdiff
other	8	unknown
anti-conservative	8	deseq2
bimodal	9	cuffdiff
anti-conservative	8	deseq2
anti-conservative	9	edger
bimodal	9	limma
bimodal	8	edger
other	8	deseq2
other	8	deseq2
other	9	deseq2
conservative	8	cuffdiff
bimodal	8	deseq2
other	8	unknown
other	8	unknown
other	9	deseq2
anti-conservative	10	deseq
anti-conservative	8	unknown
bimodal	8	deseq
conservative	8	clc genomics
bimodal	8	cuffdiff
anti-conservative	8	unknown
other	8	deseq2
bimodal	8	cuffdiff
other	9	deseq2
bimodal	9	cuffdiff
anti-conservative	9	deseq2
bimodal	8	cuffdiff
conservative	8	unknown
anti-conservative	8	edger
other	8	edger
bimodal	9	deseq2
other	8	deseq2
other	8	deseq2
other	8	deseq2
other	8	deseq2
conservative	8	limma
bimodal	9	unknown
other	8	deseq2
other	8	deseq2
other	8	deseq2
other	8	deseq2
bimodal	8	edger
anti-conservative	8	limma
conservative	9	cuffdiff
bimodal	8	cuffdiff
other	8	limma
other	8	deseq2
other	8	unknown
other	10	unknown
other	9	deseq2
other	10	deseq2
other	10	deseq2
bimodal	8	cuffdiff
other	10	deseq2
bimodal	8	cuffdiff
other	8	edger
anti-conservative	9	rockhopper
bimodal	9	deseq2
other	9	unknown
bimodal	8	cuffdiff
anti-conservative	9	edger
anti-conservative	9	limma
bimodal	9	edger
other	9	deseq
conservative	8	cuffdiff
other	8	deseq
other	8	deseq2
bimodal	9	cuffdiff
other	8	unknown
bimodal	8	cuffdiff
other	8	unknown
bimodal	8	cuffdiff
other	9	deseq2
anti-conservative	8	limma
bimodal	9	cuffdiff
other	9	unknown
bimodal	9	deseq2
bimodal	10	cuffdiff
other	8	deseq2
anti-conservative	10	limma
other	9	deseq2
other	8	deseq2
other	9	deseq2
bimodal	9	cuffdiff
other	8	deseq2
other	9	deseq2
anti-conservative	9	deseq2
bimodal	8	cuffdiff
anti-conservative	8	sleuth
other	8	unknown
anti-conservative	8	deseq2
other	8	deseq2
anti-conservative	8	deseq
conservative	8	cuffdiff
anti-conservative	8	deseq2
bimodal	9	unknown
other	9	unknown
other	9	edger
anti-conservative	8	edger
other	8	unknown
anti-conservative	8	deseq2
bimodal	8	cuffdiff
anti-conservative	8	deseq2
anti-conservative	8	deseq2
other	9	deseq2
other	8	edger
other	8	clc genomics
bimodal	8	edger
other	9	limma
anti-conservative	9	edger
other	8	deseq2
anti-conservative	8	deseq2
other	8	deseq2
other	9	deseq2
other	9	unknown
other	8	unknown
other	10	unknown
bimodal	8	cuffdiff
anti-conservative	8	sleuth
anti-conservative	8	deseq2
anti-conservative	8	clc genomics
other	8	deseq2
other	9	deseq2
other	8	deseq2
conservative	10	unknown
other	8	degseq
anti-conservative	10	deseq2
other	8	deseq2
other	9	deseq2
other	8	deseq2
other	9	deseq2
other	10	deseq2
other	10	deseq2
bimodal	9	partek
anti-conservative	8	deseq2
anti-conservative	8	deseq2
anti-conservative	9	unknown
other	8	cuffdiff
other	8	deseq2
other	9	deseq2
other	8	deseq2
conservative	9	unknown
other	8	ballgown
bimodal	8	unknown
other	9	unknown
bimodal	8	deseq
bimodal	10	edger
other	8	unknown
anti-conservative	8	deseq2
other	9	cuffdiff
anti-conservative	9	deseq2
other	8	deseq2
other	9	unknown
anti-conservative	8	unknown
other	9	deseq2
other	8	deseq2
other	8	unknown
anti-conservative	8	deseq2
anti-conservative	9	deseq2
bimodal	9	deseq
bimodal	8	cuffdiff
anti-conservative	9	unknown
anti-conservative	9	sleuth
other	8	edger
anti-conservative	8	deseq2
anti-conservative	9	deseq2
other	9	deseq2
bimodal	8	clc genomics
bimodal	9	deseq2
bimodal	8	cuffdiff
conservative	8	limma
other	9	deseq2
anti-conservative	9	cuffdiff
anti-conservative	8	edger
bimodal	9	cuffdiff
anti-conservative	8	partek
conservative	8	cuffdiff
other	9	deseq2
anti-conservative	9	edger
bimodal	9	unknown
other	9	deseq2
anti-conservative	9	edger
anti-conservative	9	deseq2
bimodal	10	cuffdiff
conservative	10	unknown
other	10	deseq2
anti-conservative	9	deseq
anti-conservative	8	deseq
bimodal	8	deseq
other	10	cuffdiff
anti-conservative	10	deseq2
anti-conservative	8	edger
other	10	deseq2
bimodal	9	cuffdiff
other	9	cuffdiff
other	9	deseq2
other	8	unknown
other	9	deseq
anti-conservative	9	deseq2
other	9	deseq2
other	10	deseq2
anti-conservative	9	clc genomics
bimodal	9	edger
anti-conservative	9	deseq2
anti-conservative	9	deseq2
anti-conservative	8	rockhopper
anti-conservative	10	deseq2
anti-conservative	8	edger
bimodal	8	deseq
other	8	deseq2
other	10	cuffdiff
other	9	deseq2
other	8	cuffdiff
anti-conservative	8	cuffdiff
anti-conservative	9	edger
bimodal	8	cuffdiff
bimodal	9	unknown
conservative	8	cuffdiff
anti-conservative	9	edger
bimodal	8	cuffdiff
anti-conservative	9	sleuth
other	9	deseq2
other	9	deseq2
bimodal	9	cuffdiff
other	9	unknown
bimodal	8	cuffdiff
other	9	deseq2
anti-conservative	8	edger
anti-conservative	9	edger
other	9	deseq
conservative	9	deseq
anti-conservative	9	unknown
other	9	partek
anti-conservative	8	unknown
other	9	deseq2
other	8	unknown
other	9	cuffdiff
other	9	unknown
other	9	deseq2
anti-conservative	8	cuffdiff
other	9	deseq2
conservative	9	unknown
other	9	unknown
other	8	unknown
other	10	deseq2
bimodal	8	cuffdiff
other	9	deseq2
other	10	limma
other	8	deseq2
other	9	dexseq
bimodal	9	unknown
bimodal	9	unknown
bimodal	9	cuffdiff
bimodal	9	cuffdiff
bimodal	9	cuffdiff
conservative	9	cuffdiff
other	9	cuffdiff
other	9	cuffdiff
other	9	deseq2
bimodal	8	unknown
anti-conservative	10	deseq2
anti-conservative	8	unknown
anti-conservative	8	unknown
conservative	8	unknown
other	9	edger
other	8	deseq2
anti-conservative	9	deseq2
other	9	dexseq
other	10	unknown
anti-conservative	9	limma
anti-conservative	10	limma
anti-conservative	9	deseq2
other	9	limma
anti-conservative	9	limma
bimodal	9	edger
other	8	unknown
other	8	cuffdiff
other	8	limma
anti-conservative	8	limma
other	8	edger
anti-conservative	10	deseq2
other	10	deseq2
other	10	deseq2
other	9	deseq2
other	8	edger
other	8	deseq2
bimodal	10	rockhopper
other	9	unknown
anti-conservative	8	edger
anti-conservative	8	edger
anti-conservative	8	edger
other	9	unknown
bimodal	9	deseq2
other	10	deseq2
other	8	clc genomics
other	10	unknown
bimodal	9	unknown
other	9	deseq2
other	9	deseq2
other	8	deseq2
other	9	deseq2
anti-conservative	8	deseq2
other	9	deseq2
other	10	deseq2
bimodal	8	unknown
anti-conservative	8	deseq2
anti-conservative	8	deseq2
other	10	edger
anti-conservative	8	degseq
other	8	cuffdiff
bimodal	10	cuffdiff
other	8	deseq
other	9	deseq
bimodal	8	edger
bimodal	8	unknown
conservative	8	cuffdiff
other	9	deseq
other	9	cuffdiff
anti-conservative	9	deseq2
conservative	10	unknown
other	8	deseq
anti-conservative	8	deseq
other	10	seurat
other	8	deseq
anti-conservative	10	limma
other	9	deseq2
bimodal	9	unknown
anti-conservative	10	deseq2
other	8	deseq2
anti-conservative	8	deseq2
anti-conservative	8	unknown
other	9	deseq2
anti-conservative	9	deseq2
bimodal	9	cuffdiff
other	8	deseq2
bimodal	9	edger
bimodal	9	cuffdiff
other	8	edger
bimodal	8	unknown
bimodal	8	cuffdiff
anti-conservative	9	partek
other	9	deseq2
bimodal	9	edger
other	10	deseq2
other	8	deseq2
other	8	partek
bimodal	9	cuffdiff
bimodal	9	edger
anti-conservative	8	deseq2
other	8	unknown
bimodal	10	cuffdiff
other	8	deseq2
other	10	deseq2
anti-conservative	9	deseq2
anti-conservative	10	unknown
other	9	deseq2
anti-conservative	10	edger
other	8	unknown
other	10	deseq2
bimodal	8	deseq
anti-conservative	8	deseq2
other	8	deseq
bimodal	8	edger
anti-conservative	9	sleuth
conservative	8	cuffdiff
bimodal	8	unknown
bimodal	9	deseq
bimodal	9	cuffdiff
anti-conservative	8	deseq2
other	9	deseq2
bimodal	9	degseq
bimodal	9	degseq
bimodal	9	cuffdiff
other	8	cuffdiff
bimodal	9	cuffdiff
anti-conservative	9	deseq2
conservative	8	cuffdiff
other	10	edger
other	8	unknown
bimodal	10	cuffdiff
anti-conservative	8	unknown
conservative	9	clc genomics
other	9	edger
other	8	deseq2
other	9	edger
anti-conservative	8	unknown
bimodal	9	cuffdiff
anti-conservative	8	deseq2
anti-conservative	8	unknown
other	9	deseq2
anti-conservative	8	deseq2
anti-conservative	10	edger
other	9	deseq2
bimodal	8	edger
other	9	unknown
anti-conservative	9	unknown
anti-conservative	10	limma
other	8	cuffdiff
conservative	10	cuffdiff
anti-conservative	9	deseq2
other	9	deseq2
bimodal	8	unknown
anti-conservative	9	deseq2
other	8	deseq2
bimodal	10	deseq2
anti-conservative	10	deseq2
anti-conservative	10	deseq2
other	9	deseq2
anti-conservative	9	deseq2
anti-conservative	9	edger
anti-conservative	10	deseq2
other	9	clc genomics
bimodal	10	deseq2
other	8	deseq2
other	9	deseq2
other	10	deseq2
anti-conservative	10	limma
other	10	partek
anti-conservative	9	limma
other	10	deseq2
other	9	deseq2
bimodal	8	edger
bimodal	9	cuffdiff
anti-conservative	9	deseq2
bimodal	9	cuffdiff
bimodal	9	deseq
other	9	unknown
other	8	unknown
anti-conservative	8	rockhopper
anti-conservative	10	deseq2
anti-conservative	9	limma
other	9	deseq2
other	9	deseq2
other	9	clc genomics
other	8	deseq2
anti-conservative	8	edger
other	9	deseq2
other	10	cuffdiff
other	9	edger
bimodal	8	deseq
other	9	deseq2
anti-conservative	9	limma
bimodal	8	cuffdiff
other	9	deseq2
conservative	9	unknown
other	10	deseq2
bimodal	9	unknown
anti-conservative	8	deseq2
other	10	deseq2
bimodal	9	deseq
anti-conservative	9	edger
bimodal	9	cuffdiff
anti-conservative	9	unknown
other	9	unknown
anti-conservative	9	unknown
bimodal	9	deseq2
other	9	deseq2
other	9	deseq2
bimodal	9	edger
other	9	deseq2
bimodal	9	cuffdiff
other	9	deseq2
bimodal	9	deseq2
other	10	edger
bimodal	9	cuffdiff
anti-conservative	10	unknown
other	9	unknown
other	9	limma
anti-conservative	9	edger
other	9	deseq2
anti-conservative	9	deseq2
bimodal	9	edger
other	9	deseq2
other	9	deseq2
bimodal	9	edger
other	10	deseq2
other	9	deseq2
anti-conservative	9	unknown
anti-conservative	9	unknown
anti-conservative	9	edger
other	10	partek
other	9	unknown
anti-conservative	9	edger
other	10	deseq2
anti-conservative	9	unknown
other	9	edger
other	10	deseq2
anti-conservative	10	deseq2
anti-conservative	9	sleuth
anti-conservative	9	unknown
anti-conservative	9	partek
other	10	deseq2
bimodal	9	unknown
conservative	9	cuffdiff
anti-conservative	9	partek
other	10	unknown
other	10	deseq2
other	9	edger
anti-conservative	9	unknown
anti-conservative	9	unknown
other	9	deseq2
other	10	deseq2
anti-conservative	9	deseq2
other	9	deseq2
anti-conservative	9	deseq
other	9	edger
other	9	deseq2
other	10	deseq2
other	9	limma
bimodal	9	cuffdiff
anti-conservative	9	deseq2
bimodal	9	limma
other	9	deseq
other	9	deseq2
bimodal	10	unknown
other	10	deseq2
bimodal	9	cuffdiff
bimodal	9	unknown
bimodal	9	cuffdiff
other	9	deseq2
other	9	deseq2
bimodal	9	edger
other	9	deseq2
other	9	deseq2
other	9	unknown
other	9	unknown
other	9	deseq2
uniform	9	deseq2
bimodal	10	cuffdiff
other	9	unknown
bimodal	9	cuffdiff
other	9	unknown
anti-conservative	9	deseq2
conservative	10	cuffdiff
bimodal	9	cuffdiff
other	9	deseq2
bimodal	10	cuffdiff
anti-conservative	10	deseq2
other	9	deseq2
other	9	deseq2
other	9	deseq2
bimodal	10	cuffdiff
other	9	cuffdiff
bimodal	9	unknown
bimodal	9	cuffdiff
anti-conservative	9	deseq2
anti-conservative	9	deseq2
anti-conservative	10	deseq2
conservative	9	rmats
other	9	deseq2
anti-conservative	9	sleuth
anti-conservative	9	sleuth
anti-conservative	9	unknown
other	9	unknown
conservative	9	cuffdiff
anti-conservative	9	deseq2
bimodal	10	cuffdiff
other	10	deseq2
conservative	10	unknown
other	10	unknown
other	9	cuffdiff
bimodal	9	cuffdiff
other	10	deseq2
other	10	edger
anti-conservative	9	deseq2
bimodal	9	cuffdiff
conservative	10	edger
other	10	deseq2
anti-conservative	9	edger
other	9	deseq2
bimodal	10	cuffdiff
anti-conservative	9	deseq2
other	9	edger
bimodal	10	cuffdiff
bimodal	9	cuffdiff
anti-conservative	9	edger
conservative	10	edger
anti-conservative	10	edger
other	10	edger
conservative	9	cuffdiff
bimodal	9	edger
bimodal	9	unknown
other	10	unknown
anti-conservative	9	limma
conservative	9	unknown
bimodal	9	unknown
other	9	unknown
bimodal	10	cuffdiff
anti-conservative	9	deseq2
other	9	deseq2
anti-conservative	9	deseq2
anti-conservative	9	deseq2
anti-conservative	9	deseq2
anti-conservative	9	deseq2
other	9	cuffdiff
other	9	unknown
other	10	deseq2
bimodal	9	clc genomics
other	9	deseq2
anti-conservative	9	edger
other	9	deseq2
bimodal	9	edger
bimodal	9	edger
other	9	deseq2
conservative	9	cuffdiff
bimodal	10	cuffdiff
anti-conservative	9	deseq2
other	9	deseq
other	10	deseq2
anti-conservative	9	unknown
other	9	unknown
anti-conservative	9	deseq2
other	9	unknown
bimodal	9	rmats
other	9	cuffdiff
bimodal	10	cuffdiff
other	9	deseq2
other	10	deseq2
anti-conservative	9	sleuth
other	9	deseq2
other	10	deseq2
other	9	unknown
anti-conservative	9	unknown
anti-conservative	9	unknown
anti-conservative	10	deseq2
other	10	deseq2
other	9	deseq2
conservative	10	cuffdiff
other	9	deseq2
conservative	9	deseq2
other	10	deseq2
anti-conservative	10	deseq2
other	10	cuffdiff
bimodal	9	deseq2
anti-conservative	10	deseq2
conservative	9	cuffdiff
other	9	edger
bimodal	10	deseq2
anti-conservative	10	unknown
anti-conservative	9	deseq2
other	10	unknown
other	10	deseq2
bimodal	9	unknown
other	9	unknown
bimodal	10	deseq2
conservative	10	unknown
other	9	deseq2
conservative	9	cuffdiff
anti-conservative	9	edger
conservative	9	cuffdiff
other	9	deseq2
conservative	10	clc genomics
other	9	edger
other	9	deseq2
conservative	9	unknown
anti-conservative	10	edger
other	9	limma
bimodal	9	unknown
other	9	deseq2
other	9	deseq2
other	9	unknown
anti-conservative	10	unknown
conservative	9	cuffdiff
anti-conservative	9	deseq2
anti-conservative	9	deseq2
anti-conservative	9	edger
other	9	deseq2
bimodal	9	deseq2
anti-conservative	9	limma
anti-conservative	9	edger
bimodal	9	deseq2
bimodal	10	unknown
conservative	9	cuffdiff
anti-conservative	9	deseq2
anti-conservative	9	edger
other	9	deseq
anti-conservative	9	limma
bimodal	9	cuffdiff
anti-conservative	9	unknown
bimodal	9	unknown
anti-conservative	9	deseq2
other	9	deseq2
other	9	deseq2
bimodal	10	deseq
bimodal	10	deseq
anti-conservative	10	edger
other	9	deseq2
other	9	deseq2
other	9	unknown
other	9	deseq
anti-conservative	9	deseq2
bimodal	9	cuffdiff
anti-conservative	10	deseq2
anti-conservative	9	limma
anti-conservative	10	deseq2
other	9	deseq2
conservative	9	cuffdiff
bimodal	10	unknown
other	9	deseq2
bimodal	9	cuffdiff
other	9	unknown
conservative	9	edger
other	10	unknown
anti-conservative	9	deseq2
anti-conservative	9	unknown
other	9	unknown
anti-conservative	9	deseq2
anti-conservative	9	cuffdiff
other	9	deseq2
other	9	deseq2
other	9	deseq2
other	9	deseq2
other	9	deseq2
anti-conservative	10	unknown
anti-conservative	9	edger
anti-conservative	9	edger
conservative	9	unknown
bimodal	9	deseq2
anti-conservative	9	deseq2
anti-conservative	9	deseq2
anti-conservative	9	edger
anti-conservative	9	deseq
anti-conservative	9	deseq2
other	10	unknown
other	9	deseq2
bimodal	9	cuffdiff
conservative	9	edger
other	9	degseq
bimodal	10	edger
anti-conservative	10	deseq2
other	10	limma
other	9	unknown
conservative	9	cuffdiff
other	9	deseq2
anti-conservative	9	edger
anti-conservative	9	cuffdiff
conservative	10	cuffdiff
other	9	deseq2
other	9	deseq2
anti-conservative	10	deseq2
other	10	unknown
other	9	sleuth
other	9	ballgown
anti-conservative	10	deseq2
other	9	deseq2
bimodal	9	clc genomics
other	9	deseq2
other	9	deseq2
conservative	9	cuffdiff
anti-conservative	9	edger
anti-conservative	9	deseq2
bimodal	9	cuffdiff
anti-conservative	9	unknown
bimodal	9	edger
bimodal	9	edger
other	9	deseq2
anti-conservative	9	edger
anti-conservative	9	limma
anti-conservative	9	deseq2
conservative	10	cuffdiff
conservative	9	cuffdiff
other	9	edger
other	10	unknown
anti-conservative	9	clc genomics
other	9	unknown
anti-conservative	9	deseq2
anti-conservative	10	clc genomics
conservative	9	edger
bimodal	10	deseq
other	10	unknown
anti-conservative	9	edger
conservative	9	cuffdiff
anti-conservative	9	unknown
other	9	clc genomics
anti-conservative	9	deseq2
other	9	deseq2
other	9	deseq2
bimodal	9	cuffdiff
other	9	deseq2
anti-conservative	9	cuffdiff
other	10	deseq2
other	9	cuffdiff
other	9	unknown
conservative	9	cuffdiff
anti-conservative	9	deseq2
anti-conservative	9	cuffdiff
other	9	deseq2
bimodal	9	cuffdiff
other	9	deseq2
other	10	deseq2
other	10	deseq2
bimodal	9	cuffdiff
anti-conservative	9	deseq2
other	9	cuffdiff
conservative	9	clc genomics
other	10	edger
anti-conservative	9	sleuth
other	10	deseq2
other	10	deseq2
other	10	deseq2
other	10	deseq2
other	9	unknown
other	10	deseq2
anti-conservative	9	deseq2
bimodal	9	cuffdiff
other	9	edger
other	10	deseq2
other	9	unknown
other	9	partek
anti-conservative	9	cuffdiff
bimodal	10	edger
other	9	unknown
anti-conservative	9	edger
anti-conservative	9	edger
other	9	deseq2
other	10	deseq2
other	10	deseq2
anti-conservative	10	limma
conservative	9	unknown
bimodal	9	cuffdiff
bimodal	9	edger
other	10	deseq2
anti-conservative	9	deseq
other	9	deseq2
other	9	deseq2
bimodal	9	unknown
conservative	9	cuffdiff
anti-conservative	9	deseq2
anti-conservative	9	deseq2
other	9	deseq2
other	10	deseq2
other	9	unknown
other	9	unknown
other	9	limma
other	9	unknown
anti-conservative	9	sleuth
other	9	ballgown
other	9	deseq2
other	9	deseq2
anti-conservative	9	limma
bimodal	9	cuffdiff
anti-conservative	9	unknown
anti-conservative	10	unknown
anti-conservative	9	deseq
other	10	deseq2
anti-conservative	9	edger
anti-conservative	9	deseq
conservative	9	cuffdiff
conservative	9	cuffdiff
anti-conservative	10	deseq2
other	9	deseq
other	10	unknown
other	9	unknown
anti-conservative	9	edger
bimodal	10	cuffdiff
bimodal	10	cuffdiff
anti-conservative	9	edger
other	9	deseq
other	9	deseq2
bimodal	10	cuffdiff
anti-conservative	9	edger
other	10	unknown
other	9	edger
other	10	deseq
bimodal	9	deseq2
other	9	deseq2
conservative	10	cuffdiff
anti-conservative	9	deseq2
other	9	deseq2
other	9	deseq2
other	10	deseq2
bimodal	9	cuffdiff
anti-conservative	9	edger
conservative	10	cuffdiff
other	9	deseq2
other	9	degseq
bimodal	10	unknown
anti-conservative	10	deseq2
bimodal	10	deseq2
bimodal	9	edger
anti-conservative	10	deseq2
other	9	deseq2
other	9	deseq2
other	9	unknown
other	10	deseq2
other	9	deseq2
anti-conservative	10	clc genomics
anti-conservative	10	deseq2
anti-conservative	9	ballgown
other	9	deseq2
conservative	9	deseq2
other	9	edger
other	10	deseq2
bimodal	9	deseq2
conservative	10	cuffdiff
other	9	deseq2
anti-conservative	9	unknown
anti-conservative	10	edger
bimodal	10	cuffdiff
other	9	edger
anti-conservative	10	deseq2
anti-conservative	9	edger
anti-conservative	10	deseq2
bimodal	9	cuffdiff
other	9	unknown
anti-conservative	9	edger
conservative	10	cuffdiff
other	10	unknown
other	9	deseq2
other	9	deseq2
bimodal	9	cuffdiff
anti-conservative	9	deseq2
anti-conservative	9	deseq2
bimodal	10	degseq
anti-conservative	10	deseq2
anti-conservative	9	deseq2
bimodal	9	unknown
other	9	deseq2
other	9	deseq2
other	9	deseq2
other	9	deseq2
other	10	unknown
other	10	deseq2
anti-conservative	10	deseq2
bimodal	9	edger
anti-conservative	9	cuffdiff
anti-conservative	10	edger
anti-conservative	10	edger
conservative	10	unknown
bimodal	9	cuffdiff
other	9	deseq2
conservative	10	unknown
other	9	unknown
anti-conservative	9	deseq2
bimodal	9	cuffdiff
other	10	deseq2
other	9	deseq2
other	9	deseq2
anti-conservative	9	deseq2
anti-conservative	10	deseq2
other	9	edger
bimodal	9	unknown
bimodal	10	edger
other	9	deseq2
anti-conservative	9	limma
bimodal	9	unknown
uniform	9	unknown
bimodal	10	cuffdiff
conservative	9	cuffdiff
bimodal	9	cuffdiff
bimodal	10	cuffdiff
anti-conservative	9	unknown
conservative	10	edger
conservative	9	deseq2
anti-conservative	9	deseq2
other	10	deseq2
other	10	partek
bimodal	10	cuffdiff
other	10	deseq
other	10	deseq2
other	9	unknown
bimodal	10	cuffdiff
other	9	unknown
other	10	deseq2
bimodal	10	cuffdiff
anti-conservative	10	edger
other	9	edger
anti-conservative	10	deseq
bimodal	9	unknown
bimodal	10	cuffdiff
other	9	unknown
anti-conservative	10	limma
other	9	deseq2
other	10	deseq2
bimodal	9	cuffdiff
other	10	limma
other	10	limma
bimodal	9	cuffdiff
anti-conservative	10	limma
anti-conservative	10	limma
other	9	unknown
other	9	deseq
other	9	deseq2
other	10	deseq2
anti-conservative	10	edger
anti-conservative	9	edger
other	10	deseq2
other	9	deseq2
other	9	deseq
bimodal	10	deseq2
other	10	unknown
anti-conservative	9	deseq
anti-conservative	10	deseq2
other	10	deseq
bimodal	9	edger
other	9	partek
anti-conservative	9	edger
anti-conservative	9	edger
other	9	deseq2
other	9	unknown
bimodal	9	cuffdiff
anti-conservative	9	edger
anti-conservative	9	unknown
bimodal	10	deseq2
anti-conservative	9	cuffdiff
anti-conservative	10	limma
conservative	9	edger
anti-conservative	10	edger
conservative	10	cuffdiff
conservative	9	cuffdiff
anti-conservative	9	edger
other	10	deseq2
other	9	unknown
anti-conservative	10	edger
other	10	edger
bimodal	9	unknown
conservative	10	cuffdiff
anti-conservative	9	edger
other	10	cuffdiff
other	9	deseq2
bimodal	9	edger
other	10	edger
conservative	9	cuffdiff
other	9	deseq2
other	9	deseq
conservative	9	limma
anti-conservative	9	deseq2
other	10	deseq2
anti-conservative	9	edger
bimodal	9	cuffdiff
anti-conservative	9	edger
conservative	10	unknown
other	10	unknown
bimodal	9	cuffdiff
other	9	cuffdiff
anti-conservative	9	cuffdiff
anti-conservative	9	deseq2
other	9	deseq2
bimodal	10	cuffdiff
other	10	unknown
conservative	10	cuffdiff
anti-conservative	9	deseq2
conservative	10	cuffdiff
other	9	deseq2
anti-conservative	9	edger
other	10	deseq2
anti-conservative	10	unknown
anti-conservative	9	edger
anti-conservative	9	deseq2
anti-conservative	9	clc genomics
bimodal	10	unknown
other	9	unknown
other	10	deseq2
other	9	deseq2
other	10	deseq2
other	9	edger
bimodal	9	cuffdiff
anti-conservative	10	edger
anti-conservative	10	edger
conservative	10	deseq2
other	10	cuffdiff
conservative	9	cuffdiff
anti-conservative	9	edger
other	9	edger
other	9	unknown
anti-conservative	10	edger
bimodal	10	sleuth
bimodal	9	cuffdiff
anti-conservative	10	unknown
other	9	unknown
other	9	unknown
anti-conservative	9	edger
anti-conservative	9	unknown
anti-conservative	10	unknown
anti-conservative	10	partek
anti-conservative	9	deseq2
bimodal	10	cuffdiff
other	9	deseq2
anti-conservative	10	deseq
other	9	deseq2
other	9	unknown
conservative	10	edger
bimodal	9	edger
other	9	deseq
other	9	deseq2
bimodal	10	cuffdiff
uniform	10	unknown
bimodal	10	unknown
bimodal	10	deseq2
bimodal	10	cuffdiff
other	10	deseq2
other	9	deseq2
anti-conservative	9	edger
anti-conservative	10	partek
anti-conservative	10	deseq2
bimodal	10	cuffdiff
other	10	deseq2
other	10	deseq2
bimodal	9	cuffdiff
anti-conservative	9	unknown
anti-conservative	10	edger
other	10	deseq2
bimodal	10	cuffdiff
bimodal	9	cuffdiff
other	10	unknown
conservative	10	cuffdiff
uniform	9	deseq2
anti-conservative	9	deseq2
other	9	deseq2
anti-conservative	10	partek
anti-conservative	9	edger
bimodal	10	unknown
other	9	unknown
other	10	deseq2
anti-conservative	9	deseq2
anti-conservative	10	deseq2
anti-conservative	10	deseq2
other	10	unknown
other	10	deseq2
other	10	cuffdiff
bimodal	9	unknown
other	9	edger
conservative	9	deseq2
bimodal	9	cuffdiff
anti-conservative	10	edger
other	9	edger
other	9	edger
bimodal	9	cuffdiff
other	10	deseq2
bimodal	9	cuffdiff
other	10	deseq2
other	10	unknown
other	9	deseq
other	9	sleuth
bimodal	9	cuffdiff
other	10	cuffdiff
conservative	9	cuffdiff
anti-conservative	9	deseq2
bimodal	10	edger
other	10	unknown
anti-conservative	10	deseq2
anti-conservative	10	deseq2
anti-conservative	10	deseq2
anti-conservative	9	edger
other	10	deseq2
other	9	deseq2
other	9	deseq2
anti-conservative	10	deseq2
other	9	deseq2
conservative	10	cuffdiff
bimodal	9	cuffdiff
other	10	unknown
conservative	9	cuffdiff
anti-conservative	9	edger
other	9	deseq2
anti-conservative	9	edger
other	9	edger
other	9	deseq2
anti-conservative	10	edger
other	10	unknown
other	9	deseq2
other	10	edger
anti-conservative	9	ballgown
other	9	deseq2
uniform	10	deseq2
anti-conservative	10	unknown
other	9	deseq2
other	10	deseq2
other	10	unknown
other	10	unknown
anti-conservative	10	deseq2
conservative	9	cuffdiff
anti-conservative	10	deseq2
bimodal	10	unknown
anti-conservative	10	deseq2
other	10	deseq2
bimodal	9	deseq2
bimodal	9	cuffdiff
anti-conservative	10	deseq2
other	9	deseq2
other	10	deseq2
anti-conservative	9	limma
other	10	deseq2
anti-conservative	9	edger
bimodal	9	rmats
[truncated: 2,617 more rows]
