# Supplementary material for: A field-wide assessment of differential expression profiling by high-throughput sequencing reveals widespread bias
Source: PLoS Biol. 2023 Mar 2;21(3):e3002007. doi: 10.1371/journal.pbio.3002007 (PMC10013925; doi:10.1371/journal.pbio.3002007)
Supplement: S21 Data — (CSV) [file pbio.3002007.s038.csv]

Class	de_tool	n	total_in_de_tool
anti-conservative	ballgown	2	8
bimodal	ballgown	0	8
conservative	ballgown	0	8
other	ballgown	6	8
uniform	ballgown	0	8
anti-conservative	clc genomics	8	52
bimodal	clc genomics	13	52
conservative	clc genomics	13	52
other	clc genomics	18	52
uniform	clc genomics	0	52
anti-conservative	cuffdiff	26	581
bimodal	cuffdiff	338	581
conservative	cuffdiff	152	581
other	cuffdiff	65	581
uniform	cuffdiff	0	581
anti-conservative	degseq	7	13
bimodal	degseq	3	13
conservative	degseq	0	13
other	degseq	3	13
uniform	degseq	0	13
anti-conservative	deseq	31	131
bimodal	deseq	29	131
conservative	deseq	9	131
other	deseq	62	131
uniform	deseq	0	131
anti-conservative	deseq2	367	1063
bimodal	deseq2	60	1063
conservative	deseq2	17	1063
other	deseq2	615	1063
uniform	deseq2	4	1063
anti-conservative	dexseq	1	3
bimodal	dexseq	0	3
conservative	dexseq	0	3
other	dexseq	2	3
uniform	dexseq	0	3
anti-conservative	edger	198	437
bimodal	edger	95	437
conservative	edger	25	437
other	edger	113	437
uniform	edger	6	437
anti-conservative	limma	47	80
bimodal	limma	3	80
conservative	limma	4	80
other	limma	24	80
uniform	limma	2	80
anti-conservative	partek	14	32
bimodal	partek	3	32
conservative	partek	1	32
other	partek	13	32
uniform	partek	1	32
anti-conservative	rmats	0	11
bimodal	rmats	8	11
conservative	rmats	1	11
other	rmats	2	11
uniform	rmats	0	11
anti-conservative	rockhopper	6	13
bimodal	rockhopper	4	13
conservative	rockhopper	0	13
other	rockhopper	3	13
uniform	rockhopper	0	13
anti-conservative	seurat	1	3
bimodal	seurat	0	3
conservative	seurat	0	3
other	seurat	2	3
uniform	seurat	0	3
anti-conservative	sleuth	19	26
bimodal	sleuth	3	26
conservative	sleuth	0	26
other	sleuth	4	26
uniform	sleuth	0	26
anti-conservative	unknown	123	477
bimodal	unknown	96	477
conservative	unknown	25	477
other	unknown	230	477
uniform	unknown	3	477
