# Supplementary material for: A field-wide assessment of differential expression profiling by high-throughput sequencing reveals widespread bias
Source: PLoS Biol. 2023 Mar 2;21(3):e3002007. doi: 10.1371/journal.pbio.3002007 (PMC10013925; doi:10.1371/journal.pbio.3002007)
Supplement: S22 Data — (CSV) [file pbio.3002007.s039.csv]

year	de_tool	n	total	Proportion
2010	unknown	1	1	1
2011	cuffdiff	4	8	0.5
2011	limma	4	8	0.5
2012	clc genomics	1	41	0.024390243902439025
2012	cuffdiff	16	41	0.3902439024390244
2012	degseq	1	41	0.024390243902439025
2012	deseq	9	41	0.21951219512195122
2012	unknown	14	41	0.34146341463414637
2013	clc genomics	3	79	0.0379746835443038
2013	cuffdiff	38	79	0.4810126582278481
2013	deseq	16	79	0.20253164556962025
2013	edger	10	79	0.12658227848101267
2013	unknown	12	79	0.1518987341772152
2014	clc genomics	2	167	0.011976047904191617
2014	cuffdiff	82	167	0.49101796407185627
2014	degseq	5	167	0.029940119760479042
2014	deseq	25	167	0.1497005988023952
2014	deseq2	3	167	0.017964071856287425
2014	dexseq	1	167	0.005988023952095809
2014	edger	18	167	0.10778443113772455
2014	limma	4	167	0.023952095808383235
2014	partek	1	167	0.005988023952095809
2014	unknown	26	167	0.15568862275449102
2015	clc genomics	10	313	0.03194888178913738
2015	cuffdiff	126	313	0.402555910543131
2015	degseq	1	313	0.003194888178913738
2015	deseq	47	313	0.1501597444089457
2015	deseq2	30	313	0.09584664536741214
2015	dexseq	2	313	0.006389776357827476
2015	edger	50	313	0.1597444089456869
2015	limma	3	313	0.009584664536741214
2015	partek	1	313	0.003194888178913738
2015	unknown	43	313	0.13738019169329074
2016	clc genomics	11	445	0.024719101123595506
2016	cuffdiff	191	445	0.42921348314606744
2016	degseq	2	445	0.0044943820224719105
2016	deseq	55	445	0.12359550561797752
2016	deseq2	52	445	0.11685393258426967
2016	dexseq	2	445	0.0044943820224719105
2016	edger	58	445	0.1303370786516854
2016	limma	6	445	0.01348314606741573
2016	partek	3	445	0.006741573033707865
2016	rmats	2	445	0.0044943820224719105
2016	rockhopper	3	445	0.006741573033707865
2016	unknown	60	445	0.1348314606741573
2017	clc genomics	9	632	0.014240506329113924
2017	cuffdiff	215	632	0.3401898734177215
2017	deseq	68	632	0.10759493670886076
2017	deseq2	149	632	0.23575949367088608
2017	dexseq	1	632	0.0015822784810126582
2017	edger	86	632	0.1360759493670886
2017	limma	14	632	0.022151898734177215
2017	partek	1	632	0.0015822784810126582
2017	rockhopper	3	632	0.004746835443037975
2017	sleuth	2	632	0.0031645569620253164
2017	unknown	84	632	0.13291139240506328
2018	ballgown	1	804	0.0012437810945273632
2018	clc genomics	19	804	0.0236318407960199
2018	cuffdiff	218	804	0.27114427860696516
2018	degseq	2	804	0.0024875621890547263
2018	deseq	52	804	0.06467661691542288
2018	deseq2	242	804	0.3009950248756219
2018	edger	127	804	0.15796019900497513
2018	limma	21	804	0.026119402985074626
2018	partek	7	804	0.008706467661691543
2018	rmats	1	804	0.0012437810945273632
2018	rockhopper	8	804	0.009950248756218905
2018	sleuth	9	804	0.011194029850746268
2018	unknown	97	804	0.12064676616915423
2019	ballgown	4	949	0.004214963119072708
2019	clc genomics	13	949	0.0136986301369863
2019	cuffdiff	185	949	0.19494204425711276
2019	degseq	5	949	0.005268703898840885
2019	deseq	41	949	0.04320337197049526
2019	deseq2	342	949	0.36037934668071653
2019	dexseq	2	949	0.002107481559536354
2019	edger	147	949	0.15489989462592202
2019	limma	29	949	0.030558482613277135
2019	partek	8	949	0.008429926238145416
2019	rmats	7	949	0.007376185458377239
2019	rockhopper	2	949	0.002107481559536354
2019	sleuth	11	949	0.011591148577449948
2019	unknown	153	949	0.1612223393045311
2020	ballgown	3	1177	0.002548853016142736
2020	clc genomics	20	1177	0.016992353440951572
2020	cuffdiff	178	1177	0.15123194562446898
2020	degseq	6	1177	0.005097706032285472
2020	deseq	38	1177	0.03228547153780799
2020	deseq2	479	1177	0.40696686491079015
2020	dexseq	1	1177	8.496176720475786e-4
2020	edger	163	1177	0.13848768054375532
2020	limma	30	1177	0.025488530161427356
2020	partek	17	1177	0.014443500424808835
2020	rmats	3	1177	0.002548853016142736
2020	rockhopper	3	1177	0.002548853016142736
2020	seurat	3	1177	0.002548853016142736
2020	sleuth	6	1177	0.005097706032285472
2020	unknown	227	1177	0.19286321155480035
