# Supplementary material for: A field-wide assessment of differential expression profiling by high-throughput sequencing reveals widespread bias
Source: PLoS Biol. 2023 Mar 2;21(3):e3002007. doi: 10.1371/journal.pbio.3002007 (PMC10013925; doi:10.1371/journal.pbio.3002007)
Supplement: S24 Data — (CSV) [file pbio.3002007.s041.csv]

Accession	id	anticons	de_tool
GSE164078	GSE164078_gene_exp.diff.gz	0	cuffdiff
GSE164070	sheet-GCN5_ΔBrD_E-trop from GSE164070_GCN5_BrD_deletion_Etroph.xlsx	0	deseq
GSE164070	sheet-sheet1 from GSE164070_GCN5_BrD_deletion_Ltroph.xlsx	0	deseq
GSE164070	sheet-GCN5_ΔBrD_RING from GSE164070_GCN5_BrD_deletion_Ring.xlsx	1	deseq
GSE164070	sheet-GCN5_ΔBrD_Schi from GSE164070_GCN5_BrD_deletion_Schizont.xlsx	1	deseq
GSE164070	sheet-PHD1-ΔPHD_E-trop from GSE164070_PHD1_PHD_deletion_Etroph.xlsx	1	deseq
GSE164070	sheet-PHD1-ΔPHD_L-trop from GSE164070_PHD1_PHD_deletion_Ltroph.xlsx	0	deseq
GSE164070	sheet-PHD1-ΔPHD_RING from GSE164070_PHD1_PHD_deletion_Ring.xlsx	1	deseq
GSE164070	sheet-PHD1-ΔPHD_Schi from GSE164070_PHD1_PHD_deletion_Schizont.xlsx	0	deseq
GSE164035	GSE164035_DNRNA_InfvUninf.csv.gz	0	cuffdiff
GSE164035	GSE164035_WTRNA_InfvUninf.csv.gz	0	cuffdiff
GSE164035	GSE164035_WTRNAvDNRNA_Inf.csv.gz	0	cuffdiff
GSE161411	GSE161411_DESeq_200628_sum_overlap.txt.gz	1	deseq2
GSE159531	GSE159531_VCaP_WT_vs_rev.diff.gz	0	cuffdiff
GSE158904	sheet-All_genes from GSE158904_DEseq_output_ALL_genes.xlsx	1	deseq
GSE158845	GSE158845_raw_deseqtable.csv.gz	1	deseq2
GSE158522	GSE158522_HdacKO_control_Genes_DE_results.txt.gz	0	deseq
GSE158522	GSE158522_HdacKO_control_Genes_DE_results.txt.gz	0	edger
GSE153267	GSE153267_0hr_vs_1hr_gb_change.txt.gz	1	cuffdiff
GSE153267	GSE153267_0hr_vs_2hr_gb_change.txt.gz	1	cuffdiff
GSE153267	GSE153267_0hr_vs_30min_gb_change.txt.gz	1	cuffdiff
GSE153267	GSE153267_0hr_vs_6hr_gb_change.txt.gz	1	cuffdiff
GSE153267	GSE153267_wt_vs_0hr_gb_change.txt.gz	1	cuffdiff
GSE153264	GSE153264_0hr_v_24hr_gene_exp.diff.gz	0	cuffdiff
GSE153264	GSE153264_0hr_v_2hr_gene_exp.diff.gz	0	cuffdiff
GSE153264	GSE153264_0hr_v_4hr_gene_exp.diff.gz	0	cuffdiff
GSE153264	GSE153264_0hr_v_8hr_gene_exp.diff.gz	0	cuffdiff
GSE153264	GSE153264_CD34_DMSO_v_dTAG-4hr_gene_exp.diff.gz	0	cuffdiff
GSE153264	GSE153264_parental_v_0hr_gene_exp.diff.gz	0	cuffdiff
GSE150807	GSE150807_Processeddatafiles_LNCaP_Enzudata_text.txt.gz	0	cuffdiff
GSE149413	GSE149413_DiffGene_results_AFB_vs_TFB.tsv.gz	0	deseq2
GSE149410	sheet-deseq_result_star from GSE149410_differential_expression.xlsx	0	deseq
GSE147351	GSE147351_control-VS-Tg_serpini1_.PossionDis_Method.GeneDiffExp.txt.gz	1	unknown
GSE146640	GSE146640_DESeq2_results.txt.gz	0	deseq2
GSE146017	GSE146017_CEBPD_healthy_siCEBPD_Bud_vs_healthy_siCEBPD_control_full_DESeq2_results.txt.gz	0	deseq2
GSE146017	GSE146017_CEBPD_healthy_siCEBPD_TNF_vs_healthy_siCEBPD_control_full_DESeq2_results.txt.gz	1	deseq2
GSE146017	GSE146017_CEBPD_healthy_siCEBPD_TNFposBud_vs_healthy_siCEBPD_TNF_full_DESeq2_results.txt.gz	0	deseq2
GSE146017	GSE146017_CEBPD_healthy_siCEBPD_TNFposBud_vs_healthy_siCEBPD_control_full_DESeq2_results.txt.gz	1	deseq2
GSE146017	GSE146017_CEBPD_healthy_siCTRL_Bud_vs_healthy_siCTRL_control_full_DESeq2_results.txt.gz	0	deseq2
GSE146017	GSE146017_CEBPD_healthy_siCTRL_TNF_vs_healthy_siCTRL_control_full_DESeq2_results.txt.gz	1	deseq2
GSE146017	GSE146017_CEBPD_healthy_siCTRL_TNFposBud_vs_healthy_siCTRL_TNF_full_DESeq2_results.txt.gz	0	deseq2
GSE146017	GSE146017_CEBPD_healthy_siCTRL_TNFposBud_vs_healthy_siCTRL_control_full_DESeq2_results.txt.gz	1	deseq2
GSE144035	GSE144035_All_counts_data.txt.gz	0	unknown
GSE143957	GSE143957_2019_DESEQ2_All2Fac_CPM.csv.gz	1	deseq2
GSE137412	GSE137412_macro_Wt_DexLPSoverLPS_expressed_lengthscaledTPMs.txt.gz	1	deseq2
GSE137035	GSE137035_DESEQ_cpm_values_w_pvals.txt.gz	1	deseq
GSE137035	GSE137035_DESEQ_cpm_values_w_pvals.txt.gz	0	deseq
GSE137035	GSE137035_DESEQ_cpm_values_w_pvals.txt.gz	0	deseq
GSE137035	GSE137035_DESEQ_cpm_values_w_pvals.txt.gz	1	deseq
GSE129046	sheet-gene.description from GSE129046_gene.xlsx	0	unknown
GSE129046	sheet-gene.description from GSE129046_gene.xlsx	0	unknown
GSE129046	sheet-gene.description from GSE129046_gene.xlsx	0	unknown
GSE129046	sheet-gene.description from GSE129046_gene.xlsx	0	unknown
GSE123909	sheet-ANOVA Truly R vs S PBS 10-10-18 from GSE123909_ANOVA_Truly_RvsS_Untx_10-10-18.xlsx	0	partek
GSE123561	GSE123561_gene_exp_ddc_wt_request4369.diff.gz	0	cuffdiff
GSE123561	GSE123561_gene_exp_ddcmed12_ddc_request4369.diff.gz	0	cuffdiff
GSE123561	GSE123561_gene_exp_ddcmed13_ddc_request4369.diff.gz	0	cuffdiff
GSE123561	GSE123561_gene_exp_med12_wt.diff.gz	0	cuffdiff
GSE123561	GSE123561_gene_exp_med12morc_morc.diff.gz	0	cuffdiff
GSE123561	GSE123561_gene_exp_med13_wt.diff.gz	0	cuffdiff
GSE123561	GSE123561_gene_exp_med13morc_morc.diff.gz	0	cuffdiff
GSE123561	GSE123561_gene_exp_morc_wt.diff.gz	0	cuffdiff
GSE119074	GSE119074_edgeR_exact_Test_min60.csv.gz	0	edger
GSE110989	GSE110989_control_vs_treatment_HT29.txt.gz	0	unknown
GSE110989	GSE110989_control_vs_treatment_SW480.txt.gz	0	unknown
GSE110745	GSE110745_control_vs_treatment_OVISE.txt.gz	0	unknown
GSE110745	GSE110745_control_vs_treatment_OVKATE.txt.gz	0	unknown
GSE110744	GSE110744_control_vs_treatment_HN17.txt.gz	0	unknown
GSE110744	GSE110744_control_vs_treatment_HN4.txt.gz	0	unknown
GSE164014	sheet-kegg from GSE164014_B16F10-GO_AnalysisResult.xlsx	0	unknown
GSE164014	GSE164014_B16F10_output-AnalysisResult.csv.gz	0	deseq2
GSE164014	GSE164014_T_cell_output-AnalysisResult.csv.gz	0	deseq2
GSE156775	sheet-group_ISHI_SF3_siRNA-group_ISHI from GSE156775_ISHI_SF_VS_CNT_FDR_SIGNI_DIFF_EXP.xls.gz	1	dexseq
GSE151025	sheet-A. RNA-seq from GSE151025_BIN67_Parental_RNAseq_DESeq2Results_BRG1vsControl.xlsx	1	deseq2
GSE151024	sheet-A. -DOX; BRG1 vs CTRL from GSE151024_BIN67_AFOS_RNAseq_DESeq2Results.xlsx	0	deseq2
GSE151024	sheet-B. CTRL; +DOX vs -DOX from GSE151024_BIN67_AFOS_RNAseq_DESeq2Results.xlsx	0	deseq2
GSE151024	sheet-C. +BRG1; +DOX vs -DOX from GSE151024_BIN67_AFOS_RNAseq_DESeq2Results.xlsx	0	deseq2
GSE144268	sheet-TRS_007_4group_N3_TotalCoun... from GSE144268_TRS_007_4group_N3_TotalCount_quantile_normlaized_ANOVA_FDR_pVal_005_2x_2659genes.xlsx	0	clc genomics
GSE144268	sheet-TRS_007_4group_N3_TotalCoun... from GSE144268_TRS_007_4group_N3_TotalCount_quantile_normlaized_ANOVA_FDR_pVal_005_2x_2659genes.xlsx	0	clc genomics
GSE121739	GSE121739_Atm_Rag2ccp53vsWT.genes.txt.gz	0	deseq2
GSE121739	GSE121739_Atm_Rag2ccp53vsWT.genes.txt.gz	0	deseq2
GSE163923	GSE163923_DMSO_TRAIL_isoform_exp.diff.gz	0	cuffdiff
GSE163923	GSE163923_zVAD_TRAIL_isoform_exp.diff.gz	0	cuffdiff
GSE142881	sheet-Sheet 1 from GSE142881_Complete_geneList_EdgeR.xlsx	1	edger
GSE142881	sheet-Sheet 1 from GSE142881_Complete_geneList_EdgeR.xlsx	1	edger
GSE142881	sheet-Sheet 1 from GSE142881_Complete_geneList_EdgeR.xlsx	1	edger
GSE142881	sheet-Sheet 1 from GSE142881_Complete_geneList_EdgeR.xlsx	1	edger
GSE142881	sheet-Sheet 1 from GSE142881_Complete_geneList_EdgeR.xlsx	1	edger
GSE142881	sheet-Sheet 1 from GSE142881_Complete_geneList_EdgeR.xlsx	1	edger
GSE142881	sheet-Sheet 1 from GSE142881_Complete_geneList_EdgeR.xlsx	1	edger
GSE142881	sheet-Sheet 1 from GSE142881_Complete_geneList_EdgeR.xlsx	1	edger
GSE142881	sheet-Sheet 1 from GSE142881_Complete_geneList_EdgeR.xlsx	1	edger
GSE142881	sheet-Sheet 1 from GSE142881_Complete_geneList_EdgeR.xlsx	1	edger
GSE157940	GSE157940_M3_24vsMC_24.txt.gz	0	deseq2
GSE146624	sheet-Sheet1 from GSE146624_shBRD9-11dvsshScr-11d_DEG_all.xls.gz	0	edger
GSE122101	sheet-All genes from GSE122101_List_of_genes_differentially_expressed_by_Ssu72_depletion_ES_cells_.xlsx	0	cuffdiff
GSE122101	sheet-All genes from GSE122101_List_of_genes_differentially_expressed_by_Ssu72_depletion_Hepatocytes_.xlsx	0	cuffdiff
GSE122101	sheet-All gene from GSE122101_List_of_genes_differentially_expressed_by_Ssu72_depletion_MEFs_.xlsx	0	cuffdiff
GSE160601	GSE160601_DEG_between_WTandMT_in_Pre_QLFTest.txt.gz	1	unknown
GSE163741	GSE163741_20200603_deseq_KL_AS_WT_nmpp1.csv.gz	1	deseq2
GSE163741	GSE163741_20200603_deseq_SC_AS_WT_nmpp1.csv.gz	1	deseq2
GSE163741	GSE163741_20201003_deseq_KL_AS_M24_nmpp1.csv.gz	1	deseq2
GSE163741	GSE163741_20201003_deseq_SC_AS_M24_nmpp1.csv.gz	1	deseq2
GSE145100	GSE145100_DESeq2_analysis.txt.gz	1	deseq2
GSE145100	GSE145100_DESeq2_analysis.txt.gz	0	deseq2
GSE145100	GSE145100_DESeq2_analysis.txt.gz	0	deseq2
GSE145100	GSE145100_DESeq2_analysis.txt.gz	0	deseq2
GSE145100	GSE145100_DESeq2_analysis.txt.gz	1	deseq2
GSE145100	GSE145100_DESeq2_analysis.txt.gz	1	deseq2
GSE145100	GSE145100_DESeq2_analysis.txt.gz	1	deseq2
GSE145100	GSE145100_DESeq2_analysis.txt.gz	1	deseq2
GSE145100	GSE145100_DESeq2_analysis.txt.gz	1	deseq2
GSE145100	GSE145100_DESeq2_analysis.txt.gz	1	deseq2
GSE145100	GSE145100_DESeq2_analysis.txt.gz	1	deseq2
GSE145100	GSE145100_DESeq2_analysis.txt.gz	1	deseq2
GSE145100	GSE145100_DESeq2_analysis.txt.gz	1	deseq2
GSE145100	GSE145100_DESeq2_analysis.txt.gz	1	deseq2
GSE145100	GSE145100_DESeq2_analysis.txt.gz	1	deseq2
GSE145100	GSE145100_DESeq2_analysis.txt.gz	1	deseq2
GSE145100	GSE145100_DESeq2_analysis.txt.gz	0	deseq2
GSE145100	GSE145100_DESeq2_analysis.txt.gz	1	deseq2
GSE145100	GSE145100_DESeq2_analysis.txt.gz	1	deseq2
GSE145100	GSE145100_DESeq2_analysis.txt.gz	1	deseq2
GSE145100	GSE145100_DESeq2_analysis.txt.gz	1	deseq2
GSE163589	GSE163589_rna_diff_sgAURKA_vs_sgVector.txt.gz	0	deseq2
GSE163589	GSE163589_rna_diff_sgAURKA_vs_sgVector.txt.gz	0	deseq2
GSE163583	GSE163583_Processed_Data.csv.gz	0	clc genomics
GSE160304	GSE160304_DESeq2_CYRANO_KD_K562i_sRNA.txt.gz	0	deseq2
GSE160304	GSE160304_DESeq2_ZSWIM8_A_KD_K562i_sRNA.txt.gz	0	deseq2
GSE160304	GSE160304_DESeq2_ZSWIM8_B_KD_K562i_sRNA.txt.gz	0	deseq2
GSE154844	sheet-all_comparisons_merged from GSE154844_DESeq2_output.xlsx	1	deseq2
GSE153782	sheet-gene_exp from GSE153782_diff_exp_WT_vs_WT-mmc.xlsx	0	cuffdiff
GSE150092	GSE150092_Differentialgeneexpression_allgenes_bNGFvscontrol.csv.gz	1	deseq2
GSE142487	GSM4230319_Tor2-ts_NL50.csv.gz from GSE142487_RAW.tar	1	degseq
GSE142487	GSM4230320_Pir1D_F908A.csv.gz from GSE142487_RAW.tar	1	degseq
GSE138432	GSE138432_WT_vs_6x_pfd.min1rpkm.DESeq2.tsv.gz	1	deseq2
GSE138432	GSE138432_Col_vs_pfd4_mock.min1rpkm.DESeq2.tsv.gz	1	deseq2
GSE157146	sheet-RNASEQ_GSU_ANALYSIS from GSE157146_RNASEQ_GSU_ANALYSIS.xls.gz	0	edger
GSE157146	GSE157146_ReferenceCondvsExpCond2_DE.csv.gz	0	edger
GSE148703	GSE148703_data.csv.gz	0	unknown
GSE148703	GSE148703_data.csv.gz	0	unknown
GSE148703	GSE148703_data.csv.gz	0	unknown
GSE148703	GSE148703_data.csv.gz	1	unknown
GSE148703	GSE148703_data.csv.gz	1	unknown
GSE148703	GSE148703_data.csv.gz	1	unknown
GSE128465	sheet-MTvsNC_A3SS from GSE128465_MTvsNC_A3SS.xlsx	0	unknown
GSE128465	sheet-MTvsNC_A5SS from GSE128465_MTvsNC_A5SS.xlsx	0	unknown
GSE128465	sheet-MTvsNC_MXE from GSE128465_MTvsNC_MXE.xlsx	0	unknown
GSE128465	sheet-MTvsNC_RI from GSE128465_MTvsNC_RI.xlsx	0	unknown
GSE128465	sheet-MTvsNC_SE from GSE128465_MTvsNC_SE.xlsx	0	unknown
GSE128465	sheet-MTvsNC_deg from GSE128465_MTvsNC_deg.xlsx	0	unknown
GSE128465	sheet-ORFvsNC_A3SS from GSE128465_ORFvsNC_A3SS.xlsx	0	unknown
GSE128465	sheet-ORFvsNC_A5SS from GSE128465_ORFvsNC_A5SS.xlsx	0	unknown
GSE128465	sheet-ORFvsNC_MXE from GSE128465_ORFvsNC_MXE.xlsx	0	unknown
GSE128465	sheet-ORFvsNC_RI from GSE128465_ORFvsNC_RI.xlsx	0	unknown
GSE128465	sheet-ORFvsNC_SE from GSE128465_ORFvsNC_SE.xlsx	0	unknown
GSE128465	sheet-ORFvsNC_deg from GSE128465_ORFvsNC_deg.xlsx	0	unknown
GSE160270	GSE160270_de_26wk_bax_or_noPS_subset.csv.gz	0	edger
GSE160270	GSE160270_de_26wk_or_noPS_subset.csv.gz	0	edger
GSE160270	GSE160270_de_3wk_or_noPS_subset.csv.gz	1	edger
GSE160270	GSE160270_de_43wk_or_noPS_subset.csv.gz	0	edger
GSE160270	GSE160270_de_43wk_sc_or_noPS_subset.csv.gz	0	edger
GSE160270	GSE160270_de_9wk_or_noPS_subset.csv.gz	0	edger
GSE156726	GSE156726_Col0_ace_vs_Col0_oxo.tabular.txt.gz	0	cuffdiff
GSE156726	GSE156726_ali1_ace_vs_ali1_oxo.tabular.txt.gz	0	cuffdiff
GSE142042	sheet-res from GSE142042_D17_vs_D30.xlsx	1	deseq2
GSE142042	sheet-D8_vs_D17 from GSE142042_D8_vs_D17.xlsx	1	deseq2
GSE142042	sheet-res from GSE142042_D8_vs_D30.xlsx	1	deseq2
GSE113410	GSE113410_6_genes_expression.txt.gz	0	unknown
GSE163468	GSE163468_DeSeq2_Output_MB231_SGI110.txt.gz	0	deseq2
GSE156318	GSE156318_control_group_vs_case_group.gene_expression_table.tsv.gz	1	cuffdiff
GSE163392	GSE163392_K562i_mRNA_DESEq2_output_CYRANO.txt.gz	0	deseq2
GSE163392	GSE163392_K562i_mRNA_DESEq2_output_ZSWIM8a.txt.gz	1	deseq2
GSE163392	GSE163392_K562i_mRNA_DESEq2_output_ZSWIM8b.txt.gz	1	deseq2
GSE161759	sheet-edgeR_EV-dEV from GSE161759_edgeR_EV-dEV.xlsx	1	edger
GSE152051	GSE152051_Cebpb_OE_in_GM_all.txt.gz	1	deseq2
GSE122951	sheet-merged from GSE122951_IK_OP9_DL1_vs_IK_OP9.xls.gz	0	deseq2
GSE122951	sheet-merged from GSE122951_IK_OP9_DL1_vs_WT_OP9_DL1.xls.gz	0	deseq2
GSE122951	sheet-merged from GSE122951_IK_OP9_vs_WT_OP9.xls.gz	0	deseq2
GSE122951	sheet-merged from GSE122951_WT_OP9_DL1_vs_WT_OP9.xls.gz	0	deseq2
GSE108190	GSE108190_antibiotics_resistant_mutants.txt.gz	0	cuffdiff
GSE163309	GSE163309_results_all_Fibs.csv.gz	0	deseq2
GSE163309	GSE163309_results_all_Kerationcytes.csv.gz	0	deseq2
GSE163308	sheet-genotype_d_fezf1_vs_frt40_all_a from GSE163308_dfezf1_vs_frt40_all_annotated.xlsx	1	deseq2
GSE163294	sheet-C_D.anno - 副本 from GSE163294_Counts_for_each_sample.xlsx	0	unknown
GSE163285	GSE163285_Human_DE.csv.gz	0	edger
GSE163285	GSE163285_Mouse_DE.csv.gz	0	edger
GSE163237	GSE163237_DESeq2_results.txt.gz	0	deseq2
GSE139272	sheet-Cispl vs. PBS from GSE139272_Differential_Expression__Cisplatin_vs._Vehicle.xlsx	0	clc genomics
GSE163193	sheet-liver from GSE163193_SD_Gene_Expression_Deseq.xlsx	0	deseq2
GSE163193	sheet-brain from GSE163193_SD_Gene_Expression_Deseq.xlsx	1	deseq2
GSE163193	sheet-adipose from GSE163193_SD_Gene_Expression_Deseq.xlsx	1	deseq2
GSE163193	sheet-kidney from GSE163193_SD_Gene_Expression_Deseq.xlsx	0	deseq2
GSE163127	sheet-AllGenes from GSE163127_WT_or_S71A_PDCD4_forebrain_RNAseq.xlsx	0	deseq2
GSE163127	sheet-AllGenes from GSE163127_WT_or_S71A_PDCD4_forebrain_RNAseq.xlsx	0	deseq2
GSE163127	sheet-AllGenes from GSE163127_WT_or_S71A_PDCD4_forebrain_RNAseq.xlsx	0	deseq2
GSE163127	sheet-AllGenes from GSE163127_WT_or_S71A_PDCD4_forebrain_RNAseq.xlsx	0	deseq2
GSE162028	sheet-D7 vs UNJ IP from GSE162028_Differentially_Expressed_Genes.xlsx	0	cuffdiff
GSE162028	sheet-1mo ALS vs WT IP from GSE162028_Differentially_Expressed_Genes.xlsx	0	cuffdiff
GSE162028	sheet-3mo ALS vs WT IP from GSE162028_Differentially_Expressed_Genes.xlsx	0	cuffdiff
GSE162028	sheet-4mo ALS vs WT IP from GSE162028_Differentially_Expressed_Genes.xlsx	0	cuffdiff
GSE162028	sheet-D7 vs UNJ Input from GSE162028_Differentially_Expressed_Genes.xlsx	0	cuffdiff
GSE162028	sheet-1 mo ALS vs WT Input from GSE162028_Differentially_Expressed_Genes.xlsx	0	cuffdiff
GSE162028	sheet-3 mo ALS vs WT Input from GSE162028_Differentially_Expressed_Genes.xlsx	0	cuffdiff
GSE162028	sheet-4 mo ALS vs WT Input from GSE162028_Differentially_Expressed_Genes.xlsx	0	cuffdiff
GSE161860	GSE161860_Co_treatment-differential.expression.results.txt.gz	0	edger
GSE161860	GSE161860_Pre_treatment-differential.expression.results.txt.gz	1	edger
GSE159889	GSE159889_DE_KNS42_siC_vs_siMSI1_all.csv.gz	0	edger
GSE159226	sheet-res_fc_out from GSE159226_DESeq2_genes_diffexp_by_fc_TAI_14_vs_TAI_4.xls.gz	1	deseq2
GSE159226	sheet-res_fc_out from GSE159226_DESeq2_genes_diffexp_by_fc_TAI_14_vs_TAI_7.xls.gz	1	deseq2
GSE159226	sheet-res_fc_out from GSE159226_DESeq2_genes_diffexp_by_fc_TAI_14_vs_TAP_7.xls.gz	1	deseq2
GSE159226	sheet-res_fc_out from GSE159226_DESeq2_genes_diffexp_by_fc_TAI_14_vs_TCI_14.xls.gz	1	deseq2
GSE159226	sheet-res_fc_out from GSE159226_DESeq2_genes_diffexp_by_fc_TAI_14_vs_TCI_4.xls.gz	1	deseq2
GSE159226	sheet-res_fc_out from GSE159226_DESeq2_genes_diffexp_by_fc_TAI_14_vs_TCI_7.xls.gz	1	deseq2
GSE159226	sheet-res_fc_out from GSE159226_DESeq2_genes_diffexp_by_fc_TAI_14_vs_TCP_7.xls.gz	1	deseq2
GSE159226	sheet-res_fc_out from GSE159226_DESeq2_genes_diffexp_by_fc_TAI_4_vs_TAI_14.xls.gz	1	deseq2
GSE159226	sheet-res_fc_out from GSE159226_DESeq2_genes_diffexp_by_fc_TAI_4_vs_TAI_7.xls.gz	1	deseq2
GSE159226	sheet-res_fc_out from GSE159226_DESeq2_genes_diffexp_by_fc_TAI_4_vs_TAP_7.xls.gz	1	deseq2
GSE159226	sheet-res_fc_out from GSE159226_DESeq2_genes_diffexp_by_fc_TAI_4_vs_TCI_14.xls.gz	1	deseq2
GSE159226	sheet-res_fc_out from GSE159226_DESeq2_genes_diffexp_by_fc_TAI_4_vs_TCI_4.xls.gz	1	deseq2
GSE159226	sheet-res_fc_out from GSE159226_DESeq2_genes_diffexp_by_fc_TAI_4_vs_TCI_7.xls.gz	1	deseq2
GSE159226	sheet-res_fc_out from GSE159226_DESeq2_genes_diffexp_by_fc_TAI_4_vs_TCP_7.xls.gz	1	deseq2
GSE159226	sheet-res_fc_out from GSE159226_DESeq2_genes_diffexp_by_fc_TAI_7_vs_TAI_14.xls.gz	1	deseq2
GSE159226	sheet-res_fc_out from GSE159226_DESeq2_genes_diffexp_by_fc_TAI_7_vs_TAI_4.xls.gz	1	deseq2
GSE159226	sheet-res_fc_out from GSE159226_DESeq2_genes_diffexp_by_fc_TAI_7_vs_TAP_7.xls.gz	1	deseq2
GSE159226	sheet-res_fc_out from GSE159226_DESeq2_genes_diffexp_by_fc_TAI_7_vs_TCI_14.xls.gz	1	deseq2
GSE159226	sheet-res_fc_out from GSE159226_DESeq2_genes_diffexp_by_fc_TAI_7_vs_TCI_4.xls.gz	1	deseq2
GSE159226	sheet-res_fc_out from GSE159226_DESeq2_genes_diffexp_by_fc_TAI_7_vs_TCI_7.xls.gz	1	deseq2
GSE159226	sheet-res_fc_out from GSE159226_DESeq2_genes_diffexp_by_fc_TAI_7_vs_TCP_7.xls.gz	1	deseq2
GSE159226	sheet-res_fc_out from GSE159226_DESeq2_genes_diffexp_by_fc_TAP_7_vs_TAI_14.xls.gz	1	deseq2
GSE159226	sheet-res_fc_out from GSE159226_DESeq2_genes_diffexp_by_fc_TAP_7_vs_TAI_4.xls.gz	1	deseq2
GSE159226	sheet-res_fc_out from GSE159226_DESeq2_genes_diffexp_by_fc_TAP_7_vs_TAI_7.xls.gz	1	deseq2
GSE159226	sheet-res_fc_out from GSE159226_DESeq2_genes_diffexp_by_fc_TAP_7_vs_TCI_14.xls.gz	1	deseq2
GSE159226	sheet-res_fc_out from GSE159226_DESeq2_genes_diffexp_by_fc_TAP_7_vs_TCI_4.xls.gz	1	deseq2
GSE159226	sheet-res_fc_out from GSE159226_DESeq2_genes_diffexp_by_fc_TAP_7_vs_TCI_7.xls.gz	1	deseq2
GSE159226	sheet-res_fc_out from GSE159226_DESeq2_genes_diffexp_by_fc_TAP_7_vs_TCP_7.xls.gz	1	deseq2
GSE159226	sheet-res_fc_out from GSE159226_DESeq2_genes_diffexp_by_fc_TCI_14_vs_TAI_14.xls.gz	1	deseq2
GSE159226	sheet-res_fc_out from GSE159226_DESeq2_genes_diffexp_by_fc_TCI_14_vs_TAI_4.xls.gz	1	deseq2
GSE159226	sheet-res_fc_out from GSE159226_DESeq2_genes_diffexp_by_fc_TCI_14_vs_TAI_7.xls.gz	1	deseq2
GSE159226	sheet-res_fc_out from GSE159226_DESeq2_genes_diffexp_by_fc_TCI_14_vs_TAP_7.xls.gz	1	deseq2
GSE159226	sheet-res_fc_out from GSE159226_DESeq2_genes_diffexp_by_fc_TCI_14_vs_TCI_4.xls.gz	1	deseq2
GSE159226	sheet-res_fc_out from GSE159226_DESeq2_genes_diffexp_by_fc_TCI_14_vs_TCI_7.xls.gz	1	deseq2
GSE159226	sheet-res_fc_out from GSE159226_DESeq2_genes_diffexp_by_fc_TCI_14_vs_TCP_7.xls.gz	1	deseq2
GSE159226	sheet-res_fc_out from GSE159226_DESeq2_genes_diffexp_by_fc_TCI_4_vs_TAI_14.xls.gz	1	deseq2
GSE159226	sheet-res_fc_out from GSE159226_DESeq2_genes_diffexp_by_fc_TCI_4_vs_TAI_4.xls.gz	1	deseq2
GSE159226	sheet-res_fc_out from GSE159226_DESeq2_genes_diffexp_by_fc_TCI_4_vs_TAI_7.xls.gz	1	deseq2
GSE159226	sheet-res_fc_out from GSE159226_DESeq2_genes_diffexp_by_fc_TCI_4_vs_TAP_7.xls.gz	1	deseq2
GSE159226	sheet-res_fc_out from GSE159226_DESeq2_genes_diffexp_by_fc_TCI_4_vs_TCI_14.xls.gz	1	deseq2
GSE159226	sheet-res_fc_out from GSE159226_DESeq2_genes_diffexp_by_fc_TCI_4_vs_TCI_7.xls.gz	1	deseq2
GSE159226	sheet-res_fc_out from GSE159226_DESeq2_genes_diffexp_by_fc_TCI_4_vs_TCP_7.xls.gz	1	deseq2
GSE159226	sheet-res_fc_out from GSE159226_DESeq2_genes_diffexp_by_fc_TCI_7_vs_TAI_14.xls.gz	1	deseq2
GSE159226	sheet-res_fc_out from GSE159226_DESeq2_genes_diffexp_by_fc_TCI_7_vs_TAI_4.xls.gz	1	deseq2
GSE159226	sheet-res_fc_out from GSE159226_DESeq2_genes_diffexp_by_fc_TCI_7_vs_TAI_7.xls.gz	1	deseq2
GSE159226	sheet-res_fc_out from GSE159226_DESeq2_genes_diffexp_by_fc_TCI_7_vs_TAP_7.xls.gz	1	deseq2
GSE159226	sheet-res_fc_out from GSE159226_DESeq2_genes_diffexp_by_fc_TCI_7_vs_TCI_14.xls.gz	1	deseq2
GSE159226	sheet-res_fc_out from GSE159226_DESeq2_genes_diffexp_by_fc_TCI_7_vs_TCI_4.xls.gz	1	deseq2
GSE159226	sheet-res_fc_out from GSE159226_DESeq2_genes_diffexp_by_fc_TCI_7_vs_TCP_7.xls.gz	1	deseq2
GSE159226	sheet-res_fc_out from GSE159226_DESeq2_genes_diffexp_by_fc_TCP_7_vs_TAI_14.xls.gz	1	deseq2
GSE159226	sheet-res_fc_out from GSE159226_DESeq2_genes_diffexp_by_fc_TCP_7_vs_TAI_4.xls.gz	1	deseq2
GSE159226	sheet-res_fc_out from GSE159226_DESeq2_genes_diffexp_by_fc_TCP_7_vs_TAI_7.xls.gz	1	deseq2
GSE159226	sheet-res_fc_out from GSE159226_DESeq2_genes_diffexp_by_fc_TCP_7_vs_TAP_7.xls.gz	1	deseq2
GSE159226	sheet-res_fc_out from GSE159226_DESeq2_genes_diffexp_by_fc_TCP_7_vs_TCI_14.xls.gz	1	deseq2
GSE159226	sheet-res_fc_out from GSE159226_DESeq2_genes_diffexp_by_fc_TCP_7_vs_TCI_4.xls.gz	1	deseq2
GSE159226	sheet-res_fc_out from GSE159226_DESeq2_genes_diffexp_by_fc_TCP_7_vs_TCI_7.xls.gz	1	deseq2
GSE153188	GSE153188_Bd-SiRGS-OE_L1_vs_BdWT_Bd-SiRGS-OE_Control.csv.gz	1	sleuth
GSE153188	GSE153188_Bd-SiRGS-OE_L2_vs_BdWT_Bd-SiRGS-OE_Control.csv.gz	1	sleuth
GSE153188	GSE153188_amiR-BdGalpha_L1_vs_BdWT_amiR-BdGalpha_Control.csv.gz	1	sleuth
GSE153188	GSE153188_amiR-BdGalpha_L2_vs_BdWT_amiR-BdGalpha_Control.csv.gz	1	sleuth
GSE163106	GSE163106_rrp4-G226D_vs_RRP4_Normalized_abundance_measurements_DESeq2.txt.gz	1	deseq2
GSE161540	sheet-DEG from GSE161540_DESEQ2_gene_level_raw_data.xlsx	1	deseq2
GSE154057	GSE154057_HT29_vs_HIEC.DMSO_all.txt.gz	1	deseq2
GSE154057	GSE154057_t_hESC_BIX_all.txt.gz	0	deseq2
GSE147435	sheet-Differential expression from GSE147435_Differential_gene_expression_analysis.xlsx	0	edger
GSE141940	GSE141940_P6_vs_P30_DESeq.csv.gz	0	deseq2
GSE136081	GSE136081_DNMKL_DESeq.csv.gz	0	deseq2
GSE123901	GSE123901_all_comparisons.txt.gz	1	limma
GSE123901	GSE123901_all_comparisons.txt.gz	1	limma
GSE123901	GSE123901_all_comparisons.txt.gz	1	limma
GSE123901	GSE123901_all_comparisons.txt.gz	1	limma
GSE123901	GSE123901_all_comparisons.txt.gz	1	limma
GSE154938	GSE154938_MCPyV_Negative_vs_Positive.deseq.res.csv.gz	1	deseq2
GSE154938	GSE154938_Metastasis_early_vs_advance.deseq.res.csv.gz	0	deseq2
GSE154938	GSE154938_PDL1_low_vs_high.deseq.res.csv.gz	1	deseq2
GSE154938	GSE154938_Regression_control_vs_regression.deseq.res.csv.gz	0	deseq2
GSE160152	GSM4861445_del-cbrB_mutant_score.csv.gz from GSE160152_RAW.tar	0	unknown
GSE160152	GSM4861446_del-ntrC_mutant_score.csv.gz from GSE160152_RAW.tar	0	unknown
GSE107961	sheet-statistics_12 h_cys-con from GSE107961_statistics_12_h_cys-con.xlsx	1	edger
GSE107961	sheet-statistics_4 h_cys-con from GSE107961_statistics_4_h_cys-con.xlsx	1	edger
GSE107961	sheet-statistics_8 h_cys-con from GSE107961_statistics_8_h_cys-con.xlsx	1	edger
GSE162987	GSE162987_LGCvsLGD_DEG.txt.gz	0	unknown
GSE162987	GSE162987_LGDvsWTD_DEG.txt.gz	1	unknown
GSE162987	GSE162987_LGEvsLGD_DEG.txt.gz	1	unknown
GSE162987	GSE162987_LGLvsLGD_DEG.txt.gz	1	unknown
GSE162987	GSE162987_WTCvsWTD_DEG.txt.gz	1	unknown
GSE162987	GSE162987_WTEvsWTD_DEG.txt.gz	1	unknown
GSE162987	GSE162987_WTLvsWTD_DEG.txt.gz	1	unknown
GSE162927	GSE162927_filtered_DiffExp_Trt1_v_Trt4.txt.gz	0	unknown
GSE155980	GSE155980_CM_vs_Control.genes.DEA.txt.gz	0	unknown
GSE153828	GSE153828_WT_vs_MUT_diffexpr-results.csv.gz	1	deseq2
GSE149924	GSE149924_DEseq2_aged_SW_aged_Veh.csv.gz	0	deseq2
GSE162048	GSE162048_D1CON_vs_D1GFP-ExpDiff.csv.gz	0	deseq2
GSE162048	GSE162048_D1CON_vs_D1PR-ExpDiff.csv.gz	0	deseq2
GSE162048	GSE162048_D1CON_vs_D1TDP-ExpDiff.csv.gz	0	deseq2
GSE162048	GSE162048_D1GFP_vs_D1PR-ExpDiff.csv.gz	0	deseq2
GSE162048	GSE162048_D1GFP_vs_D1TDP-ExpDiff.csv.gz	0	deseq2
GSE162048	GSE162048_D2CON_vs_D2GFP-ExpDiff.csv.gz	0	deseq2
GSE162048	GSE162048_D2CON_vs_D2PR-ExpDiff.csv.gz	0	deseq2
GSE162048	GSE162048_D2CON_vs_D2TDP-ExpDiff.csv.gz	0	deseq2
GSE162048	GSE162048_D2GFP_vs_D2PR-ExpDiff.csv.gz	0	deseq2
GSE162048	GSE162048_D2GFP_vs_D2TDP-ExpDiff.csv.gz	0	deseq2
GSE162048	GSE162048_D3CON_vs_D3GFP-ExpDiff.csv.gz	0	deseq2
GSE162048	GSE162048_D3CON_vs_D3PR-ExpDiff.csv.gz	0	deseq2
GSE162048	GSE162048_D3CON_vs_D3TDP-ExpDiff.csv.gz	0	deseq2
GSE162048	GSE162048_D3GFP_vs_D3PR-ExpDiff.csv.gz	0	deseq2
GSE162048	GSE162048_D3GFP_vs_D3TDP-ExpDiff.csv.gz	0	deseq2
GSE154516	sheet-Sheet1 from GSE154516_A5PR_Analyse_results-E6.5.xlsx	1	edger
GSE153147	sheet-WTdiff.txt from GSE153147_Control.xlsx	0	unknown
GSE153147	sheet-KOdiff.txt from GSE153147_mARKO.xlsx	0	unknown
GSE150679	GSE150679_PND1_mappedreads.csv.gz	1	deseq2
GSE150679	GSE150679_PND21_mappedreads.csv.gz	1	deseq2
GSE147449	GSE147449_data.csv.gz	1	limma
GSE147449	GSE147449_data.csv.gz	1	limma
GSE147449	GSE147449_data.csv.gz	1	limma
GSE142607	sheet-gene_exp.diff from GSE142607_FPKM_SM_SF.xlsx	0	cuffdiff
GSE142607	sheet-diff_all.txt from GSE142607_tmm_SM_SF.xlsx	0	cuffdiff
GSE142607	sheet-diff_rowcounts_3.txt from GSE142607_Processed_data_modified.xlsx	0	cuffdiff
GSE162810	sheet-Mhcbact from GSE162810_MhcGal4-MhcGal4bact_Kim_and_O_Connor_12-8-20.xlsx	0	cuffdiff
GSE162810	sheet-w1118-smox from GSE162810_w1118-smox_Kim_and_O_Connor_12-8-20.xlsx	0	cuffdiff
GSE158891	sheet-DE_analysis_all from GSE158891_Table_S1.xlsx	1	deseq2
GSE149031	GSE149031_RNA_KMS27_cuffdiff_diff_analysis.txt.gz	1	cuffdiff
GSE149031	GSE149031_RNA_KMS27_deseq_diff_analysis.txt.gz	0	deseq
GSE149031	sheet-Sheet1 from GSE149031_RNA_mm9_deseq2.xlsx	0	deseq
GSE139980	GSE139980_RTBDN_KO_vs_WT.diff.gz	0	cuffdiff
GSE150732	sheet-Sheet1 from GSE150732_WH7803.Differential_Expression.xls.gz	0	unknown
GSE150732	sheet-Sheet1 from GSE150732_WH7803.Differential_Expression.xls.gz	0	unknown
GSE150732	sheet-Sheet1 from GSE150732_WH7803.Differential_Expression.xls.gz	0	unknown
GSE150732	sheet-Sheet1 from GSE150732_WH7803.Differential_Expression.xls.gz	0	unknown
GSE150732	sheet-Sheet1 from GSE150732_WH7803.Differential_Expression.xls.gz	0	unknown
GSE150007	GSE150007_DESeq2_results.csv.gz	0	deseq2
GSE150007	GSE150007_RNA-seq_DESeq2_results_NCvNP.csv.gz	1	deseq2
GSE100678	sheet-Differential gene expression from GSE100678_processed_data.xlsx	0	cuffdiff
GSE162730	sheet-foldchange_All_RNASeq_RA from GSE162730_foldchange_All_RNASeq_RA.xlsx	1	edger
GSE162730	sheet-foldchange_All_RNASeq_RA from GSE162730_foldchange_All_RNASeq_RA.xlsx	0	edger
GSE162730	sheet-foldchange_All_RNASeq_RA from GSE162730_foldchange_All_RNASeq_RA.xlsx	0	edger
GSE162730	sheet-foldchange_All_RNASeq_RA from GSE162730_foldchange_All_RNASeq_RA.xlsx	1	edger
GSE162730	sheet-foldchange_All_RNASeq_RA from GSE162730_foldchange_All_RNASeq_RA.xlsx	0	edger
GSE162730	sheet-foldchange_All_RPFSeq_RA from GSE162730_foldchange_All_RPFSeq_RA.xlsx	1	edger
GSE162730	sheet-foldchange_All_RPFSeq_RA from GSE162730_foldchange_All_RPFSeq_RA.xlsx	1	edger
GSE162730	sheet-foldchange_All_RPFSeq_RA from GSE162730_foldchange_All_RPFSeq_RA.xlsx	0	edger
GSE162730	sheet-foldchange_All_RPFSeq_RA from GSE162730_foldchange_All_RPFSeq_RA.xlsx	1	edger
GSE162730	sheet-foldchange_All_RPFSeq_RA from GSE162730_foldchange_All_RPFSeq_RA.xlsx	1	edger
GSE144979	sheet-kovswt from GSE144979_gene_exp_diff.xlsx	0	cuffdiff
GSE162696	GSE162696_results_141KO_13_vs_141KO_UT_ensembl_annotation.csv.gz	0	deseq2
GSE162696	GSE162696_results_NT13_vs_NTUT_ensembl_annotation.csv.gz	0	deseq2
GSE162607	GSE162607_A_CLP-vs-Y_CLP.txt.gz	0	deseq2
GSE162607	GSE162607_A_GMP-vs-Y_GMP.txt.gz	0	deseq2
GSE162607	GSE162607_A_HSC-vs-Y-HSC_itokawa.txt.gz	0	deseq2
GSE162607	GSE162607_A_MEP-vs-Y_MEP.txt.gz	0	deseq2
GSE162607	GSE162607_A_MPP1-vs-Y-MPP1_itokawa.txt.gz	0	deseq2
GSE162607	GSE162607_A_MPP2-vs-Y-MPP2_itokawa.txt.gz	1	deseq2
GSE162607	GSE162607_A_MPP3-vs-Y-MPP3_itokawa.txt.gz	0	deseq2
GSE162607	GSE162607_A_MPP4-vs-Y-MPP4_itokawa.txt.gz	1	deseq2
GSE133627	sheet-Res_DMSOvsControl(1) from GSE133627_Res_DMSOvsControl.xlsx	1	deseq2
GSE133627	sheet-Res_NitratevsControl(1) from GSE133627_Res_NitratevsControl.xlsx	1	deseq2
GSE162590	sheet-Sheet1 from GSE162590_edgeR.xlsx	0	edger
GSE157439	GSE157439_FXR-AL-Fs-RNAseq-Table.csv.gz	0	deseq2
GSE157439	GSE157439_FXR-AL-Fs-RNAseq-Table.csv.gz	0	deseq2
GSE157439	GSE157439_FXR-AL-Fs-RNAseq-Table.csv.gz	1	deseq2
GSE157439	GSE157439_FXR-AL-Fs-RNAseq-Table.csv.gz	1	deseq2
GSE132944	sheet-dd,WL vs Col-0,WL from GSE132944_UV_treatment_differential_gene_expression.xlsx	0	cuffdiff
GSE132944	sheet-Col-0,UVB vs Col-0,WL from GSE132944_UV_treatment_differential_gene_expression.xlsx	0	cuffdiff
GSE140928	GSE140928_all_compare.xls.gz	1	unknown
GSE140928	GSE140928_all_compare.xls.gz	1	unknown
GSE140928	GSE140928_all_compare.xls.gz	1	unknown
GSE162531	GSE162531_Differnential_Expression_Results-4_pairwise_comparisons-Galaxy307-DESeq2_result_files_on_ALL__Parametric.txt.gz	0	deseq2
GSE153308	GSE153308_Wt1_L_M_positive_and_Pet_L_M_negative_Processed_data.txt.gz	0	clc genomics
GSE153308	GSE153308_Wt1_L_M_positive_and_Pet_L_positive_M_negative_Processed_data.txt.gz	0	clc genomics
GSE153308	GSE153308_Wt2_L_M_positive_and_Spo_L_M_negative_Processed_data.txt.gz	0	clc genomics
GSE153308	GSE153308_Wt2_L_M_positive_and_Spo_L_positive_M_negative_Processed_data.txt.gz	0	clc genomics
GSE155869	sheet-H59 MOG over glucose.txt from GSE155869_Bacteroides_ovatus_NLAE-zl-H59_RNAseq.xlsx	0	unknown
GSE152781	sheet-E_D0_T_vs_E_D0_P.genes.DEA from GSE152781_G1_D0_T_vs_G1_D0_P.genes.DEA.xls.gz	0	deseq2
GSE152781	sheet-D_W4_T_vs_D_W4_P.genes.DEA from GSE152781_G1_W4_T_vs_G1_W4_P.genes.DEA.xls.gz	0	deseq2
GSE152781	sheet-D_W8_T_vs_D_W8_P.genes.DEA from GSE152781_G1_W8_T_vs_G1_W8_P.genes.DEA.xls.gz	0	deseq2
GSE152781	sheet-F_D0_T_vs_F_D0_P.genes.DEA from GSE152781_G2_D0_T_vs_G2_D0_P.genes.DEA.xls.gz	0	deseq2
GSE152781	sheet-C_W4_T_vs_C_W4_P.genes.DEA from GSE152781_G2_W4_T_vs_G2_W4_P.genes.DEA.xls.gz	0	deseq2
GSE152781	sheet-C_W8_T_vs_C_W8_P.genes.DEA from GSE152781_G2_W8_T_vs_G2_W8_P.genes.DEA.xls.gz	0	deseq2
GSE152781	sheet-E_W4_T_vs_E_W4_P.genes.DEA from GSE152781_G3_W4_T_vs_G3_W4_P.genes.DEA.xls.gz	0	deseq2
GSE152781	sheet-E_W8_T_vs_E_W8_P.genes.DEA from GSE152781_G3_W8_T_vs_G3_W8_P.genes.DEA.xls.gz	0	deseq2
GSE152781	sheet-F_W4_T_vs_F_W4_P.genes.DEA from GSE152781_G4_W4_T_vs_G4_W4_P.genes.DEA.xls.gz	0	deseq2
GSE152781	sheet-F_W8_T_vs_F_W8_P.genes.DEA from GSE152781_G4_W8_T_vs_G4_W8_P.genes.DEA.xls.gz	0	deseq2
GSE147872	GSE147872_BAT224_res.all.tab.txt.gz	0	unknown
GSE147872	GSE147872_BAT452_res.all.tab.txt.gz	0	unknown
GSE147872	GSE147872_WAT224_res.all.tab.txt.gz	0	unknown
GSE147872	GSE147872_WAT452_res.all.tab.txt.gz	0	unknown
GSE145536	GSE145536_231_gene_exp.diff.gz	0	cuffdiff
GSE145536	GSE145536_MCF7_gene_exp.diff.gz	0	cuffdiff
GSE142311	GSE142311_diff_exp_deseq2_1HFHCvsCtHFHC.csv.gz	0	deseq2
GSE142311	GSE142311_diff_exp_deseq2_1NDvsCtND.csv.gz	0	deseq2
GSE142311	GSE142311_diff_exp_deseq2_Opt5HFHCvsCtHFHC.csv.gz	0	deseq2
GSE142311	GSE142311_diff_exp_deseq2_Opt5NDvsCtND.csv.gz	0	deseq2
GSE141262	GSE141262_Bulk_LEC_TUMOR_Count.FPKM.TPM_FC.csv.gz	1	deseq2
GSE136931	GSE136931_gene_exp.diff.gz	0	cuffdiff
GSE103885	sheet-edgeR from GSE103885_STAT5KO_RNAseq.xlsx	0	edger
GSE103885	sheet-edgeR from GSE103885_STAT5KO_RNAseq.xlsx	0	edger
GSE103885	sheet-edgeR from GSE103885_STAT5KO_RNAseq.xlsx	0	edger
GSE103885	sheet-edgeR from GSE103885_STAT5KO_RNAseq.xlsx	0	edger
GSE157946	GSE157946_CP_LFCvsCPN.csv.gz	0	deseq2
GSE157946	GSE157946_PN_LFCvsCPN.csv.gz	0	deseq2
GSE156578	GSE156578_diffexpr-results_geneID2M.csv.gz	0	deseq2
GSE156578	GSE156578_diffexpr-results_geneID4M.csv.gz	0	deseq2
GSE156578	GSE156578_diffexpr-results_geneID7M.csv.gz	0	deseq2
GSE156578	GSE156578_diffexpr-results_geneIDLCMV.csv.gz	0	deseq2
GSE155939	GSE155939_Deseq_raw_Sib_BX.txt.gz	0	deseq2
GSE155459	GSE155459_tcc_results_gene.txt.gz	0	unknown
GSE150114	sheet-Sheet1 from GSE150114_log2Foldchange_from_DESeq2.xlsx	1	deseq2
GSE150114	GSE150114_nomalized_expression_level_from_DESeq2.xls.gz	1	deseq2
GSE150109	sheet-Sheet1 from GSE150109_log2Foldchange_from_DESeq2.xlsx	1	deseq2
GSE150109	sheet-WLino80_FPKM_FC_pvalue_for_GEO from GSE150109_nomalized_expression_level_from_DESeq2.xls.gz	1	deseq2
GSE149364	GSE149364_MI+TRD_6wk_vs_MI_6wk-gene_list.csv.gz	1	unknown
GSE149364	GSE149364_MI_TRD_12wk_vs_MI_12wk-gene_list.csv.gz	1	unknown
GSE146150	GSE146150_N1668-N1682_AllVentricle_vs_AllOthers_DESeq2_result_overview.txt.gz	0	deseq2
GSE141835	sheet-MRD1vsCTRLfull from GSE141835_MBD5_RNA-SEQ_DATA.xls.gz	0	deseq2
GSE141835	sheet-MRD1vsCTRLfull (2) from GSE141835_MBD5_RNA-SEQ_DATA.xls.gz	1	deseq2
GSE140211	sheet-T30 vs T60 from GSE140211_AllTimeDataTogether.xlsx	0	unknown
GSE140211	sheet-T60 vs T120 from GSE140211_AllTimeDataTogether.xlsx	0	unknown
GSE140211	GSE140211_ann_t0t120.result.txt.gz	1	deseq2
GSE140211	GSE140211_ann_t0t30.result.txt.gz	1	deseq2
GSE140211	GSE140211_ann_t0t60.result.txt.gz	1	deseq2
GSE138793	sheet-A_B_results from GSE138793_btau_A_B_Deletion_responses_T0_vs_T24_1011_tot_padj_genes.xlsx	0	deseq2
GSE138793	sheet-A_B_results_WT from GSE138793_btau_A_B_Wildtype_responses_T0_vs_T24_1224_tot_padj_genes.xlsx	0	deseq2
GSE138793	sheet-Sheet1 from GSE138793_btau_multifactor_DEGs_WT_vs_Del_responses_0_vs_24h_423_pval_genes.xlsx	0	deseq2
GSE162295	GSE162295_PolyA_1h_PolyA_12h_CDS_et.csv.gz	0	edger
GSE162295	GSE162295_PolyA_1h_PolyA_3h_CDS_et.csv.gz	0	edger
GSE162295	GSE162295_PolyA_1h_PolyA_4h_CDS_et.csv.gz	0	edger
GSE162295	GSE162295_PolyA_1h_PolyA_6h_CDS_et.csv.gz	0	edger
GSE162295	GSE162295_PolyA_1h_PolyA_8h_CDS_et.csv.gz	0	edger
GSE162295	GSE162295_mock_PolyA_12h_PolyA_12h_CDS_et.csv.gz	1	edger
GSE162295	GSE162295_mock_PolyA_4h_PolyA_4h_CDS_et.csv.gz	1	edger
GSE162295	GSE162295_mock_PolyA_8h_PolyA_8h_CDS_et.csv.gz	1	edger
GSE162278	sheet-MCCM v LB from GSE162278_DE_between_media_0m.xlsx	1	deseq2
GSE162278	sheet-5m v 0m from GSE162278_DE_between_timepoints.xlsx	1	deseq2
GSE162278	sheet-5m v 0m from GSE162278_DE_between_timepoints.xlsx	1	deseq2
GSE162278	sheet-10m v 0m from GSE162278_DE_between_timepoints.xlsx	1	deseq2
GSE162278	sheet-10m v 0m from GSE162278_DE_between_timepoints.xlsx	1	deseq2
GSE162278	sheet-15m v 0m from GSE162278_DE_between_timepoints.xlsx	1	deseq2
GSE162278	sheet-15m v 0m from GSE162278_DE_between_timepoints.xlsx	1	deseq2
GSE162278	sheet-10m v 5m from GSE162278_DE_between_timepoints.xlsx	1	deseq2
GSE162278	sheet-10m v 5m from GSE162278_DE_between_timepoints.xlsx	1	deseq2
GSE162278	sheet-15m v 5m from GSE162278_DE_between_timepoints.xlsx	1	deseq2
GSE162278	sheet-15m v 5m from GSE162278_DE_between_timepoints.xlsx	1	deseq2
GSE162278	sheet-15m v 10m from GSE162278_DE_between_timepoints.xlsx	0	deseq2
GSE162278	sheet-15m v 10m from GSE162278_DE_between_timepoints.xlsx	0	deseq2
GSE142314	GSE142314_de_stats.csv.gz	1	deseq2
GSE151668	sheet-Sheet1 from GSE151668_Group2_vs_ctrl.xlsx	0	deseq
GSE151668	sheet-Sheet1 from GSE151668_Group3_vs_ctrl.xlsx	0	deseq
GSE151668	sheet-Sheet1 from GSE151668_Group3_vs_group2.xlsx	0	deseq
GSE162094	GSE162094_DESeq2-dSET2KD_GEO.txt.gz	0	deseq2
GSE162094	GSE162094_EdgeR_dSET2KD_GEO.txt.gz	0	edger
GSE146732	sheet-WT-vs-Nppa-b-SE-KO from GSE146732_Nppa-Nppb-SE-RNA-seq-counts.xlsx	0	unknown
GSE145611	GSE145611_Gata2_KO_UNvsST_gene_exp.diff.gz	0	cuffdiff
GSE145611	GSE145611_Gata2_WT_UNvsST_gene_exp.diff.gz	0	cuffdiff
GSE145611	GSE145611_Gata2_WTvsKO_UN_gene_exp.diff.gz	0	cuffdiff
GSE145611	GSE145611_MC_UNvsST_gene_exp.diff.gz	0	cuffdiff
GSE138672	GSE138672_DEA.csv.gz	0	edger
GSE138672	GSE138672_DEA.csv.gz	0	edger
GSE138672	GSE138672_DEA.csv.gz	0	edger
GSE154474	GSE154474_gene_exp.diff.gz	0	cuffdiff
GSE149272	GSE149272_nsd3_sig.csv.gz	0	deseq2
GSE141692	GSE141692_DEG_macrophages_wt_vs_C3_ko.txt.gz	0	deseq2
GSE141692	GSE141692_DEG_monocytes_wt_vs_C3_ko.txt.gz	0	deseq2
GSE128405	GSE128405_DU145_C_vs_DU145_D.deseq2.annot.txt.gz	0	deseq2
GSE128405	GSE128405_PC3_C_vs_PC3_D.deseq2.annot.txt.gz	0	deseq2
GSE161954	GSE161954_Study1_DietA_vs_DietB_DiffExp_FPKM_Filt.tsv.gz	1	deseq2
GSE152247	GSE152247_Aff4_KO_vs_Aff4_WT.csv.gz	0	deseq2
GSE152247	GSE152247_Foxn1_KO_vs_Control.csv.gz	0	deseq2
GSE150548	GSE150548_A3SS.MATS.JCEC.txt.gz	0	rmats
GSE150548	GSE150548_A5SS.MATS.JCEC.txt.gz	0	rmats
GSE150548	GSE150548_MXE.MATS.JCEC.txt.gz	0	rmats
GSE150548	GSE150548_RI.MATS.JCEC.txt.gz	0	rmats
GSE150548	GSE150548_SE.MATS.JCEC.txt.gz	0	rmats
GSE149928	sheet-Sheet1 from GSE149928_SPI2_mgrB.xlsx	1	edger
GSE161914	sheet-Fat DE analysis2 from GSE161914_Fat_DE_analysis2_GEO.xlsx	0	unknown
GSE161914	sheet-Fat DE analysis2 from GSE161914_Fat_DE_analysis2_GEO.xlsx	0	unknown
GSE161914	sheet-Fat DE analysis2 from GSE161914_Fat_DE_analysis2_GEO.xlsx	0	unknown
GSE107339	GSE107339_KO-IFT88_vs_WT-IFT88.txt.gz	0	deseq2
GSE141753	GSE141753_TR-EXP_vs_PA-EXP.all.exp.txt.gz	1	unknown
GSE141753	GSE141753_TR-ST_vs_PA-ST.all.exp.txt.gz	1	unknown
GSE141681	sheet-Sheet1 from GSE141681_D39Unt_vs_D3930Cd.xlsx	0	deseq
GSE141681	GSE141681_D39_WT_Unt_vs_D39_WT_30Cd_Analysis.csv.gz	0	deseq
GSE161677	GSE161677_DEseq_12hrs_raw.txt.gz	0	deseq
GSE161677	GSE161677_DEseq_24hrs_raw.txt.gz	0	deseq
GSE160214	sheet-Dahl.csv from GSE160214_Dahl_annotated.xlsx	0	edger
GSE158212	sheet-S5_diff_footprint-dLZ from GSE158212_200911_SupplementaryTable4-6.xlsx	0	deseq2
GSE158212	sheet-S6_diff_footprint_dLZ+LZ_mCer from GSE158212_200911_SupplementaryTable4-6.xlsx	0	deseq2
GSE155411	GSE155411_Complete_geneList_EdgeR.csv.gz	1	edger
GSE155411	GSE155411_Complete_geneList_EdgeR.csv.gz	1	edger
GSE151225	GSE151225_wald.sgKmt2d-vs-Vector.difex.genes.txt.gz	0	unknown
GSE135288	sheet-Coding RNA from GSE135288_Limma_voom_coding_ncRNA_list_FDR_foldchange.xlsx	1	limma
GSE135288	sheet-Coding RNA from GSE135288_Limma_voom_coding_ncRNA_list_FDR_foldchange.xlsx	1	limma
GSE135288	sheet-Coding RNA from GSE135288_Limma_voom_coding_ncRNA_list_FDR_foldchange.xlsx	1	limma
GSE135288	sheet-ncRNA_NONCODE from GSE135288_Limma_voom_coding_ncRNA_list_FDR_foldchange.xlsx	1	limma
GSE135288	sheet-ncRNA_NONCODE from GSE135288_Limma_voom_coding_ncRNA_list_FDR_foldchange.xlsx	1	limma
GSE135288	sheet-ncRNA_NONCODE from GSE135288_Limma_voom_coding_ncRNA_list_FDR_foldchange.xlsx	1	limma
GSE135288	sheet-nc_Ensembl from GSE135288_Limma_voom_coding_ncRNA_list_FDR_foldchange.xlsx	1	limma
GSE135288	sheet-nc_Ensembl from GSE135288_Limma_voom_coding_ncRNA_list_FDR_foldchange.xlsx	1	limma
GSE135288	sheet-nc_Ensembl from GSE135288_Limma_voom_coding_ncRNA_list_FDR_foldchange.xlsx	1	limma
GSE161584	sheet-Deseq_all_results (6) from GSE161584_Deseq_all_results.xlsx	1	deseq2
GSE161584	sheet-Deseq_all_results (6) from GSE161584_Deseq_all_results.xlsx	0	deseq2
GSE161584	sheet-Deseq_all_results (6) from GSE161584_Deseq_all_results.xlsx	1	deseq2
GSE161584	sheet-Deseq_all_results (6) from GSE161584_Deseq_all_results.xlsx	1	deseq2
GSE161584	sheet-Deseq_all_results (6) from GSE161584_Deseq_all_results.xlsx	1	deseq2
GSE161584	sheet-Deseq_all_results (6) from GSE161584_Deseq_all_results.xlsx	1	deseq2
GSE154809	GSE154809_1-SO_No_UVvsVC_No_UV-DEG.xls.gz	0	unknown
GSE154809	GSE154809_1-SO_UVvsVC_No_UV-DEG.xls.gz	0	unknown
GSE154809	GSE154809_1-SO_UVvsVC_UV-DEG.xls.gz	0	unknown
GSE154809	GSE154809_1-S_NoUVvsVC_NoUV-DEG.xls.gz	0	unknown
GSE154809	GSE154809_1-S_UVvs1-S_NoUV-DEG.xls.gz	0	unknown
GSE154809	GSE154809_1-S_UVvsVC_NoUV_DEG.xls.gz	0	unknown
GSE154809	GSE154809_1-S_UVvsVC_UV_DEG.xls.gz	0	unknown
GSE154809	GSE154809_VC_UVvsVC_NoUV-2-DEG.xls.gz	0	unknown
GSE154809	GSE154809_VC_UVvsVC_No_UV-1-DEG.xls.gz	0	unknown
GSE147990	GSE147990_ko_vs_wt_counts_normalized_relative_to_library_size_last.tsv.gz	0	deseq2
GSE137468	GSE137468_Fol4287.WT-vs-CaN_mutants.txt.gz	0	unknown
GSE137468	GSE137468_Fol4287.WT-vs-CaN_mutants.txt.gz	0	unknown
GSE157056	sheet-CnAPLVvsLaAPLV from GSE157056_CnAPLVvsLaAPLV.xlsx	0	deseq2
GSE157056	sheet-All_genes from GSE157056_CnAPvsCnAPLV.xlsx	0	deseq2
GSE157056	sheet-All_Genes from GSE157056_CnAPvsLaAP.xlsx	0	deseq2
GSE157056	sheet-CnAPvsLaAPLV from GSE157056_CnAPvsLaAPLV.xlsx	0	deseq2
GSE157056	sheet-All_genes from GSE157056_CnNALvsCnAPLV.xlsx	0	deseq2
GSE157056	sheet-LaAPvsCnAPLV.DESEQ.norm from GSE157056_LaAPvsCnAPLV.xlsx	0	deseq2
GSE157056	sheet-all_Genes from GSE157056_LaAPvsCnAPLV.xlsx	0	deseq2
GSE157056	sheet-All_genes from GSE157056_LaAPvsLaAPLV.xlsx	0	deseq2
GSE157056	sheet-All_genes from GSE157056_LaNALvsLaAP.xlsx	0	deseq2
GSE134942	sheet-GO-list from GSE134942_Supplementary_Table_5.xlsx	0	limma
GSE134941	sheet-GO-list from GSE134941_Supplementary_Table_4.xlsx	0	limma
GSE107058	GSE107058_325_vs_CtrlA_only_RPKM_Filt.txt.gz	1	edger
GSE107058	GSE107058_325_vs_CtrlB_only_RPKM_Filt.txt.gz	1	edger
GSE107058	GSE107058_325_vs_Ctrl_RPKM_Filt.txt.gz	1	edger
GSE107058	GSE107058_456_vs_CtrlA_only_RPKM_Filt.txt.gz	1	edger
GSE107058	GSE107058_456_vs_CtrlB_only_RPKM_Filt.txt.gz	1	edger
GSE107058	GSE107058_456_vs_Ctrl_RPKM_Filt.txt.gz	0	edger
GSE161471	GSE161471_Bcel_InWAX_Xyl.csv.gz	1	edger
GSE161471	GSE161471_Bint_InWAX_Xyl.csv.gz	1	edger
GSE161471	GSE161471_Bolei_InWAX_Xyl.csv.gz	1	edger
GSE160854	GSE160854_abundances_by_genotype_geo.csv.gz	0	unknown
GSE158837	GSE158837_DESeq2.liver.mock_none.Dusp11_Deficient_vs_WT.results.tsv.gz	0	deseq2
GSE158837	GSE158837_DESeq2.liver.mock_none.Txf_Mock_vs_None.results.tsv.gz	0	deseq2
GSE158837	GSE158837_DESeq2.liver.notxf_only.Dusp11_Deficient_vs_WT.results.tsv.gz	0	deseq2
GSE158837	GSE158837_DESeq2.liver.stim_only.Dusp11_Deficient_vs_WT.results.tsv.gz	0	deseq2
GSE158837	GSE158837_topGO.BP.liver.all.5pppRNA_Treatment_vs_Mock_Unstimulated.maxQ.0.1.lfc.up.0.5.filt_padj.tsv.gz	0	deseq2
GSE158837	GSE158837_topGO.BP.liver.mock_none.Dusp11_Deficient_vs_WT.maxQ.0.1.lfc.up.0.5.filt_padj.tsv.gz	0	deseq2
GSE158837	GSE158837_topGO.BP.liver.mock_none.Txf_Mock_vs_None.counts.maxQ.0.1.lfc.down.-0.5.filt_padj.tsv.gz	0	deseq2
GSE158837	GSE158837_topGO.BP.liver.mock_none.Txf_Mock_vs_None.counts.maxQ.0.1.lfc.up.0.5.filt_padj.tsv.gz	0	deseq2
GSE151973	GSE151973_Human_OE_RE_RNAseq_DE.csv.gz	0	deseq2
GSE147818	GSE147818_gdt_table_GEO2.tsv.gz	0	deseq
GSE134581	GSE134581_LY212_AF7_DESeq2_results.csv.gz	0	deseq2
GSE161286	sheet-Sheet1 from GSE161286_LSD1-LKO_RNA-seq_processed_data.xlsx	0	unknown
GSE160159	sheet-All_26255 from GSE160159_IP1vs.IP4_replicate1.xlsx	0	cuffdiff
GSE160159	sheet-All_26255 from GSE160159_IP1vs.IP4_replicate2.xlsx	0	cuffdiff
GSE160159	sheet-All_26255 from GSE160159_Input1vs.Input4_replicate1.xlsx	0	cuffdiff
GSE160159	sheet-All_26255 from GSE160159_Input1vs.Input4_replicate2.xlsx	0	cuffdiff
GSE152794	GSE152794_HB101_DESeq2.txt.gz	0	deseq2
GSE152794	GSE152794_HT115_DESeq2.txt.gz	0	deseq2
GSE152794	GSE152794_Orange_DESeq2.txt.gz	0	deseq2
GSE152794	GSE152794_Red_DESeq2.txt.gz	0	deseq2
GSE152794	GSE152794_Yellow_DESeq2.txt.gz	0	deseq2
GSE144348	sheet-Sheet1 from GSE144348_GEOSubmissionProcessedDataTable200127.xlsx	0	deseq2
GSE144348	sheet-Sheet1 from GSE144348_GEOSubmissionProcessedDataTable200127.xlsx	0	deseq2
GSE144348	sheet-Sheet1 from GSE144348_GEOSubmissionProcessedDataTable200127.xlsx	0	deseq2
GSE144348	sheet-Sheet1 from GSE144348_GEOSubmissionProcessedDataTable200127.xlsx	1	deseq2
GSE144348	sheet-Sheet1 from GSE144348_GEOSubmissionProcessedDataTable200127.xlsx	1	deseq2
GSE140090	sheet-DESeq2_S16098_RNAseq_median_tra from GSE140090_DESeq2_Tbp2_vs_wt_P7_P14_oocytes.xlsx	0	deseq2
GSE140090	sheet-DESeq2_S16098_RNAseq_median_tra from GSE140090_DESeq2_Tbp2_vs_wt_P7_P14_oocytes.xlsx	0	deseq2
GSE138807	GSE138807_RNAseq_PARP3_4d-astro_txt.txt.gz	0	unknown
GSE161186	sheet-Sheet1 from GSE161186_LVVSNC_Gene_differential_expression.xlsx	0	unknown
GSE158553	sheet-Soy16vsCon16_liv_diffexpr-resul from GSE158553_Soy16vsCon16_Norm.xlsx	0	clc genomics
GSE159118	GSE159118_Expression_summary.txt.gz	0	unknown
GSE148473	GSE148473_RNA_DESeq2_A485_vs_Control_results.csv.gz	1	deseq2
GSE148473	GSE148473_RNA_DESeq2_siARID1A_A485_vs_Control_results.csv.gz	1	deseq2
GSE148473	GSE148473_RNA_DESeq2_siARID1A_A485_vs_siARID1A_results.csv.gz	1	deseq2
GSE148473	GSE148473_RNA_DESeq2_siARID1A_siP300_vs_Control_results.csv.gz	1	deseq2
GSE148473	GSE148473_RNA_DESeq2_siARID1A_siP300_vs_siARID1A_results.csv.gz	1	deseq2
GSE148473	GSE148473_RNA_DESeq2_siARID1A_vs_Control_results.csv.gz	1	deseq2
GSE148473	GSE148473_RNA_DESeq2_siP300_vs_Control_results.csv.gz	1	deseq2
GSE147114	sheet-Deseq_result from GSE147114_CONTUD1A_CONTUD1B_vs_CB1UTA_CB1UTBDE.xlsx	0	deseq2
GSE147114	sheet-Deseq_results from GSE147114_CONTUTD2A_CONTUTD2B_vs_CB2UTA_CB2UTBDE.xlsx	0	deseq2
GSE139884	GSE139884_RNA_DESeq2_results.txt.gz	0	deseq2
GSE122812	sheet-All_23997 from GSE122812_1.shLacZ-1_shLacZ-2_shLacZ-3.vs.shAmd1-2_shAmd1-3_shAmd1-4.xlsx	0	cuffdiff
GSE122812	GSE122812_1.shLacZ-1_shLacZ-2_shLacZ-3.vs.shAmd1-2_shAmd1-3_shAmd1-4_Update.csv.gz	0	cuffdiff
GSE115181	GSE115181_gene_exp.diff.gz	0	cuffdiff
GSE161039	GSE161039_Deseq2_Output_3A_2b2_Ax2neg_vs_nt.csv.gz	1	deseq2
GSE161039	GSE161039_Deseq2_Output_3A_2b2_Ax2pos_vs_Ax2neg.csv.gz	1	deseq2
GSE161039	GSE161039_Deseq2_Output_3A_2b2_Ax2pos_vs_nt.csv.gz	1	deseq2
GSE155012	GSE155012_processed_PBS.vs.IL35.gene_exp.diff.gz	0	cuffdiff
GSE147147	sheet-GSC Sphere vs 3D DiffExpression from GSE147147_Bioprinting_RNAseq_Batch1_Processed_Data.xlsx	1	deseq2
GSE147147	sheet-THP 2D vs 3D DiffExpression from GSE147147_Bioprinting_RNAseq_Batch1_Processed_Data.xlsx	0	deseq2
GSE147147	sheet-TRIvsSphere DiffExpression from GSE147147_Bioprinting_RNAseq_Batch2_Processed_Data.xlsx	0	deseq2
GSE147147	sheet-TETRAvsSphere DiffExpression from GSE147147_Bioprinting_RNAseq_Batch2_Processed_Data.xlsx	0	deseq2
GSE147147	sheet-IPSCvsSphere DiffExpression from GSE147147_Bioprinting_RNAseq_Batch2_Processed_Data.xlsx	0	deseq2
GSE147147	sheet-TETRAvsTRI DiffExpression from GSE147147_Bioprinting_RNAseq_Batch2_Processed_Data.xlsx	0	deseq2
GSE147147	sheet-IPSCvsTETRA DiffExpression from GSE147147_Bioprinting_RNAseq_Batch2_Processed_Data.xlsx	0	deseq2
GSE146315	sheet-Sheet1 from GSE146315_In_E3_from_E3shVSIG1_C11_cocultures_vs_E3E3.xlsx	1	deseq2
GSE146315	sheet-Sheet1 from GSE146315_In_E3_from_E3shVSIG1_cocultures_vs_E3C11_co-cultures_-_for_submission.xlsx	0	deseq2
GSE146315	sheet-Sheet1 from GSE146315_in_E3_from_E3C11_co-culture_vs_E3E3_coculture_-_for_submission.xlsx	1	deseq2
GSE146310	sheet-Sheet1 from GSE146310_CL29_vs_CL1_CC36_RNAseq_-_for_submission.xlsx	0	deseq2
GSE157991	GSE157991_Deseq_Microglia_Acute_model.txt.gz	0	deseq2
GSE157991	GSE157991_Deseq_Microglia_Age_effect.txt.gz	1	deseq2
GSE157991	GSE157991_Deseq_Microglia_Chronic_model.txt.gz	1	deseq2
GSE157991	GSE157991_Deseq_Microglia_Chronic_model.txt.gz	1	deseq2
GSE157991	GSE157991_Deseq_Microglia_Chronic_model.txt.gz	1	deseq2
GSE157991	GSE157991_Deseq_Microglia_Chronic_model.txt.gz	0	deseq2
GSE157991	GSE157991_Deseq_Microglia_Chronic_model.txt.gz	0	deseq2
GSE157991	GSE157991_Deseq_Microglia_Chronic_model.txt.gz	0	deseq2
GSE157987	GSE157987_Deseq_Whole_Brain_Acute_model.txt.gz	1	deseq2
GSE157987	GSE157987_Deseq_Whole_Brain_Age_effect.txt.gz	1	deseq2
GSE157987	GSE157987_Deseq_Whole_Brain_Chronic_model.txt.gz	1	deseq2
GSE157987	GSE157987_Deseq_Whole_Brain_Chronic_model.txt.gz	1	deseq2
GSE157987	GSE157987_Deseq_Whole_Brain_Chronic_model.txt.gz	0	deseq2
GSE154046	GSE154046_1_circRNA_expression.txt.gz	0	unknown
GSE144093	GSE144093_LAMP2A_DM_KG_vs_LAMP2A_full_DESeq2_results.txt.gz	1	deseq2
GSE144093	GSE144093_LAMP2A_vs_VT_full_DESeq2_results.txt.gz	1	deseq2
GSE124409	GSE124409_fpkm_DESeq2_output.txt.gz	0	deseq2
GSE106716	GSE106716_SYK-WT-KO_EGF.tabular.txt.gz	0	unknown
GSE106716	GSE106716_SYK-WT-KO_EGF.tabular.txt.gz	0	unknown
GSE106716	GSE106716_SYK-WT-KO_EGF.tabular.txt.gz	0	unknown
GSE161030	GSE161030_lncRNA_EHP_vs_Sed_DESeq2_results_10.csv.gz	1	deseq2
GSE160894	GSE160894_processed_data.csv.gz	0	deseq2
GSE160880	GSE160880_all_compare.txt.gz	0	deseq2
GSE160880	GSE160880_all_compare.txt.gz	0	deseq2
GSE160880	GSE160880_all_compare.txt.gz	0	deseq2
GSE159789	sheet-DESeq2_res_all from GSE159789_DESeq2_final.xlsx	0	deseq2
GSE156496	GSE156496_RNAseq_D51vsWT.edgeR.txt.gz	1	edger
GSE154092	GSE154092_DESeq2_result_file_on_data_Con_vs_GF_liver.csv.gz	0	deseq2
GSE154092	GSE154092_DESeq2_result_file_on_data_Con_vs_GF_placenta.csv.gz	0	deseq2
GSE154092	GSE154092_DESeq2_result_file_on_data_IVC_vs_Con_liver.csv.gz	0	deseq2
GSE154092	GSE154092_DESeq2_result_file_on_data_IVC_vs_Con_placenta.csv.gz	0	deseq2
GSE154092	GSE154092_DESeq2_result_file_on_data_IVC_vs_GF_liver.csv.gz	0	deseq2
GSE154092	GSE154092_DESeq2_result_file_on_data_IVC_vs_GF_placenta.csv.gz	0	deseq2
GSE106655	sheet-xeno_result_table_flip from GSE106655_xeno_result_table_VEH_vs_DES.xls.gz	0	deseq2
GSE105121	GSE105121_fold_change.csv.gz	0	ballgown
GSE157179	sheet-A21_A22vsC11_C12_gene_exp from GSE157179_daz3tree1_air_vs_C2H4.xlsx	0	cuffdiff
GSE150521	GSE150521_20200506_CHIRvsDMSO_CD90+.txt.gz	1	edger
GSE150521	GSE150521_20200506_CHIRvsDMSO_Myo.txt.gz	1	edger
GSE150521	GSE150521_20200506_MIP56.BCATvsGFP.txt.gz	1	edger
GSE149120	GSE149120_A3SS.MATS.JC.txt.gz	0	unknown
GSE149120	GSE149120_A5SS.MATS.JC.txt.gz	0	unknown
GSE149120	GSE149120_MXE.MATS.JC.txt.gz	0	unknown
GSE149120	GSE149120_RI.MATS.JC.txt.gz	0	unknown
GSE149120	GSE149120_SE.MATS.JC.txt.gz	0	unknown
GSE120653	GSE120653_TREE1OEvsShoot_2.0.1.gene_exp.diff.gz	0	cuffdiff
GSE160690	GSE160690_TrisomyvsControl_deg.txt.gz	0	cuffdiff
GSE127223	GSE127223_RNAseq_CPSFCrispr.csv.gz	1	unknown
GSE127223	GSE127223_RNAseq_CPSFsi.csv.gz	1	unknown
GSE127223	GSE127223_RNAseq_HNRNPA3.csv.gz	1	unknown
GSE127223	GSE127223_RNAseq_UDDF.csv.gz	0	unknown
GSE159243	GSE159243_deseq2_failure_vs_healthy_input.csv2_failure_vs_healthy_input.csv.gz	0	deseq2
GSE157672	sheet-Human from GSE157672_Hu_et_al._DEGs.xlsx	0	cuffdiff
GSE156793	GSE156793_S8_DE_gene_cells.csv.gz	1	unknown
GSE156542	GSE156542_cHet_vs_control.csv.gz	0	unknown
GSE156542	GSE156542_cHet_vs_control.csv.gz	1	unknown
GSE156542	GSE156542_cKO_vs_cHet.csv.gz	0	unknown
GSE156542	GSE156542_cKO_vs_cHet.csv.gz	1	unknown
GSE156542	GSE156542_cKO_vs_control.csv.gz	0	unknown
GSE156542	GSE156542_cKO_vs_control.csv.gz	0	unknown
GSE155841	sheet-raw data dex from GSE155841_FOLR2p_vs_FOLR2n_TAMs_paired_dex_processed_data_file.xls.gz	1	edger
GSE153507	GSE153507_C3KO_PBSvsGly.csv.gz	1	deseq2
GSE153507	GSE153507_Gly_WTvsC3KO.csv.gz	1	deseq2
GSE153507	GSE153507_WT_PBSvsGly.csv.gz	1	deseq2
GSE151597	GSE151597_control_vs_HET.deseq.res.csv.gz	0	deseq2
GSE150954	GSE150954_Untreated_v_Treated_KCBG.csv.gz	0	unknown
GSE150954	GSE150954_Untreated_v_Treated_MCBG.csv.gz	0	unknown
GSE148096	GSE148096_BT20_24hDMSOvERL_DeSeq2output.txt.gz	1	deseq2
GSE144942	sheet-Sheet1 from GSE144942_DEseq2.xlsx	0	deseq2
GSE144942	sheet-Sheet1 from GSE144942_DEseq2.xlsx	1	deseq2
GSE140725	GSE140725_NC_vs_Comparison.deseq.res.csv.gz	0	deseq2
GSE140177	GSE140177_181130TL_de_counts_all_genes.csv.gz	1	deseq2
GSE140177	GSE140177_190408TL_de_counts_all_genes.csv.gz	1	deseq2
GSE139292	GSE139292_deseq_results.tsv.gz	1	deseq2
GSE101566	GSE101566_CuffDiff_diff_gene_exp.tabular.txt.gz	0	cuffdiff
GSE160528	GSE160528_APPPS1vsWT.txt.gz	1	edger
GSE160491	GSE160491_Processed_all_compare.xls.gz	0	unknown
GSE160491	GSE160491_Processed_all_compare.xls.gz	0	unknown
GSE160491	GSE160491_Processed_all_compare.xls.gz	0	unknown
GSE160491	GSE160491_Processed_all_compare.xls.gz	0	unknown
GSE158959	GSE158959_All_genes_edgeR-DESeq-cuffdiff_AvsWT.csv.gz	0	unknown
GSE158959	GSE158959_All_genes_edgeR-DESeq-cuffdiff_AvsWT.csv.gz	1	unknown
GSE158959	GSE158959_All_genes_edgeR-DESeq-cuffdiff_AvsWT.csv.gz	0	edger
GSE158959	GSE158959_All_genes_edgeR-DESeq-cuffdiff_BvsWT.csv.gz	0	unknown
GSE158959	GSE158959_All_genes_edgeR-DESeq-cuffdiff_BvsWT.csv.gz	1	unknown
GSE158959	GSE158959_All_genes_edgeR-DESeq-cuffdiff_BvsWT.csv.gz	0	edger
GSE158959	GSE158959_All_genes_edgeR-DESeq-cuffdiff_CvsWT.csv.gz	0	unknown
GSE158959	GSE158959_All_genes_edgeR-DESeq-cuffdiff_CvsWT.csv.gz	1	unknown
GSE158959	GSE158959_All_genes_edgeR-DESeq-cuffdiff_CvsWT.csv.gz	0	edger
GSE156916	GSE156916_DEG_table_high.txt.gz	1	edger
GSE156916	GSE156916_DEG_table_medium.txt.gz	0	edger
GSE156402	sheet-Sheet1 from GSE156402_Processed_Data_gene_count_matrix.xlsx	0	unknown
GSE156402	sheet-Sheet1 from GSE156402_Processed_Data_gene_count_matrix.xlsx	0	unknown
GSE153994	GSE153994_all_compare.txt.gz	0	unknown
GSE146411	GSE146411_All_genes_fold_changes_RA_vs_CT_paired.csv.gz	0	edger
GSE143659	GSE143659_ribo_dkoVwt_all.csv.gz	1	deseq2
GSE143659	GSE143659_ribo_fxsVwt_all.csv.gz	0	deseq2
GSE143659	GSE143659_rna_dkoVwt_all.csv.gz	1	deseq2
GSE143659	GSE143659_rna_fxsVwt_all.csv.gz	0	deseq2
GSE143659	GSE143659_te_dkoVwt_all.csv.gz	1	deseq2
GSE143659	GSE143659_te_fxsVwt_all.csv.gz	1	deseq2
GSE140856	sheet-gene_exp from GSE140856_normalized_abundance_Cufdiff.xlsx	0	cuffdiff
GSE139003	GSE139003_DMSOvs12h.txt.gz	1	deseq2
GSE139003	GSE139003_DMSOvs6h.txt.gz	1	deseq2
GSE139003	GSE139003_DMSOvs9h.txt.gz	1	deseq2
GSE133780	GSE133780_PCDH_vs_FLAG.degseq.annot.xls.gz	0	degseq
GSE133780	GSE133780_PLV_vs_SH4.degseq.annot.xls.gz	0	degseq
GSE122045	GSE122045_VCAN-AN_vs_Control-C57_deseq_118473_1276.txt.gz	0	deseq2
GSE160441	GSE160441_DeAngelis_et_al_2020_GEO_Cuffdiff.txt.gz	0	cuffdiff
GSE150757	GSE150757_gene_exp.diff.gz	0	cuffdiff
GSE160340	sheet-Hoja1 from GSE160340_ExpressionTable_1DPE.xlsx	1	deseq2
GSE160340	sheet-Hoja1 from GSE160340_ExpressionTable_3DPE.xlsx	1	deseq2
GSE160268	GSE160268_DESeq_CD14dep.matrix.txt.gz	0	deseq2
GSE160268	GSE160268_DESeq_CD14plus.matrix.txt.gz	0	deseq2
GSE160268	GSE160268_DESeq_neu.matrix.txt.gz	0	deseq2
GSE160268	GSE160268_DESeq_wholeblood.matrix.txt.gz	0	deseq2
GSE150334	GSE150334_DESeq2_AIX5PAvsAIX5MA.complete.csv.gz	1	deseq2
GSE160228	GSE160228_Day6_IFNg_v_IgG.deseq.csv.gz	0	deseq2
GSE160228	GSE160228_Day6_IFNg_v_PD1.deseq.csv.gz	0	deseq2
GSE160228	GSE160228_Day6_aPD-1_CD8_v_IgG.deseq.csv.gz	0	deseq2
GSE160228	GSE160228_Day6_aPD-1_CD8_v_PD-1.deseq.csv.gz	0	deseq2
GSE160228	GSE160228_Day6_aPD-1_v_IgG.deseq.csv.gz	0	deseq2
GSE155163	GSE155163_Control-VS-Erythrodiol.DEGseq_Method.GeneDiffExp.txt.gz	1	degseq
GSE144585	GSE144585_BioJupies_ex-vivo-cells.txt.gz	1	unknown
GSE144585	GSE144585_BioJupies_resting-model.txt.gz	0	unknown
GSE144585	GSE144585_BioJupies_wild-type-model.txt.gz	1	unknown
GSE118725	GSE118725_pbs.novel_batch.tsv.gz	0	unknown
GSE118725	GSE118725_pbs.novel_batch.tsv.gz	0	unknown
GSE118725	GSE118725_pbs.obs_pval05.tsv.gz	0	unknown
GSE160180	sheet-all data from GSE160180_all_data.xlsx	0	deseq2
GSE160180	sheet-all data from GSE160180_all_data.xlsx	0	deseq2
GSE160180	sheet-all data from GSE160180_all_data.xlsx	0	deseq2
GSE160180	sheet-all data from GSE160180_all_data.xlsx	0	deseq2
GSE160180	sheet-all data from GSE160180_all_data.xlsx	0	deseq2
GSE160180	sheet-all data from GSE160180_all_data.xlsx	0	deseq2
GSE160180	sheet-all data from GSE160180_all_data.xlsx	0	deseq2
GSE160180	sheet-all data from GSE160180_all_data.xlsx	0	deseq2
GSE160180	sheet-all data from GSE160180_all_data.xlsx	0	deseq2
GSE160180	sheet-all data from GSE160180_all_data.xlsx	0	deseq2
GSE160180	sheet-all data from GSE160180_all_data.xlsx	0	deseq2
GSE160180	sheet-all data from GSE160180_all_data.xlsx	0	deseq2
GSE160180	sheet-all data from GSE160180_all_data.xlsx	0	deseq2
GSE160180	sheet-all data from GSE160180_all_data.xlsx	0	deseq2
GSE160180	sheet-all data from GSE160180_all_data.xlsx	0	deseq2
GSE160138	GSE160138_WT_VS_nrl_ret_DE_anno.txt.gz	0	deseq2
GSE160121	GSE160121_Liver_HFD_gene_exp.diff.gz	0	cuffdiff
GSE160121	GSE160121_Liver_LFD_gene_exp.diff.gz	0	cuffdiff
GSE160121	GSE160121_eWAT_HFD_gene_exp.diff.gz	0	cuffdiff
GSE160121	GSE160121_eWAT_LFD_gene_exp.diff.gz	0	cuffdiff
GSE149753	GSE149753_core_table.xls.gz	1	unknown
GSE149753	GSE149753_core_table.xls.gz	0	unknown
GSE149753	GSE149753_core_table.xls.gz	1	unknown
GSE149753	GSE149753_core_table.xls.gz	0	unknown
GSE149753	GSE149753_core_table.xls.gz	0	unknown
GSE149753	GSE149753_core_table.xls.gz	1	unknown
GSE149753	GSE149753_core_table.xls.gz	0	unknown
GSE149753	GSE149753_core_table.xls.gz	1	unknown
GSE149753	GSE149753_core_table.xls.gz	1	unknown
GSE149753	GSE149753_core_table.xls.gz	1	unknown
GSE149753	GSE149753_core_table.xls.gz	1	unknown
GSE149753	GSE149753_core_table.xls.gz	1	unknown
GSE149753	GSE149753_core_table.xls.gz	0	unknown
GSE149753	GSE149753_core_table.xls.gz	1	unknown
GSE149753	GSE149753_core_table.xls.gz	1	unknown
GSE149753	GSE149753_core_table.xls.gz	0	unknown
GSE149753	GSE149753_core_table.xls.gz	1	unknown
GSE149753	GSE149753_core_table.xls.gz	0	unknown
GSE149753	GSE149753_core_table.xls.gz	1	unknown
GSE149753	GSE149753_core_table.xls.gz	1	unknown
GSE149753	GSE149753_core_table.xls.gz	1	unknown
GSE149753	GSE149753_core_table.xls.gz	0	unknown
GSE149753	GSE149753_core_table.xls.gz	1	unknown
GSE149753	GSE149753_core_table.xls.gz	1	unknown
GSE149753	GSE149753_core_table.xls.gz	0	unknown
GSE149753	GSE149753_core_table.xls.gz	1	unknown
GSE149753	GSE149753_core_table.xls.gz	0	unknown
GSE149753	GSE149753_core_table.xls.gz	0	unknown
GSE149753	GSE149753_core_table.xls.gz	0	unknown
GSE149753	GSE149753_core_table.xls.gz	1	unknown
GSE149753	GSE149753_core_table.xls.gz	0	unknown
GSE149753	GSE149753_core_table.xls.gz	1	unknown
GSE149753	GSE149753_core_table.xls.gz	1	unknown
GSE149753	GSE149753_core_table.xls.gz	1	unknown
GSE149753	GSE149753_core_table.xls.gz	1	unknown
GSE149753	GSE149753_core_table.xls.gz	0	unknown
GSE149753	GSE149753_core_table.xls.gz	1	unknown
GSE149753	GSE149753_core_table.xls.gz	1	unknown
GSE149753	GSE149753_core_table.xls.gz	1	unknown
GSE149753	GSE149753_core_table.xls.gz	1	unknown
GSE149753	GSE149753_core_table.xls.gz	1	unknown
GSE149753	GSE149753_core_table.xls.gz	1	unknown
GSE149753	GSE149753_core_table.xls.gz	1	unknown
GSE149753	GSE149753_core_table.xls.gz	1	unknown
GSE149753	GSE149753_core_table.xls.gz	0	unknown
GSE149390	GSE149390_Melanoma_melanocyte_M14_Rad6BKO_Diff_Expression_mshekhar.csv.gz	0	edger
GSE149390	GSE149390_Melanoma_melanocyte_M14_Rad6BKO_HEMaLP_Diff_Expression_mshekhar.csv.gz	0	edger
GSE149390	GSE149390_Melanoma_melanocyte_M14_Rad6BKO_HEMaLP_Diff_Expression_mshekhar.csv.gz	0	edger
GSE147503	sheet-all_transcripts from GSE147503_TRC105_vs_IgG_all_transcripts.xlsx	0	edger
GSE144734	sheet-Testing_Results from GSE144734_Supporting_file_table2.xlsx	1	seurat
GSE106966	GSE106966_gene.description.xls.gz	0	unknown
GSE106966	GSE106966_gene.description.xls.gz	0	unknown
GSE106966	GSE106966_gene.description.xls.gz	0	unknown
GSE106966	GSE106966_gene.description.xls.gz	0	unknown
GSE160064	sheet-deSeq2_CL_vs_CTL from GSE160064_DeSeq2_Processed_data.xlsx	0	deseq2
GSE160064	sheet-deSeq2_RL_vs_CTL from GSE160064_DeSeq2_Processed_data.xlsx	0	deseq2
GSE160064	sheet-deSeq2_RL_Vs_CL from GSE160064_DeSeq2_Processed_data.xlsx	0	deseq2
GSE160062	GSE160062_12sampResults3contrasts.csv.gz	0	deseq2
GSE160062	GSE160062_12sampResults3contrasts.csv.gz	0	deseq2
GSE160062	GSE160062_12sampResults3contrasts.csv.gz	0	deseq2
GSE155495	GSE155495_CTL_YAP_8SA_vs_CTL_CFs_DESeq2.tsv.gz	0	deseq2
GSE155495	GSE155495_DCMA_vs_CTL_CFs_DESeq2.tsv.gz	0	deseq2
GSE155495	GSE155495_DCMB_vs_CTL_CFs_DESeq2.tsv.gz	0	deseq2
GSE155495	GSE155495_DCM_vs_CTL_CFs_DESeq2.tsv.gz	0	deseq2
GSE139436	GSE139436_SEM_RNA_Hexanediol_hg19_contrast_cpm.txt.gz	1	edger
GSE139436	GSE139436_SEM_RNA_IBET24h_hg19_contrast_cpm.txt.gz	1	edger
GSE139436	GSE139436_SEM_RNA_IBET90_hg19_contrast_cpm.txt.gz	1	edger
GSE160029	sheet-9vs11 from GSE160029_Mice_RNA_seq_data.xlsx	0	cuffdiff
GSE160029	sheet-10vs12 from GSE160029_Mice_RNA_seq_data.xlsx	0	cuffdiff
GSE160029	sheet-9vs10 from GSE160029_Mice_RNA_seq_data.xlsx	0	cuffdiff
GSE160029	sheet-11vs12 from GSE160029_Mice_RNA_seq_data.xlsx	0	cuffdiff
GSE150197	GSE150197_RNA-seq_SCC1-AID_TIR1+_primed_DESeq2_IAA+_vs_IAA-.tab.gz	0	deseq2
GSE150197	GSE150197_RNA-seq_SCC1-AID_TIR1+_priming_DESeq2_IAA+_vs_IAA-.tab.gz	0	deseq2
GSE150197	GSE150197_RNA-seq_SCC1-AID_TIR1+_reinduction_DESeq2_IAA+_vs_IAA-.tab.gz	0	deseq2
GSE150196	GSE150196_RNA-seq_DESeq2_primed_vs_naive.tab.gz	0	deseq2
GSE150196	GSE150196_RNA-seq_DESeq2_priming_vs_naive.tab.gz	0	deseq2
GSE150196	GSE150196_RNA-seq_DESeq2_reinduction_vs_priming.tab.gz	0	deseq2
GSE106187	GSE106187_CAGRF15355-On.vs.Off-all_genes.txt.gz	1	edger
GSE159984	GSE159984_de-d4g.tsv.gz	1	deseq2
GSE159984	GSE159984_de-d4p.tsv.gz	1	deseq2
GSE159984	GSE159984_de-d4pg.tsv.gz	1	deseq2
GSE159984	GSE159984_de-d8g-d4g.tsv.gz	1	deseq2
GSE159984	GSE159984_de-d8g.tsv.gz	0	deseq2
GSE159984	GSE159984_de-d8p-d4p.tsv.gz	1	deseq2
GSE159984	GSE159984_de-d8p.tsv.gz	1	deseq2
GSE159984	GSE159984_de-d8pg-d4pg.tsv.gz	1	deseq2
GSE159984	GSE159984_de-d8pg.tsv.gz	1	deseq2
GSE159984	GSE159984_de-t2d.tsv.gz	1	deseq2
GSE152402	GSE152402_DESeq_Col_trt_vs_untrt_df_TE.txt.gz	0	deseq2
GSE152402	GSE152402_DESeq_cmt2_trt_Col_untrt_df_TEs.txt.gz	0	deseq2
GSE152402	GSE152402_DESeq_cmt2_trt_Col_untrt_df_genes.txt.gz	1	deseq2
GSE152402	GSE152402_DESeq_cmt2_trt_vs_untrt_df_TE.txt.gz	0	deseq2
GSE152402	GSE152402_DESeq_cmt2_vs_Col_trt_df_TEs.txt.gz	0	deseq2
GSE152402	GSE152402_DESeq_cmt2_vs_Col_trt_df_genes.txt.gz	0	deseq2
GSE152402	GSE152402_DESeq_cmt2_vs_Col_untrt_df_TEs.txt.gz	0	deseq2
GSE152402	GSE152402_DESeq_cmt2_vs_Col_untrt_df_genes.txt.gz	0	deseq2
GSE152402	GSE152402_DESeq_h1.1h1.2_trt_Col_untrt_df_TEs.txt.gz	0	deseq2
GSE152402	GSE152402_DESeq_h1.1h1.2_trt_Col_untrt_df_genes.txt.gz	1	deseq2
GSE152402	GSE152402_DESeq_h1.1h1.2_trt_vs_untrt_df_TE.txt.gz	0	deseq2
GSE152402	GSE152402_DESeq_h1.1h1.2_vs_Col_trt_df_TEs.txt.gz	0	deseq2
GSE152402	GSE152402_DESeq_h1.1h1.2_vs_Col_trt_df_genes.txt.gz	0	deseq2
GSE152402	GSE152402_DESeq_h1.1h1.2_vs_Col_untrt_df_TEs.txt.gz	0	deseq2
GSE152402	GSE152402_DESeq_h1.1h1.2_vs_Col_untrt_df_genes.txt.gz	0	deseq2
GSE144841	GSE144841_DE-RNA_4EHP_vs_wt.txt.gz	1	edger
GSE144841	GSE144841_DE-RNA_GIGYF_vs_wt.txt.gz	1	edger
GSE144841	GSE144841_DE-Ribo_4EHP_vs_wt.txt.gz	0	edger
GSE144841	GSE144841_DE-Ribo_GIGYF_vs_wt.txt.gz	0	edger
GSE144841	GSE144841_TE_4EHP_vs_wt.txt.gz	0	edger
GSE155646	GSE155646_DifferentialExpression_NTvT.txt.gz	0	cuffdiff
GSE155112	GSE155112_Supplement_Table_4_d5rf_vs_col_0_GOenrich.txt.gz	0	edger
GSE152237	GSE152237_DESeq2_results_normalized_count_table.csv.gz	0	deseq2
GSE144712	GSE144712_ZNF143_HSLAM_st_DESeq2_FPKM.txt.gz	1	deseq2
GSE139357	sheet-gene_list.txt-3.tsv from GSE139357_processed_data.xlsx	0	partek
GSE139357	sheet-gene_list.txt-3.tsv from GSE139357_processed_data.xlsx	1	partek
GSE139357	sheet-gene_list.txt-3.tsv from GSE139357_processed_data.xlsx	1	partek
GSE139357	sheet-gene_list.txt-3.tsv from GSE139357_processed_data.xlsx	1	partek
GSE139357	sheet-gene_list.txt-3.tsv from GSE139357_processed_data.xlsx	1	partek
GSE139357	sheet-gene_list.txt-3.tsv from GSE139357_processed_data.xlsx	1	partek
GSE156042	sheet-D0_vs_D7 from GSE156042_D0_vs_D7.xlsx	0	edger
GSE144066	GSE144066_2019.05.02.BovTick-BovBlood.txt.gz	1	edger
GSE159640	GSE159640_all_compare.xls.gz	0	unknown
GSE152662	GSE152662_Mouse_EPCAM_RNA_DESeq2_LtfCreBrg1flfl_vs_Control_results.csv.gz	1	deseq2
GSE152661	GSE152661_12Z_RNA_DESeq2_siBRG1_vs_Control_results.csv.gz	1	deseq2
GSE122089	GSE122089_all.counts.1612295_vs_1605272.edgeR_all.xls.gz	0	edger
GSE122089	GSE122089_all.counts.1612297_vs_1605272.edgeR_all.xls.gz	0	edger
GSE112222	GSE112222_DEG_2i_siTIP5_vs_siCTRL.csv.gz	0	edger
GSE112222	GSE112222_DEG_2i_vs_serum.csv.gz	0	edger
GSE112222	GSE112222_DEG_serum_siTIP5_vs_siCTRL.csv.gz	0	edger
GSE158989	sheet-gene_list from GSE158989_processed_data1.xlsx	0	unknown
GSE156071	sheet-RNQ201709000053 Ex vs. PBS from GSE156071_RNQ201709000053_Ex_vs_PBS.xlsx	0	edger
GSE122440	sheet-Table_S6 from GSE122440_Patten_TableS6.xlsx.gz	1	deseq2
GSE155364	GSE155364_20200715_Sfrp1_fibroblasts_invitro_invivo.txt.gz	0	deseq2
GSE155364	GSE155364_20200715_Sfrp1_tumor_cells_invitro_invivo.txt.gz	0	deseq2
GSE155364	GSE155364_20200715_Sfrp1_tumor_cells_invitro_invivo.txt.gz	0	deseq2
GSE155364	GSE155364_20200715_humanXeno_stroma_only_Sfrp1.txt.gz	0	limma
GSE155268	sheet-log2Foldchange_form_DESeq2 from GSE155268_log2Foldchange_form_DESeq2.xlsx	1	deseq2
GSE148910	GSE148910_chaf1b.pxpr.diff.genes.csv.gz	0	deseq2
GSE139087	GSE139087_mRNA_differential_expression-Treat_vs_control.txt.gz	0	deseq2
GSE139050	GSE139050_Resp-vs-nonResp_results.tsv.gz	0	deseq2
GSE135371	GSE135371_gene_exp.diff.gz	0	cuffdiff
GSE133798	GSE133798_Hodson_GEO_WTvM3_DESeq2.txt.gz	1	deseq2
GSE159450	sheet-WT_0h-v.s-Sting_0h from GSE159450_Suppl-Table1-DEG-List.xlsx	1	unknown
GSE159450	sheet-WT_12h-v.s-Sting_12h from GSE159450_Suppl-Table1-DEG-List.xlsx	1	unknown
GSE159450	sheet-WT_0h-v.-WT_12h from GSE159450_Suppl-Table1-DEG-List.xlsx	1	unknown
GSE159450	sheet-Sting_0h-v.s-Sting_12h from GSE159450_Suppl-Table1-DEG-List.xlsx	1	unknown
GSE159450	GSE159450_GK_0h-VS-GK_12h.DEGseq_Method.GeneDiffExp.txt.gz	1	degseq
GSE159450	GSE159450_WT_0h-VS-GK_0h.DEGseq_Method.GeneDiffExp.txt.gz	1	degseq
GSE159450	GSE159450_WT_0h-VS-WT_12h.DEGseq_Method.GeneDiffExp.txt.gz	1	degseq
GSE159450	GSE159450_WT_12h-VS-GK_12h.DEGseq_Method.GeneDiffExp.txt.gz	1	degseq
GSE146335	GSE146335_M22_3vsw1118_deg.txt.gz	0	unknown
GSE157747	GSE157747_1_cuffdiffout_mESC_serum_2i_PD_gene_exp.diff.gz	0	cuffdiff
GSE157747	GSE157747_2_cuffdiffout_mESC_serum_2i_ectopicJarid2.diff.gz	0	cuffdiff
GSE157747	GSE157747_3_cuffdiffout_mESC_ERKreactivation_0_6_12.diff.gz	0	cuffdiff
GSE157747	GSE157747_4_cuffdiffout_Erkdko_ectopicErk2_serum.diff.gz	0	cuffdiff
GSE155305	GSE155305_IFITM3_KO_RNAseq_DE_res_BCR_ABL1.csv.gz	0	edger
GSE155305	GSE155305_IFITM3_KO_RNAseq_DE_res_NRAS_G12D.csv.gz	0	edger
GSE148377	GSE148377_DESeq2-CA_IP.txt.gz	0	deseq2
GSE148377	GSE148377_DESeq2-FA_IP.txt.gz	0	deseq2
GSE148377	GSE148377_DESeq2-Input.txt.gz	0	deseq2
GSE159361	sheet-Sheet1 from GSE159361_WTvsKOTPM_Filtered_PseudoCount0-1_ProteinCoding_miRNA_lncRNA_DEGs.xlsx	0	edger
GSE156449	GSE156449_Xin_MutvsWT_DEG_statistics.txt.gz	0	deseq2
GSE159220	GSE159220_control-VS-test_DE.xls.gz	0	deseq2
GSE141854	GSE141854_gene_exp.diff.gz	0	cuffdiff
GSE138917	GSE138917_C2vsLP.complete.xls.gz	1	deseq2
GSE138917	GSE138917_m2011vsC2.complete.xls.gz	1	deseq2
GSE138917	GSE138917_m2011vsLP.complete.xls.gz	0	deseq2
GSE106296	GSE106296_processed_data.txt.gz	1	deseq2
GSE159189	GSE159189_condition_08FL_2FL_q0nonunique.csv.gz	1	deseq2
GSE159189	GSE159189_condition_08FL_Lac_q0nonunique.csv.gz	1	deseq2
GSE159189	GSE159189_condition_2FL_Lac_q0nonunique.csv.gz	1	deseq2
GSE159158	sheet-HD+LPSvsHD from GSE159158_differential_HD+LPSvsHD.xlsx	0	cuffdiff
GSE159158	sheet-HDvsLD from GSE159158_differential_HdvsLD.xlsx	0	cuffdiff
GSE142827	sheet-Sheet 1 from GSE142827_RIP_Hg19_DEseq2Diff.xlsx	1	deseq2
GSE142825	sheet-SC_SD from GSE142825_DifferentialExpression.xlsx	0	deseq2
GSE151411	sheet-SMGIvsNGI_deg from GSE151411_gene_count.xls.gz	0	unknown
GSE159063	GSE159063_AAV_vs_KO-expression_matrix.csv.gz	1	unknown
GSE159063	GSE159063_KO_vs_WT-expression_matrix.csv.gz	1	unknown
GSE159062	GSE159062_Pompe_vs_healthy-expression_matrix.csv.gz	1	unknown
GSE159062	GSE159062_rhGAA_vs_untreated-Pompe_expression_matrix.csv.gz	0	unknown
GSE156221	GSE156221_A3SS.MATS.ReadsOnTargetAndJunctionCounts.txt.gz	0	edger
GSE156221	GSE156221_A5SS.MATS.ReadsOnTargetAndJunctionCounts.txt.gz	0	edger
GSE156221	GSE156221_MXE.MATS.ReadsOnTargetAndJunctionCounts.txt.gz	0	edger
GSE156221	GSE156221_RI.MATS.ReadsOnTargetAndJunctionCounts.txt.gz	0	edger
GSE156221	GSE156221_SE.MATS.ReadsOnTargetAndJunctionCounts.txt.gz	0	edger
GSE152573	GSE152573_RNA-seq_gene_exp.diff.gz	0	cuffdiff
GSE150844	GSE150844_IntS8_noCopper_DEseq.txt.gz	1	deseq
GSE150220	sheet-mdx_PtencKOvsmdx_DEG from GSE150220_mdx_PtencKOvsmdx_DEG.xlsx	0	unknown
GSE149279	GSE149279_DE-RNA_ZNF598_vs_wt.txt.gz	1	edger
GSE149279	GSE149279_DE-Ribo_ZNF598_vs_wt.txt.gz	0	edger
GSE147174	sheet-Tsukasaki_Proteinsummary from GSE147174_Osteoclast-proteome-summary.xlsx	1	unknown
GSE158996	GSE158996_iWAT-rpkm.txt.gz	0	unknown
GSE154320	GSE154320_VapC21-overexpression.txt.gz	0	cuffdiff
GSE149059	sheet-DESeq2_results from GSE149059_pBAD_vs_MdoR_counts_DESeq2_data.xlsx	0	deseq2
GSE158957	sheet-Hippo-IR from GSE158957_24h_dea_results.xls.gz	0	deseq2
GSE158957	sheet-Yorkie-CA from GSE158957_24h_dea_results.xls.gz	0	deseq2
GSE158957	sheet-Yorkie-IR from GSE158957_24h_dea_results.xls.gz	0	deseq2
GSE158957	sheet-Slmap-IR from GSE158957_24h_dea_results.xls.gz	0	deseq2
GSE158957	sheet- Dlg5-IR from GSE158957_24h_dea_results.xls.gz	0	deseq2
GSE158957	sheet- Yorkie-CA from GSE158957_32h_dea_results.xls.gz	0	deseq2
GSE158957	sheet-Hippo-IR from GSE158957_32h_dea_results.xls.gz	0	deseq2
GSE158951	GSE158951_CCl4-VS-JT003.DEGseq_Method.GeneDiffExp.txt.gz	1	degseq
GSE158951	GSE158951_HFD-VS-JT003.PossionDis_Method.GeneDiffExp.txt.gz	0	unknown
GSE158951	GSE158951_Oil-VS-CCl4_2.PossionDis_Method.GeneDiffExp.txt.gz	0	unknown
GSE158951	GSE158951_SD-VS-HFD.PossionDis_Method.GeneDiffExp.txt.gz	0	unknown
GSE158946	GSE158946_Spleen_Con_AngII.csv.gz	0	cuffdiff
GSE158932	sheet-Glu.Rh_Hu from GSE158932_Interspecies_Differential_Expression_comparisons.xlsx	1	deseq2
GSE158932	sheet-GABA.Rh_Hu from GSE158932_Interspecies_Differential_Expression_comparisons.xlsx	1	deseq2
GSE158932	sheet-Glu.Ch_Hu from GSE158932_Interspecies_Differential_Expression_comparisons.xlsx	1	deseq2
GSE158932	sheet-GABA.Ch_Hu from GSE158932_Interspecies_Differential_Expression_comparisons.xlsx	1	deseq2
GSE158932	sheet-Glu.Rh_Ch from GSE158932_Interspecies_Differential_Expression_comparisons.xlsx	1	deseq2
GSE158932	sheet-GABA.Rh_Ch from GSE158932_Interspecies_Differential_Expression_comparisons.xlsx	1	deseq2
GSE141721	sheet-Differential_Expression_Results from GSE141721_EAE_edgeR_DEGs_2019-06-10.xlsx	0	edger
GSE141721	sheet-Differential_Expression_Results from GSE141721_EAE_edgeR_DEGs_2019-06-10.xlsx	0	edger
GSE141721	sheet-Differential_Expression_Results from GSE141721_EAE_edgeR_DEGs_2019-06-10.xlsx	1	edger
GSE141721	sheet-Differential_Expression_Results from GSE141721_SM-homeo_edgeR_DEGs_2019-05-03.xlsx	0	edger
GSE141721	sheet-Sheet1 from GSE141721_invitro_microglia_summary_table_2019-12-03.xls.gz	1	edger
GSE141721	sheet-Sheet1 from GSE141721_invitro_microglia_summary_table_2019-12-03.xls.gz	1	edger
GSE141721	sheet-Sheet1 from GSE141721_invitro_microglia_summary_table_2019-12-03.xls.gz	0	edger
GSE141721	sheet-Sheet1 from GSE141721_invitro_microglia_summary_table_2019-12-03.xls.gz	1	edger
GSE141721	sheet-Sheet1 from GSE141721_invitro_microglia_summary_table_2019-12-03.xls.gz	1	edger
GSE141721	sheet-Sheet1 from GSE141721_invitro_microglia_summary_table_2019-12-03.xls.gz	1	edger
GSE141721	sheet-Sheet1 from GSE141721_invitro_microglia_summary_table_2019-12-03.xls.gz	1	edger
GSE141721	sheet-Sheet1 from GSE141721_invitro_microglia_summary_table_2019-12-03.xls.gz	1	edger
GSE141721	sheet-Sheet1 from GSE141721_invitro_microglia_summary_table_2019-12-03.xls.gz	0	edger
GSE141721	sheet-Sheet1 from GSE141721_invitro_microglia_summary_table_2019-12-03.xls.gz	1	edger
GSE141721	sheet-Sheet1 from GSE141721_invitro_microglia_summary_table_2019-12-03.xls.gz	1	edger
GSE141721	sheet-Sheet1 from GSE141721_invitro_microglia_summary_table_2019-12-03.xls.gz	1	edger
GSE158885	sheet-DEG from GSE158885_processed_data_matrix.xlsx	1	unknown
GSE133505	GSE133505_WT_Myf6_KO_deseq2.csv.gz	1	deseq2
GSE121223	GSE121223_CRC_CTL_KO_DESeq2.tsv.gz	0	deseq2
GSE107303	sheet-Feuil1 from GSE107303_GSM3034494_GSM3034499_processed.xlsx	0	unknown
GSE158829	sheet-all.fpkm_anno from GSE158829_SK8-37vs_JNB5-1_RNA_seq.xlsx	0	unknown
GSE158758	sheet-detected genes from GSE158758_Transcriptomic_dataset.xlsx	0	unknown
GSE155521	sheet-PA0535 from GSE155521_RNAseq_7XRE.xlsx	0	unknown
GSE155521	sheet-PA1359 from GSE155521_RNAseq_7XRE.xlsx	0	unknown
GSE155521	sheet-PA1884 from GSE155521_RNAseq_7XRE.xlsx	0	unknown
GSE155521	sheet-PA2312 from GSE155521_RNAseq_7XRE.xlsx	0	unknown
GSE155521	sheet-PsdR from GSE155521_RNAseq_7XRE.xlsx	1	unknown
GSE155521	sheet-PA4987 from GSE155521_RNAseq_7XRE.xlsx	0	unknown
GSE155521	sheet-PauR from GSE155521_RNAseq_7XRE.xlsx	0	unknown
GSE155435	GSE155435_B10_24vsBC_24.txt.gz	0	unknown
GSE155435	GSE155435_B10_3vsBC_3.txt.gz	0	unknown
GSE155435	GSE155435_B1_24vsBC_24.txt.gz	0	unknown
GSE155435	GSE155435_B1_3vsBC_3.txt.gz	0	unknown
GSE155435	GSE155435_BC_24vsBC_3.txt.gz	0	unknown
GSE154615	GSE154615_All_PS_KOvsAll_NG_KO.txt.gz	0	unknown
GSE154615	GSE154615_All_PS_KOvsAll_NG_KO.txt.gz	0	unknown
GSE154615	GSE154615_All_PS_KOvsAll_NG_KO.txt.gz	0	unknown
GSE154615	GSE154615_All_PS_KOvsAll_NG_KO.txt.gz	0	unknown
GSE154615	GSE154615_All_PS_KOvsAll_NG_KO.txt.gz	1	unknown
GSE153443	sheet-NCH612 from GSE153443_Park_GEO_Processed.xlsx	0	unknown
GSE153443	sheet-SU-AO3 from GSE153443_Park_GEO_Processed.xlsx	0	unknown
GSE153443	sheet-NCH1681 from GSE153443_Park_GEO_Processed.xlsx	0	unknown
GSE149970	sheet-Hoja1 from GSE149970_MEF_Wt_METTL1_WDR4_TE_list.xlsx	0	unknown
GSE141912	sheet-DE_annotated_filter_781_Wt_vs_2 from GSE141912_DE_annotated_filter_in_vitro.xlsx	0	edger
GSE141912	sheet-DE_annotated_filter_WT_vs_KO from GSE141912_DE_annotated_filter_tumor.xlsx	0	edger
GSE139960	sheet-Sheet1 from GSE139960_RNAseq_CuffDiff_DiffGeneExpTest.xlsx	0	cuffdiff
GSE138468	sheet-DS_RPKM from GSE138468_DS-DK-RPKM.xlsx	0	unknown
GSE138468	sheet-DS_RPKM from GSE138468_DS-DK-RPKM.xlsx	0	unknown
GSE138468	sheet-DS_RPKM from GSE138468_DS-DK-RPKM.xlsx	0	unknown
GSE138468	sheet-DS_RPKM from GSE138468_DS-DK-RPKM.xlsx	0	unknown
GSE138468	sheet-DS_RPKM from GSE138468_DS-DK-RPKM.xlsx	0	unknown
GSE138468	sheet-DS_RPKM from GSE138468_DS-DK-RPKM.xlsx	0	unknown
GSE138153	GSE138153_samples_fpkm.txt.gz	0	cuffdiff
GSE137368	sheet-MLL4SET-MKO_VS_WT_gene_exp from GSE137368_MLL4SET-MKO_VS_WT_gene_exp.xlsx	0	cuffdiff
GSE158753	sheet-Liver voom limma AllTableF from GSE158753_Liver_voom_limma_AllTableF.xlsx	1	limma
GSE158753	sheet-PBMC voom limma AllTableF from GSE158753_PBMC_voom_limma_AllTableF.xlsx	0	limma
GSE153646	sheet-Interlobular_hTERT-VS-lobular_h from GSE153646_Interlobular_hTERT-VS-lobular_hTERT.DEseq2_Method.GeneDiffExp.xlsx	0	deseq2
GSE153646	sheet-Primary interlobular-VS-primary from GSE153646_Primary_interlobular-VS-primary_lobular.DEseq2_Method.GeneDiffExp.xlsx	0	deseq2
GSE153491	GSE153491_NKC_EZH2_ctrl_vs_KO_differential_gene_expression.tabular.txt.gz	0	cuffdiff
GSE153491	GSE153491_NKC_EZH2_ctrl_vs_Kd_differential_gene_expression.tabular.txt.gz	0	cuffdiff
GSE144948	sheet-Sheet1 from GSE144948_Minus_vs_Plus_OVCAR3_DAB2IP.DESeq2_Results.xlsx	1	deseq2
GSE120054	sheet-gene_exp from GSE120054_gene_exp_data.xlsx	0	cuffdiff
GSE73380	GSE73380_B_RPKM.txt.gz	0	cuffdiff
GSE73380	GSE73380_Y_RPKM.txt.gz	0	cuffdiff
GSE158664	GSE158664_Xla_DESeq_full_table.csv.gz	0	deseq
GSE153817	GSE153817_RPERPE_1-RPE_NBResults_CPMs.csv.gz	0	edger
GSE153817	GSE153817_RPERPE_3-RPE_NBResults_CPMs.csv.gz	0	edger
GSE153817	GSE153817_RPERPE_6-RPE_NBResults_CPMs.csv.gz	0	edger
GSE153817	GSE153817_RetinaRet_1-Ret_NBResults_CPMs.csv.gz	0	edger
GSE153817	GSE153817_RetinaRet_3-Ret_NBResults_CPMs.csv.gz	0	edger
GSE153817	GSE153817_RetinaRet_6-Ret_NBResults_CPMs.csv.gz	0	edger
GSE141493	GSE141493_A673_siKLF15_vs_control_DEG.txt.gz	0	deseq2
GSE141493	GSE141493_A673_siNKX22_vs_control_DEG.txt.gz	0	deseq2
GSE141493	GSE141493_A673_siTCF4_vs_control_DEG.txt.gz	0	deseq2
GSE131941	GSE131941_DESeq2_results_HFD_vs_SD_old.txt.gz	0	deseq2
GSE131941	GSE131941_DESeq2_results_HFD_vs_SD_young.txt.gz	0	deseq2
GSE158604	sheet-Sheet1 from GSE158604_Processed_data.xlsx	0	unknown
GSE154551	sheet-Results from GSE154551_Zhu_L-NICD_tumors.xlsx	0	deseq2
GSE154550	sheet-results from GSE154550_Zhu_Venus.xlsx	0	deseq2
GSE135765	sheet-Sheet1 from GSE135765_gene_dea_Supp_table.xlsx	0	deseq2
GSE135765	sheet-shM6-shC6 from GSE135765_TEcount_dea_HFFs.xlsx	0	deseq2
GSE135765	sheet-shMPP8 -shControl from GSE135765_gene_dea_HeLa.xlsx	0	deseq2
GSE135765	sheet-shM6-shC6 from GSE135765_genes_dea_HFFs.xlsx	1	deseq2
GSE135765	sheet-shM_1-shE_1 from GSE135765_genes_dea_HFFs.xlsx	1	deseq2
GSE135765	sheet-shM_1-shC_1 from GSE135765_genes_dea_HFFs.xlsx	1	deseq2
GSE135765	sheet-shP_2-shC_2 from GSE135765_genes_dea_HFFs.xlsx	1	deseq2
GSE135765	sheet-shT_2-shC_2 from GSE135765_genes_dea_HFFs.xlsx	1	deseq2
GSE135765	sheet-shM_2-shC_2 from GSE135765_genes_dea_HFFs.xlsx	1	deseq2
GSE128477	GSE128477_DESeq2_GLM_D6_vs_D0_ALLp-value.xls.gz	0	deseq2
GSE158225	sheet-rough vs. smooth from GSE158225_Cdiff-rough-smooth-data.xlsx	1	unknown
GSE158560	GSE158560_Raw_Gene_FPKM.txt.gz	1	unknown
GSE158560	GSE158560_Raw_Gene_FPKM.txt.gz	0	unknown
GSE158560	GSE158560_Raw_Gene_FPKM.txt.gz	0	unknown
GSE155487	GSE155487_DEGs_tables_limma-voom_JAZD-WT.tabular.txt.gz	1	limma
GSE155487	GSE155487_DEGs_tables_limma-voom_LNJox-WT.tabular.txt.gz	1	limma
GSE151967	sheet-sheet1 from GSE151967_caseVScon.all.xls.gz	1	unknown
GSE158465	GSE158465_DifferentialExpression.csv.gz	1	deseq2
GSE158372	GSE158372_EndoMS_mutantvsEndoMS.DEG_all.txt.gz	0	deseq
GSE158372	GSE158372_EndoMS_mutantvsEndoMS.DEG_down.txt.gz	0	deseq
GSE158359	GSE158359_Vehicle_vs_FGF19.txt.gz	1	edger
GSE125466	GSE125466_RSeq_results_age_only_age_in_days_ordered_by_padj.csv.gz	0	deseq2
GSE125466	GSE125466_RSeq_results_sex-age_interaction_age_in_days_ordered_by_padj.csv.gz	0	deseq2
GSE125466	GSE125466_RSeq_results_sex_only_age_in_days_ordered_by_padj.csv.gz	0	deseq2
GSE118842	GSE118842_ABC1-deseq.res.tab.gz	0	deseq2
GSE118842	GSE118842_HCC4006-deseq.res.tab.gz	0	deseq2
GSE118841	GSE118841_A549-deseq.res.tab.gz	0	deseq2
GSE118841	GSE118841_H2023-deseq.res.tab.gz	0	deseq2
GSE118841	GSE118841_H460-deseq.res.tab.gz	0	deseq2
GSE109167	GSE109167_gene_exp.diff.gz	0	cuffdiff
GSE158300	GSE158300_DEseq_KC022-KC023-KC024_KC025-KC026-KC027_DEG_list.csv.gz	0	deseq2
GSE158300	GSE158300_DEseq_KC022-KC023-KC024_KC028-KC029-KC030_DEG_list.csv.gz	0	deseq2
GSE158267	GSE158267_AEC2_CountTable.txt.gz	1	limma
GSE158267	GSE158267_AEC2_CountTable.txt.gz	1	limma
GSE158267	GSE158267_AEC2_CountTable.txt.gz	0	limma
GSE158267	GSE158267_MO_CountTable_wVirus.txt.gz	1	limma
GSE158267	GSE158267_MO_CountTable_wVirus.txt.gz	1	limma
GSE158266	GSE158266_results_TreatedvsControl_ovary_SVremoved.txt.gz	0	edger
GSE143808	GSE143808_CASP8AP2_Mutant_vs_Parental.txt.gz	0	partek
GSE143808	GSE143808_CASP8AP2_Mutant_vs_Parental.txt.gz	0	partek
GSE142022	GSE142022_Processed_CPM.txt.gz	0	edger
GSE142022	GSE142022_Processed_TPM.txt.gz	0	edger
GSE140019	GSE140019_H2O2vsWT.complete.txt.gz	1	deseq2
GSE138066	GSE138066_DESeq2_result_file_on_NSD2-KD_and_Ctr-KD.txt.gz	0	deseq2
GSE137939	sheet-results from GSE137939_results_hDS_seq_IIT.xlsx	1	edger
GSE146676	GSE146676_GSKJ4_vs_Con_edger_symble.xls.gz	1	edger
GSE134699	sheet-Mouse islet circRNA annotation from GSE134699_Mouse_islet_circRNA_annotation.xlsx	0	deseq2
GSE126717	GSE126717_LDAP_vs_RGDS_Condition_vs_Control_Default.txt.gz	0	deseq2
GSE104172	sheet-edgeCPMsAndStatistics_GeneDescr from GSE104172_edgeCPMsAndStatistics.xlsx	1	unknown
GSE158189	sheet-toptable from GSE158189_toptable_Female_NLS_Fed.vs.Female_NLS_Starved.xlsx	1	limma
GSE158189	sheet-toptable from GSE158189_toptable_Female_WT_Fed.vs.Female_NLS_Fed.xlsx	0	limma
GSE158189	sheet-toptable from GSE158189_toptable_Female_WT_Fed.vs.Female_WT_Starved.xlsx	1	limma
GSE158189	sheet-toptable from GSE158189_toptable_Female_WT_Starved.vs.Female_NLS_Starved.xlsx	1	limma
GSE158189	sheet-toptable from GSE158189_toptable_Male_NLS_Fed.vs.Male_NLS_Starved.xlsx	0	limma
GSE158189	sheet-toptable from GSE158189_toptable_Male_WT_Fed.vs.Male_NLS_Fed.xlsx	1	limma
GSE158189	sheet-toptable from GSE158189_toptable_Male_WT_Fed.vs.Male_WT_Starved.xlsx	1	limma
GSE158189	sheet-toptable from GSE158189_toptable_Male_WT_Starved.vs.Male_NLS_Starved.xlsx	1	limma
GSE104083	GSE104083_Gene_differential_exp.txt.gz	0	cuffdiff
GSE158119	sheet-S19176_alldata from GSE158119_RNAseq_all_results.xlsx	0	deseq2
GSE158119	sheet-S19176_alldata from GSE158119_RNAseq_all_results.xlsx	0	deseq2
GSE158119	sheet-S19176_alldata from GSE158119_RNAseq_all_results.xlsx	0	deseq2
GSE147734	GSE147734_CKO_svsCSKO.Differential_analysis_results.txt.gz	0	unknown
GSE147734	GSE147734_NLS_5AvsCSKO.Differential_analysis_results.txt.gz	1	unknown
GSE147734	GSE147734_SD_NLSvsCSKO.Differential_analysis_results.txt.gz	1	unknown
GSE147651	sheet-Sheet 1 from GSE147651_uty_vs_b6_counts_normalized_relative_to_library_size.xlsx	0	deseq2
GSE147650	sheet-Sheet 1 from GSE147650_b6_vs_uty_counts_normalized_relative_to_library_size.xlsx	0	deseq2
GSE147650	sheet-Sheet 1 from GSE147650_b6_vs_uty_dayEffect_counts_normalized_relative_to_library_size.xlsx	0	deseq2
GSE147647	sheet-output_annot from GSE147647_WTS_vs_KOS.xls.gz	0	deseq2
GSE145628	GSE145628_genes.edgeR_results.txt.gz	1	edger
GSE123836	GSE123836_Injury_WT_vs_Myf6KO_DiffExpr.tsv.gz	0	deseq2
GSE123836	GSE123836_WT_vs_Myf6KO_DiffExpr.tsv.gz	0	deseq2
GSE158085	sheet-10A_WAvs10A_Ctrl_DEG from GSE158085_DEG.xlsx	0	unknown
GSE158085	sheet-M7_WAvsM7_Ctrl_DEG from GSE158085_DEG.xlsx	1	unknown
GSE158085	sheet-SK_WAvsSK_Ctrl_DEG from GSE158085_DEG.xlsx	0	unknown
GSE158085	sheet-MB_WAvsMB_Ctrl_DEG from GSE158085_DEG.xlsx	0	unknown
GSE158085	sheet-M7_WAvs10A_WA_DEG from GSE158085_DEG.xlsx	0	unknown
GSE158085	sheet-SK_WAvs10A_WA_DEG from GSE158085_DEG.xlsx	0	unknown
GSE158085	sheet-MB_WAvs10A_WA_DEG from GSE158085_DEG.xlsx	0	unknown
GSE129993	GSM3729047_sample_43_Ery_Diff_Neg_6d_vs_sample_1_CD34_native_0h.gene_expression_table.tsv.gz from GSE129993_RAW.tar	0	limma
GSE129993	GSM3729048_sample_58_MKZ_Diff_Neg_12d_vs_sample_1_CD34_native_0h.gene_expression_table.tsv.gz from GSE129993_RAW.tar	0	limma
GSE129993	GSM3729049_sample_27_NK_Diff_Neg_10d_vs_sample_1_CD34_native_0h.gene_expression_table.tsv.gz from GSE129993_RAW.tar	0	limma
GSE147739	GSE147739_SW480-sgAKAP12_DE2_logFC.txt.gz	0	deseq2
GSE138289	sheet-WT_vs_KO_DEseq2_all from GSE138289_WT_vs_KO_DEseq2_all_merge_counts_norm.xlsx	1	deseq2
GSE134431	sheet-181016_diabetic_rna-seq_ANOVA_b from GSE134431_181016_diabetic_rna-seq_ANOVA_by_group.xlsx	0	partek
GSE157942	sheet-DSM01_G vs. SBA01_G from GSE157942_S1_DEG_details.xlsx	0	unknown
GSE157942	sheet-DSM01_G vs. SBA01_A from GSE157942_S1_DEG_details.xlsx	0	unknown
GSE157942	sheet-SBA01_G vs. SBA01_A from GSE157942_S1_DEG_details.xlsx	0	unknown
GSE146438	GSM4385431_D85WTD50_vs_D85US.genes.DEA.txt.gz from GSE146438_RAW.tar	1	unknown
GSE146438	GSM4385432_D85R5D50_vs_D85US.genes.DEA.txt.gz from GSE146438_RAW.tar	1	unknown
GSE146438	GSM4385433_D85WTM50_vs_D85US.genes.DEA.txt.gz from GSE146438_RAW.tar	1	unknown
GSE146438	GSM4385434_D85R5M50_vs_D85US.genes.DEA.txt.gz from GSE146438_RAW.tar	1	unknown
GSE146438	GSM4385435_D85WTD01_vs_D85US.genes.DEA.txt.gz from GSE146438_RAW.tar	0	unknown
GSE146438	GSM4385436_D85R5D01_vs_D85US.genes.DEA.txt.gz from GSE146438_RAW.tar	0	unknown
GSE146438	GSM4385438_D93WTD50_vs_D93US.genes.DEA.txt.gz from GSE146438_RAW.tar	1	unknown
GSE146438	GSM4385439_D93R5D50_vs_D93US.genes.DEA.txt.gz from GSE146438_RAW.tar	1	unknown
GSE146438	GSM4385440_D93WTM50_vs_D93US.genes.DEA.txt.gz from GSE146438_RAW.tar	0	unknown
GSE146438	GSM4385441_D93R5M50_vs_D93US.genes.DEA.txt.gz from GSE146438_RAW.tar	1	unknown
GSE146438	GSM4385442_D93WTD01_vs_D93US.genes.DEA.txt.gz from GSE146438_RAW.tar	0	unknown
GSE146438	GSM4385443_D93R5D01_vs_D93US.genes.DEA.txt.gz from GSE146438_RAW.tar	1	unknown
GSE146438	GSM4385445_D36WTD50_vs_D36US.genes.DEA.txt.gz from GSE146438_RAW.tar	1	unknown
GSE146438	GSM4385446_D36R5D50_vs_D36US.genes.DEA.txt.gz from GSE146438_RAW.tar	1	unknown
GSE146438	GSM4385447_D36WTM50_vs_D36US.genes.DEA.txt.gz from GSE146438_RAW.tar	0	unknown
GSE146438	GSM4385448_D36R5M50_vs_D36US.genes.DEA.txt.gz from GSE146438_RAW.tar	0	unknown
GSE146438	GSM4385449_D36WTD01_vs_D36US.genes.DEA.txt.gz from GSE146438_RAW.tar	0	unknown
GSE146438	GSM4385450_D36R5D01_vs_D36US.genes.DEA.txt.gz from GSE146438_RAW.tar	0	unknown
GSE146438	GSM4385452_D52WTD50_vs_D52US.genes.DEA.txt.gz from GSE146438_RAW.tar	1	unknown
GSE146438	GSM4385453_D52R5D50_vs_D52US.genes.DEA.txt.gz from GSE146438_RAW.tar	1	unknown
GSE146438	GSM4385454_D52WTM50_vs_D52US.genes.DEA.txt.gz from GSE146438_RAW.tar	1	unknown
GSE146438	GSM4385455_D52R5M50_vs_D52US.genes.DEA.txt.gz from GSE146438_RAW.tar	1	unknown
GSE146438	GSM4385456_D52WTD01_vs_D52US.genes.DEA.txt.gz from GSE146438_RAW.tar	1	unknown
GSE146438	GSM4385457_D52R5D01_vs_D52US.genes.DEA.txt.gz from GSE146438_RAW.tar	1	unknown
GSE146438	GSM4385459_D59WTD50_vs_D59US.genes.DEA.txt.gz from GSE146438_RAW.tar	1	unknown
GSE146438	GSM4385460_D59R5D50_vs_D59US.genes.DEA.txt.gz from GSE146438_RAW.tar	1	unknown
GSE146438	GSM4385461_D59WTM50_vs_D59US.genes.DEA.txt.gz from GSE146438_RAW.tar	1	unknown
GSE146438	GSM4385462_D59R5M50_vs_D59US.genes.DEA.txt.gz from GSE146438_RAW.tar	1	unknown
GSE146438	GSM4385463_D59WTD01_vs_D59US.genes.DEA.txt.gz from GSE146438_RAW.tar	1	unknown
GSE146438	GSM4385464_D59R5D01_vs_D59US.genes.DEA.txt.gz from GSE146438_RAW.tar	1	unknown
GSE146438	GSM4385466_D78WTD50_vs_D78US.genes.DEA.txt.gz from GSE146438_RAW.tar	1	unknown
GSE146438	GSM4385467_D78R5D50_vs_D78US.genes.DEA.txt.gz from GSE146438_RAW.tar	1	unknown
GSE146438	GSM4385468_D78WTM50_vs_D78US.genes.DEA.txt.gz from GSE146438_RAW.tar	1	unknown
GSE146438	GSM4385469_D78R5M50_vs_D78US.genes.DEA.txt.gz from GSE146438_RAW.tar	1	unknown
GSE146438	GSM4385470_D78WTD01_vs_D78US.genes.DEA.txt.gz from GSE146438_RAW.tar	1	unknown
GSE146438	GSM4385471_D78R5D01_vs_D78US.genes.DEA.txt.gz from GSE146438_RAW.tar	1	unknown
GSE157887	GSE157887_DKO_vs_CON_6mo.csv.gz	1	unknown
GSE157887	GSE157887_DKO_vs_CON_P36.csv.gz	1	unknown
GSE156335	GSE156335_SLX-10469.gene_exp.diff.gz	0	cuffdiff
GSE156335	GSE156335_SLX-15542.gene_exp.diff.gz	0	cuffdiff
GSE155329	sheet-WB_qRNA vs D7 from GSE155329_Turner-Evans_DGEanalysis_updated.xlsx	0	edger
GSE155329	sheet-WB_qRNA vs EPG from GSE155329_Turner-Evans_DGEanalysis_updated.xlsx	0	edger
GSE155329	sheet-WB_qRNA vs PEG from GSE155329_Turner-Evans_DGEanalysis_updated.xlsx	0	edger
GSE155329	sheet-WB_qRNA vs PEN2 from GSE155329_Turner-Evans_DGEanalysis_updated.xlsx	0	edger
GSE155329	sheet-CB_qRNA vs R4D (low-cell) from GSE155329_Turner-Evans_DGEanalysis_updated.xlsx	0	edger
GSE155329	sheet-CB_qRNA vs PEN2 (low-cell) from GSE155329_Turner-Evans_DGEanalysis_updated.xlsx	0	edger
GSE150340	sheet-Sheet1 from GSE150340_DESeq_IL-14-12_vs_FG1817.xlsx	0	deseq
GSE150340	sheet-Sheet2 from GSE150340_DESeq_IL-14-12_vs_FG1924.xlsx	0	deseq
GSE120061	GSE120061_GFP_vs_Ehmt1.txt.gz	1	deseq2
GSE120061	GSE120061_GFP_vs_Mbd5.txt.gz	1	deseq2
GSE120061	GSE120061_GFP_vs_Mll3.txt.gz	1	deseq2
GSE120061	GSE120061_GFP_vs_Smarcb1.txt.gz	1	deseq2
GSE119951	GSM3389243_E14_Enh111_BR1.interaction.txt.gz from GSE119951_RAW.tar	0	unknown
GSE119951	GSM3389244_E14_Enh111_BR2.interaction.txt.gz from GSE119951_RAW.tar	0	unknown
GSE119951	GSM3389245_MEF_Enh111.interaction.txt.gz from GSE119951_RAW.tar	0	unknown
GSE119951	GSM3389246_E14_Enh18_BR1.interaction.txt.gz from GSE119951_RAW.tar	0	unknown
GSE119951	GSM3389247_E14_Enh18_BR2.interaction.txt.gz from GSE119951_RAW.tar	0	unknown
GSE119951	GSM3389248_MEF_Enh18.interaction.txt.gz from GSE119951_RAW.tar	0	unknown
GSE119951	GSM3389249_E14_Enh132_BR1.interaction.txt.gz from GSE119951_RAW.tar	0	unknown
GSE119951	GSM3389250_E14_Enh132_BR2.interaction.txt.gz from GSE119951_RAW.tar	0	unknown
GSE119951	GSM3389251_MEF_Enh132.interaction.txt.gz from GSE119951_RAW.tar	0	unknown
GSE119951	GSM3389252_E14_Enh140_BR1.interaction.txt.gz from GSE119951_RAW.tar	0	unknown
GSE119951	GSM3389253_E14_Enh140_BR2.interaction.txt.gz from GSE119951_RAW.tar	0	unknown
GSE119951	GSM3389254_MEF_Enh140.interaction.txt.gz from GSE119951_RAW.tar	0	unknown
GSE119951	GSM3389255_E14_Oct4_DE_BR1.interaction.txt.gz from GSE119951_RAW.tar	0	unknown
GSE119951	GSM3389256_E14_Oct4_DE_BR2.interaction.txt.gz from GSE119951_RAW.tar	0	unknown
GSE119951	GSM3389257_MEF_Oct4_DE.interaction.txt.gz from GSE119951_RAW.tar	0	unknown
GSE119949	sheet-gene_exp from GSE119949_DGE.xls.gz	0	cuffdiff
GSE103748	GSE103748_gene_exp_qval.sorted.txt.gz	0	cuffdiff
GSE157761	GSE157761_2020-04-06_HFD_DKOvsOKO_2015data.txt.gz	1	deseq2
GSE157761	GSE157761_2020-04-06_HFD_DKOvsWT_2015data.txt.gz	0	deseq2
GSE157761	GSE157761_2020-04-06_HFD_OKOvsWT_2015data.txt.gz	0	deseq2
GSE157761	GSE157761_2020-04-06_LFD_DKOvsOKO_2015data.txt.gz	1	deseq2
GSE157761	GSE157761_2020-04-06_LFD_DKOvsWT_2015data.txt.gz	0	deseq2
GSE157761	GSE157761_2020-04-06_LFD_OKOvsWT_2015data.txt.gz	1	deseq2
GSE157132	sheet-DE_results_placenta12_5_vs_cont from GSE157132_DE_results_placenta12_5_vs_control12_5.xlsx	0	deseq2
GSE157132	sheet-DE_results_placenta7_5_vs_contr from GSE157132_DE_results_placenta7_5_vs_control7_5.xlsx	0	deseq2
GSE157132	sheet-DE_results_thymus7_5_vs_control from GSE157132_DE_results_thymus7_5_vs_control7_5_hvc_sort_positive_fold_change.xlsx	0	deseq2
GSE151388	sheet-181022_181102_190102_gene_ANOVA from GSE151388_181022_181102_190102_gene_ANOVA_d0.xlsx	0	partek
GSE151388	sheet-181022_181102_190102_gene_ANOVA from GSE151388_181022_181102_190102_gene_ANOVA_d0.xlsx	0	partek
GSE151388	sheet-181022_181102_190102_gene_ANOVA from GSE151388_181022_181102_190102_gene_ANOVA_d0.xlsx	0	partek
GSE151388	sheet-181022_181102_190102_gene_ANOVA from GSE151388_181022_181102_190102_gene_ANOVA_d0.xlsx	0	partek
GSE151388	sheet-181022_181102_190102_gene_ANOVA from GSE151388_181022_181102_190102_gene_ANOVA_d3.xlsx	0	partek
GSE151388	sheet-181022_181102_190102_gene_ANOVA from GSE151388_181022_181102_190102_gene_ANOVA_d3.xlsx	0	partek
GSE151388	sheet-181022_181102_190102_gene_ANOVA from GSE151388_181022_181102_190102_gene_ANOVA_d3.xlsx	0	partek
GSE151388	sheet-181022_181102_190102_gene_ANOVA from GSE151388_181022_181102_190102_gene_ANOVA_d3.xlsx	0	partek
GSE151388	sheet-181022_181102_190102_gene_ANOVA from GSE151388_181022_181102_190102_gene_ANOVA_d6_1-30-19.xlsx	0	partek
GSE151388	sheet-181022_181102_190102_gene_ANOVA from GSE151388_181022_181102_190102_gene_ANOVA_d6_1-30-19.xlsx	0	partek
GSE151388	sheet-181022_181102_190102_gene_ANOVA from GSE151388_181022_181102_190102_gene_ANOVA_d6_1-30-19.xlsx	0	partek
GSE151388	sheet-181022_181102_190102_gene_ANOVA from GSE151388_181022_181102_190102_gene_ANOVA_d6_1-30-19.xlsx	0	partek
GSE108807	GSE108807_H7N9.txt.gz	1	edger
GSE103703	GSE103703_time.7D.5D.CT.all.csv.gz	1	unknown
GSE103703	GSE103703_time.7D.5D.NI.all.csv.gz	1	unknown
GSE103703	GSE103703_time.7D.treatment.NI.all.csv.gz	1	unknown
GSE103703	GSE103703_treatment.NI.CT.5D.all.csv.gz	0	unknown
GSE103703	GSE103703_treatment.NI.CT.7D.all.csv.gz	0	unknown
GSE157723	GSE157723_Astrocyte-TRAP_KO_vs_Astrocyte_TRAP_WT_output.csv.gz	1	edger
GSE151477	GSM4579157_8H_PNU_treated_MG_vs_DMSO.txt.gz from GSE151477_RAW.tar	0	deseq2
GSE151477	GSM4579158_12H_PNU_MG_vs_DMSO.txt.gz from GSE151477_RAW.tar	0	deseq2
GSE151477	GSM4579159_24H_PNU_MG_vs_DMSO.txt.gz from GSE151477_RAW.tar	0	deseq2
GSE151477	GSM4579160_48H_PNU_MG_vs_DMSO.txt.gz from GSE151477_RAW.tar	0	deseq2
GSE157690	GSE157690_H_v_C_Control.txt.gz	1	limma
GSE157690	GSE157690_H_v_C_Y.txt.gz	1	limma
GSE157690	GSE157690_P_v_C_Control.txt.gz	1	limma
GSE157690	GSE157690_P_v_C_Y.txt.gz	1	limma
GSE157690	GSE157690_P_v_H_Control.txt.gz	1	limma
GSE157690	GSE157690_P_v_H_Y.txt.gz	1	limma
GSE157690	GSE157690_S_v_C_Control.txt.gz	1	limma
GSE157690	GSE157690_S_v_C_Y.txt.gz	1	limma
GSE157690	GSE157690_S_v_H_Control.txt.gz	1	limma
GSE157690	GSE157690_S_v_H_Y.txt.gz	1	limma
GSE157690	GSE157690_S_v_P_Control.txt.gz	1	limma
GSE157690	GSE157690_S_v_P_Y.txt.gz	1	limma
GSE157690	GSE157690_Y_v_Control_C.txt.gz	1	limma
GSE157690	GSE157690_Y_v_Control_H.txt.gz	0	limma
GSE157690	GSE157690_Y_v_Control_P.txt.gz	1	limma
GSE157690	GSE157690_Y_v_Control_S.txt.gz	1	limma
GSE157690	GSE157690_Y_v_Control_no_male_control.txt.gz	1	limma
GSE157690	GSE157690_Y_v_Control_with_male_control.txt.gz	1	limma
GSE157689	GSE157689_PV-cko_ARX_DE.txt.gz	0	deseq2
GSE157658	sheet-a. striatum_2reps_deseq2 from GSE157658_Tshz3_CamK2A-CRE_DESeq2.xlsx	1	deseq2
GSE157642	sheet-gene_exp from GSE157642_FPKM_for_each_gene.xlsx	0	cuffdiff
GSE157642	GSE157642_cds.diff.gz	0	cuffdiff
GSE157642	GSE157642_cds_exp.diff.gz	0	cuffdiff
GSE157642	GSE157642_gene_exp.diff.gz	0	cuffdiff
GSE157642	GSE157642_isoform_exp.diff.gz	0	cuffdiff
GSE157642	GSE157642_promoters.diff.gz	0	cuffdiff
GSE157642	GSE157642_splicing.diff.gz	0	cuffdiff
GSE157642	GSE157642_tss_group_exp.diff.gz	0	cuffdiff
GSE157639	GSE157639_LSD1_shvsBlank_deg.txt.gz	0	unknown
GSE157625	GSE157625_DSgg_RNAseq_limma-voom_result_master.txt.gz	1	limma
GSE157288	GSE157288_Ecy_condition_1.5C_vs_12C.csv.gz	0	deseq2
GSE157288	GSE157288_Eve_condition_1.5C_vs_12C.csv.gz	1	deseq2
GSE157288	GSE157288_Gla_condition_1.5C_vs_12C.csv.gz	1	deseq2
GSE154074	sheet-WT_NC vs. WT_PC vs. CA_NC v... from GSE154074_CA_DN_p38_TG_Lung_with_BLM.xlsx	0	clc genomics
GSE154074	sheet-WT_NC vs. WT_PC vs. CA_NC v... from GSE154074_CA_DN_p38_TG_Lung_with_BLM.xlsx	0	clc genomics
GSE154074	sheet-WT_NC vs. WT_PC vs. CA_NC v... from GSE154074_CA_DN_p38_TG_Lung_with_BLM.xlsx	0	clc genomics
GSE154074	sheet-WT_NC vs. WT_PC vs. CA_NC v... from GSE154074_CA_DN_p38_TG_Lung_with_BLM.xlsx	0	clc genomics
GSE154074	sheet-WT_NC vs. WT_PC vs. CA_NC v... from GSE154074_CA_DN_p38_TG_Lung_with_BLM.xlsx	0	clc genomics
GSE154074	sheet-WT_NC vs. WT_PC vs. CA_NC v... from GSE154074_CA_DN_p38_TG_Lung_with_BLM.xlsx	0	clc genomics
GSE154074	sheet-WT_NC vs. WT_PC vs. CA_NC v... from GSE154074_CA_DN_p38_TG_Lung_with_BLM.xlsx	0	clc genomics
GSE154074	sheet-WT_NC vs. WT_PC vs. CA_NC v... from GSE154074_CA_DN_p38_TG_Lung_with_BLM.xlsx	0	clc genomics
GSE154074	sheet-WT_NC vs. WT_PC vs. CA_NC v... from GSE154074_CA_DN_p38_TG_Lung_with_BLM.xlsx	0	clc genomics
GSE154074	sheet-WT_NC vs. WT_PC vs. CA_NC v... from GSE154074_CA_DN_p38_TG_Lung_with_BLM.xlsx	0	clc genomics
GSE154074	sheet-WT_NC vs. WT_PC vs. CA_NC v... from GSE154074_CA_DN_p38_TG_Lung_with_BLM.xlsx	0	clc genomics
GSE154074	sheet-WT_NC vs. WT_PC vs. CA_NC v... from GSE154074_CA_DN_p38_TG_Lung_with_BLM.xlsx	0	clc genomics
GSE154074	sheet-WT_NC vs. WT_PC vs. CA_NC v... from GSE154074_CA_DN_p38_TG_Lung_with_BLM.xlsx	0	clc genomics
GSE154074	sheet-WT_NC vs. WT_PC vs. CA_NC v... from GSE154074_CA_DN_p38_TG_Lung_with_BLM.xlsx	0	clc genomics
GSE154074	sheet-WT_NC vs. WT_PC vs. CA_NC v... from GSE154074_CA_DN_p38_TG_Lung_with_BLM.xlsx	0	clc genomics
GSE144622	GSE144622_endo.IR.M_vs_F.txt.gz	1	deseq2
GSE144622	GSE144622_endo.IR.M_vs_F.txt.gz	1	deseq2
GSE144622	GSE144622_endo.IR_vs_SHAM.F.txt.gz	0	deseq2
GSE144622	GSE144622_endo.IR_vs_SHAM.F.txt.gz	0	deseq2
GSE144622	GSE144622_endo.IR_vs_SHAM.M.txt.gz	1	deseq2
GSE144622	GSE144622_endo.IR_vs_SHAM.M.txt.gz	1	deseq2
GSE144622	GSE144622_endo.SHAM.M_vs_F.txt.gz	0	deseq2
GSE144622	GSE144622_endo.SHAM.M_vs_F.txt.gz	0	deseq2
GSE144622	GSE144622_tub.IR.M_vs_F.txt.gz	1	deseq2
GSE144622	GSE144622_tub.IR.M_vs_F.txt.gz	1	deseq2
GSE144622	GSE144622_tub.IR_vs_SHAM.F.txt.gz	0	deseq2
GSE144622	GSE144622_tub.IR_vs_SHAM.F.txt.gz	0	deseq2
GSE144622	GSE144622_tub.IR_vs_SHAM.M.txt.gz	1	deseq2
GSE144622	GSE144622_tub.IR_vs_SHAM.M.txt.gz	1	deseq2
GSE144622	GSE144622_tub.SHAM.M_vs_F.txt.gz	0	deseq2
GSE144622	GSE144622_tub.SHAM.M_vs_F.txt.gz	0	deseq2
GSE144010	sheet-data from GSE144010_CMC-Sham_HF.xlsx	0	cuffdiff
GSE142589	GSE142589_KO_Mettl14_gene_expression_fold_change.csv.gz	0	deseq2
GSE142589	GSE142589_KO_Mettl3_gene_expression_fold_change.csv.gz	1	deseq2
GSE141186	GSE141186_deseq2_CD8_diffGenes_mm10.csv.gz	0	deseq2
GSE152866	GSE152866_stroma_T5_HFD-RD.csv.gz	0	seurat
GSE145704	GSE145704_Anp32e_Null_RNAseq_DESeq2_table.txt.gz	1	deseq2
GSE143782	sheet-Calcitriol_effect_data from GSE143782_Rectum_Colon_RectalTumor_Calcitriol_regulation.xlsx	1	deseq2
GSE143782	sheet-Calcitriol_effect_data from GSE143782_Rectum_Colon_RectalTumor_Calcitriol_regulation.xlsx	1	deseq2
GSE143782	sheet-Calcitriol_effect_data from GSE143782_Rectum_Colon_RectalTumor_Calcitriol_regulation.xlsx	1	deseq2
GSE143782	sheet-Calcitriol_effect_data from GSE143782_Rectum_Colon_RectalTumor_Calcitriol_regulation.xlsx	1	deseq2
GSE143782	sheet-Calcitriol_effect_data from GSE143782_Rectum_Colon_RectalTumor_Calcitriol_regulation.xlsx	1	deseq2
GSE143782	sheet-normal_organoids from GSE143782_colon_vs_rectum_control_cpm.xlsx	0	deseq2
GSE142163	GSE142163_WT_PGC-VS-T2KO_PGC.PossionDis_Method.GeneDiffExp.txt.gz	0	deseq2
GSE150605	GSE150605_sep1sep2sep3-sep1sep2.txt.gz	1	edger
GSE150605	GSE150605_sep1sep2sep3_SEP3-sep1sep2ep3.txt.gz	1	edger
GSE142380	GSE142380_conditioned_Day5_media_vs_Media_control_-_tRNA_results.txt.gz	0	deseq2
GSE142380	GSE142380_conditioned_Day5_media_vs_PBS_control_-_tRNA_results.txt.gz	0	deseq2
GSE133055	GSE133055_CB_v_PS_differential_expression_analysis.txt.gz	1	deseq2
GSE157491	sheet-ZDF Kidney from GSE157491_S1.xlsx	1	deseq2
GSE157491	sheet-ZDF PFC from GSE157491_S1.xlsx	1	deseq2
GSE157491	sheet-ZDF Adipose from GSE157491_S1.xlsx	1	deseq2
GSE157491	sheet-ZDF Liver from GSE157491_S1.xlsx	1	deseq2
GSE157491	sheet-Lean Liver from GSE157491_S1.xlsx	1	deseq2
GSE157491	sheet-Lean Adipose from GSE157491_S1.xlsx	0	deseq2
GSE157491	sheet-Lean PFC from GSE157491_S1.xlsx	0	deseq2
GSE157491	sheet-Lean Kidney from GSE157491_S1.xlsx	0	deseq2
GSE157491	sheet-Lean Brain from GSE157491_S3.xlsx	0	deseq2
GSE157442	GSE157442_HUT78MYLA_NTC_DMSO_vs_shPRKCQ_DMSO_Processed_data.txt.gz	0	unknown
GSE157442	GSE157442_HUT78MYLA_NTC_TPA_vs_shPRKCQ_TPA_Processed_data.txt.gz	0	unknown
GSE157434	sheet-data2 from GSE157434_FPKM_data2.xlsx	0	edger
GSE157434	sheet-data2 from GSE157434_FPKM_data2.xlsx	0	edger
GSE157434	sheet-data2 from GSE157434_FPKM_data2.xlsx	1	edger
GSE157434	sheet-data2 from GSE157434_FPKM_data2.xlsx	0	edger
GSE157434	sheet-data2 from GSE157434_FPKM_data2.xlsx	1	edger
GSE157434	sheet-data2 from GSE157434_FPKM_data2.xlsx	0	edger
GSE157434	sheet-data2 from GSE157434_FPKM_data2.xlsx	1	edger
GSE157434	sheet-data2 from GSE157434_FPKM_data2.xlsx	0	edger
GSE157434	sheet-data2 from GSE157434_FPKM_data2.xlsx	1	edger
GSE157434	sheet-data2 from GSE157434_FPKM_data2.xlsx	0	edger
GSE157391	GSE157391_CD105neg_baseline_v_IFNg.csv.gz	0	deseq2
GSE157391	GSE157391_CD105neg_baseline_v_IL1a.csv.gz	0	deseq2
GSE157391	GSE157391_CD105neg_baseline_v_TGFB1.csv.gz	0	deseq2
GSE157391	GSE157391_CD105posCD105KO_baseline_v_TGFB1.csv.gz	0	deseq2
GSE157391	GSE157391_CD105pos_baseline_v_IFNg.csv.gz	0	deseq2
GSE157391	GSE157391_CD105pos_baseline_v_IL1a.csv.gz	0	deseq2
GSE157391	GSE157391_CD105pos_baseline_v_TGFB1.csv.gz	0	deseq2
GSE132313	sheet-Differential expression from GSE132313_Fosl2_transcriptional_effect.xlsx	1	unknown
GSE132313	sheet-Differential expression from GSE132313_Fosl2_transcriptional_effect.xlsx	1	unknown
GSE157380	GSE157380_ESF_vs_Glands_DESeq2_Outfile.txt.gz	0	deseq2
GSE157380	GSE157380_ESF_vs_Organoids_DESeq2_Outfile.txt.gz	0	deseq2
GSE157380	GSE157380_Glands_vs_Organoids_DESeq2_Outfile.txt.gz	0	deseq2
GSE157323	GSE157323_DDX3X_mRNAseq_results.txt.gz	1	deseq2
GSE155609	sheet-DESeq2_STF6_vs_T4A.txt from GSE155609_DESeq2_STF6_vs_T4A.xlsx	0	deseq2
GSE155609	sheet-DESeq2_STF9_vs_T4A.txt from GSE155609_DESeq2_STF9_vs_T4A.xlsx	1	deseq2
GSE140729	GSE140729_C_vs_A.GO_Enrichment_result_ALL.txt.gz	1	unknown
GSE121629	GSE121629_topTable_sp_ma_vs_bl_mo.txt.gz	1	limma
GSE121629	GSE121629_topTable_sp_ma_vs_sp_mo.txt.gz	1	limma
GSE121629	GSE121629_topTable_sp_mo_vs_bl_mo.txt.gz	1	limma
GSE157275	sheet-data2 from GSE157275_HMGB1_WT__KO_iSLK_BAC16_RNA_seq.xlsx	0	edger
GSE157260	GSE157260_res_shrunken_spoe.csv.gz	1	deseq2
GSE157234	sheet-Fig 1F Volcano from GSE157234_Shemer_et_al_SOURCE_file_IL10Ra_29082020.xlsx	0	deseq2
GSE157234	sheet-Suppl Fig 1A Volcano left from GSE157234_Shemer_et_al_SOURCE_file_IL10Ra_29082020.xlsx	1	deseq2
GSE157234	sheet-Suppl Fig 1A Volcano right from GSE157234_Shemer_et_al_SOURCE_file_IL10Ra_29082020.xlsx	1	deseq2
GSE157217	GSE157217_res_shrunken_asokd.csv.gz	0	deseq2
GSE152875	sheet-gene_exp from GSE152875_gene_exp.diff.xlsx	0	cuffdiff
GSE150266	GSE150266_Differentially_expressed_.txt.gz	1	partek
GSE150266	GSE150266_Differentially_expressed_.txt.gz	1	partek
GSE149357	sheet-Sheet1 from GSE149357_Bthetaiotaomicron3731_DEseq.xlsx	0	deseq
GSE149357	sheet-Sheet1 from GSE149357_Bxylanisolvens18002P_DEseq.xlsx	1	deseq
GSE147236	GSE147236_Enhancer_Table_All_Info.txt.gz	1	edger
GSE147236	GSE147236_RNA_Seq_Differential_Genes.txt.gz	1	edger
GSE121448	GSE121448_mattarollo_rna_DE_Eumyc_vs_WT_results.fpm3.FDR0.05.csv.gz	1	deseq2
GSE106342	sheet-Cuffdiff from GSE106342_Cuffdiff_gene_differential_expression_testing.xlsx	0	cuffdiff
GSE104442	sheet-mRNA raw from GSE104442_mRNA_finalized_FC0.8or1.2_CPM5_upload_raw.xlsx	0	edger
GSE104442	sheet-mRNA raw from GSE104442_mRNA_finalized_FC0.8or1.2_CPM5_upload_raw.xlsx	0	edger
GSE104442	sheet-mRNA raw from GSE104442_mRNA_finalized_FC0.8or1.2_CPM5_upload_raw.xlsx	0	edger
GSE104442	sheet-mRNA raw from GSE104442_mRNA_finalized_FC0.8or1.2_CPM5_upload_raw.xlsx	0	edger
GSE103834	sheet-Sheet1 from GSE103834_C1C2_Vs_control_Filt.xlsx	1	edger
GSE103834	sheet-Sheet1 from GSE103834_C1C2_vs_control_ALL.xlsx	0	edger
GSE103834	sheet-Sheet1 from GSE103834_C1_Vs_control_ALL.xlsx	0	edger
GSE103834	sheet-Sheet1 from GSE103834_C1_Vs_control_Filt.xlsx	1	edger
GSE103834	sheet-Sheet1 from GSE103834_C2_Vs_control_ALL.xlsx	0	edger
GSE103834	sheet-Sheet1 from GSE103834_C2_Vs_control_Filt.xlsx	1	edger
GSE154251	GSE154251_Lanza_Seaver_DESeq2_LRT_Capi.csv.gz	0	deseq2
GSE154216	GSE154216_Processed_data_RNAseq.txt.gz	0	cuffdiff
GSE151562	GSE151562_Partek_Runx2_7.5d_molar_GSA_Feature_gene_list.txt.gz	1	partek
GSE150815	GSE150815_DifferentialExpression.csv.gz	1	deseq2
GSE123773	sheet-LOF_results from GSE123773_LOF_results.xlsx	1	deseq2
GSE123771	sheet-GFPvsTdT_results from GSE123771_GFPvsTdT_results.xlsx	1	deseq2
GSE112661	GSE112661_SEC23B-MUT-treatment_Day7.diff.txt.gz	0	cuffdiff
GSE112661	GSE112661_SEC23B-WT-MUT-treatment_30hr.diff.txt.gz	0	cuffdiff
GSE112661	GSE112661_SEC23B-WT-treatment_Day7.diff.txt.gz	0	cuffdiff
GSE148387	GSE148387_data.csv.gz	0	limma
GSE148387	GSE148387_data.csv.gz	0	limma
GSE157102	GSE157102_edgeRglm_GENE_CH-HeH.csv.gz	0	edger
GSE157102	GSE157102_edgeRglm_GENE_CH-MH.csv.gz	1	edger
GSE157102	GSE157102_edgeRglm_GENE_CNH-CH.csv.gz	1	edger
GSE157102	GSE157102_edgeRglm_GENE_CNH-HeNH.csv.gz	1	edger
GSE157102	GSE157102_edgeRglm_GENE_CNH-MNH.csv.gz	1	edger
GSE157102	GSE157102_edgeRglm_GENE_HeNH-HeH.csv.gz	1	edger
GSE157102	GSE157102_edgeRglm_GENE_MNH-MH.csv.gz	1	edger
GSE157102	GSE157102_edgeRglm_ISOFORM_CH-HeH.csv.gz	0	edger
GSE157102	GSE157102_edgeRglm_ISOFORM_CH-MH.csv.gz	0	edger
GSE157102	GSE157102_edgeRglm_ISOFORM_CNH-CH.csv.gz	0	edger
GSE157102	GSE157102_edgeRglm_ISOFORM_CNH-HeNH.csv.gz	0	edger
GSE157102	GSE157102_edgeRglm_ISOFORM_CNH-MNH.csv.gz	0	edger
GSE157102	GSE157102_edgeRglm_ISOFORM_HeNH-HeH.csv.gz	0	edger
GSE157102	GSE157102_edgeRglm_ISOFORM_MNH-MH.csv.gz	0	edger
GSE157069	GSE157069_WT_CP-KO-CP_gene_exp.txt.gz	0	cuffdiff
GSE157069	GSE157069_WT_DR-KO-DR_gene_exp.txt.gz	0	cuffdiff
GSE157069	GSE157069_WT_TM-KO-TM_gene_exp.txt.gz	0	cuffdiff
GSE157069	GSE157069_WT_VC-KO-VC_gene_exp.txt.gz	0	cuffdiff
GSE140308	sheet-HTSEq_Df_Treated_vs_Control from GSE140308_DEG_Growth_Hormone_Experimental_vs_Control_HTSeq.xlsx	1	edger
GSE156890	sheet-OE_untreated vs OE_12h from GSE156890_head_RNA-seq_genelevels.xlsx	0	cuffdiff
GSE156890	sheet-ctrl_untreated vs ctrl_12h from GSE156890_head_RNA-seq_genelevels.xlsx	0	cuffdiff
GSE156890	sheet-OE_untreated vs OE_48h from GSE156890_head_RNA-seq_genelevels.xlsx	0	cuffdiff
GSE156890	sheet-ctrl_untreated vs ctrl_48h from GSE156890_head_RNA-seq_genelevels.xlsx	0	cuffdiff
GSE156871	GSE156871_gene_diff.txt.gz	0	degseq
GSE156871	GSE156871_gene_diff.txt.gz	0	degseq
GSE156871	GSE156871_rna_diff.txt.gz	1	degseq
GSE156871	GSE156871_rna_diff.txt.gz	1	degseq
GSE155450	sheet-ACE2 YPD from GSE155450_Supplementary_Table_3._RNAseq_Data_ACE2_YPD.xlsx	1	deseq2
GSE155450	sheet-CBK1 vs. WT YPD from GSE155450_Supplementary_Table_4._RNAseq_Data_CBK1_YPD.xlsx	1	deseq2
GSE155450	sheet-ACE2 Hyphae from GSE155450_Supplementary_Table_5._RNAseq_Data_ACE2_Spider.xlsx	1	deseq2
GSE149386	sheet-DE.et.ExactTest_DE.all from GSE149386_DifferentialExpression.xlsx	0	edger
GSE126720	GSE126720_Gene_expression.xls.gz	0	edger
GSE156717	GSE156717_mRNAs_above_1cpm_in_at_least_2_samples.csv.gz	0	edger
GSE150636	GSE150636_gene_exp_Fragaria.diff.gz	0	cuffdiff
GSE150636	GSE150636_gene_exp_Xanthomonas_fragariae.diff.gz	0	cuffdiff
GSE142485	sheet-Sheet1 from GSE142485_19-12-19_E45_DESEQ_only.xlsx	0	deseq2
GSE142485	sheet-Sheet1 from GSE142485_19-12-19_E45_DESEQ_only.xlsx	1	deseq2
GSE142485	sheet-Sheet1 from GSE142485_19-12-19_E45_DESEQ_only.xlsx	1	deseq2
GSE142485	sheet-Sheet1 from GSE142485_19-12-19_E45_DESEQ_only.xlsx	1	deseq2
GSE142485	sheet-Sheet1 from GSE142485_19-12-19_E45_DESEQ_only.xlsx	1	deseq2
GSE142485	sheet-Sheet1 from GSE142485_19-12-19_E45_DESEQ_only.xlsx	1	deseq2
GSE137423	sheet-DEvsDA_diff_results from GSE137423_DEvsDA.xlsx	1	deseq2
GSE137423	sheet-DEvsFA_diff_results from GSE137423_DEvsFA.xlsx	1	deseq2
GSE137423	sheet-DEvsFE_diff_results from GSE137423_DEvsFE.xlsx	1	deseq2
GSE137423	sheet-Diffrential REgulation from GSE137423_DMSO_Ethanol_and_DMSO_AA.xlsx	0	cuffdiff
GSE137423	sheet-Diffrential Expression from GSE137423_DMSO_Ethanol_and_Fluconazole_AA.xlsx	0	cuffdiff
GSE137423	sheet-Diffrential expression from GSE137423_DMSO_Ethanol_and_Fluconazole_Ethanol.xlsx	0	cuffdiff
GSE132722	sheet-all from GSE132722_Transcriptome_profiling_for_A549_RB1_wild-type_vs_knockout_cell_lines.xlsx	0	cuffdiff
GSE132722	sheet-filtered from GSE132722_Transcriptome_profiling_for_A549_RB1_wild-type_vs_knockout_cell_lines.xlsx	0	cuffdiff
GSE117221	sheet-F-TIvH from GSE117221_DEanalysis_FTI-9samples_vs_FH-9samples.xlsx	0	deseq2
GSE117221	sheet-F-TMvH from GSE117221_DEanalysis_FTM-8samples_vs_FH-9samples.xlsx	0	deseq2
GSE117221	sheet-F-TMvTI from GSE117221_DEanalysis_FTM-8samples_vs_FTI-9samples.xlsx	0	deseq2
GSE117221	sheet-M-TIvH from GSE117221_DEanalysis_MTI-7samples_vs_MH-8samples.xlsx	0	deseq2
GSE117221	sheet-M-TMvH from GSE117221_DEanalysis_MTM-8samples_vs_MH-8samples.xlsx	0	deseq2
GSE117221	sheet-M-TMvTI from GSE117221_DEanalysis_MTM-8samples_vs_MTI-7samples.xlsx	0	deseq2
GSE117221	sheet-rThalamoss_TI-16samples_vs_H-17 from GSE117221_DEanalysis_TI-16samples_vs_H-17samples.xlsx	0	deseq2
GSE117221	sheet-rThalamoss_TM-16samples_vs_H-17 from GSE117221_DEanalysis_TM-16samples_vs_H-17samples.xlsx	0	deseq2
GSE117221	sheet-rThalamoss_TM-16samples_vs_TI-1 from GSE117221_DEanalysis_TM-16samples_vs_TI-16samples.xlsx	0	deseq2
GSE156689	sheet-Sheet1 from GSE156689_Supplementary_File_1_Master_File.xlsx	0	unknown
GSE156689	sheet-Sheet1 from GSE156689_Supplementary_File_1_Master_File.xlsx	0	unknown
GSE156689	sheet-Sheet1 from GSE156689_Supplementary_File_1_Master_File.xlsx	0	unknown
GSE156689	sheet-All Changers from GSE156689_Supplementary_File_2_All_Gene_Expression_Changes.xlsx	1	unknown
GSE156689	sheet-All Changers from GSE156689_Supplementary_File_2_All_Gene_Expression_Changes.xlsx	1	unknown
GSE156689	sheet-All Changers from GSE156689_Supplementary_File_2_All_Gene_Expression_Changes.xlsx	1	unknown
GSE152050	GSE152050_geneByExperiment_stdNorm_foldChangePVal_3reps_matrix.txt.gz	0	unknown
GSE156607	GSE156607_Vec_vs_OE.txt.gz	0	unknown
GSE156491	sheet-Col-vs-mee45.genes.annot from GSE156491_differential_genes.xlsx	0	unknown
GSE142523	GSE142523_RNA-seq_KO-Tfr_WT-Tfr.txt.gz	0	unknown
GSE156471	GSE156471_rbm48-human-stranded_DESeq2_DEAnalysis_out.txt.gz	0	deseq2
GSE156413	GSE156413_Control-VS-Knockout.DEseq2_Method.GeneDiffExp.txt.gz	0	deseq2
GSE153787	sheet-ZFF-13 VS ZFF-14 from GSE153787_ZFF-13_VS_ZFF-14.xlsx	0	cuffdiff
GSE153787	sheet-ZFF-15 VS ZFF-16 from GSE153787_ZFF-15_VS_ZFF-16.xlsx	0	cuffdiff
GSE131874	sheet-pisarska_allcvs_v_alldec_master from GSE131874_bulkRNA_DE_expression_table.xlsx	0	deseq2
GSE142749	GSE142749_deseq2.shrinkage.patched.csv.gz	1	deseq2
GSE141886	GSE141886_siMILIPVSsictrl.txt.gz	0	unknown
GSE149442	GSE149442_gene-WT-Gdpd3-KO_DESeq2.txt.gz	0	deseq2
GSE131517	GSE131517_Control_vs_Treated.Differential_Expression.anno.txt.gz	0	deseq2
GSE143543	GSE143543_RNAseq_P53KO_2iL_mm9_DEseq2.tsv.gz	0	deseq2
GSE143543	GSE143543_RNAseq_P53KO_SL_mm9_DEseq2.tsv.gz	0	deseq2
GSE143543	GSE143543_RNAseq_Zic3KO_2iL_mm9_DEseq2.tsv.gz	0	deseq2
GSE143543	GSE143543_RNAseq_Zic3KO_SL_mm9_DEseq2.tsv.gz	0	deseq2
GSE102743	GSE102743_DESeq-Sample_A-Sample_A1.txt.gz	0	deseq
GSE102743	GSE102743_DESeq-Sample_B-Sample_B1.txt.gz	0	deseq
GSE102743	GSE102743_DESeq-Sample_C-Sample_C1.txt.gz	0	deseq
GSE49935	GSE49935_gene_exp.txt.gz	0	cuffdiff
GSE156235	GSE156235_Partek_Jinzhi_lasercapture_12222019_gsa_result.txt.gz	0	partek
GSE155898	GSE155898_E15.5_stats.txt.gz	0	deseq2
GSE155898	GSE155898_Myh6_stats.txt.gz	0	deseq2
GSE143388	GSE143388_ShLuc_vs_ShOgt-ExpDiff.csv.gz	0	deseq2
GSE143388	GSE143388_Vehicle_OSMI_vs_12p5uM_OSMI-ExpDiff.csv.gz	0	deseq2
GSE139576	GSE139576_EWFxr1_vs_EW_transcript_results_all.tsv.gz	0	ballgown
GSE139576	GSE139576_S_vs_EW_transcript_results_all.tsv.gz	0	ballgown
GSE139564	GSE139564_transcript_results_all.tsv.gz	0	ballgown
GSE123881	GSE123881_healthy_Ileum.txt.gz	0	deseq2
GSE123881	GSE123881_healthy_colon.txt.gz	0	deseq2
GSE156109	GSE156109_deseq2-palmitate.tsv.gz	0	deseq2
GSE156089	GSE156089_EGFvsControl.DEG_result_raw.csv.gz	1	deseq2
GSE156089	GSE156089_EGFvsControl.GO_BP.csv.gz	0	unknown
GSE156089	GSE156089_EGFvsControl.GO_CC.csv.gz	0	unknown
GSE156089	GSE156089_EGFvsControl.GO_MF.csv.gz	0	unknown
GSE156089	GSE156089_EGFvsControl.KEGG_result.txt.gz	0	unknown
GSE142636	GSE142636_pHCEnC_KDvsWT.txt.gz	1	limma
GSE142635	GSE142635_MCEnC_KOvsWT_early.txt.gz	1	limma
GSE142635	GSE142635_MCEnC_KOvsWT_late.txt.gz	1	limma
GSE136055	GSE136055_cuffdiff_0d_WTvsE35A.diff.gz	0	cuffdiff
GSE136055	GSE136055_cuffdiff_0d_WTvsE36A.diff.gz	0	cuffdiff
GSE136055	GSE136055_cuffdiff_2d_WTvsE35A.diff.gz	0	cuffdiff
GSE136055	GSE136055_cuffdiff_2d_WTvsE36A.diff.gz	0	cuffdiff
GSE136055	GSE136055_cuffdiff_4d_WTvsE35A.diff.gz	0	cuffdiff
GSE136055	GSE136055_cuffdiff_4d_WTvsE36A.diff.gz	0	cuffdiff
GSE136055	GSE136055_cuffdiff_6d_WTvsE35A.diff.gz	0	cuffdiff
GSE136055	GSE136055_cuffdiff_6d_WTvsE36A.diff.gz	0	cuffdiff
GSE98095	GSE98095_phys_contact_bacterial_to_atcc11559.edgeR.DE_results.txt.gz	0	edger
GSE98095	GSE98095_phys_contact_bacterial_to_atcc52813.edgeR.DE_results.txt.gz	0	edger
GSE98095	GSE98095_pre-contact_bacterial_to_atcc11559.edgeR.DE_results.txt.gz	1	edger
GSE98095	GSE98095_pre-contact_bacterial_to_atcc52813.edgeR.DE_results.txt.gz	0	edger
GSE98095	GSE98095_pre-contact_fungal_atcc11559_results.txt.gz	0	cuffdiff
GSE98095	GSE98095_pre-contact_fungal_atcc52813_results.txt.gz	0	cuffdiff
GSE154274	sheet-gene_exp_with_symbol - 副本 from GSE154274_hippocampus_RNA-seq.xlsx	0	deseq2
GSE154274	sheet-gene_exp_with_symbol - 副本 from GSE154274_hypothalamus_RNA-seq.xlsx	0	deseq2
GSE154274	sheet-gene_exp_with_symbol - 副本 from GSE154274_placenta_RNA-seq.xlsx	0	deseq2
GSE150332	GSE150332_subtractedq_vs_inputq_diffexp.csv.gz	0	deseq2
GSE136568	sheet-gene_exp from GSE136568_gene_exp.diff.xlsx	0	cuffdiff
GSE155998	GSE155998_DE_RNAseq.txt.gz	1	deseq2
GSE155989	GSE155989_SANCHEZ_et_al_2020_4ED_cuffdiff.txt.gz	0	cuffdiff
GSE155989	GSE155989_SANCHEZ_et_al_2020_DOX_cuffdiff.txt.gz	0	cuffdiff
GSE155989	GSE155989_SANCHEZ_et_al_2020_TET_cuffdiff.txt.gz	0	cuffdiff
GSE155987	sheet-LMTK2+tgf vs. Neg+tgf from GSE155987_LMTK2_knockdown_TGF_treatment_DiffExp.xlsx	0	clc genomics
GSE155987	sheet-LMTK2+ctrl vs. Neg+ctrl from GSE155987_LMTK2_knockdown_vehicle_treatment_DiffExp.xlsx	0	clc genomics
GSE155955	GSE155955_DESeq2_results.csv.gz	1	deseq2
GSE155045	sheet-oo.tsv from GSE155045_B6_NOD_ES_RNASeq_Processed_File.xlsx	0	unknown
GSE155045	sheet-oo.tsv from GSE155045_B6_NOD_ES_RNASeq_Processed_File.xlsx	0	unknown
GSE155045	sheet-oo.tsv from GSE155045_B6_NOD_ES_RNASeq_Processed_File.xlsx	0	unknown
GSE110523	GSE110523_miR24--miR24_sponge.all.gene.txt.gz	1	unknown
GSE110523	GSE110523_mir24-cont-analyzed.txt.gz	1	unknown
GSE150466	sheet-170411_RA0401_48_NetsVSNone_ANO from GSE150466_RA_NETs_48hrs_ANOVA.xlsx	0	partek
GSE146916	GSE146916_DESeq2res_WT_BKO.csv.gz	1	deseq2
GSE146916	GSE146916_DESeq2res_WT_CKO.csv.gz	1	deseq2
GSE102503	GSE102503_14C-1_14C-2_14C-3--14P-1_14P-2_14P-3.all.gene.xls.gz	0	unknown
GSE102503	GSE102503_8C-2_8C-3_8C-4--8P-2_8P-3_8P-4.all.gene.xls.gz	0	unknown
GSE155865	sheet-Sheet 1 from GSE155865_Supplemental_Data_1.xlsx	0	deseq2
GSE155865	sheet-Sheet 1 from GSE155865_Supplemental_Data_1.xlsx	0	deseq2
GSE155865	sheet-Sheet 1 from GSE155865_Supplemental_Data_1.xlsx	0	deseq2
GSE155865	sheet-Sheet 1 from GSE155865_Supplemental_Data_1.xlsx	0	deseq2
GSE155865	sheet-Sheet 1 from GSE155865_Supplemental_Data_1.xlsx	0	deseq2
GSE155865	sheet-Sheet 1 from GSE155865_Supplemental_Data_1.xlsx	0	deseq2
GSE155865	sheet-Sheet 1 from GSE155865_Supplemental_Data_1.xlsx	0	deseq2
GSE155865	sheet-Sheet 1 from GSE155865_Supplemental_Data_1.xlsx	0	deseq2
GSE155865	sheet-Sheet 1 from GSE155865_Supplemental_Data_1.xlsx	0	deseq2
GSE155865	sheet-Sheet 1 from GSE155865_Supplemental_Data_1.xlsx	0	deseq2
GSE155865	sheet-Sheet 1 from GSE155865_Supplemental_Data_1.xlsx	0	deseq2
GSE155865	sheet-Sheet 1 from GSE155865_Supplemental_Data_1.xlsx	0	deseq2
GSE155865	sheet-Sheet 1 from GSE155865_Supplemental_Data_1.xlsx	0	deseq2
GSE155865	sheet-Sheet 1 from GSE155865_Supplemental_Data_2.xlsx	0	deseq2
GSE155865	sheet-Sheet 1 from GSE155865_Supplemental_Data_2.xlsx	1	deseq2
GSE155865	sheet-Sheet 1 from GSE155865_Supplemental_Data_2.xlsx	1	deseq2
GSE155837	GSE155837_P14WT_P14mut_pc_results.csv.gz	0	deseq2
GSE155837	GSE155837_P16WT_P16mut_pc_results.csv.gz	1	deseq2
GSE155822	sheet-Sheet1 from GSE155822_rnaseq_full_table.1.xlsx	0	unknown
GSE142895	GSE142895_edgeR.CARP.m1.vs.Empty.tsv.gz	1	edger
GSE142895	GSE142895_edgeR.CARP.m122.vs.Empty.tsv.gz	0	edger
GSE142895	GSE142895_edgeR.CARP.m133a.vs.Empty.tsv.gz	1	edger
GSE142895	GSE142895_edgeR.CARP.m155.vs.Empty.tsv.gz	1	edger
GSE142895	GSE142895_edgeR.CARP.m302a.vs.Empty.tsv.gz	1	edger
GSE142895	GSE142895_edgeR.CARP.m372.vs.Empty.tsv.gz	0	edger
GSE142895	GSE142895_edgeR.CARP.m373.vs.Empty.tsv.gz	1	edger
GSE142895	GSE142895_edgeR.rnaSeq.m1.vs.Empty.tsv.gz	1	edger
GSE142895	GSE142895_edgeR.rnaSeq.m122.vs.Empty.tsv.gz	1	edger
GSE142895	GSE142895_edgeR.rnaSeq.m133a.vs.Empty.tsv.gz	1	edger
GSE142895	GSE142895_edgeR.rnaSeq.m155.vs.Empty.tsv.gz	1	edger
GSE142895	GSE142895_edgeR.rnaSeq.m302a.vs.Empty.tsv.gz	1	edger
GSE142895	GSE142895_edgeR.rnaSeq.m372.vs.Empty.tsv.gz	1	edger
GSE142895	GSE142895_edgeR.rnaSeq.m373.vs.Empty.tsv.gz	1	edger
GSE121797	sheet-NC_007795_transcripts from GSE121797_SI-1Cvs1A.xls.gz	0	rockhopper
GSE121797	sheet-NC_007795_transcripts from GSE121797_SI-3Bvs3A.xls.gz	0	rockhopper
GSE121797	sheet-NC_007795_transcripts from GSE121797_TS-1Cvs1A.xls.gz	0	rockhopper
GSE121797	sheet-NC_007795_transcripts from GSE121797_TS-3Bvs3A.xls.gz	0	rockhopper
GSE151868	sheet-Sheet1 from GSE151868_RNAseq_data_MSP_GEO.xlsx	0	unknown
GSE151868	sheet-Sheet1 from GSE151868_RNAseq_data_MSP_GEO.xlsx	0	unknown
GSE151868	sheet-Sheet1 from GSE151868_RNAseq_data_MSP_GEO.xlsx	0	unknown
GSE149577	GSE149577_cuffdiff_fdl1_vs_WT_growth_chamber_2020.csv.gz	0	cuffdiff
GSE97208	GSE97208_Landry_MUTvsWT_AllComp_AllData.txt.gz	0	edger
GSE97208	GSE97208_Landry_MUTvsWT_AllComp_AllData.txt.gz	0	edger
GSE155701	sheet-C. glabrata from GSE155701_Shor_Processed_Data.xlsx	1	deseq2
GSE155654	GSE155654_abundances_all_transcripts.csv.gz	0	sleuth
GSE149369	sheet-Sheet1 from GSE149369_GEO_RNAseqNov2019.xlsx	0	deseq2
GSE149369	sheet-Sheet1 from GSE149369_GEO_RNAseqNov2019.xlsx	0	deseq2
GSE149369	sheet-Sheet1 from GSE149369_GEO_RNAseqNov2019.xlsx	0	deseq2
GSE149369	sheet-Sheet1 from GSE149369_GEO_RNAseqNov2019.xlsx	0	deseq2
GSE149369	sheet-Sheet1 from GSE149369_GEO_RNAseqNov2019.xlsx	0	deseq2
GSE149369	sheet-Sheet1 from GSE149369_GEO_RNAseqSep2019.xlsx	0	deseq2
GSE149369	sheet-Sheet1 from GSE149369_GEO_RNAseqSep2019.xlsx	0	deseq2
GSE149369	sheet-Sheet1 from GSE149369_GEO_RNAseqSep2019.xlsx	0	deseq2
GSE149369	sheet-Sheet1 from GSE149369_GEO_RNAseqSep2019.xlsx	0	deseq2
GSE149369	sheet-Sheet1 from GSE149369_GEO_RNAseqSep2019.xlsx	0	deseq2
GSE149369	GSE149369_iNCC.A3SS.MATS.JCEC.txt.gz	0	deseq2
GSE149369	GSE149369_iNCC.A5SS.MATS.JCEC.txt.gz	0	deseq2
GSE149369	GSE149369_iNCC.MXE.MATS.JCEC.txt.gz	0	deseq2
GSE149369	GSE149369_iNCC.RI.MATS.JCEC.txt.gz	0	deseq2
GSE149369	GSE149369_iNCC.SE.MATS.JCEC.txt.gz	0	deseq2
GSE149369	GSE149369_iPSC.A3SS.MATS.JCEC.txt.gz	0	deseq2
GSE149369	GSE149369_iPSC.A5SS.MATS.JCEC.txt.gz	0	deseq2
GSE149369	GSE149369_iPSC.MXE.MATS.JCEC.txt.gz	0	deseq2
GSE149369	GSE149369_iPSC.RI.MATS.JCEC.txt.gz	0	deseq2
GSE149369	GSE149369_iPSC.SE.MATS.JCEC.txt.gz	0	deseq2
GSE155626	GSE155626_abundances_by_transcript.csv.gz	0	sleuth
GSE155607	sheet-diffexpr-results_NormalizedReads_26C_stationary from GSE155607_diffexpr-results_NormalizedReads_26C_stationary.xlsx	1	deseq2
GSE155607	sheet-diffexpr-results_NormalizedReads_37C_induction from GSE155607_diffexpr-results_NormalizedReads_37C_induction.xlsx	1	deseq2
GSE155573	GSE155573_normalized_expression_genes_zebrafish.csv.gz	1	deseq2
GSE155572	GSE155572_normalized_expression_genes_human.csv.gz	0	deseq2
GSE155562	GSE155562_gsa_result.txt.gz	1	partek
GSE155562	GSE155562_gsa_result.txt.gz	1	partek
GSE155562	GSE155562_gsa_result.txt.gz	1	partek
GSE155560	sheet-CvsP from GSE155560_GEO_DEGs.xlsx	0	unknown
GSE155560	sheet-PvsPI from GSE155560_GEO_DEGs.xlsx	0	unknown
GSE155560	sheet-CvsI from GSE155560_GEO_DEGs.xlsx	0	unknown
GSE141726	sheet-AW_vs_PW.txt from GSE141726_AAA_vs_PBS_RNAseq.xlsx	0	deseq2
GSE151090	GSE151090_GSA_VPvDMSO.txt.gz	1	partek
GSE151090	GSE151090_GSA_VPvDMSO.txt.gz	1	partek
GSE151090	GSE151090_GSA_VPvDMSO.txt.gz	1	partek
GSE153328	GSE153328_DEG_statistics_table.txt.gz	0	cuffdiff
GSE149565	GSE149565_EDF1ko_vs_WT_inUN.tsv.gz	0	deseq2
GSE149565	GSE149565_EM120_vs_UN_EDF1ko_interaction.tsv.gz	0	deseq2
GSE149565	GSE149565_EM120_vs_UN_inEDF1ko.tsv.gz	0	deseq2
GSE149565	GSE149565_EM120_vs_UN_inWT.tsv.gz	0	deseq2
GSE149565	GSE149565_EM30_vs_UN_EDF1ko_interaction.tsv.gz	1	deseq2
GSE149565	GSE149565_EM30_vs_UN_inEDF1ko.tsv.gz	0	deseq2
GSE149565	GSE149565_EM30_vs_UN_inWT.tsv.gz	0	deseq2
GSE149972	sheet-brgcfinal from GSE149972_Processed_Lindberg.xlsx	1	edger
GSE149972	sheet-bodyfinal from GSE149972_Processed_Lindberg.xlsx	1	edger
GSE149972	sheet-bodyfinal from GSE149972_Processed_Lindberg.xlsx	1	edger
GSE148240	sheet-statistics RQ2 from GSE148240_Analysis_DESEQ_RQ2_07apr2020_v2.xlsx	1	deseq2
GSE148240	sheet-RQ6 statistics from GSE148240_Analysis_DESEQ_RQ6_07apr2020_v2.xlsx	1	deseq2
GSE148240	sheet-Statistics_RQ7 from GSE148240_Analysis_DESEQ_RQ7_07apr2020_v2.xlsx	1	deseq2
GSE142826	sheet-DESeq2 Results C9 Mat vs Fetal from GSE142826_HK1_Project_DE_analysis.xlsx	1	deseq2
GSE136860	GSE136860_JQ1-2_gb_change.txt.gz	1	deseq2
GSE136860	GSE136860_JQ1-2_pindex_change.txt.gz	1	unknown
GSE136860	GSE136860_JQ1_2hr_Enhancer_change.txt.gz	1	deseq2
GSE136860	GSE136860_LBH2_gb_change.txt.gz	1	deseq2
GSE136860	GSE136860_LBH589_2hr_Enhancer_change.txt.gz	1	deseq2
GSE136860	GSE136860_LBH589_6hr_Enhancer_change.txt.gz	1	deseq2
GSE136860	GSE136860_LBH6_gb_change.txt.gz	1	deseq2
GSE136860	GSE136860_LBH6_pindex_change.txt.gz	1	unknown
GSE136860	GSE136860_pindex_change.txt.gz	1	unknown
GSE134933	sheet-TrackVad.vs.Track from GSE134933_DE.results_set1_kidneys.xls.gz	0	deseq2
GSE134933	sheet-TrackVad.vs.WT from GSE134933_DE.results_set1_kidneys.xls.gz	0	deseq2
GSE134933	sheet-TrackVad.vs.WTVad from GSE134933_DE.results_set1_kidneys.xls.gz	0	deseq2
GSE134933	sheet-Track.vs.WT from GSE134933_DE.results_set1_kidneys.xls.gz	0	deseq2
GSE134933	sheet-Track.vs.WTVad from GSE134933_DE.results_set1_kidneys.xls.gz	0	deseq2
GSE134933	sheet-WTVad.vs.WT from GSE134933_DE.results_set1_kidneys.xls.gz	0	deseq2
GSE60328	GSE60328_gene_exp.diff.gz	0	cuffdiff
GSE153692	GSE153692_lncRNA.txt.gz	1	unknown
GSE153692	GSE153692_mRNA.txt.gz	0	unknown
GSE149270	GSE149270_deseq2_results_TM5_2_05_Vs_TM5_2_24.csv.gz	1	deseq2
GSE134137	GSE134137_S17166_alldata.tsv.gz	0	deseq2
GSE134137	GSE134137_S17166_alldata.tsv.gz	0	deseq2
GSE134137	GSE134137_S17166_alldata.tsv.gz	0	deseq2
GSE134137	GSE134137_S17166_alldata.tsv.gz	0	deseq2
GSE134137	GSE134137_S17166_alldata.tsv.gz	0	deseq2
GSE134137	GSE134137_S17166_alldata.tsv.gz	0	deseq2
GSE134137	GSE134137_S17166_alldata.tsv.gz	0	deseq2
GSE134137	GSE134137_S17166_alldata.tsv.gz	0	deseq2
GSE134137	GSE134137_S17166_alldata.tsv.gz	0	deseq2
GSE134137	GSE134137_S17166_alldata.tsv.gz	0	deseq2
GSE134137	GSE134137_S17166_alldata.tsv.gz	0	deseq2
GSE134137	GSE134137_S17166_alldata.tsv.gz	0	deseq2
GSE134137	GSE134137_S17166_alldata.tsv.gz	0	deseq2
GSE134137	GSE134137_S17166_alldata.tsv.gz	0	deseq2
GSE153174	GSE153174_PPRSV_vs_DMEM.tsv.gz	1	deseq2
GSE148903	GSE148903_deseq2_results_TM5_2_05_Vs_TM5_2_23.csv.gz	0	deseq2
GSE135100	sheet-All genes edgeR-DESeq-cuffdiff from GSE135100_Uninjected_vs_bmp-overexpressing.xlsx	0	edger
GSE135100	sheet-All genes edgeR-DESeq-cuffdiff from GSE135100_Uninjected_vs_bmp-overexpressing.xlsx	0	edger
GSE135100	sheet-All genes edgeR-DESeq-cuffdiff from GSE135100_Uninjected_vs_bmp-overexpressing.xlsx	0	edger
GSE135100	sheet-All genes edgeR-DESeq-cuffdiff from GSE135100_Uninjected_vs_chd-overexpressing.xlsx	0	edger
GSE135100	sheet-All genes edgeR-DESeq-cuffdiff from GSE135100_Uninjected_vs_chd-overexpressing.xlsx	0	edger
GSE135100	sheet-All genes edgeR-DESeq-cuffdiff from GSE135100_Uninjected_vs_chd-overexpressing.xlsx	0	edger
GSE135100	sheet-All genes edgeR-DESeq-cuffdiff from GSE135100_bmp-overexpressing_vs_chd-overexpressing.xlsx	0	edger
GSE135100	sheet-All genes edgeR-DESeq-cuffdiff from GSE135100_bmp-overexpressing_vs_chd-overexpressing.xlsx	0	edger
GSE135100	sheet-All genes edgeR-DESeq-cuffdiff from GSE135100_bmp-overexpressing_vs_chd-overexpressing.xlsx	0	edger
GSE135100	GSE135100_Uninjected_vs_bmp-overexpressing.txt.gz	0	cuffdiff
GSE135100	GSE135100_Uninjected_vs_bmp-overexpressing.txt.gz	0	deseq
GSE135100	GSE135100_Uninjected_vs_bmp-overexpressing.txt.gz	0	edger
GSE135100	GSE135100_Uninjected_vs_chd-overexpressing.txt.gz	0	cuffdiff
GSE135100	GSE135100_Uninjected_vs_chd-overexpressing.txt.gz	0	deseq
GSE135100	GSE135100_Uninjected_vs_chd-overexpressing.txt.gz	0	edger
GSE135100	GSE135100_bmp-overexpressing_vs_chd-overexpressing.txt.gz	0	cuffdiff
GSE135100	GSE135100_bmp-overexpressing_vs_chd-overexpressing.txt.gz	0	deseq
GSE135100	GSE135100_bmp-overexpressing_vs_chd-overexpressing.txt.gz	0	edger
GSE154649	sheet-DE DIE_4.5h from GSE154649_Supplementary_table_S1.xlsx	1	deseq2
GSE154649	sheet-DE DIE_8.5h from GSE154649_Supplementary_table_S1.xlsx	1	deseq2
GSE150634	GSE150634_gene_exp_add_all_diff.txt.gz	0	unknown
GSE145713	GSE145713_NOD_3w_GFPminus_vs_B6_3w_GFPminus_DEseq2_Counts.txt.gz	0	deseq2
GSE138781	GSE138781_rna-seq.txt.gz	0	deseq2
GSE155201	GSE155201_MCFCTL_vs_HK1Exo.genes.deseq.res.csv.gz	0	deseq2
GSE155201	GSE155201_MCFCTL_vs_HK1LMPExo.genes.deseq.res.csv.gz	0	deseq2
GSE155201	GSE155201_MCFHK1Exo_vs_HK1LMP1Exo.genes.deseq.res.csv.gz	0	deseq2
GSE152811	sheet-DESeq.E85AvsWT from GSE152811_DESeq.E85AvsWT.xlsx	0	deseq2
GSE152759	GSE152759_Nr2f2_Ens95.csv.gz	1	deseq2
GSE152759	GSE152759_Nr2f2_RefSeq.csv.gz	1	deseq2
GSE152759	GSE152759_pdgfrbCit_Ens95.csv.gz	1	deseq2
GSE152759	GSE152759_pdgfrbCit_RefSeq.csv.gz	1	deseq2
GSE146225	GSE146225_WT_p53_BOB_TC_wMMS_gene_exp.diff.gz	0	cuffdiff
GSE133734	GSE133734_FXRa1.gene_exp.diff.gz	0	cuffdiff
GSE133734	GSE133734_FXRa2.gene_exp.diff.gz	0	cuffdiff
GSE133734	GSE133734_FXRa3.gene_exp.diff.gz	0	cuffdiff
GSE133734	GSE133734_FXRa4.gene_exp.diff.gz	0	cuffdiff
GSE133734	GSE133734_FXRko.gene_exp.diff.gz	0	cuffdiff
GSE123933	GSE123933_DESEQ2_Transcripts_IPc.txt.gz	0	deseq2
GSE123933	GSE123933_DESEQ2_Transcripts_IPx.txt.gz	0	deseq2
GSE153764	GSE153764_48h_wt_table_log2.txt.gz	1	unknown
GSE153764	GSE153764_5d_wt_table_log2.txt.gz	1	unknown
GSE153764	GSE153764_undiff_wt_table_log2.txt.gz	1	unknown
GSE155059	GSE155059_all.counts.g2_vs_g1.edgeR_all.txt.gz	0	edger
GSE155059	GSE155059_g2_vs_g1_diff_lncRNA_to_target_gene.txt.gz	0	unknown
GSE155059	GSE155059_lncRNA_count.g2_vs_g1.edgeR_all.txt.gz	0	edger
GSE155027	GSE155027_Cont_2_1_Cont_2_2_Cont_2_3-Ag160_2_4_Ag160_2_5_Ag160_2_6.genes.txt.gz	0	cuffdiff
GSE155027	GSE155027_Cont_2_1_Cont_2_2_Cont_2_3-Ag160_2_4_Ag160_2_5_Ag160_2_6.transcripts.txt.gz	0	cuffdiff
GSE155027	GSE155027_Cont_2_1_Cont_2_2_Cont_2_3-Ag160_2_4_Ag160_2_5_Ag160_2_6_LiAg160_2_10_LiAg160_2_11_LiAg160_2_12.genes.txt.gz	0	cuffdiff
GSE155027	GSE155027_Cont_2_1_Cont_2_2_Cont_2_3-Ag160_2_4_Ag160_2_5_Ag160_2_6_LiAg160_2_10_LiAg160_2_11_LiAg160_2_12.transcripts.txt.gz	0	cuffdiff
GSE155027	GSE155027_Cont_2_1_Cont_2_2_Cont_2_3-Ag320_2_7_Ag320_2_8_Ag320_2_9.genes.txt.gz	0	cuffdiff
GSE155027	GSE155027_Cont_2_1_Cont_2_2_Cont_2_3-Ag320_2_7_Ag320_2_8_Ag320_2_9.transcripts.txt.gz	0	cuffdiff
GSE155027	GSE155027_Cont_2_1_Cont_2_2_Cont_2_3-Ag320_2_7_Ag320_2_8_Ag320_2_9_LiAg320_2_13_LiAg320_2_14_LiAg320_2_15.genes.txt.gz	0	cuffdiff
GSE155027	GSE155027_Cont_2_1_Cont_2_2_Cont_2_3-Ag320_2_7_Ag320_2_8_Ag320_2_9_LiAg320_2_13_LiAg320_2_14_LiAg320_2_15.transcripts.txt.gz	0	cuffdiff
GSE155027	GSE155027_Cont_2_1_Cont_2_2_Cont_2_3-LiAg160_2_10_LiAg160_2_11_LiAg160_2_12.genes.txt.gz	0	cuffdiff
GSE155027	GSE155027_Cont_2_1_Cont_2_2_Cont_2_3-LiAg160_2_10_LiAg160_2_11_LiAg160_2_12.transcripts.txt.gz	0	cuffdiff
GSE151200	GSE151200_A549_DeSeq.txt.gz	1	deseq2
GSE151200	GSE151200_A549_DeSeq.txt.gz	1	deseq2
GSE151200	GSE151200_A549_DeSeq.txt.gz	1	deseq2
GSE151200	GSE151200_H1299_DeSeq.txt.gz	1	deseq2
GSE151200	GSE151200_H1299_DeSeq.txt.gz	1	deseq2
GSE151200	GSE151200_H1299_DeSeq.txt.gz	1	deseq2
GSE113672	sheet-Sheet 1 from GSE113672_Complete_geneList_limma.xlsx	1	limma
GSE113672	sheet-Sheet 1 from GSE113672_Complete_geneList_limma.xlsx	1	limma
GSE113672	sheet-Sheet 1 from GSE113672_Complete_geneList_limma.xlsx	1	limma
GSE113672	sheet-Sheet 1 from GSE113672_Complete_geneList_limma.xlsx	1	limma
GSE113672	sheet-Sheet 1 from GSE113672_Complete_geneList_limma.xlsx	1	limma
GSE113672	sheet-Sheet 1 from GSE113672_Complete_geneList_limma.xlsx	1	limma
GSE154940	GSE154940_WT_vs_mORF4-NBDYKO_RIBOseq.txt.gz	0	deseq2
GSE154940	GSE154940_WT_vs_mORF4-NBDYKO_RNAseq.txt.gz	1	deseq2
GSE154940	GSE154940_WT_vs_mORF4-NBDYKO_TE.txt.gz	1	unknown
GSE154897	GSE154897_Flox_Tfh_v_WT_Tfh.deseq.csv.gz	0	deseq2
GSE134846	GSE134846_gene_exp.diff.gz	0	cuffdiff
GSE150394	sheet-DE_analysis from GSE150394_ILMN_227_mRNAseq_STAR_featureCoutns_edgeR_20180329.xlsx	0	edger
GSE135514	sheet-Sal.vs.ctl.24h from GSE135514_raw_counts_genes_combined_results.xls.gz	0	cuffdiff
GSE135514	sheet-Sal.vs.ctl.72h from GSE135514_raw_counts_genes_combined_results.xls.gz	0	cuffdiff
GSE135514	sheet-Sal+Das.vs.ctl.24h from GSE135514_raw_counts_genes_combined_results.xls.gz	0	cuffdiff
GSE135514	sheet-Sal+Das.vs.ctl.72h from GSE135514_raw_counts_genes_combined_results.xls.gz	0	cuffdiff
GSE135514	sheet-Das.vs.ctl.24h from GSE135514_raw_counts_genes_combined_results.xls.gz	0	cuffdiff
GSE135514	sheet-Das.vs.ctl.72h from GSE135514_raw_counts_genes_combined_results.xls.gz	0	cuffdiff
GSE152913	GSE152913_diffexpr-results_geneID190912_NMB.csv.gz	0	deseq2
GSE150791	GSE150791_diffexpr-results.csv.gz	0	deseq2
GSE148684	GSE148684_DE_A549_WT_vs_sgMiR21_all.csv.gz	0	unknown
GSE144767	sheet-GeneExpression from GSE144767_hPSC_main_file.xlsx	1	edger
GSE125756	GSE125756_KO_ADRplus_vs_WT_ADRplus_DEseq2_expr.txt.gz	0	deseq2
GSE125756	GSE125756_WT_ADRplus_vs_WT_ADRminus_DEseq2_expr.txt.gz	0	deseq2
GSE141911	sheet-DE_merged_EXP_BA_A51 from GSE141911_DE_merged_All_Samples.xlsx	0	edger
GSE141911	sheet-DE_merged_EXP_BA_A51 from GSE141911_DE_merged_All_Samples.xlsx	0	edger
GSE141911	sheet-DE_merged_EXP_BA_A51 from GSE141911_DE_merged_All_Samples.xlsx	0	edger
GSE141911	sheet-DE_merged_EXP_BA_A51 from GSE141911_DE_merged_All_Samples.xlsx	0	edger
GSE101514	GSE101514_gene_exp.txt.gz	0	cuffdiff
GSE154468	sheet-Sheet1 from GSE154468_MADM_UPD_overview_DE_analysis.xlsx	0	deseq2
GSE154468	sheet-Sheet1 from GSE154468_MADM_UPD_overview_DE_analysis.xlsx	1	deseq2
GSE154468	sheet-Sheet1 from GSE154468_MADM_UPD_overview_DE_analysis.xlsx	1	deseq2
GSE154468	sheet-Sheet1 from GSE154468_MADM_UPD_overview_DE_analysis.xlsx	0	deseq2
GSE154468	sheet-Sheet1 from GSE154468_MADM_UPD_overview_DE_analysis.xlsx	0	deseq2
GSE154468	sheet-Sheet1 from GSE154468_MADM_UPD_overview_DE_analysis.xlsx	0	deseq2
GSE154468	sheet-Sheet1 from GSE154468_MADM_UPD_overview_DE_analysis.xlsx	0	deseq2
GSE154468	sheet-Sheet1 from GSE154468_MADM_UPD_overview_DE_analysis.xlsx	0	deseq2
GSE154468	sheet-Sheet1 from GSE154468_MADM_UPD_overview_DE_analysis.xlsx	1	deseq2
GSE154468	sheet-Sheet1 from GSE154468_MADM_UPD_overview_DE_analysis.xlsx	1	deseq2
GSE154468	sheet-Sheet1 from GSE154468_MADM_UPD_overview_DE_analysis.xlsx	0	deseq2
GSE154468	sheet-Sheet1 from GSE154468_MADM_UPD_overview_DE_analysis.xlsx	1	deseq2
GSE154468	sheet-Sheet1 from GSE154468_MADM_UPD_overview_DE_analysis.xlsx	1	deseq2
GSE154460	GSE154460_CAyfp+d_v_-d.htseq.edgeR.txt.gz	0	edger
GSE153362	sheet-M7_Emx_Cx_mat_pat from GSE153362_MADM7_UPD_DE_analysis.xlsx	0	deseq2
GSE153362	sheet-M7_Emx_Cx_mat_wt from GSE153362_MADM7_UPD_DE_analysis.xlsx	0	deseq2
GSE153362	sheet-M7_Emx_Cx_pat_wt from GSE153362_MADM7_UPD_DE_analysis.xlsx	0	deseq2
GSE153362	sheet-M7_Emx_Hi_mat_pat from GSE153362_MADM7_UPD_DE_analysis.xlsx	1	deseq2
GSE153362	sheet-M7_Emx_Hi_mat_wt from GSE153362_MADM7_UPD_DE_analysis.xlsx	1	deseq2
GSE153362	sheet-M7_Emx_Hi_pat_wt from GSE153362_MADM7_UPD_DE_analysis.xlsx	1	deseq2
GSE153362	sheet-M7_Nkx_Cx_mat_pat from GSE153362_MADM7_UPD_DE_analysis.xlsx	1	deseq2
GSE153362	sheet-M7_Nkx_Cx_mat_wt from GSE153362_MADM7_UPD_DE_analysis.xlsx	1	deseq2
GSE153362	sheet-M7_Nkx_Cx_pat_wt from GSE153362_MADM7_UPD_DE_analysis.xlsx	1	deseq2
GSE153362	sheet-M7_Nkx_Hi_mat_pat from GSE153362_MADM7_UPD_DE_analysis.xlsx	1	deseq2
GSE153362	sheet-M7_Nkx_Hi_mat_wt from GSE153362_MADM7_UPD_DE_analysis.xlsx	1	deseq2
GSE153362	sheet-M7_Nkx_Hi_pat_wt from GSE153362_MADM7_UPD_DE_analysis.xlsx	1	deseq2
GSE153362	sheet-M7_Emx_OB_mat_pat from GSE153362_MADM7_UPD_DE_analysis.xlsx	1	deseq2
GSE153362	sheet-M7_Emx_OB_mat_wt from GSE153362_MADM7_UPD_DE_analysis.xlsx	0	deseq2
GSE153362	sheet-M7_Emx_OB_pat_wt from GSE153362_MADM7_UPD_DE_analysis.xlsx	1	deseq2
GSE152114	sheet-DESeq2_res_all.txt from GSE152114_DESeq2_Results.xlsx	0	deseq2
GSE153777	GSE153777_core_table.txt.gz	1	deseq2
GSE146063	GSE146063_miR-HMVEC-887_vs_Cntrl-HMVEC.txt.gz	0	deseq2
GSE143915	GSE143915_DaPars_Output_StemVAbsPro_All_Prediction_Results.txt.gz	0	deseq2
GSE143915	GSE143915_DaPars_Output_StemVEnt_All_Prediction_Results.txt.gz	0	deseq2
GSE143915	GSE143915_DaPars_Output_StemVSecPDG_All_Prediction_Results.txt.gz	0	deseq2
GSE143915	GSE143915_DaPars_Output_StemVTuft_All_Prediction_Results.txt.gz	0	deseq2
GSE143915	GSE143915_SE.MATS.JCEC_StemVAbsPro.txt.gz	0	deseq2
GSE143915	GSE143915_SE.MATS.JCEC_StemVEEC.txt.gz	0	deseq2
GSE143915	GSE143915_SE.MATS.JCEC_StemVEnt.txt.gz	0	deseq2
GSE143915	GSE143915_SE.MATS.JCEC_StemVSecPDG.txt.gz	0	deseq2
GSE143915	GSE143915_SE.MATS.JCEC_StemVTuft.txt.gz	0	deseq2
GSE135442	GSE135442_RUV_P6_v_P6_07May18_ManuallyFiltered_EdgeR_NoNormalization.csv.gz	1	edger
GSE135442	GSE135442_RUV_P7_v_P7_07May18_ManuallyFiltered_EdgeR_NoNormalization.csv.gz	1	edger
GSE126226	GSE126226_Alkbh1_WT_OE_gene_expression_cuffdiff.txt.gz	0	cuffdiff
GSE126226	GSE126226_Satb1_CT_KO_gene_expression_cuffdiff.txt.gz	0	cuffdiff
GSE154355	sheet-design1_Transcripts_DE_results from GSE154355_RNA-seq_FPKM_data.xlsx	0	cuffdiff
GSE154297	GSE154297_Mock_vs_Pe0_vs_Pe3_annotated.csv.gz	0	deseq2
GSE154297	GSE154297_Mock_vs_Pe0_vs_Pe3_annotated.csv.gz	0	deseq2
GSE150524	sheet-Sheet1 from GSE150524_RNAseq-edgeR-Paraquat.xlsx	1	edger
GSE150523	sheet-Sheet1 from GSE150523_RNAseq-edgeR-Bafilomycin.xlsx	1	edger
GSE154258	sheet-8-10mo KC from GSE154258_Tuft-vs-nonTuft_cell_comparisons_Bulk_RNAseq.xls.gz	0	unknown
GSE154258	sheet-Intestine from GSE154258_Tuft-vs-nonTuft_cell_comparisons_Bulk_RNAseq.xls.gz	0	unknown
GSE154258	sheet-PGE2vsMeOAc from GSE154258_mPSCs_treatments_comparison_Bulk_RNAseq.xls.gz	1	unknown
GSE154258	sheet-PGD2vsMeOAc from GSE154258_mPSCs_treatments_comparison_Bulk_RNAseq.xls.gz	1	unknown
GSE150951	GSE150951_Molar_vs_Incisor_diffexp_GEO.tabular.txt.gz	0	cuffdiff
GSE146629	sheet-RNF40_cko_vs_ctrl from GSE146629_RNF40_SC_cko_vs_ctrl.xlsx	0	deseq2
GSE143447	GSE143447_12weeksWTdmm_v6weeksksWTsham_foldchange.csv.gz	0	deseq2
GSE143447	GSE143447_12weeks_MUTvWTDMM_foldchange.csv.gz	0	deseq2
GSE143447	GSE143447_6weeks_MUTvWTDMM_foldchange.csv.gz	0	deseq2
GSE143447	GSE143447_6weeks_WTDMMvsham_foldchange.csv.gz	0	deseq2
GSE136669	GSE136669_sleuth.results_table.txt.gz	0	sleuth
GSE135448	GSE135448_Diff_Expression_LPvsHP.txt.gz	0	edger
GSE128009	GSE128009_NEBNext.csv.gz	1	deseq2
GSE128009	GSE128009_QuantSeq.csv.gz	0	deseq2
GSE128009	GSE128009_QuantSeq.csv.gz	1	deseq2
GSE128009	GSE128009_QuantSeq.csv.gz	0	deseq2
GSE128009	GSE128009_QuantSeq.csv.gz	0	deseq2
GSE128009	GSE128009_QuantSeq.csv.gz	0	deseq2
GSE128009	GSE128009_QuantSeq.csv.gz	0	deseq2
GSE128009	GSE128009_QuantSeq.csv.gz	0	deseq2
GSE128009	GSE128009_QuantSeq.csv.gz	1	deseq2
GSE128009	GSE128009_QuantSeq.csv.gz	1	deseq2
GSE128009	GSE128009_small_RNA-seq.csv.gz	0	deseq2
GSE128009	GSE128009_small_RNA-seq.csv.gz	0	deseq2
GSE128009	GSE128009_small_RNA-seq.csv.gz	0	deseq2
GSE128009	GSE128009_small_RNA-seq.csv.gz	0	deseq2
GSE128009	GSE128009_small_RNA-seq.csv.gz	0	deseq2
GSE128009	GSE128009_small_RNA-seq.csv.gz	0	deseq2
GSE128009	GSE128009_small_RNA-seq.csv.gz	0	deseq2
GSE128009	GSE128009_small_RNA-seq.csv.gz	0	deseq2
GSE128009	GSE128009_small_RNA-seq.csv.gz	0	deseq2
GSE128009	GSE128009_small_RNA-seq.csv.gz	0	deseq2
GSE148441	GSE148441_Phase1_Notch_KO_DLL1.txt.gz	0	edger
GSE148441	GSE148441_Phase1_Notch_KO_DLL1.txt.gz	0	edger
GSE148441	GSE148441_Phase1_Notch_KO_DLL1.txt.gz	0	edger
GSE148441	GSE148441_Phase1_Notch_KO_DLL1.txt.gz	0	edger
GSE148441	GSE148441_Phase1_Notch_KO_DLL1.txt.gz	0	edger
GSE148441	GSE148441_Phase1_Notch_KO_DLL4.txt.gz	0	edger
GSE148441	GSE148441_Phase1_Notch_KO_DLL4.txt.gz	0	edger
GSE148441	GSE148441_Phase1_Notch_KO_DLL4.txt.gz	0	edger
GSE148441	GSE148441_Phase2_Notch_KO_DLL1.txt.gz	0	edger
GSE148441	GSE148441_Phase2_Notch_KO_DLL1.txt.gz	0	edger
GSE148441	GSE148441_Phase2_Notch_KO_DLL1.txt.gz	0	edger
GSE148441	GSE148441_Phase2_Notch_KO_DLL1.txt.gz	0	edger
GSE148441	GSE148441_Phase2_Notch_KO_DLL1.txt.gz	0	edger
GSE154217	GSE154217_C_FvsC_M_DEG.txt.gz	1	unknown
GSE154217	GSE154217_Kd_FvsC_F_DEG.txt.gz	0	unknown
GSE154217	GSE154217_Kd_FvsKd_M_DEG.txt.gz	1	unknown
GSE154217	GSE154217_Kd_I_FvsC_F_DEG.txt.gz	0	unknown
GSE154217	GSE154217_Kd_I_FvsKd_F_DEG.txt.gz	0	unknown
GSE154217	GSE154217_Kd_I_FvsKd_I_M_DEG.txt.gz	1	unknown
GSE154217	GSE154217_Kd_I_MvsC_M_DEG.txt.gz	0	unknown
GSE154217	GSE154217_Kd_I_MvsKd_M_DEG.txt.gz	0	unknown
GSE154217	GSE154217_Kd_MvsC_M_DEG.txt.gz	1	unknown
GSE154163	GSE154163_si_Control_PolyIC_vs_si_Control.txt.gz	0	unknown
GSE154163	GSE154163_si_HDAC8_PolyIC_vs_si_Control.txt.gz	1	unknown
GSE154163	GSE154163_si_HDAC8_vs_si_Control.txt.gz	0	unknown
GSE154163	GSE154163_si_HDAC9_PolyIC_vs_si_Control.txt.gz	1	unknown
GSE154163	GSE154163_si_HDAC9_vs_si_Control.txt.gz	0	unknown
GSE140476	sheet-NC vs. JQ-1 from GSE140476_NC_vs._JQ-1.xlsx	0	clc genomics
GSE128140	GSE128140_cuffnorm_normalized_gene_FPKM.txt.gz	0	cuffdiff
GSE128140	GSE128140_cuffnorm_normalized_gene_FPKM.txt.gz	0	cuffdiff
GSE128140	GSE128140_cuffnorm_normalized_gene_FPKM.txt.gz	0	cuffdiff
GSE101241	sheet-rnaseq_C15vsHTERT_R2R3R4.deseq2 from GSE101241_rnaseq_C15vsHTERT_R2R3R4.deseq2.refseq.results_INVITRO.xlsx	0	deseq2
GSE147423	sheet-gene_name_clean-s0-5reads_OUT_W from GSE147423_Nunez_GEO_processed_data.xlsx	1	deseq2
GSE140423	GSE140423_Comparison_FoxA_triple_null_vs_control_no_deletion.txt.gz	1	deseq2
GSE140423	GSE140423_Comparison_Hepatobalst_to_adult_hepatocytes_DE_summary.txt.gz	1	deseq2
GSE140423	GSE140423_Comparison_Newborn_hepatocytes_to_adult_hepatocytesDE_summary.txt.gz	1	deseq2
GSE140423	GSE140423_Copmparison_Hepatobalst_to_adult_FoxA_triple_null_DE_summary.txt.gz	1	deseq2
GSE140423	GSE140423_FoxA_triple_null_compared_with_FoxA3_null.txt.gz	1	deseq2
GSE140423	GSE140423_HNF4a_vs_control_DE_sumary.txt.gz	1	deseq2
GSE154016	GSE154016_mRNA_FPKM.diffExpr.txt.gz	0	unknown
GSE145907	GSE145907_APPPSVSWT_all.anno.gene.txt.gz	0	unknown
GSE142522	sheet-Sheet1 from GSE142522_Table_S1.xlsx	0	edger
GSE153978	sheet-X373 Result from GSE153978_DESeq_Chiang_HEK293_ATF6_Mutants.xlsx	0	deseq
GSE153978	sheet-M67V Result from GSE153978_DESeq_Chiang_HEK293_ATF6_Mutants.xlsx	0	deseq
GSE153978	sheet-N267 Result from GSE153978_DESeq_Chiang_HEK293_ATF6_Mutants.xlsx	0	deseq
GSE153978	sheet-ex23 Result from GSE153978_DESeq_Chiang_HEK293_ATF6_Mutants.xlsx	0	deseq
GSE153978	sheet-ex814 Result from GSE153978_DESeq_Chiang_HEK293_ATF6_Mutants.xlsx	0	deseq
GSE153898	sheet-GROUP3_vs_CONTROL.all.gene.resu from GSE153898_All_gene_results_Con_vs_Aurkb_siRNA.xlsx	1	deseq
GSE148859	GSE148859_w12_Tak1_HEP_Ripk1D138N_D138N_vs_Tak1_HEP_DESeq2.csv.gz	1	deseq2
GSE148859	GSE148859_w12_Tak1_HEP_Ripk1D138N_D138N_vs_Tak1f_f_DESeq2.csv.gz	1	deseq2
GSE148859	GSE148859_w12_Tak1_HEP_vs_Tak1f_f_DESeq2.csv.gz	1	deseq2
GSE148859	GSE148859_w12_Tak1f_f_Ripk1D138N_D138N_vs_Tak1f_f_DESeq2.csv.gz	1	deseq2
GSE148859	GSE148859_w4_Tak1_HEP_Ripk1D138N_D138N_vs_Tak1_HEP_DESeq2.csv.gz	1	deseq2
GSE148859	GSE148859_w4_Tak1_HEP_Ripk1D138N_D138N_vs_Tak1f_f_DESeq2.csv.gz	1	deseq2
GSE148859	GSE148859_w4_Tak1_HEP_vs_Tak1f_f_DESeq2.csv.gz	1	deseq2
GSE148859	GSE148859_w4_Tak1f_f_Ripk1D138N_D138N_vs_Tak1f_f_DESeq2.csv.gz	0	deseq2
GSE148859	GSE148859_w6_Tak1_HEP_Ripk1D138N_D138N_vs_Tak1_HEP_DESeq2.csv.gz	1	deseq2
GSE148859	GSE148859_w6_Tak1_HEP_Ripk1D138N_D138N_vs_Tak1f_f_DESeq2.csv.gz	1	deseq2
GSE148859	GSE148859_w6_Tak1_HEP_vs_Tak1f_f_DESeq2.csv.gz	1	deseq2
GSE148859	GSE148859_w6_Tak1f_f_Ripk1D138N_D138N_vs_Tak1f_f_DESeq2.csv.gz	1	deseq2
GSE148178	GSE148178_DESeq2_results.KO1_vs_WT.txt.gz	0	deseq2
GSE148178	GSE148178_DESeq2_results.KO2_vs_WT.txt.gz	0	deseq2
GSE148178	GSE148178_DESeq2_results.KO3_vs_WT.txt.gz	0	deseq2
GSE147469	sheet-Sheet1 from GSE147469_geneexp_F_CPu.xlsx	0	cuffdiff
GSE147469	sheet-Sheet1 from GSE147469_geneexp_F_NuAcc.xlsx	0	cuffdiff
GSE147469	sheet-Sheet1 from GSE147469_geneexp_F_SN.xlsx	0	cuffdiff
GSE147469	sheet-Sheet1 from GSE147469_geneexp_F_VTA.xlsx	0	cuffdiff
GSE147469	sheet-Sheet1 from GSE147469_geneexp_M_CPu.xlsx	0	cuffdiff
GSE147469	sheet-Sheet1 from GSE147469_geneexp_M_NuAcc.xlsx	0	cuffdiff
GSE147469	sheet-Sheet1 from GSE147469_geneexp_M_SN.xlsx	0	cuffdiff
GSE147469	sheet-Sheet1 from GSE147469_geneexp_M_VTA.xlsx	0	cuffdiff
GSE127448	sheet-internode from GSE127448_Internode_mRNA_Seq.xls.gz	0	cuffdiff
GSE127448	sheet-ligular region from GSE127448_Ligular_region_mRNA_Seq.xls.gz	0	cuffdiff
GSE153887	GSE153887_DE_results.csv.gz	1	deseq2
GSE142223	GSE142223_DESeq2.results.HSC.tsv.gz	0	deseq2
GSE142223	GSE142223_DESeq2.results.MPP1.tsv.gz	0	deseq2
GSE142223	GSE142223_DESeq2.results.MPP4.tsv.gz	0	deseq2
GSE129846	GSE129846_nTreg_dBRD9vsDMSO_DiffExpOutput.txt.gz	0	unknown
GSE129846	GSE129846_nTreg_sgBrd9vssgNT_DiffExpOutput.txt.gz	0	unknown
GSE129846	GSE129846_nTreg_sgFoxp3vssgNT_DiffExpOutput.txt.gz	0	unknown
GSE129846	GSE129846_nTreg_sgPbrmvssgNT_DiffExpOutput.txt.gz	0	unknown
GSE153772	sheet-DESeq2 stats from GSE153772_hs700t_12h_deseq_siZNF414_vs_siLUC.xlsx	0	deseq2
GSE153772	sheet-DESeq2 stats from GSE153772_hs700t_24h_deseq_siZNF414_vs_siLUC.xlsx	0	deseq2
GSE153772	sheet-DESeq2 stats from GSE153772_mcf77_12h_deseq_siZNF414_vs_siLUC.xlsx	0	deseq2
GSE153772	sheet-DESeq2 stats from GSE153772_mcf77_24h_deseq_siZNF414_vs_siLUC.xlsx	0	deseq2
GSE152227	sheet-GX_fis_dps_EE from GSE152227_gene_fold_changes_with_FDR.xlsx	0	edger
GSE152227	sheet-GX_fis_dps_TS from GSE152227_gene_fold_changes_with_FDR.xlsx	0	edger
GSE152227	sheet-OX_fis_dps_EE from GSE152227_gene_fold_changes_with_FDR.xlsx	1	edger
GSE152227	sheet-OX_fis_dps_TS from GSE152227_gene_fold_changes_with_FDR.xlsx	1	edger
GSE148051	GSE148051_gene_exp.diff.gz	0	cuffdiff
GSE140663	sheet-Female Ctrl and 1 hr from GSE140663_Differential_gene_expression_and_counts_data.xlsx	0	edger
GSE140663	sheet-Female Ctrl and 2 hr from GSE140663_Differential_gene_expression_and_counts_data.xlsx	0	edger
GSE140663	sheet-Female Ctrl and 4 hr from GSE140663_Differential_gene_expression_and_counts_data.xlsx	0	edger
GSE140663	sheet-Male Ctrl and 1 hr from GSE140663_Differential_gene_expression_and_counts_data.xlsx	0	edger
GSE140663	sheet-Male Ctrl and 2 hr from GSE140663_Differential_gene_expression_and_counts_data.xlsx	0	edger
GSE140663	sheet-Male Ctrl and 4 hr from GSE140663_Differential_gene_expression_and_counts_data.xlsx	0	edger
GSE137426	sheet-Dif. Expression WT vs. KO from GSE137426_Count_FPKM_Differential_Expression_FN.xlsx	0	deseq2
GSE137426	sheet-Dif. Expression WT vs. KO+FN from GSE137426_Count_FPKM_Differential_Expression_FN.xlsx	0	deseq2
GSE137426	sheet-Dif. Expression KO vs. KO + FN from GSE137426_Count_FPKM_Differential_Expression_FN.xlsx	0	deseq2
GSE137425	sheet-Differential Expression from GSE137425_Count_FPKM_Differential_Expression.xlsx	0	deseq2
GSE152162	GSE152162_diffexpr_resSC1.csv.gz	0	deseq2
GSE152162	GSE152162_diffexpr_resSC3.csv.gz	1	deseq2
GSE142017	GSE142017_gene_exp.diff.gz	0	cuffdiff
GSE141097	sheet-WTIF_vs_MTIF.results from GSE141097_SAJR_WTIF_vs_MTIF.results.xlsx	0	cuffdiff
GSE141097	sheet-WTN2_vs_WTIF.results from GSE141097_SAJR_WTN2_vs_WTIF.results.xlsx	0	cuffdiff
GSE141097	GSE141097_geneexp_ALL.tsv.gz	0	cuffdiff
GSE132548	sheet-Expression Browser_EMPTY+HCV from GSE132548_Expression_Browser_EMPTYvsHCV.xlsx	0	unknown
GSE132548	sheet-Expression Browser_IRF1 from GSE132548_Expression_Browser_EMPTYvsIRF1.xlsx	0	unknown
GSE132548	sheet-Expression Browser from GSE132548_Expression_Browser_PHH_6hrs.xlsx	0	unknown
GSE132548	sheet-Expression Browser from GSE132548_Expression_Browser_PHH_72hrs.xlsx	0	unknown
GSE153553	GSE153553_Kp_MS6671_efit_MHBvsCOL_v2.tsv.gz	1	limma
GSE153553	GSE153553_Kp_MS6671_efit_MHBvsPBT2_v2.tsv.gz	1	limma
GSE153553	GSE153553_Kp_MS6671_efit_MHBvsPC_v2.tsv.gz	1	limma
GSE153553	GSE153553_Kp_MS6671_efit_PCsPBT2_v2.tsv.gz	1	limma
GSE153552	GSE153552_C0-VS-C1.GeneDiffExp.txt.gz	0	unknown
GSE152226	GSE152226_9599_T0-VS-9599_T24.DEseq2_Method.GeneDiffExp.xls.gz	0	deseq2
GSE152226	GSE152226_9599_T24-VS-9599_T48.DEseq2_Method.GeneDiffExp.xls.gz	0	deseq2
GSE152226	GSE152226_EMD_T0-VS-EMD_T24.DEseq2_Method.GeneDiffExp.xls.gz	0	deseq2
GSE152226	GSE152226_EMD_T24-VS-EMD_T48.DEseq2_Method.GeneDiffExp.xls.gz	0	deseq2
GSE152226	GSE152226_Enull_T0-VS-Enull_T24.DEseq2_Method.GeneDiffExp.xls.gz	0	deseq2
GSE152226	GSE152226_Enull_T24-VS-Enull_T48.DEseq2_Method.GeneDiffExp.xls.gz	0	deseq2
GSE152226	GSE152226_Q133H_T0-VS-Q133H_T24.DEseq2_Method.GeneDiffExp.xls.gz	0	deseq2
GSE152226	GSE152226_Q133H_T24-VS-Q133H_T48.DEseq2_Method.GeneDiffExp.xls.gz	0	deseq2
GSE152226	GSE152226_S54F_T0-VS-S54F_T24.DEseq2_Method.GeneDiffExp.xls.gz	0	deseq2
GSE152226	GSE152226_S54F_T24-VS-S54F_T48.DEseq2_Method.GeneDiffExp.xls.gz	0	deseq2
GSE152226	GSE152226_WT_T0-VS-9599_T0.DEseq2_Method.GeneDiffExp.xls.gz	0	deseq2
GSE152226	GSE152226_WT_T0-VS-EMD_T0.DEseq2_Method.GeneDiffExp.xls.gz	0	deseq2
GSE152226	GSE152226_WT_T0-VS-Enull_T0.DEseq2_Method.GeneDiffExp.xls.gz	0	deseq2
GSE152226	GSE152226_WT_T0-VS-Q133H_T0.DEseq2_Method.GeneDiffExp.xls.gz	0	deseq2
GSE152226	GSE152226_WT_T0-VS-S54F_T0.DEseq2_Method.GeneDiffExp.xls.gz	0	deseq2
GSE152226	GSE152226_WT_T0-VS-WT_T24.DEseq2_Method.GeneDiffExp.xls.gz	0	deseq2
GSE152226	GSE152226_WT_T24-VS-9599_T24.DEseq2_Method.GeneDiffExp.xls.gz	0	deseq2
GSE152226	GSE152226_WT_T24-VS-EMD_T24.DEseq2_Method.GeneDiffExp.xls.gz	0	deseq2
GSE152226	GSE152226_WT_T24-VS-Enull_T24.DEseq2_Method.GeneDiffExp.xls.gz	0	deseq2
GSE152226	GSE152226_WT_T24-VS-Q133H_T24.DEseq2_Method.GeneDiffExp.xls.gz	0	deseq2
GSE152226	GSE152226_WT_T24-VS-S54F_T24.DEseq2_Method.GeneDiffExp.xls.gz	0	deseq2
GSE152226	GSE152226_WT_T24-VS-WT_T48.DEseq2_Method.GeneDiffExp.xls.gz	0	deseq2
GSE152226	GSE152226_WT_T48-VS-9599_T48.DEseq2_Method.GeneDiffExp.xls.gz	0	deseq2
GSE152226	GSE152226_WT_T48-VS-EMD_T48.DEseq2_Method.GeneDiffExp.xls.gz	0	deseq2
GSE152226	GSE152226_WT_T48-VS-Enull_T48.DEseq2_Method.GeneDiffExp.xls.gz	0	deseq2
GSE152226	GSE152226_WT_T48-VS-Q133H_T48.DEseq2_Method.GeneDiffExp.xls.gz	1	deseq2
GSE152226	GSE152226_WT_T48-VS-S54F_T48.DEseq2_Method.GeneDiffExp.xls.gz	0	deseq2
GSE152033	sheet-A. WT_NT_vs_Rcas_Expression from GSE152033_Supplementary_Table_4.xlsx	0	edger
GSE152033	sheet-C. RCas9_no_IS_vs_IS from GSE152033_Supplementary_Table_4.xlsx	0	edger
GSE150768	GSE150768_all_genes_exp.txt.gz	0	deseq2
GSE150723	sheet-Controls vs THC-SIV from GSE150723_DE-Gene_List_Read_counts_OPM_Control_vs_THC-SIV.xlsx	0	unknown
GSE150723	sheet-Controls vs VEH-untreated-SIV from GSE150723_DE-Gene_List_Read_counts_OPM_Control_vs_VEH-Unt-SIV.xlsx	0	unknown
GSE150723	sheet-VEH-untreated-SIV vs THC-SIV from GSE150723_DE-Gene_List_Read_counts_OPM_VEH-unt-SIV_vs_THC-SIV.xlsx	0	unknown
GSE148101	GSE148101_B1_vs_L1_geneExp.diff.gz	0	cuffdiff
GSE148101	GSE148101_B1_vs_parent_geneExp.diff.gz	0	cuffdiff
GSE148101	GSE148101_L1_vs_parent_geneExp.diff.gz	0	cuffdiff
GSE144295	GSE144295_WvsO_DESeq2.csv.gz	0	deseq2
GSE144295	GSE144295_WvsP_DESeq2.csv.gz	0	deseq2
GSE134554	GSE134554_miR200ba_KD_vs_NC_mRNAs_Differential_analysis_results.txt.gz	0	deseq
GSE150267	sheet-Sheet1 from GSE150267_Differential_expression_KI_vs_WT_BAT.xlsx	0	unknown
GSE150267	sheet-Sheet1 from GSE150267_Differential_expression_KI_vs_WT_IWAT.xlsx	0	unknown
GSE149719	GSE149719_DE_MycRNAi.csv.gz	0	deseq2
GSE149719	GSE149719_DE_PsiRNAi.csv.gz	0	deseq2
GSE149719	sheet-A3SS.MATS.JCEC from GSE149719_RMATS_PsiRNAi.xls.gz	0	rmats
GSE149719	sheet-A5SS.MATS.JCEC from GSE149719_RMATS_PsiRNAi.xls.gz	0	rmats
GSE149719	sheet-MXE.MATS.JCEC from GSE149719_RMATS_PsiRNAi.xls.gz	0	rmats
GSE149719	sheet-SE.MATS.JCEC from GSE149719_RMATS_PsiRNAi.xls.gz	0	rmats
GSE144726	GSE144726_Processed_RNA_Seq_data.txt.gz	1	partek
GSE144726	GSE144726_Processed_RNA_Seq_data.txt.gz	1	partek
GSE144726	GSE144726_Processed_RNA_Seq_data.txt.gz	1	partek
GSE132908	sheet-deseq2 from GSE132908_deseq2.xlsx	0	deseq2
GSE125990	GSE125990_gene_exp.diff.gz	0	cuffdiff
GSE116548	GSE116548_KnockDown_vs_Control.all.gene.result.xls.gz	1	deseq
[truncated: 12,814 more rows]
