# Supplementary material for: A field-wide assessment of differential expression profiling by high-throughput sequencing reveals widespread bias
Source: PLoS Biol. 2023 Mar 2;21(3):e3002007. doi: 10.1371/journal.pbio.3002007 (PMC10013925; doi:10.1371/journal.pbio.3002007)
Supplement: S28 Data — (CSV) [file pbio.3002007.s045.csv]

Accession	id	pi0	de_tool
GSE164070	sheet-GCN5_ΔBrD_RING from GSE164070_GCN5_BrD_deletion_Ring.xlsx	0.36865394119485	deseq
GSE164070	sheet-GCN5_ΔBrD_Schi from GSE164070_GCN5_BrD_deletion_Schizont.xlsx	0.547958407931878	deseq
GSE164070	sheet-PHD1-ΔPHD_E-trop from GSE164070_PHD1_PHD_deletion_Etroph.xlsx	0.380143036977159	deseq
GSE164070	sheet-PHD1-ΔPHD_RING from GSE164070_PHD1_PHD_deletion_Ring.xlsx	0.300332606551713	deseq
GSE161411	GSE161411_DESeq_200628_sum_overlap.txt.gz	0.317674960376199	deseq2
GSE158904	sheet-All_genes from GSE158904_DEseq_output_ALL_genes.xlsx	0.829556520445469	deseq
GSE158845	GSE158845_raw_deseqtable.csv.gz	0.522752868749226	deseq2
GSE153267	GSE153267_0hr_vs_1hr_gb_change.txt.gz	0.804975270513791	cuffdiff
GSE153267	GSE153267_0hr_vs_2hr_gb_change.txt.gz	0.988506946362691	cuffdiff
GSE153267	GSE153267_0hr_vs_30min_gb_change.txt.gz	0.833652154077789	cuffdiff
GSE153267	GSE153267_0hr_vs_6hr_gb_change.txt.gz	0.840537985722685	cuffdiff
GSE153267	GSE153267_wt_vs_0hr_gb_change.txt.gz	0.634265863933598	cuffdiff
GSE147351	GSE147351_control-VS-Tg_serpini1_.PossionDis_Method.GeneDiffExp.txt.gz	0.551481342368012	unknown
GSE146017	GSE146017_CEBPD_healthy_siCEBPD_TNF_vs_healthy_siCEBPD_control_full_DESeq2_results.txt.gz	0.895520910648112	deseq2
GSE146017	GSE146017_CEBPD_healthy_siCEBPD_TNFposBud_vs_healthy_siCEBPD_control_full_DESeq2_results.txt.gz	0.894433641050217	deseq2
GSE146017	GSE146017_CEBPD_healthy_siCTRL_TNF_vs_healthy_siCTRL_control_full_DESeq2_results.txt.gz	0.858439100924893	deseq2
GSE146017	GSE146017_CEBPD_healthy_siCTRL_TNFposBud_vs_healthy_siCTRL_control_full_DESeq2_results.txt.gz	0.825964963041655	deseq2
GSE143957	GSE143957_2019_DESEQ2_All2Fac_CPM.csv.gz	0.811089020548367	deseq2
GSE137412	GSE137412_macro_Wt_DexLPSoverLPS_expressed_lengthscaledTPMs.txt.gz	0.307398058453714	deseq2
GSE137035	GSE137035_DESEQ_cpm_values_w_pvals.txt.gz	0.463511138636101	deseq
GSE137035	GSE137035_DESEQ_cpm_values_w_pvals.txt.gz	0.467962021824226	deseq
GSE110745	GSE110745_control_vs_treatment_OVKATE.txt.gz	0.973826944491563	unknown
GSE156775	sheet-group_ISHI_SF3_siRNA-group_ISHI from GSE156775_ISHI_SF_VS_CNT_FDR_SIGNI_DIFF_EXP.xls.gz	0.19347558443663	dexseq
GSE151025	sheet-A. RNA-seq from GSE151025_BIN67_Parental_RNAseq_DESeq2Results_BRG1vsControl.xlsx	0.506508443888281	deseq2
GSE142881	sheet-Sheet 1 from GSE142881_Complete_geneList_EdgeR.xlsx	0.584566893760904	edger
GSE142881	sheet-Sheet 1 from GSE142881_Complete_geneList_EdgeR.xlsx	0.986192336386662	edger
GSE142881	sheet-Sheet 1 from GSE142881_Complete_geneList_EdgeR.xlsx	0.520316784843818	edger
GSE142881	sheet-Sheet 1 from GSE142881_Complete_geneList_EdgeR.xlsx	0.403797325409732	edger
GSE142881	sheet-Sheet 1 from GSE142881_Complete_geneList_EdgeR.xlsx	0.343827311483664	edger
GSE142881	sheet-Sheet 1 from GSE142881_Complete_geneList_EdgeR.xlsx	0.529084367768844	edger
GSE142881	sheet-Sheet 1 from GSE142881_Complete_geneList_EdgeR.xlsx	0.513951658389546	edger
GSE142881	sheet-Sheet 1 from GSE142881_Complete_geneList_EdgeR.xlsx	0.618169625482579	edger
GSE142881	sheet-Sheet 1 from GSE142881_Complete_geneList_EdgeR.xlsx	0.461469021555907	edger
GSE142881	sheet-Sheet 1 from GSE142881_Complete_geneList_EdgeR.xlsx	0.520316784843818	edger
GSE160601	GSE160601_DEG_between_WTandMT_in_Pre_QLFTest.txt.gz	0.340327386716233	unknown
GSE163741	GSE163741_20200603_deseq_KL_AS_WT_nmpp1.csv.gz	0.362928977026406	deseq2
GSE163741	GSE163741_20200603_deseq_SC_AS_WT_nmpp1.csv.gz	0.418700735996897	deseq2
GSE163741	GSE163741_20201003_deseq_KL_AS_M24_nmpp1.csv.gz	0.356932145585637	deseq2
GSE163741	GSE163741_20201003_deseq_SC_AS_M24_nmpp1.csv.gz	0.580411941010776	deseq2
GSE145100	GSE145100_DESeq2_analysis.txt.gz	0.959836900045887	deseq2
GSE145100	GSE145100_DESeq2_analysis.txt.gz	0.531602838337246	deseq2
GSE145100	GSE145100_DESeq2_analysis.txt.gz	0.492679637860576	deseq2
GSE145100	GSE145100_DESeq2_analysis.txt.gz	0.792556062863323	deseq2
GSE145100	GSE145100_DESeq2_analysis.txt.gz	0.873381113933343	deseq2
GSE145100	GSE145100_DESeq2_analysis.txt.gz	0.782608701052315	deseq2
GSE145100	GSE145100_DESeq2_analysis.txt.gz	0.640369771540466	deseq2
GSE145100	GSE145100_DESeq2_analysis.txt.gz	0.57118144733285	deseq2
GSE145100	GSE145100_DESeq2_analysis.txt.gz	0.964045838633432	deseq2
GSE145100	GSE145100_DESeq2_analysis.txt.gz	0.79098850641474	deseq2
GSE145100	GSE145100_DESeq2_analysis.txt.gz	0.620231090332738	deseq2
GSE145100	GSE145100_DESeq2_analysis.txt.gz	0.67641181356631	deseq2
GSE145100	GSE145100_DESeq2_analysis.txt.gz	0.951347385427211	deseq2
GSE145100	GSE145100_DESeq2_analysis.txt.gz	0.651720176053585	deseq2
GSE145100	GSE145100_DESeq2_analysis.txt.gz	0.597822778336055	deseq2
GSE145100	GSE145100_DESeq2_analysis.txt.gz	0.554654961342904	deseq2
GSE145100	GSE145100_DESeq2_analysis.txt.gz	0.851157590183586	deseq2
GSE154844	sheet-all_comparisons_merged from GSE154844_DESeq2_output.xlsx	0.559278895300576	deseq2
GSE150092	GSE150092_Differentialgeneexpression_allgenes_bNGFvscontrol.csv.gz	0.756363993587548	deseq2
GSE142487	GSM4230319_Tor2-ts_NL50.csv.gz from GSE142487_RAW.tar	0.150589929528588	degseq
GSE142487	GSM4230320_Pir1D_F908A.csv.gz from GSE142487_RAW.tar	0.281877186755729	degseq
GSE138432	GSE138432_WT_vs_6x_pfd.min1rpkm.DESeq2.tsv.gz	0.527130461355725	deseq2
GSE138432	GSE138432_Col_vs_pfd4_mock.min1rpkm.DESeq2.tsv.gz	0.789738850878045	deseq2
GSE148703	GSE148703_data.csv.gz	0.999824331425627	unknown
GSE148703	GSE148703_data.csv.gz	0.723792023240427	unknown
GSE148703	GSE148703_data.csv.gz	0.600444610613651	unknown
GSE148703	GSE148703_data.csv.gz	0.571028606599858	unknown
GSE160270	GSE160270_de_3wk_or_noPS_subset.csv.gz	0.771132358659855	edger
GSE142042	sheet-res from GSE142042_D17_vs_D30.xlsx	0.896141355932188	deseq2
GSE142042	sheet-D8_vs_D17 from GSE142042_D8_vs_D17.xlsx	0.772045106513614	deseq2
GSE142042	sheet-res from GSE142042_D8_vs_D30.xlsx	0.764399729177802	deseq2
GSE156318	GSE156318_control_group_vs_case_group.gene_expression_table.tsv.gz	0.654887632827848	cuffdiff
GSE163392	GSE163392_K562i_mRNA_DESEq2_output_ZSWIM8a.txt.gz	0.961891890012407	deseq2
GSE163392	GSE163392_K562i_mRNA_DESEq2_output_ZSWIM8b.txt.gz	0.91277617128705	deseq2
GSE161759	sheet-edgeR_EV-dEV from GSE161759_edgeR_EV-dEV.xlsx	0.495416159078151	edger
GSE152051	GSE152051_Cebpb_OE_in_GM_all.txt.gz	0.67627315594091	deseq2
GSE163308	sheet-genotype_d_fezf1_vs_frt40_all_a from GSE163308_dfezf1_vs_frt40_all_annotated.xlsx	0.872191475363463	deseq2
GSE163193	sheet-brain from GSE163193_SD_Gene_Expression_Deseq.xlsx	0.974895685136746	deseq2
GSE163193	sheet-adipose from GSE163193_SD_Gene_Expression_Deseq.xlsx	0.965619378699019	deseq2
GSE161860	GSE161860_Pre_treatment-differential.expression.results.txt.gz	0.541704980673354	edger
GSE159226	sheet-res_fc_out from GSE159226_DESeq2_genes_diffexp_by_fc_TAI_14_vs_TAI_4.xls.gz	0.755866625304891	deseq2
GSE159226	sheet-res_fc_out from GSE159226_DESeq2_genes_diffexp_by_fc_TAI_14_vs_TAI_7.xls.gz	0.532226502930769	deseq2
GSE159226	sheet-res_fc_out from GSE159226_DESeq2_genes_diffexp_by_fc_TAI_14_vs_TAP_7.xls.gz	0.602658934237888	deseq2
GSE159226	sheet-res_fc_out from GSE159226_DESeq2_genes_diffexp_by_fc_TAI_14_vs_TCI_14.xls.gz	0.539486749080372	deseq2
GSE159226	sheet-res_fc_out from GSE159226_DESeq2_genes_diffexp_by_fc_TAI_14_vs_TCI_4.xls.gz	0.475231579307478	deseq2
GSE159226	sheet-res_fc_out from GSE159226_DESeq2_genes_diffexp_by_fc_TAI_14_vs_TCI_7.xls.gz	0.497945270891631	deseq2
GSE159226	sheet-res_fc_out from GSE159226_DESeq2_genes_diffexp_by_fc_TAI_14_vs_TCP_7.xls.gz	0.594112305312031	deseq2
GSE159226	sheet-res_fc_out from GSE159226_DESeq2_genes_diffexp_by_fc_TAI_4_vs_TAI_14.xls.gz	0.755866625304891	deseq2
GSE159226	sheet-res_fc_out from GSE159226_DESeq2_genes_diffexp_by_fc_TAI_4_vs_TAI_7.xls.gz	0.537597208748449	deseq2
GSE159226	sheet-res_fc_out from GSE159226_DESeq2_genes_diffexp_by_fc_TAI_4_vs_TAP_7.xls.gz	0.601864568657189	deseq2
GSE159226	sheet-res_fc_out from GSE159226_DESeq2_genes_diffexp_by_fc_TAI_4_vs_TCI_14.xls.gz	0.526136298093683	deseq2
GSE159226	sheet-res_fc_out from GSE159226_DESeq2_genes_diffexp_by_fc_TAI_4_vs_TCI_4.xls.gz	0.525336242259058	deseq2
GSE159226	sheet-res_fc_out from GSE159226_DESeq2_genes_diffexp_by_fc_TAI_4_vs_TCI_7.xls.gz	0.506397322037039	deseq2
GSE159226	sheet-res_fc_out from GSE159226_DESeq2_genes_diffexp_by_fc_TAI_4_vs_TCP_7.xls.gz	0.572819598087794	deseq2
GSE159226	sheet-res_fc_out from GSE159226_DESeq2_genes_diffexp_by_fc_TAI_7_vs_TAI_14.xls.gz	0.532226502930769	deseq2
GSE159226	sheet-res_fc_out from GSE159226_DESeq2_genes_diffexp_by_fc_TAI_7_vs_TAI_4.xls.gz	0.537597208748449	deseq2
GSE159226	sheet-res_fc_out from GSE159226_DESeq2_genes_diffexp_by_fc_TAI_7_vs_TAP_7.xls.gz	0.725830309941698	deseq2
GSE159226	sheet-res_fc_out from GSE159226_DESeq2_genes_diffexp_by_fc_TAI_7_vs_TCI_14.xls.gz	0.738098107206126	deseq2
GSE159226	sheet-res_fc_out from GSE159226_DESeq2_genes_diffexp_by_fc_TAI_7_vs_TCI_4.xls.gz	0.608217202898101	deseq2
GSE159226	sheet-res_fc_out from GSE159226_DESeq2_genes_diffexp_by_fc_TAI_7_vs_TCI_7.xls.gz	0.792039745536463	deseq2
GSE159226	sheet-res_fc_out from GSE159226_DESeq2_genes_diffexp_by_fc_TAI_7_vs_TCP_7.xls.gz	0.681357520886944	deseq2
GSE159226	sheet-res_fc_out from GSE159226_DESeq2_genes_diffexp_by_fc_TAP_7_vs_TAI_14.xls.gz	0.602658934237888	deseq2
GSE159226	sheet-res_fc_out from GSE159226_DESeq2_genes_diffexp_by_fc_TAP_7_vs_TAI_4.xls.gz	0.601864568657189	deseq2
GSE159226	sheet-res_fc_out from GSE159226_DESeq2_genes_diffexp_by_fc_TAP_7_vs_TAI_7.xls.gz	0.725830309941698	deseq2
GSE159226	sheet-res_fc_out from GSE159226_DESeq2_genes_diffexp_by_fc_TAP_7_vs_TCI_14.xls.gz	0.700150960649886	deseq2
GSE159226	sheet-res_fc_out from GSE159226_DESeq2_genes_diffexp_by_fc_TAP_7_vs_TCI_4.xls.gz	0.571150981022296	deseq2
GSE159226	sheet-res_fc_out from GSE159226_DESeq2_genes_diffexp_by_fc_TAP_7_vs_TCI_7.xls.gz	0.622380138931193	deseq2
GSE159226	sheet-res_fc_out from GSE159226_DESeq2_genes_diffexp_by_fc_TAP_7_vs_TCP_7.xls.gz	0.902363845970878	deseq2
GSE159226	sheet-res_fc_out from GSE159226_DESeq2_genes_diffexp_by_fc_TCI_14_vs_TAI_14.xls.gz	0.539486749080372	deseq2
GSE159226	sheet-res_fc_out from GSE159226_DESeq2_genes_diffexp_by_fc_TCI_14_vs_TAI_4.xls.gz	0.526136298093683	deseq2
GSE159226	sheet-res_fc_out from GSE159226_DESeq2_genes_diffexp_by_fc_TCI_14_vs_TAI_7.xls.gz	0.738098107206126	deseq2
GSE159226	sheet-res_fc_out from GSE159226_DESeq2_genes_diffexp_by_fc_TCI_14_vs_TAP_7.xls.gz	0.700150960649886	deseq2
GSE159226	sheet-res_fc_out from GSE159226_DESeq2_genes_diffexp_by_fc_TCI_14_vs_TCI_4.xls.gz	0.619648110040479	deseq2
GSE159226	sheet-res_fc_out from GSE159226_DESeq2_genes_diffexp_by_fc_TCI_14_vs_TCI_7.xls.gz	0.968936802100709	deseq2
GSE159226	sheet-res_fc_out from GSE159226_DESeq2_genes_diffexp_by_fc_TCI_14_vs_TCP_7.xls.gz	0.992785706301631	deseq2
GSE159226	sheet-res_fc_out from GSE159226_DESeq2_genes_diffexp_by_fc_TCI_4_vs_TAI_14.xls.gz	0.475231579307478	deseq2
GSE159226	sheet-res_fc_out from GSE159226_DESeq2_genes_diffexp_by_fc_TCI_4_vs_TAI_4.xls.gz	0.525336242259058	deseq2
GSE159226	sheet-res_fc_out from GSE159226_DESeq2_genes_diffexp_by_fc_TCI_4_vs_TAI_7.xls.gz	0.608217202898101	deseq2
GSE159226	sheet-res_fc_out from GSE159226_DESeq2_genes_diffexp_by_fc_TCI_4_vs_TAP_7.xls.gz	0.571150981022296	deseq2
GSE159226	sheet-res_fc_out from GSE159226_DESeq2_genes_diffexp_by_fc_TCI_4_vs_TCI_14.xls.gz	0.619648110040479	deseq2
GSE159226	sheet-res_fc_out from GSE159226_DESeq2_genes_diffexp_by_fc_TCI_4_vs_TCI_7.xls.gz	0.698028608673221	deseq2
GSE159226	sheet-res_fc_out from GSE159226_DESeq2_genes_diffexp_by_fc_TCI_4_vs_TCP_7.xls.gz	0.594546775215841	deseq2
GSE159226	sheet-res_fc_out from GSE159226_DESeq2_genes_diffexp_by_fc_TCI_7_vs_TAI_14.xls.gz	0.497945270891631	deseq2
GSE159226	sheet-res_fc_out from GSE159226_DESeq2_genes_diffexp_by_fc_TCI_7_vs_TAI_4.xls.gz	0.506397322037039	deseq2
GSE159226	sheet-res_fc_out from GSE159226_DESeq2_genes_diffexp_by_fc_TCI_7_vs_TAI_7.xls.gz	0.792039745536463	deseq2
GSE159226	sheet-res_fc_out from GSE159226_DESeq2_genes_diffexp_by_fc_TCI_7_vs_TAP_7.xls.gz	0.622380138931193	deseq2
GSE159226	sheet-res_fc_out from GSE159226_DESeq2_genes_diffexp_by_fc_TCI_7_vs_TCI_14.xls.gz	0.968936802100709	deseq2
GSE159226	sheet-res_fc_out from GSE159226_DESeq2_genes_diffexp_by_fc_TCI_7_vs_TCI_4.xls.gz	0.698028608673221	deseq2
GSE159226	sheet-res_fc_out from GSE159226_DESeq2_genes_diffexp_by_fc_TCI_7_vs_TCP_7.xls.gz	0.768071383380772	deseq2
GSE159226	sheet-res_fc_out from GSE159226_DESeq2_genes_diffexp_by_fc_TCP_7_vs_TAI_14.xls.gz	0.594112305312031	deseq2
GSE159226	sheet-res_fc_out from GSE159226_DESeq2_genes_diffexp_by_fc_TCP_7_vs_TAI_4.xls.gz	0.572819598087794	deseq2
GSE159226	sheet-res_fc_out from GSE159226_DESeq2_genes_diffexp_by_fc_TCP_7_vs_TAI_7.xls.gz	0.681357520886944	deseq2
GSE159226	sheet-res_fc_out from GSE159226_DESeq2_genes_diffexp_by_fc_TCP_7_vs_TAP_7.xls.gz	0.902363845970878	deseq2
GSE159226	sheet-res_fc_out from GSE159226_DESeq2_genes_diffexp_by_fc_TCP_7_vs_TCI_14.xls.gz	0.992785706301631	deseq2
GSE159226	sheet-res_fc_out from GSE159226_DESeq2_genes_diffexp_by_fc_TCP_7_vs_TCI_4.xls.gz	0.594546775215841	deseq2
GSE159226	sheet-res_fc_out from GSE159226_DESeq2_genes_diffexp_by_fc_TCP_7_vs_TCI_7.xls.gz	0.768071383380772	deseq2
GSE153188	GSE153188_Bd-SiRGS-OE_L1_vs_BdWT_Bd-SiRGS-OE_Control.csv.gz	0.857041156623514	sleuth
GSE153188	GSE153188_Bd-SiRGS-OE_L2_vs_BdWT_Bd-SiRGS-OE_Control.csv.gz	0.609790378415164	sleuth
GSE153188	GSE153188_amiR-BdGalpha_L1_vs_BdWT_amiR-BdGalpha_Control.csv.gz	0.48708760943614	sleuth
GSE153188	GSE153188_amiR-BdGalpha_L2_vs_BdWT_amiR-BdGalpha_Control.csv.gz	0.479787443848524	sleuth
GSE163106	GSE163106_rrp4-G226D_vs_RRP4_Normalized_abundance_measurements_DESeq2.txt.gz	0.419162769247077	deseq2
GSE161540	sheet-DEG from GSE161540_DESEQ2_gene_level_raw_data.xlsx	0.290168134843332	deseq2
GSE154057	GSE154057_HT29_vs_HIEC.DMSO_all.txt.gz	0.447523698601343	deseq2
GSE123901	GSE123901_all_comparisons.txt.gz	0.0899274358974353	limma
GSE123901	GSE123901_all_comparisons.txt.gz	0.244258873390556	limma
GSE123901	GSE123901_all_comparisons.txt.gz	0.399200178759206	limma
GSE123901	GSE123901_all_comparisons.txt.gz	0.410019657701706	limma
GSE123901	GSE123901_all_comparisons.txt.gz	0.453918595084907	limma
GSE154938	GSE154938_MCPyV_Negative_vs_Positive.deseq.res.csv.gz	0.822841366504885	deseq2
GSE154938	GSE154938_Metastasis_early_vs_advance.deseq.res.csv.gz	0.997710805551478	deseq2
GSE154938	GSE154938_PDL1_low_vs_high.deseq.res.csv.gz	0.793884728702351	deseq2
GSE107961	sheet-statistics_12 h_cys-con from GSE107961_statistics_12_h_cys-con.xlsx	0.611361841406514	edger
GSE107961	sheet-statistics_4 h_cys-con from GSE107961_statistics_4_h_cys-con.xlsx	0.743492137562858	edger
GSE107961	sheet-statistics_8 h_cys-con from GSE107961_statistics_8_h_cys-con.xlsx	0.5643640061991	edger
GSE162987	GSE162987_LGDvsWTD_DEG.txt.gz	0.473110842979037	unknown
GSE162987	GSE162987_LGEvsLGD_DEG.txt.gz	0.953182505212846	unknown
GSE162987	GSE162987_LGLvsLGD_DEG.txt.gz	0.591606138067606	unknown
GSE162987	GSE162987_WTCvsWTD_DEG.txt.gz	0.630556297859281	unknown
GSE162987	GSE162987_WTEvsWTD_DEG.txt.gz	0.570876724272165	unknown
GSE162987	GSE162987_WTLvsWTD_DEG.txt.gz	0.665782385621376	unknown
GSE153828	GSE153828_WT_vs_MUT_diffexpr-results.csv.gz	0.380807540927993	deseq2
GSE154516	sheet-Sheet1 from GSE154516_A5PR_Analyse_results-E6.5.xlsx	0.916586150267057	edger
GSE150679	GSE150679_PND1_mappedreads.csv.gz	0.838533984763035	deseq2
GSE150679	GSE150679_PND21_mappedreads.csv.gz	0.787416082506086	deseq2
GSE147449	GSE147449_data.csv.gz	0.821963479971452	limma
GSE147449	GSE147449_data.csv.gz	0.782846183287141	limma
GSE147449	GSE147449_data.csv.gz	0.75353703736312	limma
GSE158891	sheet-DE_analysis_all from GSE158891_Table_S1.xlsx	0.650899972261117	deseq2
GSE149031	GSE149031_RNA_KMS27_cuffdiff_diff_analysis.txt.gz	0.696391360460775	cuffdiff
GSE150007	GSE150007_RNA-seq_DESeq2_results_NCvNP.csv.gz	0.6656214295985	deseq2
GSE162730	sheet-foldchange_All_RNASeq_RA from GSE162730_foldchange_All_RNASeq_RA.xlsx	0.981313721177698	edger
GSE162730	sheet-foldchange_All_RNASeq_RA from GSE162730_foldchange_All_RNASeq_RA.xlsx	0.972971536649776	edger
GSE162730	sheet-foldchange_All_RPFSeq_RA from GSE162730_foldchange_All_RPFSeq_RA.xlsx	0.772850795760554	edger
GSE162730	sheet-foldchange_All_RPFSeq_RA from GSE162730_foldchange_All_RPFSeq_RA.xlsx	0.848897736588796	edger
GSE162730	sheet-foldchange_All_RPFSeq_RA from GSE162730_foldchange_All_RPFSeq_RA.xlsx	0.99996502970148	edger
GSE162730	sheet-foldchange_All_RPFSeq_RA from GSE162730_foldchange_All_RPFSeq_RA.xlsx	0.731449304915545	edger
GSE162730	sheet-foldchange_All_RPFSeq_RA from GSE162730_foldchange_All_RPFSeq_RA.xlsx	0.845140683796447	edger
GSE162607	GSE162607_A_MPP2-vs-Y-MPP2_itokawa.txt.gz	0.744644539208851	deseq2
GSE162607	GSE162607_A_MPP4-vs-Y-MPP4_itokawa.txt.gz	0.740351280550711	deseq2
GSE133627	sheet-Res_DMSOvsControl(1) from GSE133627_Res_DMSOvsControl.xlsx	0.97629756722245	deseq2
GSE133627	sheet-Res_NitratevsControl(1) from GSE133627_Res_NitratevsControl.xlsx	0.610215887280511	deseq2
GSE157439	GSE157439_FXR-AL-Fs-RNAseq-Table.csv.gz	0.898686694887103	deseq2
GSE157439	GSE157439_FXR-AL-Fs-RNAseq-Table.csv.gz	0.897674157644274	deseq2
GSE140928	GSE140928_all_compare.xls.gz	0.548719270510105	unknown
GSE140928	GSE140928_all_compare.xls.gz	0.362602496758612	unknown
GSE140928	GSE140928_all_compare.xls.gz	0.385350604226515	unknown
GSE141262	GSE141262_Bulk_LEC_TUMOR_Count.FPKM.TPM_FC.csv.gz	0.861220016568588	deseq2
GSE150114	sheet-Sheet1 from GSE150114_log2Foldchange_from_DESeq2.xlsx	0.597614418469523	deseq2
GSE150114	GSE150114_nomalized_expression_level_from_DESeq2.xls.gz	0.597614418309732	deseq2
GSE150109	sheet-Sheet1 from GSE150109_log2Foldchange_from_DESeq2.xlsx	0.786486081091471	deseq2
GSE150109	sheet-WLino80_FPKM_FC_pvalue_for_GEO from GSE150109_nomalized_expression_level_from_DESeq2.xls.gz	0.786486081091471	deseq2
GSE149364	GSE149364_MI+TRD_6wk_vs_MI_6wk-gene_list.csv.gz	0.953207272728794	unknown
GSE149364	GSE149364_MI_TRD_12wk_vs_MI_12wk-gene_list.csv.gz	0.697131780860772	unknown
GSE141835	sheet-MRD1vsCTRLfull (2) from GSE141835_MBD5_RNA-SEQ_DATA.xls.gz	0.80908962010237	deseq2
GSE140211	GSE140211_ann_t0t120.result.txt.gz	0.673577647946562	deseq2
GSE140211	GSE140211_ann_t0t30.result.txt.gz	0.687534723739623	deseq2
GSE140211	GSE140211_ann_t0t60.result.txt.gz	0.666353719673084	deseq2
GSE162295	GSE162295_mock_PolyA_12h_PolyA_12h_CDS_et.csv.gz	0.608691045152956	edger
GSE162295	GSE162295_mock_PolyA_4h_PolyA_4h_CDS_et.csv.gz	0.472124873907045	edger
GSE162295	GSE162295_mock_PolyA_8h_PolyA_8h_CDS_et.csv.gz	0.525001923753538	edger
GSE162278	sheet-MCCM v LB from GSE162278_DE_between_media_0m.xlsx	0.516372431427798	deseq2
GSE162278	sheet-5m v 0m from GSE162278_DE_between_timepoints.xlsx	0.856174043700677	deseq2
GSE162278	sheet-5m v 0m from GSE162278_DE_between_timepoints.xlsx	0.784938376332538	deseq2
GSE162278	sheet-10m v 0m from GSE162278_DE_between_timepoints.xlsx	0.702278250966595	deseq2
GSE162278	sheet-10m v 0m from GSE162278_DE_between_timepoints.xlsx	0.812657585867745	deseq2
GSE162278	sheet-15m v 0m from GSE162278_DE_between_timepoints.xlsx	0.825975875412793	deseq2
GSE162278	sheet-15m v 0m from GSE162278_DE_between_timepoints.xlsx	0.790465069455743	deseq2
GSE162278	sheet-10m v 5m from GSE162278_DE_between_timepoints.xlsx	0.873396633291448	deseq2
GSE162278	sheet-10m v 5m from GSE162278_DE_between_timepoints.xlsx	0.920220345557738	deseq2
GSE162278	sheet-15m v 5m from GSE162278_DE_between_timepoints.xlsx	0.916990455483076	deseq2
GSE162278	sheet-15m v 5m from GSE162278_DE_between_timepoints.xlsx	0.85112804973944	deseq2
GSE142314	GSE142314_de_stats.csv.gz	0.308425958737841	deseq2
GSE161954	GSE161954_Study1_DietA_vs_DietB_DiffExp_FPKM_Filt.tsv.gz	0.783444485150427	deseq2
GSE149928	sheet-Sheet1 from GSE149928_SPI2_mgrB.xlsx	0.694762784663783	edger
GSE141753	GSE141753_TR-EXP_vs_PA-EXP.all.exp.txt.gz	0.577825045651765	unknown
GSE141753	GSE141753_TR-ST_vs_PA-ST.all.exp.txt.gz	0.559549680483468	unknown
GSE155411	GSE155411_Complete_geneList_EdgeR.csv.gz	0.980491477057479	edger
GSE155411	GSE155411_Complete_geneList_EdgeR.csv.gz	0.980491477057479	edger
GSE135288	sheet-Coding RNA from GSE135288_Limma_voom_coding_ncRNA_list_FDR_foldchange.xlsx	0.55869299334389	limma
GSE135288	sheet-Coding RNA from GSE135288_Limma_voom_coding_ncRNA_list_FDR_foldchange.xlsx	0.572162267263648	limma
GSE135288	sheet-Coding RNA from GSE135288_Limma_voom_coding_ncRNA_list_FDR_foldchange.xlsx	0.738623178244247	limma
GSE135288	sheet-ncRNA_NONCODE from GSE135288_Limma_voom_coding_ncRNA_list_FDR_foldchange.xlsx	0.776930961936498	limma
GSE135288	sheet-ncRNA_NONCODE from GSE135288_Limma_voom_coding_ncRNA_list_FDR_foldchange.xlsx	0.648797492296107	limma
GSE135288	sheet-ncRNA_NONCODE from GSE135288_Limma_voom_coding_ncRNA_list_FDR_foldchange.xlsx	0.814816192456684	limma
GSE135288	sheet-nc_Ensembl from GSE135288_Limma_voom_coding_ncRNA_list_FDR_foldchange.xlsx	0.515456968641884	limma
GSE135288	sheet-nc_Ensembl from GSE135288_Limma_voom_coding_ncRNA_list_FDR_foldchange.xlsx	0.548930869058755	limma
GSE135288	sheet-nc_Ensembl from GSE135288_Limma_voom_coding_ncRNA_list_FDR_foldchange.xlsx	0.761085963965661	limma
GSE161584	sheet-Deseq_all_results (6) from GSE161584_Deseq_all_results.xlsx	0.662154626398223	deseq2
GSE161584	sheet-Deseq_all_results (6) from GSE161584_Deseq_all_results.xlsx	0.807041351736369	deseq2
GSE161584	sheet-Deseq_all_results (6) from GSE161584_Deseq_all_results.xlsx	0.875979065824904	deseq2
GSE161584	sheet-Deseq_all_results (6) from GSE161584_Deseq_all_results.xlsx	0.724021973114583	deseq2
GSE161584	sheet-Deseq_all_results (6) from GSE161584_Deseq_all_results.xlsx	0.825939278448127	deseq2
GSE107058	GSE107058_325_vs_CtrlA_only_RPKM_Filt.txt.gz	0.558103904656065	edger
GSE107058	GSE107058_325_vs_CtrlB_only_RPKM_Filt.txt.gz	0.626307169083695	edger
GSE107058	GSE107058_325_vs_Ctrl_RPKM_Filt.txt.gz	0.735695604719291	edger
GSE107058	GSE107058_456_vs_CtrlA_only_RPKM_Filt.txt.gz	0.619124246917883	edger
GSE107058	GSE107058_456_vs_CtrlB_only_RPKM_Filt.txt.gz	0.629313197034003	edger
GSE161471	GSE161471_Bcel_InWAX_Xyl.csv.gz	0.10779543410901	edger
GSE161471	GSE161471_Bint_InWAX_Xyl.csv.gz	0.239168118736889	edger
GSE161471	GSE161471_Bolei_InWAX_Xyl.csv.gz	0.364624805719133	edger
GSE144348	sheet-Sheet1 from GSE144348_GEOSubmissionProcessedDataTable200127.xlsx	0.869473766568898	deseq2
GSE144348	sheet-Sheet1 from GSE144348_GEOSubmissionProcessedDataTable200127.xlsx	0.957810374101051	deseq2
GSE148473	GSE148473_RNA_DESeq2_A485_vs_Control_results.csv.gz	0.8155745888302	deseq2
GSE148473	GSE148473_RNA_DESeq2_siARID1A_A485_vs_Control_results.csv.gz	0.622499903493473	deseq2
GSE148473	GSE148473_RNA_DESeq2_siARID1A_A485_vs_siARID1A_results.csv.gz	0.854238047479334	deseq2
GSE148473	GSE148473_RNA_DESeq2_siARID1A_siP300_vs_Control_results.csv.gz	0.546503616214213	deseq2
GSE148473	GSE148473_RNA_DESeq2_siARID1A_siP300_vs_siARID1A_results.csv.gz	0.627686768944579	deseq2
GSE148473	GSE148473_RNA_DESeq2_siARID1A_vs_Control_results.csv.gz	0.665068558069375	deseq2
GSE148473	GSE148473_RNA_DESeq2_siP300_vs_Control_results.csv.gz	0.608011774075098	deseq2
GSE161039	GSE161039_Deseq2_Output_3A_2b2_Ax2neg_vs_nt.csv.gz	0.576493075401615	deseq2
GSE161039	GSE161039_Deseq2_Output_3A_2b2_Ax2pos_vs_Ax2neg.csv.gz	0.44028579794347	deseq2
GSE161039	GSE161039_Deseq2_Output_3A_2b2_Ax2pos_vs_nt.csv.gz	0.771028880564194	deseq2
GSE147147	sheet-GSC Sphere vs 3D DiffExpression from GSE147147_Bioprinting_RNAseq_Batch1_Processed_Data.xlsx	0.664468099039443	deseq2
GSE146315	sheet-Sheet1 from GSE146315_In_E3_from_E3shVSIG1_C11_cocultures_vs_E3E3.xlsx	0.885604881300733	deseq2
GSE146315	sheet-Sheet1 from GSE146315_in_E3_from_E3C11_co-culture_vs_E3E3_coculture_-_for_submission.xlsx	0.820455731319828	deseq2
GSE157991	GSE157991_Deseq_Microglia_Age_effect.txt.gz	0.820891191196182	deseq2
GSE157991	GSE157991_Deseq_Microglia_Chronic_model.txt.gz	0.98464254948894	deseq2
GSE157991	GSE157991_Deseq_Microglia_Chronic_model.txt.gz	0.959305376286811	deseq2
GSE157991	GSE157991_Deseq_Microglia_Chronic_model.txt.gz	0.993209211741279	deseq2
GSE157987	GSE157987_Deseq_Whole_Brain_Acute_model.txt.gz	0.543743807372595	deseq2
GSE157987	GSE157987_Deseq_Whole_Brain_Age_effect.txt.gz	0.567563224411595	deseq2
GSE157987	GSE157987_Deseq_Whole_Brain_Chronic_model.txt.gz	0.96298934256837	deseq2
GSE157987	GSE157987_Deseq_Whole_Brain_Chronic_model.txt.gz	0.873229996709723	deseq2
GSE144093	GSE144093_LAMP2A_DM_KG_vs_LAMP2A_full_DESeq2_results.txt.gz	0.207663829717262	deseq2
GSE144093	GSE144093_LAMP2A_vs_VT_full_DESeq2_results.txt.gz	0.200266022628361	deseq2
GSE161030	GSE161030_lncRNA_EHP_vs_Sed_DESeq2_results_10.csv.gz	0.657664728966211	deseq2
GSE156496	GSE156496_RNAseq_D51vsWT.edgeR.txt.gz	0.465896807452288	edger
GSE150521	GSE150521_20200506_CHIRvsDMSO_CD90+.txt.gz	0.770980968232063	edger
GSE150521	GSE150521_20200506_CHIRvsDMSO_Myo.txt.gz	0.73822856742931	edger
GSE150521	GSE150521_20200506_MIP56.BCATvsGFP.txt.gz	0.941031958253101	edger
GSE127223	GSE127223_RNAseq_CPSFCrispr.csv.gz	0.48454107375441	unknown
GSE127223	GSE127223_RNAseq_CPSFsi.csv.gz	0.646366986669675	unknown
GSE127223	GSE127223_RNAseq_HNRNPA3.csv.gz	0.828230701852293	unknown
GSE156793	GSE156793_S8_DE_gene_cells.csv.gz	0.218480874147696	unknown
GSE156542	GSE156542_cHet_vs_control.csv.gz	0.963367037989748	unknown
GSE156542	GSE156542_cKO_vs_cHet.csv.gz	0.890756717368062	unknown
GSE155841	sheet-raw data dex from GSE155841_FOLR2p_vs_FOLR2n_TAMs_paired_dex_processed_data_file.xls.gz	0.631728128284656	edger
GSE153507	GSE153507_C3KO_PBSvsGly.csv.gz	0.583911194944998	deseq2
GSE153507	GSE153507_Gly_WTvsC3KO.csv.gz	0.663114790655802	deseq2
GSE153507	GSE153507_WT_PBSvsGly.csv.gz	0.536316764609973	deseq2
GSE148096	GSE148096_BT20_24hDMSOvERL_DeSeq2output.txt.gz	0.742515235741431	deseq2
GSE144942	sheet-Sheet1 from GSE144942_DEseq2.xlsx	0.908192473470984	deseq2
GSE140177	GSE140177_181130TL_de_counts_all_genes.csv.gz	0.473289065236753	deseq2
GSE140177	GSE140177_190408TL_de_counts_all_genes.csv.gz	0.582299947445261	deseq2
GSE139292	GSE139292_deseq_results.tsv.gz	0.695254898700746	deseq2
GSE160528	GSE160528_APPPS1vsWT.txt.gz	0.99054695419974	edger
GSE158959	GSE158959_All_genes_edgeR-DESeq-cuffdiff_AvsWT.csv.gz	0.642143070858098	unknown
GSE158959	GSE158959_All_genes_edgeR-DESeq-cuffdiff_BvsWT.csv.gz	0.667560707189458	unknown
GSE158959	GSE158959_All_genes_edgeR-DESeq-cuffdiff_CvsWT.csv.gz	0.482856349888203	unknown
GSE156916	GSE156916_DEG_table_high.txt.gz	0.6245028781419	edger
GSE146411	GSE146411_All_genes_fold_changes_RA_vs_CT_paired.csv.gz	0.999433806999111	edger
GSE143659	GSE143659_ribo_dkoVwt_all.csv.gz	0.750575772932083	deseq2
GSE143659	GSE143659_rna_dkoVwt_all.csv.gz	0.709072573113375	deseq2
GSE143659	GSE143659_te_dkoVwt_all.csv.gz	0.764785493601122	deseq2
GSE143659	GSE143659_te_fxsVwt_all.csv.gz	0.94527208098335	deseq2
GSE139003	GSE139003_DMSOvs12h.txt.gz	0.713787209570692	deseq2
GSE139003	GSE139003_DMSOvs6h.txt.gz	0.751022587788212	deseq2
GSE139003	GSE139003_DMSOvs9h.txt.gz	0.754323534719812	deseq2
GSE160340	sheet-Hoja1 from GSE160340_ExpressionTable_1DPE.xlsx	0.64692398399273	deseq2
GSE160340	sheet-Hoja1 from GSE160340_ExpressionTable_3DPE.xlsx	0.651745678918228	deseq2
GSE150334	GSE150334_DESeq2_AIX5PAvsAIX5MA.complete.csv.gz	0.601183591020272	deseq2
GSE155163	GSE155163_Control-VS-Erythrodiol.DEGseq_Method.GeneDiffExp.txt.gz	0.366967306288612	degseq
GSE144585	GSE144585_BioJupies_ex-vivo-cells.txt.gz	0.307077820766579	unknown
GSE144585	GSE144585_BioJupies_wild-type-model.txt.gz	0.32552761157182	unknown
GSE149753	GSE149753_core_table.xls.gz	0.627768789115204	unknown
GSE149753	GSE149753_core_table.xls.gz	0.589464193146105	unknown
GSE149753	GSE149753_core_table.xls.gz	0.5597050548936	unknown
GSE149753	GSE149753_core_table.xls.gz	0.564347980649329	unknown
GSE149753	GSE149753_core_table.xls.gz	0.627025338148267	unknown
GSE149753	GSE149753_core_table.xls.gz	0.616335014624065	unknown
GSE149753	GSE149753_core_table.xls.gz	0.633638714952981	unknown
GSE149753	GSE149753_core_table.xls.gz	0.496593657845462	unknown
GSE149753	GSE149753_core_table.xls.gz	0.550100702892967	unknown
GSE149753	GSE149753_core_table.xls.gz	0.642485239241024	unknown
GSE149753	GSE149753_core_table.xls.gz	0.585315564157128	unknown
GSE149753	GSE149753_core_table.xls.gz	0.578835353072233	unknown
GSE149753	GSE149753_core_table.xls.gz	0.615128953501933	unknown
GSE149753	GSE149753_core_table.xls.gz	0.470971081778673	unknown
GSE149753	GSE149753_core_table.xls.gz	0.620737302410997	unknown
GSE149753	GSE149753_core_table.xls.gz	0.63774732671071	unknown
GSE149753	GSE149753_core_table.xls.gz	0.488429662994522	unknown
GSE149753	GSE149753_core_table.xls.gz	0.607535560204989	unknown
GSE149753	GSE149753_core_table.xls.gz	0.584283874152813	unknown
GSE149753	GSE149753_core_table.xls.gz	0.725412714766906	unknown
GSE149753	GSE149753_core_table.xls.gz	0.591875052643964	unknown
GSE149753	GSE149753_core_table.xls.gz	0.581441944199353	unknown
GSE149753	GSE149753_core_table.xls.gz	0.135096876562249	unknown
GSE149753	GSE149753_core_table.xls.gz	0.13013629948421	unknown
GSE149753	GSE149753_core_table.xls.gz	0.126289310886053	unknown
GSE149753	GSE149753_core_table.xls.gz	0.138332022463831	unknown
GSE149753	GSE149753_core_table.xls.gz	0.134306837783006	unknown
GSE149753	GSE149753_core_table.xls.gz	0.131790371772161	unknown
GSE149753	GSE149753_core_table.xls.gz	0.136565930907571	unknown
GSE149753	GSE149753_core_table.xls.gz	0.139278295994763	unknown
GSE144734	sheet-Testing_Results from GSE144734_Supporting_file_table2.xlsx	0.492219019428415	seurat
GSE139436	GSE139436_SEM_RNA_Hexanediol_hg19_contrast_cpm.txt.gz	0.345655861875805	edger
GSE139436	GSE139436_SEM_RNA_IBET24h_hg19_contrast_cpm.txt.gz	0.259412834652789	edger
GSE139436	GSE139436_SEM_RNA_IBET90_hg19_contrast_cpm.txt.gz	0.246146519666386	edger
GSE106187	GSE106187_CAGRF15355-On.vs.Off-all_genes.txt.gz	0.121490629313523	edger
GSE159984	GSE159984_de-d4g.tsv.gz	0.957603030150608	deseq2
GSE159984	GSE159984_de-d4p.tsv.gz	0.826759022372133	deseq2
GSE159984	GSE159984_de-d4pg.tsv.gz	0.700750134385713	deseq2
GSE159984	GSE159984_de-d8g-d4g.tsv.gz	0.971649999047157	deseq2
GSE159984	GSE159984_de-d8p-d4p.tsv.gz	0.750092229541828	deseq2
GSE159984	GSE159984_de-d8p.tsv.gz	0.824392199748192	deseq2
GSE159984	GSE159984_de-d8pg-d4pg.tsv.gz	0.817506348225664	deseq2
GSE159984	GSE159984_de-d8pg.tsv.gz	0.857119332155749	deseq2
GSE159984	GSE159984_de-t2d.tsv.gz	0.852212417796447	deseq2
GSE152402	GSE152402_DESeq_cmt2_trt_Col_untrt_df_genes.txt.gz	0.355292337177919	deseq2
GSE152402	GSE152402_DESeq_h1.1h1.2_trt_Col_untrt_df_genes.txt.gz	0.364771697610989	deseq2
GSE144841	GSE144841_DE-RNA_4EHP_vs_wt.txt.gz	0.637527448616449	edger
GSE144841	GSE144841_DE-RNA_GIGYF_vs_wt.txt.gz	0.667312293319763	edger
GSE144712	GSE144712_ZNF143_HSLAM_st_DESeq2_FPKM.txt.gz	0.742572885278116	deseq2
GSE139357	sheet-gene_list.txt-3.tsv from GSE139357_processed_data.xlsx	0.273744726934346	partek
GSE139357	sheet-gene_list.txt-3.tsv from GSE139357_processed_data.xlsx	0.268601583299614	partek
GSE139357	sheet-gene_list.txt-3.tsv from GSE139357_processed_data.xlsx	0.0973509840455335	partek
GSE139357	sheet-gene_list.txt-3.tsv from GSE139357_processed_data.xlsx	0.128355591040885	partek
GSE139357	sheet-gene_list.txt-3.tsv from GSE139357_processed_data.xlsx	0.522228587204878	partek
GSE144066	GSE144066_2019.05.02.BovTick-BovBlood.txt.gz	0.306466079736288	edger
GSE152662	GSE152662_Mouse_EPCAM_RNA_DESeq2_LtfCreBrg1flfl_vs_Control_results.csv.gz	0.736174908659813	deseq2
GSE152661	GSE152661_12Z_RNA_DESeq2_siBRG1_vs_Control_results.csv.gz	0.363767097712354	deseq2
GSE122440	sheet-Table_S6 from GSE122440_Patten_TableS6.xlsx.gz	0.311283001487326	deseq2
GSE155364	GSE155364_20200715_humanXeno_stroma_only_Sfrp1.txt.gz	0.982072264705656	limma
GSE155268	sheet-log2Foldchange_form_DESeq2 from GSE155268_log2Foldchange_form_DESeq2.xlsx	0.775750538014818	deseq2
GSE133798	GSE133798_Hodson_GEO_WTvM3_DESeq2.txt.gz	0.784588754298255	deseq2
GSE159450	sheet-WT_0h-v.s-Sting_0h from GSE159450_Suppl-Table1-DEG-List.xlsx	0.398617283520229	unknown
GSE159450	sheet-WT_12h-v.s-Sting_12h from GSE159450_Suppl-Table1-DEG-List.xlsx	0.44640223754188	unknown
GSE159450	sheet-WT_0h-v.-WT_12h from GSE159450_Suppl-Table1-DEG-List.xlsx	0.207099393051971	unknown
GSE159450	sheet-Sting_0h-v.s-Sting_12h from GSE159450_Suppl-Table1-DEG-List.xlsx	0.190331311337482	unknown
GSE159450	GSE159450_GK_0h-VS-GK_12h.DEGseq_Method.GeneDiffExp.txt.gz	0.190331311337482	degseq
GSE159450	GSE159450_WT_0h-VS-GK_0h.DEGseq_Method.GeneDiffExp.txt.gz	0.398617283520229	degseq
GSE159450	GSE159450_WT_0h-VS-WT_12h.DEGseq_Method.GeneDiffExp.txt.gz	0.207099393051971	degseq
GSE159450	GSE159450_WT_12h-VS-GK_12h.DEGseq_Method.GeneDiffExp.txt.gz	0.44640223754188	degseq
GSE138917	GSE138917_C2vsLP.complete.xls.gz	0.775574690186753	deseq2
GSE138917	GSE138917_m2011vsC2.complete.xls.gz	0.734867917600659	deseq2
GSE106296	GSE106296_processed_data.txt.gz	0.928626615737542	deseq2
GSE159189	GSE159189_condition_08FL_2FL_q0nonunique.csv.gz	0.772051726014474	deseq2
GSE159189	GSE159189_condition_08FL_Lac_q0nonunique.csv.gz	0.200570894444612	deseq2
GSE159189	GSE159189_condition_2FL_Lac_q0nonunique.csv.gz	0.186256781474522	deseq2
GSE142827	sheet-Sheet 1 from GSE142827_RIP_Hg19_DEseq2Diff.xlsx	0.411329727465411	deseq2
GSE159063	GSE159063_AAV_vs_KO-expression_matrix.csv.gz	0.513673476417554	unknown
GSE159063	GSE159063_KO_vs_WT-expression_matrix.csv.gz	0.494020236476682	unknown
GSE159062	GSE159062_Pompe_vs_healthy-expression_matrix.csv.gz	0.895755649470605	unknown
GSE150844	GSE150844_IntS8_noCopper_DEseq.txt.gz	0.560154400879886	deseq
GSE149279	GSE149279_DE-RNA_ZNF598_vs_wt.txt.gz	0.599073406017136	edger
GSE147174	sheet-Tsukasaki_Proteinsummary from GSE147174_Osteoclast-proteome-summary.xlsx	0.894271586438331	unknown
GSE158951	GSE158951_CCl4-VS-JT003.DEGseq_Method.GeneDiffExp.txt.gz	0.401349142153497	degseq
GSE158932	sheet-Glu.Rh_Hu from GSE158932_Interspecies_Differential_Expression_comparisons.xlsx	0.49517816668221	deseq2
GSE158932	sheet-GABA.Rh_Hu from GSE158932_Interspecies_Differential_Expression_comparisons.xlsx	0.493318461136633	deseq2
GSE158932	sheet-Glu.Ch_Hu from GSE158932_Interspecies_Differential_Expression_comparisons.xlsx	0.534613299672978	deseq2
GSE158932	sheet-GABA.Ch_Hu from GSE158932_Interspecies_Differential_Expression_comparisons.xlsx	0.586852852021852	deseq2
GSE158932	sheet-Glu.Rh_Ch from GSE158932_Interspecies_Differential_Expression_comparisons.xlsx	0.42966456161142	deseq2
GSE158932	sheet-GABA.Rh_Ch from GSE158932_Interspecies_Differential_Expression_comparisons.xlsx	0.468615258970736	deseq2
GSE141721	sheet-Differential_Expression_Results from GSE141721_EAE_edgeR_DEGs_2019-06-10.xlsx	0.999902943137348	edger
GSE141721	sheet-Differential_Expression_Results from GSE141721_EAE_edgeR_DEGs_2019-06-10.xlsx	0.947990949220967	edger
GSE141721	sheet-Sheet1 from GSE141721_invitro_microglia_summary_table_2019-12-03.xls.gz	0.647761374168982	edger
GSE141721	sheet-Sheet1 from GSE141721_invitro_microglia_summary_table_2019-12-03.xls.gz	0.487383407308601	edger
GSE141721	sheet-Sheet1 from GSE141721_invitro_microglia_summary_table_2019-12-03.xls.gz	0.40486094025046	edger
GSE141721	sheet-Sheet1 from GSE141721_invitro_microglia_summary_table_2019-12-03.xls.gz	0.409721865137606	edger
GSE141721	sheet-Sheet1 from GSE141721_invitro_microglia_summary_table_2019-12-03.xls.gz	0.561299013351377	edger
GSE141721	sheet-Sheet1 from GSE141721_invitro_microglia_summary_table_2019-12-03.xls.gz	0.762578727906848	edger
GSE141721	sheet-Sheet1 from GSE141721_invitro_microglia_summary_table_2019-12-03.xls.gz	0.486042124431615	edger
GSE141721	sheet-Sheet1 from GSE141721_invitro_microglia_summary_table_2019-12-03.xls.gz	0.425770649525102	edger
GSE141721	sheet-Sheet1 from GSE141721_invitro_microglia_summary_table_2019-12-03.xls.gz	0.422089046807732	edger
GSE141721	sheet-Sheet1 from GSE141721_invitro_microglia_summary_table_2019-12-03.xls.gz	0.591492590586567	edger
GSE158885	sheet-DEG from GSE158885_processed_data_matrix.xlsx	0.340611044218195	unknown
GSE133505	GSE133505_WT_Myf6_KO_deseq2.csv.gz	0.774845859396432	deseq2
GSE155521	sheet-PsdR from GSE155521_RNAseq_7XRE.xlsx	0.96995208473649	unknown
GSE154615	GSE154615_All_PS_KOvsAll_NG_KO.txt.gz	0.510078817483356	unknown
GSE158753	sheet-Liver voom limma AllTableF from GSE158753_Liver_voom_limma_AllTableF.xlsx	0.784081811204355	limma
GSE144948	sheet-Sheet1 from GSE144948_Minus_vs_Plus_OVCAR3_DAB2IP.DESeq2_Results.xlsx	0.774674244886973	deseq2
GSE135765	sheet-shM6-shC6 from GSE135765_genes_dea_HFFs.xlsx	0.495792100418317	deseq2
GSE135765	sheet-shM_1-shE_1 from GSE135765_genes_dea_HFFs.xlsx	0.542579886685735	deseq2
GSE135765	sheet-shM_1-shC_1 from GSE135765_genes_dea_HFFs.xlsx	0.519879060129136	deseq2
GSE135765	sheet-shP_2-shC_2 from GSE135765_genes_dea_HFFs.xlsx	0.537335476669389	deseq2
GSE135765	sheet-shT_2-shC_2 from GSE135765_genes_dea_HFFs.xlsx	0.635748609648315	deseq2
GSE135765	sheet-shM_2-shC_2 from GSE135765_genes_dea_HFFs.xlsx	0.552604944027581	deseq2
GSE158225	sheet-rough vs. smooth from GSE158225_Cdiff-rough-smooth-data.xlsx	0.568417878790183	unknown
GSE158560	GSE158560_Raw_Gene_FPKM.txt.gz	0.54191571748656	unknown
GSE155487	GSE155487_DEGs_tables_limma-voom_JAZD-WT.tabular.txt.gz	0.854557742556593	limma
GSE155487	GSE155487_DEGs_tables_limma-voom_LNJox-WT.tabular.txt.gz	0.746858156469479	limma
GSE151967	sheet-sheet1 from GSE151967_caseVScon.all.xls.gz	0.76627827678486	unknown
GSE158465	GSE158465_DifferentialExpression.csv.gz	0.340116567334945	deseq2
GSE158359	GSE158359_Vehicle_vs_FGF19.txt.gz	0.674823009523923	edger
GSE158267	GSE158267_AEC2_CountTable.txt.gz	0.569419031043596	limma
GSE158267	GSE158267_AEC2_CountTable.txt.gz	0.739848895492699	limma
GSE158267	GSE158267_MO_CountTable_wVirus.txt.gz	0.672226158906476	limma
GSE158267	GSE158267_MO_CountTable_wVirus.txt.gz	0.605158447462938	limma
GSE140019	GSE140019_H2O2vsWT.complete.txt.gz	0.334296512673932	deseq2
GSE137939	sheet-results from GSE137939_results_hDS_seq_IIT.xlsx	0.774597108432713	edger
GSE146676	GSE146676_GSKJ4_vs_Con_edger_symble.xls.gz	0.396744758842435	edger
GSE104172	sheet-edgeCPMsAndStatistics_GeneDescr from GSE104172_edgeCPMsAndStatistics.xlsx	0.490644357690954	unknown
GSE158189	sheet-toptable from GSE158189_toptable_Female_NLS_Fed.vs.Female_NLS_Starved.xlsx	0.49928992942489703	limma
GSE158189	sheet-toptable from GSE158189_toptable_Female_WT_Fed.vs.Female_WT_Starved.xlsx	0.753450034899229	limma
GSE158189	sheet-toptable from GSE158189_toptable_Female_WT_Starved.vs.Female_NLS_Starved.xlsx	0.722142944070643	limma
GSE158189	sheet-toptable from GSE158189_toptable_Male_WT_Fed.vs.Male_NLS_Fed.xlsx	0.762536205280616	limma
GSE158189	sheet-toptable from GSE158189_toptable_Male_WT_Fed.vs.Male_WT_Starved.xlsx	0.564537264957756	limma
GSE158189	sheet-toptable from GSE158189_toptable_Male_WT_Starved.vs.Male_NLS_Starved.xlsx	0.778605131302282	limma
GSE147734	GSE147734_NLS_5AvsCSKO.Differential_analysis_results.txt.gz	0.348672695360386	unknown
GSE147734	GSE147734_SD_NLSvsCSKO.Differential_analysis_results.txt.gz	0.298400389798786	unknown
GSE145628	GSE145628_genes.edgeR_results.txt.gz	0.784905743147132	edger
GSE158085	sheet-M7_WAvsM7_Ctrl_DEG from GSE158085_DEG.xlsx	0.762211453277893	unknown
GSE138289	sheet-WT_vs_KO_DEseq2_all from GSE138289_WT_vs_KO_DEseq2_all_merge_counts_norm.xlsx	0.423344184386045	deseq2
GSE146438	GSM4385431_D85WTD50_vs_D85US.genes.DEA.txt.gz from GSE146438_RAW.tar	0.386874536541274	unknown
GSE146438	GSM4385432_D85R5D50_vs_D85US.genes.DEA.txt.gz from GSE146438_RAW.tar	0.393746902337113	unknown
GSE146438	GSM4385433_D85WTM50_vs_D85US.genes.DEA.txt.gz from GSE146438_RAW.tar	0.502385230882713	unknown
GSE146438	GSM4385434_D85R5M50_vs_D85US.genes.DEA.txt.gz from GSE146438_RAW.tar	0.456698317825018	unknown
GSE146438	GSM4385438_D93WTD50_vs_D93US.genes.DEA.txt.gz from GSE146438_RAW.tar	0.415714777980906	unknown
GSE146438	GSM4385439_D93R5D50_vs_D93US.genes.DEA.txt.gz from GSE146438_RAW.tar	0.438484687146397	unknown
GSE146438	GSM4385441_D93R5M50_vs_D93US.genes.DEA.txt.gz from GSE146438_RAW.tar	0.39320196640112	unknown
GSE146438	GSM4385443_D93R5D01_vs_D93US.genes.DEA.txt.gz from GSE146438_RAW.tar	0.469377986791172	unknown
GSE146438	GSM4385445_D36WTD50_vs_D36US.genes.DEA.txt.gz from GSE146438_RAW.tar	0.392575579972837	unknown
GSE146438	GSM4385446_D36R5D50_vs_D36US.genes.DEA.txt.gz from GSE146438_RAW.tar	0.451186590538906	unknown
GSE146438	GSM4385452_D52WTD50_vs_D52US.genes.DEA.txt.gz from GSE146438_RAW.tar	0.280588398861425	unknown
GSE146438	GSM4385453_D52R5D50_vs_D52US.genes.DEA.txt.gz from GSE146438_RAW.tar	0.276474581184554	unknown
GSE146438	GSM4385454_D52WTM50_vs_D52US.genes.DEA.txt.gz from GSE146438_RAW.tar	0.365226199205713	unknown
GSE146438	GSM4385455_D52R5M50_vs_D52US.genes.DEA.txt.gz from GSE146438_RAW.tar	0.296500042948327	unknown
GSE146438	GSM4385456_D52WTD01_vs_D52US.genes.DEA.txt.gz from GSE146438_RAW.tar	0.282575682283198	unknown
GSE146438	GSM4385457_D52R5D01_vs_D52US.genes.DEA.txt.gz from GSE146438_RAW.tar	0.24253712533026	unknown
GSE146438	GSM4385459_D59WTD50_vs_D59US.genes.DEA.txt.gz from GSE146438_RAW.tar	0.290240730959027	unknown
GSE146438	GSM4385460_D59R5D50_vs_D59US.genes.DEA.txt.gz from GSE146438_RAW.tar	0.270939456770874	unknown
GSE146438	GSM4385461_D59WTM50_vs_D59US.genes.DEA.txt.gz from GSE146438_RAW.tar	0.421652164023717	unknown
GSE146438	GSM4385462_D59R5M50_vs_D59US.genes.DEA.txt.gz from GSE146438_RAW.tar	0.336707599443125	unknown
GSE146438	GSM4385463_D59WTD01_vs_D59US.genes.DEA.txt.gz from GSE146438_RAW.tar	0.295576772101476	unknown
GSE146438	GSM4385464_D59R5D01_vs_D59US.genes.DEA.txt.gz from GSE146438_RAW.tar	0.25496711639741	unknown
GSE146438	GSM4385466_D78WTD50_vs_D78US.genes.DEA.txt.gz from GSE146438_RAW.tar	0.350254284570375	unknown
GSE146438	GSM4385467_D78R5D50_vs_D78US.genes.DEA.txt.gz from GSE146438_RAW.tar	0.34135593700123	unknown
GSE146438	GSM4385468_D78WTM50_vs_D78US.genes.DEA.txt.gz from GSE146438_RAW.tar	0.442287119238667	unknown
GSE146438	GSM4385469_D78R5M50_vs_D78US.genes.DEA.txt.gz from GSE146438_RAW.tar	0.362217613296599	unknown
GSE146438	GSM4385470_D78WTD01_vs_D78US.genes.DEA.txt.gz from GSE146438_RAW.tar	0.374210754562721	unknown
GSE146438	GSM4385471_D78R5D01_vs_D78US.genes.DEA.txt.gz from GSE146438_RAW.tar	0.314672045783653	unknown
GSE157887	GSE157887_DKO_vs_CON_6mo.csv.gz	0.226993842192117	unknown
GSE157887	GSE157887_DKO_vs_CON_P36.csv.gz	0.307633561439941	unknown
GSE120061	GSE120061_GFP_vs_Ehmt1.txt.gz	0.980595892175471	deseq2
GSE120061	GSE120061_GFP_vs_Mbd5.txt.gz	0.901732282267481	deseq2
GSE120061	GSE120061_GFP_vs_Mll3.txt.gz	0.842580741408754	deseq2
GSE120061	GSE120061_GFP_vs_Smarcb1.txt.gz	0.819669057557951	deseq2
GSE157761	GSE157761_2020-04-06_HFD_DKOvsOKO_2015data.txt.gz	0.812342499124434	deseq2
GSE157761	GSE157761_2020-04-06_LFD_DKOvsOKO_2015data.txt.gz	0.84996012394487	deseq2
GSE157761	GSE157761_2020-04-06_LFD_OKOvsWT_2015data.txt.gz	0.869084272552089	deseq2
GSE108807	GSE108807_H7N9.txt.gz	0.456739439167628	edger
GSE103703	GSE103703_time.7D.5D.CT.all.csv.gz	0.555144295150244	unknown
GSE103703	GSE103703_time.7D.5D.NI.all.csv.gz	0.617333140285527	unknown
GSE103703	GSE103703_time.7D.treatment.NI.all.csv.gz	0.847985339428869	unknown
GSE157723	GSE157723_Astrocyte-TRAP_KO_vs_Astrocyte_TRAP_WT_output.csv.gz	0.994898563082712	edger
GSE151477	GSM4579157_8H_PNU_treated_MG_vs_DMSO.txt.gz from GSE151477_RAW.tar	0.998819261534727	deseq2
GSE157690	GSE157690_H_v_C_Control.txt.gz	0.628180579615951	limma
GSE157690	GSE157690_H_v_C_Y.txt.gz	0.703254457036143	limma
GSE157690	GSE157690_P_v_C_Control.txt.gz	0.441431054696135	limma
GSE157690	GSE157690_P_v_C_Y.txt.gz	0.622967829477013	limma
GSE157690	GSE157690_P_v_H_Control.txt.gz	0.429575994533406	limma
GSE157690	GSE157690_P_v_H_Y.txt.gz	0.633014645926779	limma
GSE157690	GSE157690_S_v_C_Control.txt.gz	0.602071592383003	limma
GSE157690	GSE157690_S_v_C_Y.txt.gz	0.670248470443948	limma
GSE157690	GSE157690_S_v_H_Control.txt.gz	0.604502703052454	limma
GSE157690	GSE157690_S_v_H_Y.txt.gz	0.807902244546804	limma
GSE157690	GSE157690_S_v_P_Control.txt.gz	0.472152208232949	limma
GSE157690	GSE157690_S_v_P_Y.txt.gz	0.66100257617632	limma
GSE157690	GSE157690_Y_v_Control_C.txt.gz	0.903930151360628	limma
GSE157690	GSE157690_Y_v_Control_H.txt.gz	0.999835110075783	limma
GSE157690	GSE157690_Y_v_Control_P.txt.gz	0.757554592373293	limma
GSE157690	GSE157690_Y_v_Control_S.txt.gz	0.777693582563015	limma
GSE157690	GSE157690_Y_v_Control_no_male_control.txt.gz	0.747046915872615	limma
GSE157690	GSE157690_Y_v_Control_with_male_control.txt.gz	0.719496110281108	limma
GSE157658	sheet-a. striatum_2reps_deseq2 from GSE157658_Tshz3_CamK2A-CRE_DESeq2.xlsx	0.869924969648355	deseq2
GSE157625	GSE157625_DSgg_RNAseq_limma-voom_result_master.txt.gz	0.543175651325299	limma
GSE157288	GSE157288_Eve_condition_1.5C_vs_12C.csv.gz	0.910923293831391	deseq2
GSE157288	GSE157288_Gla_condition_1.5C_vs_12C.csv.gz	0.307542015070338	deseq2
GSE144622	GSE144622_endo.IR.M_vs_F.txt.gz	0.86091271918141	deseq2
GSE144622	GSE144622_endo.IR.M_vs_F.txt.gz	0.863951589158361	deseq2
GSE144622	GSE144622_endo.IR_vs_SHAM.M.txt.gz	0.849006586431297	deseq2
GSE144622	GSE144622_endo.IR_vs_SHAM.M.txt.gz	0.852209193115725	deseq2
GSE144622	GSE144622_tub.IR.M_vs_F.txt.gz	0.70618569106755	deseq2
GSE144622	GSE144622_tub.IR.M_vs_F.txt.gz	0.706378879915948	deseq2
GSE144622	GSE144622_tub.IR_vs_SHAM.M.txt.gz	0.709709322739918	deseq2
GSE144622	GSE144622_tub.IR_vs_SHAM.M.txt.gz	0.709464545984628	deseq2
GSE142589	GSE142589_KO_Mettl3_gene_expression_fold_change.csv.gz	0.704141990599755	deseq2
GSE145704	GSE145704_Anp32e_Null_RNAseq_DESeq2_table.txt.gz	0.596469690379765	deseq2
GSE143782	sheet-Calcitriol_effect_data from GSE143782_Rectum_Colon_RectalTumor_Calcitriol_regulation.xlsx	0.768947070867865	deseq2
GSE143782	sheet-Calcitriol_effect_data from GSE143782_Rectum_Colon_RectalTumor_Calcitriol_regulation.xlsx	0.659112346469646	deseq2
GSE143782	sheet-Calcitriol_effect_data from GSE143782_Rectum_Colon_RectalTumor_Calcitriol_regulation.xlsx	0.842660806760804	deseq2
GSE143782	sheet-Calcitriol_effect_data from GSE143782_Rectum_Colon_RectalTumor_Calcitriol_regulation.xlsx	0.735031834010645	deseq2
GSE143782	sheet-Calcitriol_effect_data from GSE143782_Rectum_Colon_RectalTumor_Calcitriol_regulation.xlsx	0.753700253603632	deseq2
GSE150605	GSE150605_sep1sep2sep3-sep1sep2.txt.gz	0.579183911818608	edger
GSE150605	GSE150605_sep1sep2sep3_SEP3-sep1sep2ep3.txt.gz	0.684485212957112	edger
GSE133055	GSE133055_CB_v_PS_differential_expression_analysis.txt.gz	0.683080371616202	deseq2
GSE157491	sheet-ZDF Kidney from GSE157491_S1.xlsx	0.945253120618753	deseq2
GSE157491	sheet-ZDF PFC from GSE157491_S1.xlsx	0.966770963521106	deseq2
GSE157491	sheet-ZDF Adipose from GSE157491_S1.xlsx	0.896929727822037	deseq2
GSE157491	sheet-ZDF Liver from GSE157491_S1.xlsx	0.788565993824142	deseq2
GSE157491	sheet-Lean Liver from GSE157491_S1.xlsx	0.94091271714906	deseq2
GSE157491	sheet-Lean PFC from GSE157491_S1.xlsx	0.999219768923547	deseq2
GSE157491	sheet-Lean Kidney from GSE157491_S1.xlsx	0.994971591011566	deseq2
GSE157491	sheet-Lean Brain from GSE157491_S3.xlsx	0.999706382938935	deseq2
GSE157434	sheet-data2 from GSE157434_FPKM_data2.xlsx	0.715416361146215	edger
GSE157434	sheet-data2 from GSE157434_FPKM_data2.xlsx	0.710379633169904	edger
GSE157434	sheet-data2 from GSE157434_FPKM_data2.xlsx	0.655961737976239	edger
GSE157434	sheet-data2 from GSE157434_FPKM_data2.xlsx	0.688459053098347	edger
GSE132313	sheet-Differential expression from GSE132313_Fosl2_transcriptional_effect.xlsx	0.529704179312281	unknown
GSE132313	sheet-Differential expression from GSE132313_Fosl2_transcriptional_effect.xlsx	0.158752424418572	unknown
GSE157323	GSE157323_DDX3X_mRNAseq_results.txt.gz	0.737334951173474	deseq2
GSE155609	sheet-DESeq2_STF9_vs_T4A.txt from GSE155609_DESeq2_STF9_vs_T4A.xlsx	0.429251103980372	deseq2
GSE140729	GSE140729_C_vs_A.GO_Enrichment_result_ALL.txt.gz	0.5920448678148	unknown
GSE121629	GSE121629_topTable_sp_ma_vs_bl_mo.txt.gz	0.309801724693975	limma
GSE121629	GSE121629_topTable_sp_ma_vs_sp_mo.txt.gz	0.639983457276841	limma
GSE121629	GSE121629_topTable_sp_mo_vs_bl_mo.txt.gz	0.451479286813743	limma
GSE157260	GSE157260_res_shrunken_spoe.csv.gz	0.924398172437782	deseq2
GSE157234	sheet-Suppl Fig 1A Volcano left from GSE157234_Shemer_et_al_SOURCE_file_IL10Ra_29082020.xlsx	0.763350841456003	deseq2
GSE157234	sheet-Suppl Fig 1A Volcano right from GSE157234_Shemer_et_al_SOURCE_file_IL10Ra_29082020.xlsx	0.788054865407202	deseq2
GSE150266	GSE150266_Differentially_expressed_.txt.gz	0.747034646595976	partek
GSE150266	GSE150266_Differentially_expressed_.txt.gz	0.73903691202679	partek
GSE149357	sheet-Sheet1 from GSE149357_Bxylanisolvens18002P_DEseq.xlsx	0.602045853610398	deseq
GSE147236	GSE147236_Enhancer_Table_All_Info.txt.gz	0.905312993368325	edger
GSE147236	GSE147236_RNA_Seq_Differential_Genes.txt.gz	0.748946966906781	edger
GSE121448	GSE121448_mattarollo_rna_DE_Eumyc_vs_WT_results.fpm3.FDR0.05.csv.gz	0.300058410281504	deseq2
GSE103834	sheet-Sheet1 from GSE103834_C1C2_Vs_control_Filt.xlsx	0.814057020153622	edger
GSE103834	sheet-Sheet1 from GSE103834_C1_Vs_control_Filt.xlsx	0.816454518015796	edger
GSE103834	sheet-Sheet1 from GSE103834_C2_Vs_control_Filt.xlsx	0.880980757262628	edger
GSE151562	GSE151562_Partek_Runx2_7.5d_molar_GSA_Feature_gene_list.txt.gz	0.713877209775521	partek
GSE150815	GSE150815_DifferentialExpression.csv.gz	0.542923956796429	deseq2
GSE123773	sheet-LOF_results from GSE123773_LOF_results.xlsx	0.78407608226429	deseq2
GSE123771	sheet-GFPvsTdT_results from GSE123771_GFPvsTdT_results.xlsx	0.480299091670579	deseq2
GSE157102	GSE157102_edgeRglm_GENE_CH-MH.csv.gz	0.885312280105522	edger
GSE157102	GSE157102_edgeRglm_GENE_CNH-CH.csv.gz	0.797433748200758	edger
GSE157102	GSE157102_edgeRglm_GENE_CNH-HeNH.csv.gz	0.968411871472581	edger
GSE157102	GSE157102_edgeRglm_GENE_CNH-MNH.csv.gz	0.913559884196526	edger
GSE157102	GSE157102_edgeRglm_GENE_HeNH-HeH.csv.gz	0.847538391064408	edger
GSE157102	GSE157102_edgeRglm_GENE_MNH-MH.csv.gz	0.803068056918012	edger
GSE140308	sheet-HTSEq_Df_Treated_vs_Control from GSE140308_DEG_Growth_Hormone_Experimental_vs_Control_HTSeq.xlsx	0.911603441123087	edger
GSE156871	GSE156871_rna_diff.txt.gz	0.328286905209614	degseq
GSE156871	GSE156871_rna_diff.txt.gz	0.340820997066429	degseq
GSE155450	sheet-ACE2 YPD from GSE155450_Supplementary_Table_3._RNAseq_Data_ACE2_YPD.xlsx	0.612757520393101	deseq2
GSE155450	sheet-CBK1 vs. WT YPD from GSE155450_Supplementary_Table_4._RNAseq_Data_CBK1_YPD.xlsx	0.34717810528245	deseq2
GSE155450	sheet-ACE2 Hyphae from GSE155450_Supplementary_Table_5._RNAseq_Data_ACE2_Spider.xlsx	0.621620008322693	deseq2
GSE142485	sheet-Sheet1 from GSE142485_19-12-19_E45_DESEQ_only.xlsx	0.479937389824536	deseq2
GSE142485	sheet-Sheet1 from GSE142485_19-12-19_E45_DESEQ_only.xlsx	0.843300520299471	deseq2
GSE142485	sheet-Sheet1 from GSE142485_19-12-19_E45_DESEQ_only.xlsx	0.807802926365483	deseq2
GSE142485	sheet-Sheet1 from GSE142485_19-12-19_E45_DESEQ_only.xlsx	0.409536257958312	deseq2
GSE142485	sheet-Sheet1 from GSE142485_19-12-19_E45_DESEQ_only.xlsx	0.472146926237586	deseq2
GSE137423	sheet-DEvsDA_diff_results from GSE137423_DEvsDA.xlsx	0.452211315165315	deseq2
GSE137423	sheet-DEvsFA_diff_results from GSE137423_DEvsFA.xlsx	0.3923791312686	deseq2
GSE137423	sheet-DEvsFE_diff_results from GSE137423_DEvsFE.xlsx	0.552545792402022	deseq2
GSE156689	sheet-All Changers from GSE156689_Supplementary_File_2_All_Gene_Expression_Changes.xlsx	0.486038429916324	unknown
GSE156689	sheet-All Changers from GSE156689_Supplementary_File_2_All_Gene_Expression_Changes.xlsx	0.536491667325211	unknown
GSE156689	sheet-All Changers from GSE156689_Supplementary_File_2_All_Gene_Expression_Changes.xlsx	0.553164587170092	unknown
GSE142749	GSE142749_deseq2.shrinkage.patched.csv.gz	0.948552012955091	deseq2
GSE156089	GSE156089_EGFvsControl.DEG_result_raw.csv.gz	0.67107581074513	deseq2
GSE142636	GSE142636_pHCEnC_KDvsWT.txt.gz	0.154940947791772	limma
GSE142635	GSE142635_MCEnC_KOvsWT_early.txt.gz	0.106532687243689	limma
GSE142635	GSE142635_MCEnC_KOvsWT_late.txt.gz	0.194356178924052	limma
GSE98095	GSE98095_pre-contact_bacterial_to_atcc11559.edgeR.DE_results.txt.gz	0.658266403114293	edger
GSE155998	GSE155998_DE_RNAseq.txt.gz	0.736486760905789	deseq2
GSE155955	GSE155955_DESeq2_results.csv.gz	0.30755817187243	deseq2
GSE110523	GSE110523_miR24--miR24_sponge.all.gene.txt.gz	0.324647240526978	unknown
GSE110523	GSE110523_mir24-cont-analyzed.txt.gz	0.323301452251985	unknown
GSE146916	GSE146916_DESeq2res_WT_BKO.csv.gz	0.398292885748383	deseq2
GSE146916	GSE146916_DESeq2res_WT_CKO.csv.gz	0.557286881341205	deseq2
GSE155865	sheet-Sheet 1 from GSE155865_Supplemental_Data_2.xlsx	0.591565293208423	deseq2
GSE155865	sheet-Sheet 1 from GSE155865_Supplemental_Data_2.xlsx	0.68907049809559	deseq2
GSE155837	GSE155837_P16WT_P16mut_pc_results.csv.gz	0.892311511040616	deseq2
GSE142895	GSE142895_edgeR.CARP.m1.vs.Empty.tsv.gz	0.81877582121645	edger
GSE142895	GSE142895_edgeR.CARP.m133a.vs.Empty.tsv.gz	0.885326986134577	edger
GSE142895	GSE142895_edgeR.CARP.m155.vs.Empty.tsv.gz	0.874680813801588	edger
GSE142895	GSE142895_edgeR.CARP.m302a.vs.Empty.tsv.gz	0.987108795397289	edger
GSE142895	GSE142895_edgeR.CARP.m373.vs.Empty.tsv.gz	0.999458711521068	edger
GSE142895	GSE142895_edgeR.rnaSeq.m1.vs.Empty.tsv.gz	0.554778467806538	edger
GSE142895	GSE142895_edgeR.rnaSeq.m122.vs.Empty.tsv.gz	0.782330256821589	edger
GSE142895	GSE142895_edgeR.rnaSeq.m133a.vs.Empty.tsv.gz	0.586881698156133	edger
GSE142895	GSE142895_edgeR.rnaSeq.m155.vs.Empty.tsv.gz	0.673666089016438	edger
GSE142895	GSE142895_edgeR.rnaSeq.m302a.vs.Empty.tsv.gz	0.666991083061679	edger
GSE142895	GSE142895_edgeR.rnaSeq.m372.vs.Empty.tsv.gz	0.685680847330905	edger
GSE142895	GSE142895_edgeR.rnaSeq.m373.vs.Empty.tsv.gz	0.726821492336875	edger
GSE155701	sheet-C. glabrata from GSE155701_Shor_Processed_Data.xlsx	0.0869509752036735	deseq2
GSE155607	sheet-diffexpr-results_NormalizedReads_26C_stationary from GSE155607_diffexpr-results_NormalizedReads_26C_stationary.xlsx	0.580375376824679	deseq2
GSE155607	sheet-diffexpr-results_NormalizedReads_37C_induction from GSE155607_diffexpr-results_NormalizedReads_37C_induction.xlsx	0.45766014992519	deseq2
GSE155573	GSE155573_normalized_expression_genes_zebrafish.csv.gz	0.906794864347003	deseq2
GSE155562	GSE155562_gsa_result.txt.gz	0.463254499097912	partek
GSE155562	GSE155562_gsa_result.txt.gz	0.384974544892055	partek
GSE155562	GSE155562_gsa_result.txt.gz	0.796308042653443	partek
GSE151090	GSE151090_GSA_VPvDMSO.txt.gz	0.642943758935165	partek
GSE151090	GSE151090_GSA_VPvDMSO.txt.gz	0.47082652499715	partek
GSE151090	GSE151090_GSA_VPvDMSO.txt.gz	0.264575959493097	partek
GSE149565	GSE149565_EM30_vs_UN_EDF1ko_interaction.tsv.gz	0.71508610279545	deseq2
GSE149972	sheet-brgcfinal from GSE149972_Processed_Lindberg.xlsx	0.62765356129229	edger
GSE149972	sheet-bodyfinal from GSE149972_Processed_Lindberg.xlsx	0.852727625662217	edger
GSE149972	sheet-bodyfinal from GSE149972_Processed_Lindberg.xlsx	0.975093403931474	edger
GSE148240	sheet-statistics RQ2 from GSE148240_Analysis_DESEQ_RQ2_07apr2020_v2.xlsx	0.662157764005949	deseq2
GSE148240	sheet-RQ6 statistics from GSE148240_Analysis_DESEQ_RQ6_07apr2020_v2.xlsx	0.691685274229526	deseq2
GSE148240	sheet-Statistics_RQ7 from GSE148240_Analysis_DESEQ_RQ7_07apr2020_v2.xlsx	0.768987325564835	deseq2
GSE142826	sheet-DESeq2 Results C9 Mat vs Fetal from GSE142826_HK1_Project_DE_analysis.xlsx	0.534795615173733	deseq2
GSE136860	GSE136860_JQ1-2_gb_change.txt.gz	0.524909890384325	deseq2
GSE136860	GSE136860_JQ1-2_pindex_change.txt.gz	0.267456933741963	unknown
GSE136860	GSE136860_JQ1_2hr_Enhancer_change.txt.gz	0.439966384689771	deseq2
GSE136860	GSE136860_LBH2_gb_change.txt.gz	0.495401826120617	deseq2
GSE136860	GSE136860_LBH589_2hr_Enhancer_change.txt.gz	0.730133287959039	deseq2
GSE136860	GSE136860_LBH589_6hr_Enhancer_change.txt.gz	0.597332392895571	deseq2
GSE136860	GSE136860_LBH6_gb_change.txt.gz	0.481522774447608	deseq2
GSE136860	GSE136860_LBH6_pindex_change.txt.gz	0.315793898962734	unknown
GSE136860	GSE136860_pindex_change.txt.gz	0.329252543043589	unknown
GSE153692	GSE153692_lncRNA.txt.gz	0.861709514136176	unknown
GSE149270	GSE149270_deseq2_results_TM5_2_05_Vs_TM5_2_24.csv.gz	0.557319375675054	deseq2
GSE153174	GSE153174_PPRSV_vs_DMEM.tsv.gz	0.389626464645041	deseq2
GSE154649	sheet-DE DIE_4.5h from GSE154649_Supplementary_table_S1.xlsx	0.916521960823555	deseq2
GSE154649	sheet-DE DIE_8.5h from GSE154649_Supplementary_table_S1.xlsx	0.688790175544838	deseq2
GSE138781	GSE138781_rna-seq.txt.gz	0.951726043807973	deseq2
GSE152759	GSE152759_Nr2f2_Ens95.csv.gz	0.787651836835935	deseq2
GSE152759	GSE152759_Nr2f2_RefSeq.csv.gz	0.801630672555274	deseq2
GSE152759	GSE152759_pdgfrbCit_Ens95.csv.gz	0.699371635243041	deseq2
GSE152759	GSE152759_pdgfrbCit_RefSeq.csv.gz	0.706911225499498	deseq2
GSE153764	GSE153764_48h_wt_table_log2.txt.gz	0.591351494988976	unknown
GSE153764	GSE153764_5d_wt_table_log2.txt.gz	0.459276816318859	unknown
GSE153764	GSE153764_undiff_wt_table_log2.txt.gz	0.590449390768472	unknown
GSE151200	GSE151200_A549_DeSeq.txt.gz	0.933758672502318	deseq2
GSE151200	GSE151200_A549_DeSeq.txt.gz	0.985794612502044	deseq2
GSE151200	GSE151200_A549_DeSeq.txt.gz	0.987621070016318	deseq2
GSE151200	GSE151200_H1299_DeSeq.txt.gz	0.656401889330984	deseq2
GSE151200	GSE151200_H1299_DeSeq.txt.gz	0.702872227298905	deseq2
GSE151200	GSE151200_H1299_DeSeq.txt.gz	0.776161283354917	deseq2
GSE113672	sheet-Sheet 1 from GSE113672_Complete_geneList_limma.xlsx	0.797859410508163	limma
GSE113672	sheet-Sheet 1 from GSE113672_Complete_geneList_limma.xlsx	0.962066799332221	limma
GSE113672	sheet-Sheet 1 from GSE113672_Complete_geneList_limma.xlsx	0.799723812462769	limma
GSE113672	sheet-Sheet 1 from GSE113672_Complete_geneList_limma.xlsx	0.797859410508163	limma
GSE113672	sheet-Sheet 1 from GSE113672_Complete_geneList_limma.xlsx	0.962066799332221	limma
GSE113672	sheet-Sheet 1 from GSE113672_Complete_geneList_limma.xlsx	0.799723812462769	limma
GSE154940	GSE154940_WT_vs_mORF4-NBDYKO_RIBOseq.txt.gz	0.981014659894342	deseq2
GSE154940	GSE154940_WT_vs_mORF4-NBDYKO_RNAseq.txt.gz	0.384440282105352	deseq2
GSE154940	GSE154940_WT_vs_mORF4-NBDYKO_TE.txt.gz	0.679141065138826	unknown
GSE144767	sheet-GeneExpression from GSE144767_hPSC_main_file.xlsx	0.782648092909767	edger
GSE154468	sheet-Sheet1 from GSE154468_MADM_UPD_overview_DE_analysis.xlsx	0.929994029317641	deseq2
GSE154468	sheet-Sheet1 from GSE154468_MADM_UPD_overview_DE_analysis.xlsx	0.791367635085188	deseq2
GSE154468	sheet-Sheet1 from GSE154468_MADM_UPD_overview_DE_analysis.xlsx	0.834306325735049	deseq2
GSE154468	sheet-Sheet1 from GSE154468_MADM_UPD_overview_DE_analysis.xlsx	0.86980123264449	deseq2
GSE154468	sheet-Sheet1 from GSE154468_MADM_UPD_overview_DE_analysis.xlsx	0.855521378186919	deseq2
GSE154468	sheet-Sheet1 from GSE154468_MADM_UPD_overview_DE_analysis.xlsx	0.82279811344324	deseq2
GSE153362	sheet-M7_Emx_Hi_mat_pat from GSE153362_MADM7_UPD_DE_analysis.xlsx	0.973962652810079	deseq2
GSE153362	sheet-M7_Emx_Hi_mat_wt from GSE153362_MADM7_UPD_DE_analysis.xlsx	0.904233118471816	deseq2
GSE153362	sheet-M7_Emx_Hi_pat_wt from GSE153362_MADM7_UPD_DE_analysis.xlsx	0.87416733183	deseq2
GSE153362	sheet-M7_Nkx_Cx_mat_pat from GSE153362_MADM7_UPD_DE_analysis.xlsx	0.955497906886797	deseq2
GSE153362	sheet-M7_Nkx_Cx_mat_wt from GSE153362_MADM7_UPD_DE_analysis.xlsx	0.785387615858445	deseq2
GSE153362	sheet-M7_Nkx_Cx_pat_wt from GSE153362_MADM7_UPD_DE_analysis.xlsx	0.791013355166474	deseq2
GSE153362	sheet-M7_Nkx_Hi_mat_pat from GSE153362_MADM7_UPD_DE_analysis.xlsx	0.900030040499964	deseq2
GSE153362	sheet-M7_Nkx_Hi_mat_wt from GSE153362_MADM7_UPD_DE_analysis.xlsx	0.783048911129517	deseq2
GSE153362	sheet-M7_Nkx_Hi_pat_wt from GSE153362_MADM7_UPD_DE_analysis.xlsx	0.764846280766065	deseq2
GSE153362	sheet-M7_Emx_OB_mat_pat from GSE153362_MADM7_UPD_DE_analysis.xlsx	0.855861709132448	deseq2
GSE153362	sheet-M7_Emx_OB_pat_wt from GSE153362_MADM7_UPD_DE_analysis.xlsx	0.820552986600308	deseq2
GSE153777	GSE153777_core_table.txt.gz	0.192428288210122	deseq2
GSE135442	GSE135442_RUV_P6_v_P6_07May18_ManuallyFiltered_EdgeR_NoNormalization.csv.gz	0.766949701941813	edger
GSE135442	GSE135442_RUV_P7_v_P7_07May18_ManuallyFiltered_EdgeR_NoNormalization.csv.gz	0.766671137809454	edger
GSE150524	sheet-Sheet1 from GSE150524_RNAseq-edgeR-Paraquat.xlsx	0.279362093916587	edger
GSE150523	sheet-Sheet1 from GSE150523_RNAseq-edgeR-Bafilomycin.xlsx	0.321202364293286	edger
GSE154258	sheet-PGE2vsMeOAc from GSE154258_mPSCs_treatments_comparison_Bulk_RNAseq.xls.gz	0.423248784575535	unknown
GSE154258	sheet-PGD2vsMeOAc from GSE154258_mPSCs_treatments_comparison_Bulk_RNAseq.xls.gz	0.565869469266241	unknown
GSE128009	GSE128009_NEBNext.csv.gz	0.210450683081693	deseq2
GSE128009	GSE128009_QuantSeq.csv.gz	0.731112819215247	deseq2
GSE128009	GSE128009_QuantSeq.csv.gz	0.989738703020135	deseq2
GSE128009	GSE128009_QuantSeq.csv.gz	0.730538292357369	deseq2
GSE154217	GSE154217_C_FvsC_M_DEG.txt.gz	0.628876012924323	unknown
GSE154217	GSE154217_Kd_FvsKd_M_DEG.txt.gz	0.601968004351925	unknown
GSE154217	GSE154217_Kd_I_FvsKd_I_M_DEG.txt.gz	0.639554730079815	unknown
GSE154217	GSE154217_Kd_MvsC_M_DEG.txt.gz	0.944476076563917	unknown
GSE154163	GSE154163_si_HDAC8_PolyIC_vs_si_Control.txt.gz	0.908599481445907	unknown
GSE154163	GSE154163_si_HDAC9_PolyIC_vs_si_Control.txt.gz	0.856424168755444	unknown
GSE147423	sheet-gene_name_clean-s0-5reads_OUT_W from GSE147423_Nunez_GEO_processed_data.xlsx	0.888211043235487	deseq2
GSE140423	GSE140423_Comparison_FoxA_triple_null_vs_control_no_deletion.txt.gz	0.36162669871731	deseq2
GSE140423	GSE140423_Comparison_Hepatobalst_to_adult_hepatocytes_DE_summary.txt.gz	0.163882560317214	deseq2
GSE140423	GSE140423_Comparison_Newborn_hepatocytes_to_adult_hepatocytesDE_summary.txt.gz	0.294576804853959	deseq2
GSE140423	GSE140423_Copmparison_Hepatobalst_to_adult_FoxA_triple_null_DE_summary.txt.gz	0.149460185081615	deseq2
GSE140423	GSE140423_FoxA_triple_null_compared_with_FoxA3_null.txt.gz	0.439250457776338	deseq2
GSE140423	GSE140423_HNF4a_vs_control_DE_sumary.txt.gz	0.431708617468574	deseq2
GSE153898	sheet-GROUP3_vs_CONTROL.all.gene.resu from GSE153898_All_gene_results_Con_vs_Aurkb_siRNA.xlsx	0.506930680590667	deseq
GSE148859	GSE148859_w12_Tak1_HEP_Ripk1D138N_D138N_vs_Tak1_HEP_DESeq2.csv.gz	0.73815231879898	deseq2
GSE148859	GSE148859_w12_Tak1_HEP_Ripk1D138N_D138N_vs_Tak1f_f_DESeq2.csv.gz	0.886146472416303	deseq2
GSE148859	GSE148859_w12_Tak1_HEP_vs_Tak1f_f_DESeq2.csv.gz	0.675591315256867	deseq2
GSE148859	GSE148859_w12_Tak1f_f_Ripk1D138N_D138N_vs_Tak1f_f_DESeq2.csv.gz	0.914863312961062	deseq2
GSE148859	GSE148859_w4_Tak1_HEP_Ripk1D138N_D138N_vs_Tak1_HEP_DESeq2.csv.gz	0.724904437358155	deseq2
GSE148859	GSE148859_w4_Tak1_HEP_Ripk1D138N_D138N_vs_Tak1f_f_DESeq2.csv.gz	0.498760540963419	deseq2
GSE148859	GSE148859_w4_Tak1_HEP_vs_Tak1f_f_DESeq2.csv.gz	0.433940495586468	deseq2
GSE148859	GSE148859_w6_Tak1_HEP_Ripk1D138N_D138N_vs_Tak1_HEP_DESeq2.csv.gz	0.875667943640036	deseq2
GSE148859	GSE148859_w6_Tak1_HEP_Ripk1D138N_D138N_vs_Tak1f_f_DESeq2.csv.gz	0.613409009624195	deseq2
GSE148859	GSE148859_w6_Tak1_HEP_vs_Tak1f_f_DESeq2.csv.gz	0.534545591715699	deseq2
GSE148859	GSE148859_w6_Tak1f_f_Ripk1D138N_D138N_vs_Tak1f_f_DESeq2.csv.gz	0.990603608803125	deseq2
GSE153887	GSE153887_DE_results.csv.gz	0.384065835914437	deseq2
GSE152227	sheet-OX_fis_dps_EE from GSE152227_gene_fold_changes_with_FDR.xlsx	0.520707554207815	edger
GSE152227	sheet-OX_fis_dps_TS from GSE152227_gene_fold_changes_with_FDR.xlsx	0.463903036423162	edger
GSE152162	GSE152162_diffexpr_resSC3.csv.gz	0.856697676506601	deseq2
GSE153553	GSE153553_Kp_MS6671_efit_MHBvsCOL_v2.tsv.gz	0.683684498536707	limma
GSE153553	GSE153553_Kp_MS6671_efit_MHBvsPBT2_v2.tsv.gz	0.400319873201166	limma
GSE153553	GSE153553_Kp_MS6671_efit_MHBvsPC_v2.tsv.gz	0.368588006054859	limma
GSE153553	GSE153553_Kp_MS6671_efit_PCsPBT2_v2.tsv.gz	0.787843765683527	limma
GSE152226	GSE152226_WT_T48-VS-Q133H_T48.DEseq2_Method.GeneDiffExp.xls.gz	0.406934005651153	deseq2
GSE144726	GSE144726_Processed_RNA_Seq_data.txt.gz	0.715063413899614	partek
GSE144726	GSE144726_Processed_RNA_Seq_data.txt.gz	0.664925913707954	partek
GSE144726	GSE144726_Processed_RNA_Seq_data.txt.gz	0.792999043020837	partek
GSE116548	GSE116548_KnockDown_vs_Control.all.gene.result.xls.gz	0.435959004088469	deseq
GSE145293	GSE145293_F10_F0_Ribotag_filtered_logFC.txt.gz	0.818070996952832	edger
GSE150698	GSE150698_caIKK2EC_vs_WT_DESeq2results.tsv.gz	0.80035364157724	deseq2
GSE150698	GSE150698_caIKK2EC_vs_WT_DESeq2results_rlog_counts.tsv.gz	0.80035364157724	deseq2
GSE153332	GSE153332_SF3B1_DE.csv.gz	0.539941447639474	deseq2
GSE153222	GSE153222_core_table.txt.gz	0.313255697800451	unknown
GSE153222	GSE153222_core_table.txt.gz	0.300813712293444	unknown
GSE153222	GSE153222_core_table.txt.gz	0.263336147352499	unknown
GSE153222	GSE153222_core_table.txt.gz	0.279647183426958	unknown
GSE153222	GSE153222_core_table.txt.gz	0.291211319138669	unknown
GSE153222	GSE153222_core_table.txt.gz	0.463470502264966	unknown
GSE153222	GSE153222_core_table.txt.gz	0.315045299152684	unknown
GSE153222	GSE153222_core_table.txt.gz	0.340489181809722	unknown
GSE153222	GSE153222_core_table.txt.gz	0.279575484023322	unknown
GSE153222	GSE153222_core_table.txt.gz	0.312925376552342	unknown
GSE153222	GSE153222_core_table.txt.gz	0.274213736715925	unknown
GSE153222	GSE153222_core_table.txt.gz	0.375681266232019	unknown
GSE153222	GSE153222_core_table.txt.gz	0.245853239448086	unknown
GSE153222	GSE153222_core_table.txt.gz	0.369935424612245	unknown
GSE153222	GSE153222_core_table.txt.gz	0.40031194658494	unknown
GSE153222	GSE153222_core_table.txt.gz	0.389684752654426	unknown
GSE153222	GSE153222_core_table.txt.gz	0.356752608105564	unknown
GSE153222	GSE153222_core_table.txt.gz	0.36825800112958	unknown
GSE153222	GSE153222_core_table.txt.gz	0.409102960231845	unknown
GSE153222	GSE153222_core_table.txt.gz	0.401882892050298	unknown
GSE153222	GSE153222_core_table.txt.gz	0.390957049935414	unknown
GSE153222	GSE153222_core_table.txt.gz	0.430700792396074	unknown
GSE153222	GSE153222_core_table.txt.gz	0.229501156010208	unknown
GSE153222	GSE153222_core_table.txt.gz	0.229766774049438	unknown
GSE153222	GSE153222_core_table.txt.gz	0.248454401220894	unknown
GSE153222	GSE153222_core_table.txt.gz	0.362242905583843	unknown
GSE153222	GSE153222_core_table.txt.gz	0.38521791527008997	unknown
GSE153222	GSE153222_core_table.txt.gz	0.358463351517002	unknown
GSE153222	GSE153222_core_table.txt.gz	0.326512118614148	unknown
GSE153222	GSE153222_core_table.txt.gz	0.316674939107164	unknown
GSE153222	GSE153222_core_table.txt.gz	0.305379817460893	unknown
GSE153222	GSE153222_core_table.txt.gz	0.356849177408597	unknown
GSE153222	GSE153222_core_table.txt.gz	0.36802514145686	unknown
GSE153222	GSE153222_core_table.txt.gz	0.33520444285186	unknown
GSE153222	GSE153222_core_table.txt.gz	0.364924162970779	unknown
GSE153222	GSE153222_core_table.txt.gz	0.364798510599728	unknown
GSE153222	GSE153222_core_table.txt.gz	0.374333396176652	unknown
GSE153222	GSE153222_core_table.txt.gz	0.338451518954143	unknown
GSE153222	GSE153222_core_table.txt.gz	0.43754330418069	unknown
GSE153222	GSE153222_core_table.txt.gz	0.369392077095079	unknown
GSE153222	GSE153222_core_table.txt.gz	0.346530945286909	unknown
GSE153222	GSE153222_core_table.txt.gz	0.393907155152318	unknown
GSE153222	GSE153222_core_table.txt.gz	0.293041219134736	unknown
GSE153222	GSE153222_core_table.txt.gz	0.273301389631995	unknown
GSE153222	GSE153222_core_table.txt.gz	0.227172218167907	unknown
GSE153222	GSE153222_core_table.txt.gz	0.241402135064808	unknown
GSE153222	GSE153222_core_table.txt.gz	0.237876744543773	unknown
GSE153222	GSE153222_core_table.txt.gz	0.330140657278048	unknown
GSE153222	GSE153222_core_table.txt.gz	0.324725571556723	unknown
GSE153222	GSE153222_core_table.txt.gz	0.271209799953423	unknown
GSE153222	GSE153222_core_table.txt.gz	0.301434307108948	unknown
GSE153222	GSE153222_core_table.txt.gz	0.315128657941533	unknown
GSE153222	GSE153222_core_table.txt.gz	0.247382291848198	unknown
GSE153222	GSE153222_core_table.txt.gz	0.32904621350786	unknown
GSE153222	GSE153222_core_table.txt.gz	0.282355415216128	unknown
GSE153222	GSE153222_core_table.txt.gz	0.295377782294408	unknown
GSE153222	GSE153222_core_table.txt.gz	0.430189214570556	unknown
GSE153222	GSE153222_core_table.txt.gz	0.43152168315309	unknown
GSE153222	GSE153222_core_table.txt.gz	0.332804072863327	unknown
GSE153222	GSE153222_core_table.txt.gz	0.338999876797606	unknown
GSE153222	GSE153222_core_table.txt.gz	0.244138757872597	unknown
GSE153222	GSE153222_core_table.txt.gz	0.244040179534596	unknown
GSE153222	GSE153222_core_table.txt.gz	0.225827521323003	unknown
GSE153222	GSE153222_core_table.txt.gz	0.40210438386386	unknown
GSE153222	GSE153222_core_table.txt.gz	0.357644384145556	unknown
GSE153222	GSE153222_core_table.txt.gz	0.355764460748917	unknown
GSE153222	GSE153222_core_table.txt.gz	0.316370289667532	unknown
GSE153222	GSE153222_core_table.txt.gz	0.391249874105818	unknown
GSE153222	GSE153222_core_table.txt.gz	0.340321060438738	unknown
GSE153222	GSE153222_core_table.txt.gz	0.35535113595691	unknown
GSE153222	GSE153222_core_table.txt.gz	0.388608186224477	unknown
GSE153222	GSE153222_core_table.txt.gz	0.398635147105153	unknown
GSE134966	GSE134966_results_10wkTopRMv5.csv.gz	0.264864665142089	limma
GSE134963	GSE134963_results_4wkTopRM_PXvsShamv5.csv.gz	0.490226860403091	limma
GSE130158	GSE130158_bbTest.linear.Brain_10.tsv.gz	0.996654580417896	cuffdiff
GSE130158	GSE130158_bbTest.linear.Brain_30.tsv.gz	0.951489072356841	cuffdiff
GSE130158	GSE130158_bbTest.linear.Brain_50.tsv.gz	0.901810264430283	cuffdiff
GSE130158	GSE130158_bbTest.linear.Fat_body_10.tsv.gz	0.894392213968128	cuffdiff
GSE130158	GSE130158_bbTest.linear.Thorax_10.tsv.gz	0.999574769922678	cuffdiff
GSE115407	sheet-Sheet 1 from GSE115407_RNAseq_Complete_geneList_EdgeR.xlsx	0.107794029326014	edger
GSE115407	sheet-Sheet 1 from GSE115407_RNAseq_Complete_geneList_EdgeR.xlsx	0.113514899714292	edger
GSE115407	sheet-Sheet 1 from GSE115407_RNAseq_Complete_geneList_EdgeR.xlsx	0.111051625985898	edger
GSE115407	sheet-Sheet 1 from GSE115407_RNAseq_Complete_geneList_EdgeR.xlsx	0.158892105850053	edger
GSE115407	sheet-Sheet 1 from GSE115407_RNAseq_Complete_geneList_EdgeR.xlsx	0.107292689271956	edger
GSE115407	sheet-Sheet 1 from GSE115407_RNAseq_Complete_geneList_EdgeR.xlsx	0.157211750618369	edger
GSE115407	sheet-Sheet 1 from GSE115407_RNAseq_Complete_geneList_EdgeR.xlsx	0.158892105850053	edger
GSE153088	sheet-N2 OG1RF_vs_OP50 from GSE153088_complete_stats.xlsx	0.576178285478193	deseq2
GSE152988	GSE152988_WT_vs_PSAPKO.csv.gz	0.973586417264252	deseq2
GSE152727	GSE152727_Differential_expression_analysis_table.csv.gz	0.802556217190539	unknown
GSE152677	sheet-fullfracture_DEG_DESeq2_full_4h from GSE152677_DEG_DESeq2.xlsx	0.272617896286866	deseq2
GSE152677	sheet-fullfracture_DEG_DESeq2_full_1d from GSE152677_DEG_DESeq2.xlsx	0.279241897939005	deseq2
GSE152677	sheet-fullfracture_DEG_DESeq2_full_3d from GSE152677_DEG_DESeq2.xlsx	0.244521415179309	deseq2
GSE152677	sheet-fullfracture_DEG_DESeq2_full_7d from GSE152677_DEG_DESeq2.xlsx	0.180877534224585	deseq2
GSE152677	sheet-fullfracture_DEG_DESeq2_full_14 from GSE152677_DEG_DESeq2.xlsx	0.2435736849504	deseq2
GSE152677	sheet-stressfracture_DESeq2_full_4hr from GSE152677_DEG_DESeq2.xlsx	0.661545855029172	deseq2
GSE152677	sheet-stressfracture_DESeq2_full_1day from GSE152677_DEG_DESeq2.xlsx	0.600892272863641	deseq2
GSE152677	sheet-stressfracture_DESeq2_full_3day from GSE152677_DEG_DESeq2.xlsx	0.386387683703873	deseq2
GSE152677	sheet-stressfracture_DESeq2_full_5day from GSE152677_DEG_DESeq2.xlsx	0.344479706052843	deseq2
GSE152677	sheet-stressfracture_DESeq2_full_7day from GSE152677_DEG_DESeq2.xlsx	0.404423624696893	deseq2
GSE150411	GSE150411_CRFT_differentialAnalysisFullData.txt.gz	0.272145751530545	unknown
GSE147077	GSE147077_genes.csv.gz	0.314211689154135	sleuth
GSE147077	GSE147077_genes.csv.gz	0.538882280339356	sleuth
GSE147077	GSE147077_transcripts.csv.gz	0.742497048526542	sleuth
GSE146246	GSE146246_WH7803_LD-Ref21deg_norm_counts_FC.tsv.gz	0.616869446077815	deseq2
GSE146246	GSE146246_WH7803_LD-Ref21deg_norm_counts_FC.tsv.gz	0.549517607733946	deseq2
GSE146246	GSE146246_WH7803_LD-Ref21deg_norm_counts_FC.tsv.gz	0.396455317271363	deseq2
GSE146246	GSE146246_WH7803_LD-Ref21deg_norm_counts_FC.tsv.gz	0.488918298270523	deseq2
GSE146246	GSE146246_WH7803_LD-Ref21deg_norm_counts_FC.tsv.gz	0.335806639385292	deseq2
GSE146246	GSE146246_WH7803_LD-Ref21deg_norm_counts_FC.tsv.gz	0.284057145073213	deseq2
GSE146246	GSE146246_WH7803_LD-Ref21deg_norm_counts_FC.tsv.gz	0.337466962859746	deseq2
GSE146246	GSE146246_WH7803_LD-Ref21deg_norm_counts_FC.tsv.gz	0.529953180355101	deseq2
GSE146246	GSE146246_WH7803_LD-Ref6h_norm_counts_FC.tsv.gz	0.268350745643301	deseq2
GSE146246	GSE146246_WH7803_LD-Ref6h_norm_counts_FC.tsv.gz	0.210398435932052	deseq2
GSE146246	GSE146246_WH7803_LD-Ref6h_norm_counts_FC.tsv.gz	0.151624900495968	deseq2
GSE146246	GSE146246_WH7803_LD-Ref6h_norm_counts_FC.tsv.gz	0.229518868424918	deseq2
GSE146246	GSE146246_WH7803_LD-Ref6h_norm_counts_FC.tsv.gz	0.352565908983955	deseq2
GSE146246	GSE146246_WH7803_LD-Ref6h_norm_counts_FC.tsv.gz	0.546180674737464	deseq2
GSE146246	GSE146246_WH7803_LD-Ref6h_norm_counts_FC.tsv.gz	0.308582178213196	deseq2
GSE146246	GSE146246_WH7803_LD-Ref6h_norm_counts_FC.tsv.gz	0.205063850635054	deseq2
GSE146246	GSE146246_WH7803_LD-Ref6h_norm_counts_FC.tsv.gz	0.184543835022068	deseq2
GSE146246	GSE146246_WH7803_LD-Ref6h_norm_counts_FC.tsv.gz	0.205009455550777	deseq2
GSE146246	GSE146246_WH7803_LD-Ref6h_norm_counts_FC.tsv.gz	0.347338276509184	deseq2
GSE146246	GSE146246_WH7803_LD-Ref6h_norm_counts_FC.tsv.gz	0.44955935762208	deseq2
GSE146246	GSE146246_WH7803_LD-Ref6h_norm_counts_FC.tsv.gz	0.810885870241883	deseq2
GSE146246	GSE146246_WH7803_LD-Ref6h_norm_counts_FC.tsv.gz	0.220006932092634	deseq2
GSE146246	GSE146246_WH7803_LL_HL_norm_counts_FC.tsv.gz	0.71551245656796	deseq2
GSE146246	GSE146246_WH7803_LL_HL_norm_counts_FC.tsv.gz	0.702252456298903	deseq2
GSE146246	GSE146246_WH7803_LL_HL_norm_counts_FC.tsv.gz	0.762031241104408	deseq2
GSE146246	GSE146246_WH7803_LL_HL_norm_counts_FC.tsv.gz	0.526892952652409	deseq2
GSE146246	GSE146246_WH7803_LL_HL_norm_counts_FC.tsv.gz	0.38566919457692	deseq2
GSE146246	GSE146246_WH7803_LL_HL_norm_counts_FC.tsv.gz	0.336472327088876	deseq2
GSE146246	GSE146246_WH7803_LL_HL_norm_counts_FC.tsv.gz	0.297353408710536	deseq2
GSE146246	GSE146246_WH7803_LL_HL_norm_counts_FC.tsv.gz	0.2834736467965	deseq2
GSE146246	GSE146246_WH7803_LL_HL_norm_counts_FC.tsv.gz	0.982220590332234	deseq2
GSE146246	GSE146246_WH7803_LL_HL_norm_counts_FC.tsv.gz	0.710873535733466	deseq2
GSE146246	GSE146246_WH7803_LL_HL_norm_counts_FC.tsv.gz	0.585632329877835	deseq2
GSE146246	GSE146246_WH7803_LL_HL_norm_counts_FC.tsv.gz	0.479267940662386	deseq2
GSE146246	GSE146246_WH7803_LL_HL_norm_counts_FC.tsv.gz	0.393937654114014	deseq2
GSE146246	GSE146246_WH7803_LL_HL_norm_counts_FC.tsv.gz	0.342317671124011	deseq2
GSE146246	GSE146246_WH7803_LL_HL_norm_counts_FC.tsv.gz	0.31225656744968	deseq2
GSE146246	GSE146246_WH7803_LL_HL_norm_counts_FC.tsv.gz	0.583459072385006	deseq2
GSE146246	GSE146246_WH7803_LL_HL_norm_counts_FC.tsv.gz	0.539022981802456	deseq2
GSE146246	GSE146246_WH7803_LL_HL_norm_counts_FC.tsv.gz	0.536720855151553	deseq2
GSE146246	GSE146246_WH7803_LL_HL_norm_counts_FC.tsv.gz	0.293783406984749	deseq2
GSE146246	GSE146246_WH7803_LL_HL_norm_counts_FC.tsv.gz	0.288592501554521	deseq2
GSE146246	GSE146246_WH7803_LL_HL_norm_counts_FC.tsv.gz	0.303606117372817	deseq2
GSE146246	GSE146246_WH7803_LL_HL_norm_counts_FC.tsv.gz	0.307561575438127	deseq2
GSE146246	GSE146246_WH7803_LL_HL_norm_counts_FC.tsv.gz	0.614616254085636	deseq2
GSE146246	GSE146246_WH7803_LL_HL_norm_counts_FC.tsv.gz	0.329545889349728	deseq2
GSE146246	GSE146246_WH7803_LL_HL_norm_counts_FC.tsv.gz	0.247269272432305	deseq2
GSE146246	GSE146246_WH7803_LL_HL_norm_counts_FC.tsv.gz	0.302076958385503	deseq2
GSE141737	sheet-KOCholesterol_vs_ROSACholestero from GSE141737_DESeq_results.xls.gz	0.775050591222109	deseq2
GSE141737	sheet-KOComplete_vs_ROSAComplete from GSE141737_DESeq_results.xls.gz	0.870879214934439	deseq2
GSE152357	GSE152357_pUTE1054.vs.Ames.txt.gz	0.607844916099596	deseq2
GSE152357	GSE152357_pUTE1054.vs.pUTE657.txt.gz	0.656980350850263	deseq2
GSE152357	GSE152357_pUTE1056.vs.Ames.txt.gz	0.540659391883594	deseq2
GSE152357	GSE152357_pUTE1056.vs.pUTE657.txt.gz	0.727048941095484	deseq2
GSE152357	GSE152357_pUTE657.vs.Ames.txt.gz	0.412022492839921	deseq2
GSE152357	GSE152357_pUTE992.vs.Ames.txt.gz	0.593877595157964	deseq2
GSE152357	GSE152357_pUTE992.vs.pUTE657.txt.gz	0.699413350979545	deseq2
GSE152170	GSE152170_Results_man2_M0_W0_Eco.csv.gz	0.987884349586182	deseq2
GSE132506	GSE132506_PAX3_GOF_all_salmon.txt.gz	0.910627303796995	deseq2
GSE132506	GSE132506_PAX6_GOF_all_salmon.txt.gz	0.85305281251175	deseq2
GSE152165	sheet-DESeq2_res_all from GSE152165_DESeq2_Results.xlsx	0.881726277436691	deseq2
GSE152165	sheet-DESeq2_res_all from GSE152165_DESeq2_Results.xlsx	0.96082312326421	deseq2
GSE152118	GSE152118_extended_summary_gene.csv.gz	0.64729219789098	edger
GSE152116	sheet-Alpha WT IR vs Control from GSE152116_Salmon_and_DE_Seq_output.xlsx	0.420034568393201	deseq2
GSE152116	sheet-Alpha PKS IR vs Control from GSE152116_Salmon_and_DE_Seq_output.xlsx	0.437771505993349	deseq2
GSE152116	sheet-Deuteron WT IR vs Control from GSE152116_Salmon_and_DE_Seq_output.xlsx	0.367235699774164	deseq2
GSE152116	sheet-Deuteron PKS IR vs Control from GSE152116_Salmon_and_DE_Seq_output.xlsx	0.37963083974612	deseq2
GSE152116	sheet-Proton WT IR vs Control from GSE152116_Salmon_and_DE_Seq_output.xlsx	0.378335804416	deseq2
GSE152116	sheet-Proton PKS IR vs Control from GSE152116_Salmon_and_DE_Seq_output.xlsx	0.341053641846433	deseq2
GSE152116	sheet-WT vs PKS Control Deuteron from GSE152116_Salmon_and_DE_Seq_output.xlsx	0.855015248678233	deseq2
GSE151935	GSE151935_apYkiNelfAi_vs_apGFP_1_3.csv.gz	0.487541914971194	deseq
GSE151935	GSE151935_apYkiNelfAi_vs_apYki.csv.gz	0.583699763344746	deseq
GSE151935	GSE151935_apYkiNelfai_vs_apNelfAi_1_2.csv.gz	0.820958843033236	deseq
GSE151935	GSE151935_apYki_vs_apGFP1_3.csv.gz	0.806653331660256	deseq
GSE151759	sheet-Jurkat FPKM from GSE151759_Processed_Data.xlsx	0.882890985826798	unknown
GSE147849	GSE147849_DESeq_Mettl3_oocytes.txt.gz	0.517665528774944	deseq2
GSE147849	GSE147849_DESeq_Ythdf2_oocytes.txt.gz	0.831542928067576	deseq2
GSE147849	GSE147849_DESeq_Ythdf2_sperm.txt.gz	0.91749790460236	deseq2
GSE147849	GSE147849_DESeq_mESCs.txt.gz	0.767614260648812	deseq2
GSE147849	GSE147849_DESeq_mESCs.txt.gz	0.807620404585155	deseq2
GSE130190	sheet-HostDGE from GSE130190_host-dge.xlsx	0.479383731561148	deseq2
GSE148451	sheet-forprism from GSE148451_gene_exp_diff.xlsx	0.43853013618773	cuffdiff
GSE134380	GSE134380_RNA_siDF12_HeLa.txt.gz	0.277879907466031	edger
GSE134380	GSE134380_RNA_siDF13_HeLa.txt.gz	0.383549906466232	edger
GSE134380	GSE134380_RNA_siDF23_HeLa.txt.gz	0.264916089412204	edger
GSE134380	GSE134380_Ribo_GSE134380_RNA_TE_siDF123_HeLa.txt.gz	0.828823832993994	edger
GSE134380	GSE134380_Ribo_GSE134380_RNA_TE_siDF123_HeLa.txt.gz	0.782068437943637	edger
GSE134380	GSE134380_Ribo_GSE134380_RNA_TE_siDF1_HeLa.txt.gz	0.950946404100131	edger
GSE134380	GSE134380_Ribo_GSE134380_RNA_TE_siDF2_HeLa.txt.gz	0.989876056439849	edger
GSE133011	sheet-DE from GSE133011_RAW.tar	0.612702201259919	deseq2
GSE144480	sheet-Results from GSE144480_DeSeq2_22_uM_DO_vs_3.8_uM_DO_paired.xls.gz	0.646798123167527	deseq2
GSE144480	sheet-Results from GSE144480_DeSeq2_anoxic_vs_22_uM_DO_paired.xls.gz	0.590110994607753	deseq2
GSE140642	GSE140642_LimmaDiff_Deg.txt.gz	0.406180156086039	limma
GSE140642	GSE140642_LimmaDiff_Pro.txt.gz	0.784123710073293	limma
GSE140565	GSE140565_RNADEseq_WT2KxFKCK.txt.gz	0.827826701221928	deseq2
GSE140565	GSE140565_ROXtail_2KxCK.txt.gz	0.971874198427364	unknown
GSE140565	GSE140565_ROXtail_2KxCK.txt.gz	0.896676522748131	unknown
GSE140565	GSE140565_ROXtail_2KxFK.txt.gz	0.952531970268185	unknown
GSE140565	GSE140565_ROXtail_CXxWT.txt.gz	0.949307879853929	unknown
GSE140565	GSE140565_ROXtail_CXxWT.txt.gz	0.908212446903704	unknown
GSE140565	GSE140565_ROXtail_FXxWT.txt.gz	0.964275041819478	unknown
GSE140565	GSE140565_ROXtail_FXxWT.txt.gz	0.94925728444912	unknown
GSE139620	GSE139620_CUTLL1_DMSO_vs_P5091.htseq.edgeR.txt.gz	0.314062119099943	edger
GSE139619	GSE139619_Jurkat_DMSO_vs_P5091_24hr.htseq.edgeR.txt.gz	0.219157997530375	edger
GSE139618	GSE139618_Jurkat_DMSO_v_H3B8800_24hr.htseq.edgeR_Tophat.txt.gz	0.252059003154824	edger
GSE139613	GSE139613_CD3_vs_TALL.htseq.edgeR.txt.gz	0.539409891204141	edger
GSE139613	GSE139613_CD4_vs_TALL.htseq.edgeR.txt.gz	0.624577121421113	edger
GSE122875	GSE122875_brca1_dge_results.csv.gz	0.5157319846422	unknown
GSE122875	GSE122875_snail_dge_results.csv.gz	0.942001156589725	unknown
GSE122875	GSE122875_sphere_dge_results.csv.gz	0.0546937994339375	unknown
GSE136091	GSE136091_Liver_RiboSeq_kd_vs_control.csv.gz	0.857690512480058	deseq2
GSE136091	GSE136091_Liver_TranslationEfficiency_kd_vs_control.csv.gz	0.842634959106649	unknown
GSE137678	GSE137678_res1_45_control_basal_vs_Stat5Adipoq_basal.id.csv.gz	0.876583025264156	deseq2
GSE131877	sheet-ESP1_D60 - ESP1_D25 from GSE131877_controlde.xlsx	0.604369749013897	limma
GSE131877	sheet-ESP1_D88 - ESP1_D25 from GSE131877_controlde.xlsx	0.462818480197454	limma
GSE131877	sheet-ESP1_D123 - ESP1_D25 from GSE131877_controlde.xlsx	0.43823761400513	limma
GSE131877	sheet-ESP1_D88 - ESP1_D60 from GSE131877_controlde.xlsx	0.935683114184389	limma
GSE131877	sheet-ESP1_D123 - ESP1_D60 from GSE131877_controlde.xlsx	0.804104026464565	limma
GSE131877	sheet-ESP1_D123 - ESP1_D88 from GSE131877_controlde.xlsx	0.779345696463992	limma
GSE131877	sheet-ESP2_D60 - ESP2_D25 from GSE131877_patientde.xlsx	0.627199781438818	limma
GSE131877	sheet-ESP2_D88 - ESP2_D25 from GSE131877_patientde.xlsx	0.475531604135995	limma
GSE131877	sheet-ESP2_D123 - ESP2_D25 from GSE131877_patientde.xlsx	0.393359345434554	limma
GSE131877	sheet-ESP2_D88 - ESP2_D60 from GSE131877_patientde.xlsx	0.653956586219596	limma
GSE131877	sheet-ESP2_D123 - ESP2_D60 from GSE131877_patientde.xlsx	0.525626014587529	limma
GSE131877	sheet-ESP2_D123 - ESP2_D88 from GSE131877_patientde.xlsx	0.86643842185782	limma
GSE151209	sheet-edgeR GLM gene from GSE151209_EdgeRglm_GENE_pink1-WT.xlsx	0.997666445913648	edger
GSE124745	GSE124745_Tug1_Tissues_Testes.csv.gz	0.971569480323755	unknown
GSE124745	GSE124745_Tug1_Tissues_Testes.csv.gz	0.992586799066598	unknown
GSE124745	GSE124745_Tug1_Tissues_without_Testes.csv.gz	0.975767374049379	deseq2
GSE148275	sheet-data2 from GSE148275_Lee_GEO_processed.xlsx	0.568759578592866	deseq
GSE148275	sheet-data2 from GSE148275_Lee_GEO_processed.xlsx	0.494389973230346	deseq
GSE145956	GSE145956_Ovilo14_DEGenes_DESeq2.csv.gz	0.818715736880623	deseq2
GSE133927	GSE133927_result.exp.csv.gz	0.215409016980899	edger
GSE133927	GSE133927_result.exp.csv.gz	0.382920272384256	edger
GSE139151	sheet-finalTabCytoLib from GSE139151_finalTab_siRBM15_and_siWTAP_CytoLib.xlsx	0.962400287036971	unknown
GSE139151	sheet-finalTabCytoLib from GSE139151_finalTab_siRBM15_and_siWTAP_CytoLib.xlsx	0.987464608364189	unknown
GSE145587	sheet-Mobley_RS3_geneExprs_differenti from GSE145587_Mobley_RS3_GeneExpression.xlsx	0.889526791797969	unknown
GSE145162	GSE145162_ByAz_vs_deltasbp1Az.Differential_Expression.anno.txt.gz	0.580315126408661	edger
GSE145162	GSE145162_ByAz_vs_deltascd6Az.Differential_Expression.anno.txt.gz	0.828995280514667	edger
GSE145162	GSE145162_ByUnt_vs_ByAz.Differential_Expression.anno.txt.gz	0.436510584012596	edger
GSE145162	GSE145162_ByUnt_vs_deltascd6Unt.Differential_Expression.anno.txt.gz	0.731649114612848	edger
GSE145162	GSE145162_deltasbp1Unt_vs_deltasbp1Az.Differential_Expression.anno.txt.gz	0.336700598537105	edger
GSE145162	GSE145162_deltascd6Unt_vs_deltascd6Az.Differential_Expression.anno.txt.gz	0.429934430713422	edger
GSE110923	sheet-results_sample2_vs_sample1_all from GSE110923_results_WT_vs_acinus_pnn_analyzed.xlsx	0.556534613523959	deseq2
GSE151022	GSE151022_mut.13.p.csv.gz	0.99589502963965	deseq2
GSE151022	GSE151022_mut.13.p.full.csv.gz	0.907218040984993	deseq2
GSE151022	GSE151022_mutdiff.14.csv.gz	0.766791784826624	deseq2
GSE151022	GSE151022_wt.13.p.full.csv.gz	0.987975751975121	deseq2
GSE151004	sheet-teste from GSE151004_Bin.TO.DEseq_results.xlsx	0.240302839744129	deseq2
GSE150941	GSE150941_d3_24h_vs_WT_24h.genes.DEA.txt.gz	0.442309130586425	unknown
GSE150939	sheet-edgeR GLM gene from GSE150939_FEMALEedgeRglm_GENE_Pink1-WT.xlsx	0.948156816456507	edger
GSE144814	GSE144814_DR_T1vsW_T1_DEG.txt.gz	0.659419808449613	deseq
GSE123815	sheet-IWR_vs_DMSO.DESeq2_comparison from GSE123815_IWR1_vs_DMSO_DESeq2_Foldchange_FPKM.xlsx	0.470902685873054	deseq2
GSE147540	GSE147540_de_stats.csv.gz	0.994327722822193	deseq2
GSE150804	GSE150804_Differential_expression_analysis_table.csv.gz	0.999998567814615	deseq2
GSE150746	sheet-out_data from GSE150746_DEG_table.xlsx	0.229644811115654	deseq2
GSE150746	sheet-out_data from GSE150746_DEG_table.xlsx	0.483668600261463	deseq2
GSE150746	sheet-out_data from GSE150746_DEG_table.xlsx	0.371891741941293	deseq2
GSE150746	sheet-out_data from GSE150746_DEG_table.xlsx	0.43398022045712	deseq2
GSE145514	GSE145514_gene_diff.txt.gz	0.458417894720398	deseq2
GSE132062	GSE132062_DESeq2.txt.gz	0.874949537556001	deseq2
GSE144944	sheet-cluster 15 from GSE144944_Findmarkers_by_cluster.xlsx	0.270291190673341	unknown
GSE150166	GSE150166_Tbet_RNAseq_count__Global_KO_.csv.gz	0.833238855707147	deseq2
GSE143597	sheet-Sheet1 from GSE143597_ALL_samples_RPKM.xlsx	0.847961898100634	edger
GSE143519	GSE143519_normalized_annotated_counts_all.results.tsv.gz	0.822122714790024	deseq2
GSE143519	GSE143519_normalized_annotated_counts_all.results.tsv.gz	0.900022294449145	deseq2
GSE148787	GSE148787_KRABINER_KOvsWT_TREs_DESeq2.csv.gz	0.809140082183805	deseq2
GSE148787	GSE148787_WTresc_vs_KRABINERKO_TREs_DESeq2.csv.gz	0.777415445154743	deseq2
GSE148787	GSE148787_mutDBDresc_vs_KRABINERKO_TREs_DESeq2.csv.gz	0.72585017558858	deseq2
GSE150003	sheet-gene expression filtered from GSE150003_ATRi+IR_MCF10A_RNA_seq.xlsx	0.190919356906573	unknown
GSE149828	sheet-Study 1 gene - DAN from GSE149828_differential_expression.xlsx	0.913463892115857	partek
GSE149828	sheet-Study 1 gene - DAN from GSE149828_differential_expression.xlsx	0.780401806107998	partek
GSE149828	sheet-Study 1 gene - DAN from GSE149828_differential_expression.xlsx	0.870831298060131	partek
GSE134785	GSE134785_Normalized_FPKM.txt.gz	0.516667501866673	deseq
GSE134785	GSE134785_Normalized_FPKM.txt.gz	0.443756417247917	deseq
GSE136562	sheet-WT_120_DE from GSE136562_WT_RNASeq.xlsx	0.698308230249182	deseq2
GSE136562	sheet-WT_90_DE from GSE136562_WT_RNASeq.xlsx	0.837045728992236	deseq2
GSE136562	sheet-WT_75_DE from GSE136562_WT_RNASeq.xlsx	0.880048881076283	deseq2
GSE118751	GSE118751_Processed_RNA-seq_DATA.txt.gz	0.870473867109688	deseq2
GSE149611	GSE149611_differentiallyexpressedgenesofDMSOvsAmisulprideH.csv.gz	0.455640882164312	deseq2
GSE149611	GSE149611_differentiallyexpressedgenesofDMSOvsRisperidoneL.csv.gz	0.547332155656327	deseq2
GSE149611	GSE149611_differentiallyexpressedgenesofDMSOvsVolinanserinH.csv.gz	0.341324449632055	deseq2
GSE149593	sheet-All from GSE149593_CRB_Exp_vs_CRB_Sta.xls.gz	0.579222971581995	deseq2
GSE149593	sheet-All from GSE149593_CRB_Exp_vs_Chitin_Exp.xls.gz	0.185544501460919	deseq2
GSE149593	sheet-All from GSE149593_CRB_Exp_vs_Glc_Exp.xls.gz	0.162953997608587	deseq2
GSE149593	sheet-All from GSE149593_CRB_Sta_vs_Chitin_Sta.xls.gz	0.211463336618846	deseq2
GSE149593	sheet-All from GSE149593_CRB_Sta_vs_GlcNAc_Sta.xls.gz	0.176958638612843	deseq2
GSE149593	sheet-All from GSE149593_CRB_Sta_vs_Glc_Sta.xls.gz	0.418944088896105	deseq2
GSE149593	sheet-All from GSE149593_Chitin_Exp_vs_GlcNAc_Exp.xls.gz	0.0989390660551477	deseq2
GSE149593	sheet-All from GSE149593_Chitin_Sta_vs_GlcNAc_Sta.xls.gz	0.303402427569827	deseq2
GSE149593	sheet-All from GSE149593_GlcNAc_Exp_vrs_GlcNAc_Sta.xls.gz	0.267653648275126	deseq2
GSE149593	sheet-All from GSE149593_GlcNAc_Exp_vs_Glc_Exp.xls.gz	0.486127043412913	deseq2
GSE149593	sheet-ALL from GSE149593_GlcNAc_Sta_vs_Glu_Sta.xls.gz	0.541541940715994	deseq2
GSE129757	sheet-default from GSE129757_Table_S2_-_Differential_gene_expression.xlsx	0.836077442332056	unknown
GSE129757	sheet-default from GSE129757_Table_S2_-_Differential_gene_expression.xlsx	0.678831113719359	unknown
GSE129757	sheet-default from GSE129757_Table_S2_-_Differential_gene_expression.xlsx	0.723084438244308	unknown
GSE129757	sheet-UpRegulatedGenesIndicated from GSE129757_Table_S2_-_Differential_gene_expression.xlsx	0.836077442332056	unknown
GSE129757	sheet-UpRegulatedGenesIndicated from GSE129757_Table_S2_-_Differential_gene_expression.xlsx	0.678831113719359	unknown
GSE129757	sheet-UpRegulatedGenesIndicated from GSE129757_Table_S2_-_Differential_gene_expression.xlsx	0.723084438244308	unknown
GSE129757	sheet-default from GSE129757_Table_S3_-_Ribosome_Profiling.xlsx	0.85885459660823	unknown
GSE129757	sheet-default from GSE129757_Table_S3_-_Ribosome_Profiling.xlsx	0.832942194279031	unknown
GSE129757	sheet-UpRegulatedOnesIndicated from GSE129757_Table_S3_-_Ribosome_Profiling.xlsx	0.85885459660823	unknown
GSE129757	sheet-UpRegulatedOnesIndicated from GSE129757_Table_S3_-_Ribosome_Profiling.xlsx	0.832942194279031	unknown
GSE141301	GSE141301_DESeq2_resb_ForGEO.txt.gz	0.788886198644488	deseq2
GSE141301	GSE141301_DESeq2_resb_ForGEO.txt.gz	0.830876368747482	deseq2
GSE141301	GSE141301_DESeq2_resb_ForGEO.txt.gz	0.794373199886256	deseq2
GSE141301	GSE141301_DESeq2_resb_ForGEO.txt.gz	0.566325085937231	deseq2
GSE140950	sheet-w-RS-OP from GSE140950_w-RS-OP.xlsx	0.452513821786785	cuffdiff
GSE130887	GSE130887_arlRS_vs_LAC.csv.gz	0.291037255906267	clc genomics
GSE146368	GSE146368_Stat_Transcriptome_dVSwt_5UTRv.txt.gz	0.275307882229044	deseq2
GSE146368	GSE146368_Stat_Transcriptome_dnVSn_5UTRv.txt.gz	0.659694610258716	deseq2
GSE146368	GSE146368_Stat_Transcriptome_drVSd_5UTRv.txt.gz	0.778411795935534	deseq2
GSE146368	GSE146368_Stat_Transcriptome_drVSr_5UTRv.txt.gz	0.919484707012819	deseq2
GSE146368	GSE146368_Stat_Transcriptome_drnVSdn_5UTRv.txt.gz	0.673019135421358	deseq2
GSE146368	GSE146368_Stat_Transcriptome_nVSwt_5UTRv.txt.gz	0.320439265795211	deseq2
GSE146368	GSE146368_Stat_Transcriptome_rVSwt_5UTRv.txt.gz	0.253472342727802	deseq2
GSE146368	GSE146368_Stat_Transcriptome_rnVSn_5UTRv.txt.gz	0.58576320374841	deseq2
GSE146368	GSE146368_Stat_drn_UF_5UTRv.txt.gz	0.314127794265227	deseq2
GSE146368	GSE146368_Stat_n_UF_5UTRv.txt.gz	0.410339823827038	deseq2
GSE149195	GSE149195_res2.csv.gz	0.985153904687261	deseq2
GSE149099	sheet-retina from GSE149099_infant_adult_bulk_processed_TPMs.xlsx	0.631386446642277	edger
GSE122409	GSE122409_Degust_Voom_Limma_-_IL23_expansion.csv.gz	0.51713651412135	limma
GSE147844	GSE147844_ATAC-seq_Contrast_cKO-WT.txt.gz	0.510676429892801	deseq2
GSE138338	GSE138338_DESeq2_results_RBP_RNASeq-hfq_vs_M-WT-1_LRT_3-3_All.txt.gz	0.747182277800696	deseq2
GSE138338	GSE138338_DESeq2_results_RBP_RNASeq-rsmAF_vs_M-WT-1_LRT_3-3_All.txt.gz	0.719168080715971	deseq2
GSE137448	GSE137448_Control_Linc704_Async_RPKMs.txt.gz	0.77063547907323	edger
GSE137448	GSE137448_Control_Lucat_Async_RPKMs.txt.gz	0.419269597566445	edger
GSE137448	GSE137448_Control_Miat_Async_RPKMs.txt.gz	0.33238036054825	edger
GSE123547	sheet-sheet1 from GSE123547_RNAseq_logFC_cafNCMmcnfNCM.xlsx.gz	0.706304482956934	limma
GSE148887	sheet-5.1.1_基因表达量_基因表达量_095303 from GSE148887_PROCESSED_DATA_FILES.xls.gz	0.253136167878952	unknown
GSE148887	sheet-5.1.1_基因表达量_基因表达量_095303 from GSE148887_PROCESSED_DATA_FILES.xls.gz	0.284025226641014	unknown
GSE148887	sheet-5.1.1_基因表达量_基因表达量_095303 from GSE148887_PROCESSED_DATA_FILES.xls.gz	0.298100424806576	unknown
GSE148887	sheet-5.1.1_基因表达量_基因表达量_095303 from GSE148887_PROCESSED_DATA_FILES.xls.gz	0.258308220490866	unknown
GSE148887	sheet-5.1.1_基因表达量_基因表达量_095303 from GSE148887_PROCESSED_DATA_FILES.xls.gz	0.245550359071921	unknown
GSE148887	sheet-5.1.1_基因表达量_基因表达量_095303 from GSE148887_PROCESSED_DATA_FILES.xls.gz	0.476562169767135	unknown
GSE148887	sheet-5.1.1_基因表达量_基因表达量_095303 from GSE148887_PROCESSED_DATA_FILES.xls.gz	0.3622019167612	unknown
GSE148887	sheet-5.1.1_基因表达量_基因表达量_095303 from GSE148887_PROCESSED_DATA_FILES.xls.gz	0.355249481851104	unknown
GSE148887	sheet-5.1.1_基因表达量_基因表达量_095303 from GSE148887_PROCESSED_DATA_FILES.xls.gz	0.277300305876705	unknown
GSE148887	sheet-5.1.1_基因表达量_基因表达量_095303 from GSE148887_PROCESSED_DATA_FILES.xls.gz	0.325186799694936	unknown
GSE148887	sheet-5.1.1_基因表达量_基因表达量_095303 from GSE148887_PROCESSED_DATA_FILES.xls.gz	0.408871402708964	unknown
GSE148802	sheet-IXA1 from GSE148802_DESeq_IXA.xlsx	0.874485589778851	deseq2
GSE148802	sheet-IXA4 from GSE148802_DESeq_IXA.xlsx	0.955434031474484	deseq2
GSE148802	sheet-IXA6 from GSE148802_DESeq_IXA.xlsx	0.857954855816102	deseq2
GSE148802	sheet-Tg from GSE148802_DESeq_IXA.xlsx	0.576889020040411	deseq2
GSE139326	GSE139326_Gene_expression_profile.txt.gz	0.726243594692375	deseq2
GSE133140	GSE133140_edgeR.output.csv.gz	0.340183814887249	clc genomics
GSE140810	GSE140810_extended_summary_gene.csv.gz	0.842758001916674	edger
GSE136654	GSE136654_2014.12.09.BLKSHVvsBLMOCK.txt.gz	0.680654526225017	edger
GSE136654	GSE136654_2015.02.03.LYKSHVvsLYMOCK.txt.gz	0.827633908500887	edger
GSE136654	GSE136654_2019.02.28.LECKSHVvsMOCK.txt.gz	0.571356060970549	edger
GSE136654	GSE136654_2019.04.23.DVCYCvsMOCK.txt.gz	0.467201221013448	edger
GSE128317	GSE128317_RNAseq_Genotype_WT_vs_epr1.tabular.txt.gz	0.477551157730971	deseq2
GSE128317	GSE128317_RNAseq_Genotype_WT_vs_set7.tabular.txt.gz	0.707127201356602	deseq2
GSE128317	GSE128317_RNAseq_Genotype_set7_vs_epr1.tabular.txt.gz	0.527537344844218	deseq2
GSE148592	sheet-C1_vs_C3 from GSE148592_de_features_all_comparisons_20191023.xlsx	0.999525153089024	edger
GSE148592	sheet-C2_vs_C4 from GSE148592_de_features_all_comparisons_20191023.xlsx	0.998791653532843	edger
GSE114695	GSE114695_Gene_FC_P-val_FPKM.txt.gz	0.276243359598235	cuffdiff
GSE114695	GSE114695_Gene_FC_P-val_FPKM.txt.gz	0.23996977111344	cuffdiff
GSE114695	GSE114695_Gene_FC_P-val_FPKM.txt.gz	0.250338042818464	cuffdiff
GSE114695	GSE114695_Gene_FC_P-val_FPKM.txt.gz	0.219617036626112	cuffdiff
GSE114695	GSE114695_Gene_FC_P-val_FPKM.txt.gz	0.388226026879893	cuffdiff
GSE114695	GSE114695_miR_FC_P-val_RPM.txt.gz	0.427020635471917	cuffdiff
GSE114695	GSE114695_miR_FC_P-val_RPM.txt.gz	0.376683216473929	cuffdiff
GSE114695	GSE114695_miR_FC_P-val_RPM.txt.gz	0.3095255691136	cuffdiff
GSE114517	GSE114517_Diff_PDvsCont.csv.gz	0.711783270296162	edger
GSE109765	GSE109765_F1_HPC_Processed_data.txt.gz	0.787962155757783	edger
GSE109765	GSE109765_F2_HPC_Processed_data.txt.gz	0.996715927527523	edger
GSE109765	GSE109765_F3_HPC_Processed_data.txt.gz	0.778807598324245	edger
GSE138822	GSE138822_chd4DhsDiffBindDeSeq2ReportAll.txt.gz	0.282673810292447	deseq2
GSE138822	GSE138822_nucRNA_eRNAs_condition_treated_results.csv.gz	0.856640024459598	deseq2
GSE148353	GSE148353_PROCESSED_DATA.csv.gz	0.33484416152402	unknown
GSE148353	GSE148353_PROCESSED_DATA.csv.gz	0.348269451153722	unknown
GSE148353	GSE148353_PROCESSED_DATA.csv.gz	0.378133849750221	unknown
GSE148353	GSE148353_PROCESSED_DATA.csv.gz	0.369267720245909	unknown
GSE148353	GSE148353_PROCESSED_DATA.csv.gz	0.353754967738068	unknown
GSE148353	GSE148353_PROCESSED_DATA.csv.gz	0.407872496093228	unknown
GSE147019	GSE147019_5.0BAA894-VS-5.0BAA894pmrA.GeneDiffExp.txt.gz	0.222789659221198	unknown
GSE147019	GSE147019_BAA894_PH7_37-VS-5.0BAA894.GeneDiffExp.txt.gz	0.0862325943328785	unknown
GSE147019	GSE147019_BAA894_PH7_37-VS-BAA894lpxM.GeneDiffExp.txt.gz	0.062923014625906007	unknown
GSE136396	sheet-RNASeq_POA_Neurons from GSE136396_RNASeq_Feketa_2019.xlsx	0.91208295594721	edger
GSE120600	GSE120600_c2c12_mrnaseq_diffexpr-results_-_proliferation.csv.gz	0.312180774570209	deseq2
GSE120600	GSE120600_c2c12_mrnaseq_diffexpr-results_Fbxl2_siRNA_vs_control.csv.gz	0.358819134880131	deseq2
GSE120600	GSE120600_c2c12_mrnaseq_diffexpr-results_TNF_vs_control.csv.gz	0.427068570787646	deseq2
GSE148267	GSM4459009_1HD_0hr_Tconvs_vs_Tregs_DEGseq_merged_score.tsv.gz from GSE148267_RAW.tar	0.337013422979965	degseq
GSE148267	GSM4459011_2HD_0hr_Tconvs_vs_Tregs_DEGseq_merged_score.tsv.gz from GSE148267_RAW.tar	0.41092289057984	degseq
GSE148267	GSM4459015_3HD_6hr_Tconvs_vs_Tregs_DEGseq_merged_score.tsv.gz from GSE148267_RAW.tar	0.465423689034913	degseq
GSE148267	GSM4459017_3HD_24hr_Tconvs_vs_Tregs_DEGseq_merged_score.tsv.gz from GSE148267_RAW.tar	0.489393450787918	degseq
GSE148267	GSM4459019_3HD_24hr_Tconvs_vs_7d_Tregs_DEGseq_merged_score.tsv.gz from GSE148267_RAW.tar	0.34061952889035	degseq
GSE135098	GSE135098_Counts_and_DESeq2_results.txt.gz	0.994330441138405	deseq2
GSE121728	sheet-results from GSE121728_6_months_induction_with_GFP-.xlsx	0.967524047879352	deseq2
GSE121728	sheet-results from GSE121728_6_months_induction_with_GFP-.xlsx	0.865680578108765	deseq2
GSE148023	sheet-Sheet1 from GSE148023_processed_data.xlsx	0.752682612326169	deseq2
GSE148023	sheet-Sheet1 from GSE148023_processed_data.xlsx	0.574106948364868	deseq2
GSE148023	sheet-Sheet1 from GSE148023_processed_data.xlsx	0.80007227035247	deseq2
GSE138783	GSE138783_OSMI2_6h_D_vs_T_results_04_03_19.txt.gz	0.881158025075501	unknown
GSE79829	GSE79829_C_C_1-VS-C_T_1.GeneDiffExp.xls.gz	0.405428147463156	unknown
GSE79829	sheet-MC_T_1 vs C_C_1.GeneDiffExp from GSE79829_C_C_1-VS-M_C_T_1.GeneDiffExp.xls.gz	0.533099574938823	unknown
GSE79829	sheet-MC_T_2 vs C_C_2.GeneDiffExp from GSE79829_C_C_2-VS-M_C_T_2.GeneDiffExp.xls.gz	0.385707775520226	unknown
GSE79829	GSE79829_C_T_1-CC_T_1.GeneDiffExp.xls.gz	0.427411638921566	unknown
GSE79829	GSE79829_C_T_2-CC_T_2.GeneDiffExp.xls.gz	0.398315693635439	unknown
GSE79829	GSE79829_C_T_2-VS-MC_T_2.GeneDiffExp.xls.gz	0.358285614738782	unknown
GSE79829	GSE79829_L_C_C_1-VS-MC_C_1.GeneDiffExp.xls.gz	0.456452555460603	unknown
GSE79829	sheet-MC_T_1 vs LC_C_1.GeneDiffExp from GSE79829_L_C_C_1-VS-M_C_T_1.GeneDiffExp.xls.gz	0.399656294714177	unknown
GSE79829	sheet-MC_T_2 vs LC_C_2.GeneDiffExp from GSE79829_L_C_C_2-VS-M_C_T_2.GeneDiffExp.xls.gz	0.368539655203065	unknown
GSE79829	GSE79829_L_C_T_2-VS-MC_T_2.GeneDiffExp.xls.gz	0.418364817696428	unknown
GSE136556	sheet-ST2_vsST2-_counts from GSE136556_ST2_counts.xlsx	0.960462362855587	edger
GSE133164	GSE133164_tc-797_MZ1vsDMSO_tt-seq_DESeq2.csv.gz	0.288749815516934	deseq2
GSE133164	GSE133164_tc-797_WASHvsMZ1_tt-seq_DESeq2.csv.gz	0.275322485988603	deseq2
GSE130278	sheet-FG over ABS from GSE130278_Deseq2_FG_over_ABS.xlsx	0.205214281989451	deseq2
GSE130278	sheet-FG over MG from GSE130278_Deseq2_FG_over_MG.xlsx	0.207524549507125	deseq2
GSE130278	sheet-FG over OOK from GSE130278_Deseq2_FG_over_OOK.xlsx	0.191827290976062	deseq2
GSE147727	GSE147727_GO.BP.report.txt.gz	0.444109437482407	unknown
GSE147727	GSE147727_GO.CC.report.txt.gz	0.711089065229434	unknown
GSE128406	GSE128406_EV-OE-expression.txt.gz	0.880763344273658	unknown
GSE128406	GSE128406_shPHF19-expression.txt.gz	0.351563453228497	unknown
GSE126492	GSE126492_Non_inj_VS_Inj_KD_TE_DESeq_RUVseq_shrink_result_table.txt.gz	0.927610858306482	deseq2
GSE126492	GSE126492_Non_inj_VS_Inj_control_TE_DESeq_RUVseq_shrink_result_table.txt.gz	0.999689580536053	deseq2
GSE126492	GSE126492_Inj_control_VS_Inj_KD_TE_DESeq_RUVseq_shrink_result_table.txt.gz	0.991586921577296	deseq2
GSE140787	GSE140787_WT_vs_NCU04278.txt.gz	0.925001521428044	unknown
GSE140787	GSE140787_WT_vs_set7.txt.gz	0.811584750580256	unknown
GSE139972	GSE139972_Processed_data.txt.gz	0.13567816601177	unknown
GSE122941	GSE122941_genes.edgeR_results.txt.gz	0.560951183509658	edger
GSE147519	GSE147519_CPM_normalized.txt.gz	0.999985039151199	limma
GSE144337	sheet-Sheet1 from GSE144337_Report-Deseq2.xlsx	0.138042780406782	deseq2
GSE144337	sheet-Sheet1 from GSE144337_Report-Deseq2.xlsx	0.125511794938537	deseq2
GSE144337	sheet-Sheet1 from GSE144337_Report-Deseq2.xlsx	0.205448516744233	deseq2
GSE144337	sheet-Sheet1 from GSE144337_Report-Deseq2.xlsx	0.134430786015112	deseq2
GSE144337	sheet-Sheet1 from GSE144337_Report-Deseq2.xlsx	0.146717959491722	deseq2
GSE144337	sheet-Sheet1 from GSE144337_Report-Deseq2.xlsx	0.912759682000004	deseq2
GSE144337	sheet-Sheet1 from GSE144337_Report-Deseq2.xlsx	0.449080136707065	deseq2
GSE144337	sheet-Sheet1 from GSE144337_Report-Deseq2.xlsx	0.471458102226698	deseq2
GSE144337	sheet-Sheet1 from GSE144337_Report-Deseq2.xlsx	0.135497625800946	deseq2
GSE144337	sheet-Sheet1 from GSE144337_Report-Deseq2.xlsx	0.227884191451015	deseq2
GSE144337	sheet-Sheet1 from GSE144337_Report-Deseq2.xlsx	0.162337040882519	deseq2
GSE144337	sheet-Sheet1 from GSE144337_Report-Deseq2.xlsx	0.479086590569191	deseq2
GSE144337	sheet-Sheet1 from GSE144337_Report-Deseq2.xlsx	0.511645163727898	deseq2
GSE144337	sheet-Sheet1 from GSE144337_Report-Deseq2.xlsx	0.817851052312651	deseq2
GSE144208	GSE144208_patient_vs_healthy_old_all.csv.gz	0.513774078600041	deseq2
GSE139659	GSE139659_IPvsctrl.complete.xls.gz	0.349543852851607	deseq2
GSE135023	GSE135023_SEM_RNA_PROM1KD_hg19_contrast_cpm.txt.gz	0.666103874426588	edger
GSE146012	GSE146012_DEG_TVImet_vs_Tumor.txt.gz	0.524502379752031	deseq2
GSE97016	GSE97016_CarbMonoxide_vs_Control.txt.gz	0.88246047905391	deseq2
GSE147316	sheet-Cepa 9 from GSE147316_Resumen_ST846-OXA48_ST258-KPC3_DESEQ2.xlsx	0.87303543592924	deseq2
GSE147316	sheet-Cepa 16 from GSE147316_Resumen_ST846-OXA48_ST258-KPC3_DESEQ2.xlsx	0.598805659175278	deseq2
GSE147316	GSE147316_G-DESeq2-test-sum_padj_005-ST846-OXA48-3-MT-vs-C.csv.gz	0.87303543592924	deseq2
GSE147316	GSE147316_ST258-KPC3-DESEQ2.csv.gz	0.598805659175278	deseq2
GSE147316	GSE147316_ST846-OXA48-DESEQ2.csv.gz	0.87303543592924	deseq2
GSE147316	GSE147316_G-DESeq2-test-sum_padj_005-ST258-KPC3-3-MT-vs-C.csv.gz	0.598805659175278	deseq2
GSE133898	sheet-All_Genes from GSE133898_ControlvsYTHDF2KD_DESeqResults.xlsx	0.369378806893338	deseq2
GSE147222	GSE147222_RNASeq_edgeR_glucose_vs_unmodified.txt.gz	0.871757617177352	edger
GSE144092	GSE144092_pin1_DESeq2.txt.gz	0.533917046970518	deseq2
GSE141694	sheet-data from GSE141694_21c_em9_vs_21c_wt_counts_normalized_relative_to_library_size.xls.gz	0.951531430435975	deseq2
GSE141694	sheet-data from GSE141694_21c_em9_vs_37c_em9_counts_normalized_relative_to_library_size.xls.gz	0.356651962510947	deseq2
GSE141694	sheet-data from GSE141694_21c_em9_vs_37c_wt_counts_normalized_relative_to_library_size.xls.gz	0.344202352525418	deseq2
GSE141694	sheet-data from GSE141694_21c_wt_vs_37c_em9_counts_normalized_relative_to_library_size.xls.gz	0.368407936769087	deseq2
GSE141694	sheet-data from GSE141694_21c_wt_vs_37c_wt_counts_normalized_relative_to_library_size.xls.gz	0.356715503438921	deseq2
GSE141694	sheet-data from GSE141694_37c_em9_vs_37c_wt_counts_normalized_relative_to_library_size.xls.gz	0.932907383845406	deseq2
GSE135351	GSE135351_LCM_data_processed.txt.gz	0.561414716334322	edger
GSE135351	GSE135351_LCM_data_processed.txt.gz	0.498949553757373	edger
GSE112071	GSE112071_DESeq2_results_Mut0_vs_Mut1.txt.gz	0.428976236411785	deseq2
GSE112071	GSE112071_DESeq2_results_Mut0_vs_Mut2.txt.gz	0.367535198583702	deseq2
GSE112071	GSE112071_DESeq2_results_WT0_vs_Mut0.txt.gz	0.536895528763452	deseq2
GSE112071	GSE112071_DESeq2_results_WT0_vs_WT2.txt.gz	0.28154175933985	deseq2
GSE112071	GSE112071_DESeq2_results_WT1_vs_Mut1.txt.gz	0.690135907834605	deseq2
GSE142364	GSE142364_Nfe2l1vsGFP_edgeR.txt.gz	0.34032525469108	edger
GSE142364	GSE142364_NfyavsGFP_edgeR.txt.gz	0.40042755276217	edger
GSE147026	GSE147026_lncRNA-ADVSCK.All.anno.txt.gz	0.884112974962002	cuffdiff
GSE147026	GSE147026_mRNA-ADVSCK.All.anno.txt.gz	0.639534065398497	cuffdiff
GSE133408	GSE133408_toptags_JA_0_25hr.csv.gz	0.881581124528423	edger
GSE133408	GSE133408_toptags_JA_12_hr.csv.gz	0.787295056792882	edger
GSE133408	GSE133408_toptags_JA_1_hr.csv.gz	0.951748285630791	edger
GSE133408	GSE133408_toptags_JA_24_hr.csv.gz	0.550138335923669	edger
GSE133408	GSE133408_toptags_JA_2_hr.csv.gz	0.714863665892426	edger
GSE133408	GSE133408_toptags_JA_8_hr.csv.gz	0.879769491645031	edger
GSE146720	sheet-STK25vsCON_5-28-19 (2) from GSE146720_StkTaoRNAseqAnalysis05292019_md5.xlsx	0.709035331826668	deseq2
GSE146720	sheet-STK25vsCON_5-28-19 (2) from GSE146720_StkTaoRNAseqAnalysis05292019_md5.xlsx	0.661591685543293	deseq2
GSE146622	GSE146622_PBT2.VS.DMSO-all_genes.txt.gz	0.207789954370878	edger
GSE134871	GSE134871_DE_All-MSTR_5CPM.tsv.gz	0.395802354005049	limma
GSE128870	GSE128870_ResultsTable_LA_PV.txt.gz	0.497540727439891	unknown
GSE128870	GSE128870_ResultsTable_LA_PV.txt.gz	0.85512540695517	unknown
GSE128870	GSE128870_ResultsTable_LA_PV.txt.gz	0.736595053354815	unknown
GSE121591	GSE121591_CRS_Brain_Human_Genome_IgG_versus_Untreated_adjpval.csv.gz	0.925697422944744	deseq2
GSE146412	GSE146412_FW_vs_wt.csv.gz	0.61071787077666	deseq2
GSE146412	GSE146412_eat2_vs_wt.csv.gz	0.51676672913614	deseq2
GSE117911	GSE117911_DE-TI006-Mock-Vs-UV-Treated-Virus.txt.gz	0.698828922497593	limma
GSE117911	GSE117911_DE-TI006-Mock-Vs-Virus.txt.gz	0.907549501128337	limma
GSE146321	GSE146321_totalRNA_S19282_Med14Med17_AID.txt.gz	0.207190286483117	unknown
GSE146318	GSE146318_Sua7_newly_synthesized_RNA.txt.gz	0.148371759451272	unknown
GSE146318	GSE146318_Sua7_total_RNA.txt.gz	0.222565406859011	unknown
GSE146300	GSE146300_nsRNA_S18134_Med14_Med17_AID.txt.gz	0.180418746451081	unknown
GSE146300	GSE146300_nsRNA_S18134_Med14_Med17_AID.txt.gz	0.136385294449752	unknown
GSE146300	GSE146300_totalRNA_S18134_Med14_Med17_AID.txt.gz	0.373050304213368	unknown
GSE146300	GSE146300_totalRNA_S18134_Med14_Med17_AID.txt.gz	0.272703169398064	unknown
GSE131455	GSE131455_Complete_geneList_EdgeR.csv.gz	0.620967698345712	edger
GSE131455	GSE131455_Complete_geneList_EdgeR.csv.gz	0.625454037634942	edger
GSE131455	GSE131455_Complete_geneList_EdgeR.csv.gz	0.750015548187719	edger
GSE131455	GSE131455_Complete_geneList_EdgeR.csv.gz	0.752885247545722	edger
GSE131455	GSE131455_Complete_geneList_EdgeR.csv.gz	0.40808373967188	edger
GSE144601	GSE144601_DEG_gene_list.txt.gz	0.553856290578881	unknown
GSE144601	GSE144601_DEG_gene_list.txt.gz	0.509443362347627	unknown
GSE144601	GSE144601_DEG_gene_list.txt.gz	0.768667933818297	unknown
GSE138278	GSE138278_Sven_Ribo_gene_expression.txt.gz	0.641557897705816	unknown
GSE138278	GSE138278_Sven_Ribo_gene_expression.txt.gz	0.773345456441284	unknown
GSE138278	GSE138278_Sven_Ribo_gene_expression.txt.gz	0.715731807198979	unknown
GSE114166	sheet-invitro_all_June2015.csv from GSE114166_Mendez-Barbero_processed.xlsx	0.678038615543442	deseq2
GSE125276	sheet-DESeq2_res_all_new.txt from GSE125276_DESeq2_final_new.xls.gz	0.996531233187721	deseq2
GSE125276	sheet-DESeq2_res_all_new.txt from GSE125276_DESeq2_final_new.xls.gz	0.432010761396585	deseq2
GSE125276	sheet-DESeq2_res_all_new.txt from GSE125276_DESeq2_final_new.xls.gz	0.569689088273659	deseq2
GSE125276	sheet-DESeq2_res_all_new.txt from GSE125276_DESeq2_final_new.xls.gz	0.55939234175204	deseq2
GSE125276	sheet-DESeq2_res_all_new.txt from GSE125276_DESeq2_final_new.xls.gz	0.547653546240983	deseq2
GSE125276	sheet-DESeq2_res_all_new.txt from GSE125276_DESeq2_final_new.xls.gz	0.545380606785585	deseq2
GSE109041	sheet-DESeq2_res_all.txt from GSE109041_DESeq2_final.xls.gz	0.99998048179989	deseq2
GSE109041	sheet-DESeq2_res_all.txt from GSE109041_DESeq2_final.xls.gz	0.495582855537285	deseq2
GSE109041	sheet-DESeq2_res_all.txt from GSE109041_DESeq2_final.xls.gz	0.646007729779523	deseq2
GSE109041	sheet-DESeq2_res_all.txt from GSE109041_DESeq2_final.xls.gz	0.56009640122602	deseq2
GSE109041	sheet-DESeq2_res_all.txt from GSE109041_DESeq2_final.xls.gz	0.666552603761714	deseq2
GSE109041	sheet-DESeq2_res_all.txt from GSE109041_DESeq2_final.xls.gz	0.55074507775032	deseq2
GSE109041	sheet-DESeq2_res_all.txt from GSE109041_DESeq2_final.xls.gz	0.853353784496954	deseq2
GSE109041	sheet-DESeq2_res_all.txt from GSE109041_DESeq2_final.xls.gz	0.89988677278535	deseq2
GSE144762	sheet-13499R_Heat_vs_Control_CRISPR.t from GSE144762_13499R_RNAseq_d6.xlsx	0.775494322468445	deseq2
GSE137217	GSE137217_control_background_smoothed_methylation.txt.gz	0.9978489396207	unknown
GSE137217	GSE137217_maternal_background_smoothed_methylation.txt.gz	0.999995145713995	unknown
GSE137217	GSE137217_paternal_background_smoothed_methylation.txt.gz	0.999972881069034	unknown
GSE144078	GSE144078_DE.tab.gz	0.348850561549099	unknown
GSE139917	sheet-Sheet1 from GSE139917_Log2_FoldChange_pSTKamiRNACWIN24_4-3_Vs_WT_.xlsx	0.504068525051928	clc genomics
GSE143456	GSE143456_myb_svsCSKO.Differential_analysis_results.xls.gz	0.293669847706921	deseq
GSE129265	sheet-DE table from GSE129265_tac_jq1_veh_DE.xls.gz	0.63663187891208906	edger
GSE129265	sheet-DE table from GSE129265_veh_tac_sham_DE.xls.gz	0.814869844619681	edger
GSE123462	GSE123462_hepatocyte_polarization_system_counts_and_DE.csv.gz	0.395139112557029	edger
GSE145863	GSE145863_deseq.txt.gz	0.572057673539234	deseq2
GSE137531	sheet-Sheet1 from GSE137531_siYT_GSA.xlsx	0.301439919052948	partek
GSE137410	sheet-Sheet1 from GSE137410_siKLF4_GSA.xlsx	0.301359978103882	partek
GSE136876	sheet-Sheet3 from GSE136876_TEADi_GSA-TMM-TPM.xlsx	0.781166354158898	partek
GSE136876	sheet-Sheet3 from GSE136876_TEADi_GSA-TMM-TPM.xlsx	0.684557624575968	partek
GSE136876	sheet-Sheet3 from GSE136876_TEADi_GSA-TMM-TPM.xlsx	0.443012852407702	partek
GSE145495	GSE145495_G2_vs_G1_CPM_log2FC_FDR_complete_table.txt.gz	0.54120545293233	edger
GSE145495	GSE145495_G4_vs_G1_CPM_log2FC_FDR_complete_table.txt.gz	0.529565079545604	edger
GSE124209	GSE124209_DESeq2_ATG12KO_vs_ATG12FF_annotated.csv.gz	0.933507535021677	deseq2
GSE144725	GSE144725_Differential_expression_Pat-Gal_vs_Pat-OE-Gal.csv.gz	0.247307018805778	deseq2
GSE144725	GSE144725_Differential_expression_Pat-Glc_vs_Pat-Gal.csv.gz	0.24201628600011	deseq2
GSE144725	GSE144725_Differential_expression_Pat-Glc_vs_Pat-OE-Glc.csv.gz	0.511682829493652	deseq2
GSE144725	GSE144725_Differential_expression_Pat-OE-Gal_vs_Pat-OE-Glc.csv.gz	0.604133707565844	deseq2
GSE145232	GSE145232_edgeR_7m_7v.csv.gz	0.999206005510043	edger
GSE128382	GSE128382_HUVECvsHUAEC_DEseq2out.csv.gz	0.728215357949002	deseq2
GSE128382	GSE128382_NR2F2kd_DEseq2out.csv.gz	0.143206029028946	deseq2
GSE95555	GSE95555_NGvsWTG_cleaned_deseq2.csv.gz	0.347395256840548	deseq2
GSE95555	GSE95555_NMvsWTM_cleaned_deseq2.csv.gz	0.594269813977618	deseq2
GSE145215	sheet-edgeR GLM gene from GSE145215_edgeRglm_GENE_KOA-WTA.xlsx	0.93514965699689	edger
GSE145103	sheet-Genes from GSE145103_edgeRglm_GENE_sCyp-sWt.xlsx	0.478978734618808	edger
GSE126353	sheet-H29 from GSE126353_RNAseqresults.xlsx	0.165849826161254	deseq2
GSE126353	sheet-H82 from GSE126353_RNAseqresults.xlsx	0.64081910822134	deseq2
GSE144911	sheet-Mock vs. 14dpi 3527genes_2X... from GSE144911_All_genes_Mockvs14dpi_and_Mockvs21dpi_prelog2.xlsx	0.0704747922057151	edger
GSE129983	GSE129983_RNA-seq_LVSD.All.txt.gz	0.866804079694326	deseq2
GSE129983	GSE129983_RNA-seq_PVSD.All.txt.gz	0.778155733159441	deseq2
GSE144675	GSE144675_WT_vs_osm3_Treatment_deseq2.txt.gz	0.706459320218658	deseq2
GSE144675	GSE144675_WT_vs_osm3_noTreatment_deseq2.txt.gz	0.691289853318008	deseq2
GSE144675	GSE144675_noTreatment_vs_Treatment_in_osm3_deseq2.txt.gz	0.539100833880555	deseq2
GSE143320	GSE143320_DGE16_RNAseq_data.txt.gz	0.664321636344657	limma
GSE140514	sheet-Tabelle1 from GSE140514_Hfq_RIP-seq_read_counts.xlsx	0.55768966921582	clc genomics
GSE140514	sheet-Tabelle1 from GSE140514_Hfq_RIP-seq_read_counts.xlsx	0.689224254079717	clc genomics
GSE131845	GSE131845_DEseq2_cells_Luminal_WT_vs_Basal_WT.csv.gz	0.422039551942668	deseq2
GSE121272	GSE121272_AC220_12hr-vs-DMSO_Voom_noFilter.txt.gz	0.10244816515267299	limma
GSE121272	GSE121272_AC220_6hr-vs-DMSO_Voom_noFilter.txt.gz	0.0937232915926578	limma
GSE140646	GSE140646_shBATF3_KD_DEG.txt.gz	0.780620919254008	unknown
GSE144633	sheet-treated_vs_PBS.all.gene.result from GSE144633_Control_vs_Shiga_toxin_24_hour.all.gene.result_1_.xls.xlsx	0.87614009260756	deseq
GSE144633	sheet-Group4_vs_Group1.all.gene.resul from GSE144633_Control_vs_Shiga_toxin_4_hour.all.gene.result_1_.xls.xlsx	0.731045346769857	deseq
GSE144589	GSE144589_FETAL_Differential_expression_analysis_table.csv.gz	0.916442710483021	deseq2
GSE138844	GSE138844_DEGList_w_IHW_ccrM_vs_WT.txt.gz	0.424799642264807	deseq2
GSE138844	GSE138844_DEGList_w_IHW_ccrM_vs_WT.txt.gz	0.425544386532103	deseq2
GSE138844	GSE138844_DEGList_w_IHW_gcrA_vs_WT.txt.gz	0.549316090319085	deseq2
GSE138844	GSE138844_DEGList_w_IHW_gcrA_vs_WT.txt.gz	0.55699862236209	deseq2
GSE138844	GSE138844_DEGList_w_IHW_gcrA_vs_ccrM.txt.gz	0.416079269081979	deseq2
GSE138844	GSE138844_DEGList_w_IHW_gcrA_vs_ccrM.txt.gz	0.41059055424917	deseq2
GSE136767	GSE136767_CR-1-vs-0-CHH-RmyDiff.txt.gz	0.427406266045368	unknown
GSE136767	GSE136767_CR-2-vs-1-CHH-RmyDiff.txt.gz	0.557103282145582	unknown
GSE136767	GSE136767_ER-1-vs-0-CHH-RmyDiff.txt.gz	0.440429609085087	unknown
GSE136767	GSE136767_ER-2-vs-1-CHH-RmyDiff.txt.gz	0.468564693615981	unknown
GSE136767	GSE136767_LR-1-vs-0-CHH-RmyDiff.txt.gz	0.176869164818214	unknown
GSE136767	GSE136767_LR-2-vs-1-CHH-RmyDiff.txt.gz	0.227729691871997	unknown
GSE144580	GSE144580_ATAC_differential_accessibility_edgeR.txt.gz	0.763069178787241	edger
GSE144580	GSE144580_ATAC_differential_accessibility_edgeR.txt.gz	0.837778936051242	edger
GSE144580	GSE144580_MCF7_mRNAseq_edgeR.txt.gz	0.425763512517079	edger
GSE133993	GSE133993_DN3.edgeR.txt.gz	0.909810821272838	edger
GSE133993	GSE133993_pro-B.edgeR.txt.gz	0.551772561029792	edger
GSE83657	sheet-gsa_result_for_export.txt from GSE83657_gsa_result_for_export_final_used_for_papaer.xls.gz	0.472981545340087	unknown
GSE144193	GSE144193_consolidated.tsv.gz	0.810024506491992	unknown
GSE144193	GSE144193_consolidated.tsv.gz	0.673580645098886	unknown
GSE144193	GSE144193_consolidated.tsv.gz	0.738868086807915	unknown
GSE144193	GSE144193_consolidated.tsv.gz	0.625131053386981	unknown
GSE144193	GSE144193_consolidated.tsv.gz	0.625401467172229	unknown
GSE144193	GSE144193_consolidated.tsv.gz	0.776582059666932	unknown
GSE144193	GSE144193_consolidated.tsv.gz	0.916855859900001	unknown
GSE144193	GSE144193_consolidated.tsv.gz	0.76617133523929	unknown
GSE144193	GSE144193_consolidated.tsv.gz	0.894818725058126	unknown
GSE144193	GSE144193_consolidated.tsv.gz	0.840854324568689	unknown
GSE144193	GSE144193_consolidated.tsv.gz	0.916678613727504	unknown
GSE144193	GSE144193_consolidated.tsv.gz	0.976417048629823	unknown
GSE144193	GSE144193_consolidated.tsv.gz	0.915247505557142	unknown
GSE144193	GSE144193_consolidated.tsv.gz	0.588537362218386	unknown
GSE144193	GSE144193_consolidated.tsv.gz	0.864365303075056	unknown
GSE144193	GSE144193_consolidated.tsv.gz	0.763153625360285	unknown
GSE144193	GSE144193_consolidated.tsv.gz	0.995663855032382	unknown
GSE144193	GSE144193_consolidated.tsv.gz	0.813162525538164	unknown
GSE144147	sheet-RJ_Desmin_RNAseq_RJBP_different from GSE144147_RJ_Desmin_RNAseq_RJBP_differentialexpression.xls.gz	0.300153332503212	unknown
GSE144117	GSE144117_diff_exp_deseq2.csv.gz	0.780358511617173	deseq2
GSE141891	GSE141891_3D_VS_2D_CTRL_ALL_Differentially_regulated_genes.tsv.gz	0.97379001211844	unknown
GSE141891	GSE141891_deseq2_differential_expression_analysis_results.tsv.gz	0.973791599464201	deseq2
GSE134200	sheet-res_fc_out from GSE134200_DESeq2_genes_diffexp_by_fc_T0_vs_T10.xlsx	0.488764576888777	deseq2
GSE144025	sheet-Genes from GSE144025_edgeRglm_GENE_EXT1_UNDIFF-H9_UNDIFF.xlsx	0.730689505451828	edger
GSE138614	GSE138614_WM_vs_AL.txt.gz	0.638320567741814	edger
GSE138614	GSE138614_WM_vs_CA.txt.gz	0.485324377937701	edger
GSE138614	GSE138614_WM_vs_IL.txt.gz	0.546319538720917	edger
GSE138614	GSE138614_WM_vs_NAWM.txt.gz	0.814416125921131	edger
GSE138614	GSE138614_WM_vs_RL.txt.gz	0.651659412671683	edger
GSE134736	GSE134736_WT_vs_miR-26_TKO_Processed.txt.gz	0.544367771732467	edger
GSE128773	GSE128773_Gene_All.miR204vsNC.txt.gz	0.601678429291862	edger
GSE126957	sheet-Sheet 1 from GSE126957_Complete_geneList_EdgeR.xlsx	0.76491598021652	edger
GSE126957	sheet-Sheet 1 from GSE126957_Complete_geneList_EdgeR.xlsx	0.683129848097437	edger
GSE126957	sheet-Sheet 1 from GSE126957_Complete_geneList_EdgeR.xlsx	0.658849133857	edger
GSE137691	GSE137691_GEOsubmission_Cut_and_Run_totalPeaks_raw.txt.gz	0.681081623583115	deseq2
GSE143764	GSE143764_RNA-seq_DE_no_filter.txt.gz	0.258465666143285	cuffdiff
GSE143749	GSE143749_Differential_Expression_T_vs_NT.tsv.gz	0.671319325760068	limma
GSE140222	GSE140222_M.VS.C-all_genes.txt.gz	0.471652438598044	edger
GSE139808	GSE139808_periderm_sleuth_transcript_TPM.csv.gz	0.514449194665493	sleuth
GSE124963	sheet-DHE vs Veh adj pva<0.05 from GSE124963_MOLM14_RNA-Seq.xlsx	0.57556603060176	deseq2
GSE124963	sheet-NR4A1 vs GFP adj pval<0.05 from GSE124963_MOLM14_RNA-Seq.xlsx	0.334368491498174	deseq2
GSE143396	sheet-Sheet1 from GSE143396_Gene_list.xlsx	0.741621986852508	unknown
GSE138333	GSE138333_DESeq2_output.tsv.gz	0.480905572308975	deseq2
GSE142815	GSE142815_gene_list.txt.gz	0.825229012826967	deseq2
GSE142464	GSE142464_deseq2_B133_OD1_vs_C3719_OD1.tsv.gz	0.871161865324872	deseq2
GSE142464	GSE142464_deseq2_B133_OD1_vs_CF5_OD1.tsv.gz	0.726624711978912	deseq2
GSE142464	GSE142464_deseq2_B133_OD1_vs_PACS2_OD1.tsv.gz	0.750758671458472	deseq2
GSE142464	GSE142464_deseq2_B133_OD3_vs_C3719_OD3.tsv.gz	0.837825816559691	deseq2
GSE142464	GSE142464_deseq2_B133_OD3_vs_CF5_OD3.tsv.gz	0.706243592648395	deseq2
GSE142464	GSE142464_deseq2_B133_OD3_vs_PACS2_OD3.tsv.gz	0.798237219263682	deseq2
GSE142464	GSE142464_deseq2_MTB_OD1_vs_C3719_OD1.tsv.gz	0.763943048192777	deseq2
GSE142464	GSE142464_deseq2_MTB_OD1_vs_CF5_OD1.tsv.gz	0.667497630246053	deseq2
GSE142464	GSE142464_deseq2_MTB_OD1_vs_PACS2_OD1.tsv.gz	0.665020453055733	deseq2
GSE142464	GSE142464_deseq2_MTB_OD3_vs_C3719_OD3.tsv.gz	0.692914052918223	deseq2
GSE142464	GSE142464_deseq2_MTB_OD3_vs_CF5_OD3.tsv.gz	0.513365530443275	deseq2
GSE142464	GSE142464_deseq2_MTB_OD3_vs_PACS2_OD3.tsv.gz	0.571663161706003	deseq2
GSE142464	GSE142464_deseq2_PA14_OD1_vs_C3719_OD1.tsv.gz	0.85221467441153	deseq2
GSE142464	GSE142464_deseq2_PA14_OD1_vs_CF5_OD1.tsv.gz	0.706791463338855	deseq2
GSE142464	GSE142464_deseq2_PA14_OD1_vs_PACS2_OD1.tsv.gz	0.777061862723374	deseq2
GSE142464	GSE142464_deseq2_PA14_OD3_vs_C3719_OD3.tsv.gz	0.660155320185102	deseq2
GSE142464	GSE142464_deseq2_PA14_OD3_vs_CF5_OD3.tsv.gz	0.447110129008323	deseq2
GSE142464	GSE142464_deseq2_PA14_OD3_vs_PACS2_OD3.tsv.gz	0.532350308982233	deseq2
GSE139907	GSE139907_iOB_GFP+_vs_fibroblast.txt.gz	0.488717057352692	deseq2
GSE129442	GSE129442_htseq_deseq2_api.txt.gz	0.990922832972494	deseq2
GSE129430	GSE129430_htseq_deseq2.txt.gz	0.64845386407624	deseq2
GSE128229	GSE128229_EISA.txt.gz	0.892218540787435	deseq2
GSE126807	GSE126807_edgeR_exactTest_DEG_BOR_NEG_VS_BOR_POS_cpm0.5.csv.gz	0.709753672600682	edger
GSE125110	GSE125110_diff_exp_genes_padj.tsv.gz	0.896555238838103	deseq2
GSE136604	GSE136604_edgeR.txt.gz	0.861947798319613	edger
GSE128968	GSE128968_degust.tsv.gz	0.698593217835378	limma
GSE126469	GSE126469_MPA_SPRETvsDOM_DESeq2_DE.txt.gz	0.472586000944929	deseq2
GSE126469	GSE126469_MPA_SPRETvsDOMhl_DESeq2_DE.txt.gz	0.563227026249206	deseq2
GSE126469	GSE126469_Placenta_DOMvsSPRET_DESeq2_DE.txt.gz	0.355000582520316	deseq2
GSE126469	GSE126469_Placenta_HYBRIDvsDOM_DESeq2_DE.txt.gz	0.527674112948863	deseq2
GSE126469	GSE126469_Placenta_HYBRIDvsSPRET_DESeq2_DE.txt.gz	0.439292174140103	deseq2
GSE125228	GSE125228_GSA_results_root.txt.gz	0.865152285730547	partek
GSE125228	GSE125228_GSA_results_root.txt.gz	0.82390515376277	partek
GSE124919	GSE124919_C437G_DexLPSEffect_MEFs_unfiltered_DESeq.txt.gz	0.999669017996163	deseq2
GSE124919	GSE124919_Wt_DexEffect_MEFs_unfiltered_DESeq.txt.gz	0.762848429126554	deseq2
GSE124919	GSE124919_wt_DexLPSEffect_MEFs_unfiltered_DESeq.txt.gz	0.575191263803766	deseq2
GSE124526	GSE124526_siRNA-NC_3_reps_vs._siRNA-PiHL_3_reps.xls.gz	0.382367028243078	edger
GSE124526	GSE124526_siRNA-NC_rep1_vs._siRNA-PiHL_rep1.xls.gz	0.338470934186379	edger
GSE124526	GSE124526_siRNA-NC_rep2_vs._siRNA-PiHL_rep2.xls.gz	0.300722427272962	edger
GSE124526	GSE124526_siRNA-NC_rep3_vs._siRNA-PiHL_rep3.xls.gz	0.331880337376596	edger
GSE112226	GSE112226_DESeq2.WT_vs_APC.full_results.csv.gz	0.710056577896001	deseq2
GSE111932	GSE111932_gene_expression_datamatrix.txt.gz	0.832296228788077	cuffdiff
GSE132038	GSE132038_DESeq_NS_S_TEs.txt.gz	0.683906249308159	deseq2
GSE132038	GSE132038_DESeq_NS_S_genes.txt.gz	0.380469548461068	deseq2
GSE142640	GSE142640_Deseq_all_results.txt.gz	0.820218506842466	deseq2
GSE137636	GSE137636_YKL_vs_DMSO_DEG.txt.gz	0.560426953596624	deseq2
GSE142504	GSE142504_Control-PMA-t12_rep1_Control-PMA-t12_rep2_vs_C9KO-PMA-t12_rep1_C9KO-PMA-t12_rep2.gene_summary.txt.gz	0.980116615434186	deseq2
GSE142094	sheet-pCPL versus Teqing mRNA-Seq from GSE142094_pCPL_versus_Teqing_mRNA-Seq.xls.gz	0.401329007193285	unknown
GSE142094	sheet-pOE versus Teqing mRNA-Seq from GSE142094_pOE_versus_Teqing_mRNA-Seq.xls.gz	0.37458136829451	unknown
GSE138207	sheet-DESeq_all_genes_T11F80L_8_37_vs_WT_37_with_desc_and_fpkm from GSE138207_RNAseq_counts_and_RPKM_and_DESeq2_analysis_T11F80L_8_37_vs_WT_37.xlsx	0.745138685753292	deseq
GSE138207	sheet-Only protein coding genes from GSE138207_RNAseq_counts_and_RPKM_and_DESeq2_analysis_T11F80L_8_37_vs_WT_37.xlsx	0.718534312806645	deseq2
GSE137485	sheet-PAO1_DE_unstranded from GSE137485_RNA-seq_ErfA_DE_PAO1.xlsx	0.999616538517432	deseq2
GSE134374	GSE134374_T66_RNA-Seq.txt.gz	0.360974717854332	unknown
GSE134374	GSE134374_T66_RNA-Seq.txt.gz	0.316296204823198	unknown
GSE134374	GSE134374_T66_RNA-Seq.txt.gz	0.305410895871078	unknown
GSE134374	GSE134374_T66_RNA-Seq.txt.gz	0.491120226943206	unknown
GSE134374	GSE134374_T66_RNA-Seq.txt.gz	0.323707198485248	unknown
GSE134374	GSE134374_T66_RNA-Seq.txt.gz	0.436999559409563	unknown
GSE134115	sheet-10 min No C vs. glu in GT23 from GSE134115_GT23_NoCvsGlu.xlsx	0.169353533763955	deseq2
GSE134115	sheet-10 min No C vs. glu for NS364 from GSE134115_NS364_NoCvsGlu.xlsx	0.395979765135622	deseq2
GSE134115	sheet-NS364 vs. GT23 @ -5 glu from GSE134115_NS364vsGT23_Glu.xlsx	0.282617031423327	deseq2
GSE134115	sheet-NS364 vs. GT23 @ 10 min No C from GSE134115_NS364vsGT23_NoC.xlsx	0.428548717913901	deseq2
GSE127322	sheet-Gene description from GSE127322_processed_data.xlsx	0.541705410003534	unknown
GSE127322	sheet-Gene description from GSE127322_processed_data.xlsx	0.582396477340486	unknown
GSE142171	sheet-data2 from GSE142171_data2.xlsx	0.598801605932373	unknown
GSE138540	GSE138540_Rat_tendons_edgeR.txt.gz	0.349344547457826	edger
GSE138540	GSE138540_Rat_tendons_edgeR.txt.gz	0.704132087725588	edger
GSE138540	GSE138540_Rat_tendons_edgeR.txt.gz	0.316435688355827	edger
GSE138540	GSE138540_Rat_tendons_edgeR.txt.gz	0.303012543011948	edger
GSE138540	GSE138540_Rat_tendons_edgeR.txt.gz	0.292054334987099	edger
GSE138540	GSE138540_Rat_tendons_edgeR.txt.gz	0.260432921719445	edger
GSE138537	GSE138537_Mouse_tendons_edgeR.txt.gz	0.552726857263305	edger
GSE138537	GSE138537_Mouse_tendons_edgeR.txt.gz	0.354334120825611	edger
GSE138537	GSE138537_Mouse_tendons_edgeR.txt.gz	0.410992546452303	edger
GSE138537	GSE138537_Mouse_tendons_edgeR.txt.gz	0.282415510125042	edger
GSE138537	GSE138537_Mouse_tendons_edgeR.txt.gz	0.416630458310138	edger
GSE138537	GSE138537_Mouse_tendons_edgeR.txt.gz	0.269070733955202	edger
GSE68033	GSE68033_DEGseq_score.txt.gz	0.311036387958282	degseq
GSE129104	sheet-ATRA.D120_ATRA.D90 from GSE129104_ATRA-9CRAL_DEanalysis.xlsx	0.466813293538994	limma
GSE129104	sheet-9CRAL.D120_9CRAL.D90 from GSE129104_ATRA-9CRAL_DEanalysis.xlsx	0.632199582826515	limma
GSE129104	sheet-H9.D67_H9.D37 from GSE129104_CellLines_DEanalysis.xlsx	0.475728764933819	limma
GSE129104	sheet-H9.D90_H9.D37 from GSE129104_CellLines_DEanalysis.xlsx	0.531843544000136	limma
GSE129104	sheet-H9.D120_H9.D37 from GSE129104_CellLines_DEanalysis.xlsx	0.452940541214981	limma
GSE129104	sheet-H9.D150_H9.D37 from GSE129104_CellLines_DEanalysis.xlsx	0.390245687469895	limma
GSE129104	sheet-H9.D200_H9.D37 from GSE129104_CellLines_DEanalysis.xlsx	0.347560035829893	limma
GSE129104	sheet-H9.D90_H9.D67 from GSE129104_CellLines_DEanalysis.xlsx	0.754617005402952	limma
GSE129104	sheet-H9.D120_H9.D67 from GSE129104_CellLines_DEanalysis.xlsx	0.523278083613982	limma
GSE129104	sheet-H9.D150_H9.D67 from GSE129104_CellLines_DEanalysis.xlsx	0.416732060012626	limma
GSE129104	sheet-H9.D200_H9.D67 from GSE129104_CellLines_DEanalysis.xlsx	0.400616781676121	limma
GSE129104	sheet-H9.D120_H9.D90 from GSE129104_CellLines_DEanalysis.xlsx	0.812560129531313	limma
GSE129104	sheet-H9.D150_H9.D90 from GSE129104_CellLines_DEanalysis.xlsx	0.560219187847873	limma
GSE129104	sheet-H9.D200_H9.D90 from GSE129104_CellLines_DEanalysis.xlsx	0.51168736011022	limma
GSE129104	sheet-H9.D150_H9.D120 from GSE129104_CellLines_DEanalysis.xlsx	0.789354973233792	limma
GSE129104	sheet-H9.D200_H9.D120 from GSE129104_CellLines_DEanalysis.xlsx	0.63756364511822	limma
GSE129104	sheet-H9.D200_H9.D150 from GSE129104_CellLines_DEanalysis.xlsx	0.934429254696948	limma
GSE129104	sheet-PEN8E.D67_PEN8E.D37 from GSE129104_CellLines_DEanalysis.xlsx	0.55648146811233	limma
GSE129104	sheet-PEN8E.D75_PEN8E.D37 from GSE129104_CellLines_DEanalysis.xlsx	0.547852392566874	limma
GSE129104	sheet-PEN8E.D90_PEN8E.D37 from GSE129104_CellLines_DEanalysis.xlsx	0.444596825180776	limma
GSE129104	sheet-PEN8E.D105_PEN8E.D37 from GSE129104_CellLines_DEanalysis.xlsx	0.460710725771897	limma
GSE129104	sheet-PEN8E.D120_PEN8E.D37 from GSE129104_CellLines_DEanalysis.xlsx	0.400034168399286	limma
GSE129104	sheet-PEN8E.D150_PEN8E.D37 from GSE129104_CellLines_DEanalysis.xlsx	0.366237787391103	limma
GSE129104	sheet-PEN8E.D200_PEN8E.D37 from GSE129104_CellLines_DEanalysis.xlsx	0.349494550596929	limma
GSE129104	sheet-PEN8E.D75_PEN8E.D60 from GSE129104_CellLines_DEanalysis.xlsx	0.756129329957863	limma
GSE129104	sheet-PEN8E.D90_PEN8E.D60 from GSE129104_CellLines_DEanalysis.xlsx	0.542340487126887	limma
GSE129104	sheet-PEN8E.D105_PEN8E.D60 from GSE129104_CellLines_DEanalysis.xlsx	0.563871940089968	limma
GSE129104	sheet-PEN8E.D120_PEN8E.D60 from GSE129104_CellLines_DEanalysis.xlsx	0.469367131271545	limma
GSE129104	sheet-PEN8E.D150_PEN8E.D60 from GSE129104_CellLines_DEanalysis.xlsx	0.440587862201152	limma
GSE129104	sheet-PEN8E.D200_PEN8E.D60 from GSE129104_CellLines_DEanalysis.xlsx	0.419072415324504	limma
GSE129104	sheet-PEN8E.D75_PEN8E.D67 from GSE129104_CellLines_DEanalysis.xlsx	0.658884025259214	limma
GSE129104	sheet-PEN8E.D90_PEN8E.D67 from GSE129104_CellLines_DEanalysis.xlsx	0.553381500378751	limma
GSE129104	sheet-PEN8E.D105_PEN8E.D67 from GSE129104_CellLines_DEanalysis.xlsx	0.685436251759281	limma
GSE129104	sheet-PEN8E.D120_PEN8E.D67 from GSE129104_CellLines_DEanalysis.xlsx	0.592160415082673	limma
GSE129104	sheet-PEN8E.D150_PEN8E.D67 from GSE129104_CellLines_DEanalysis.xlsx	0.665765657797314	limma
GSE129104	sheet-PEN8E.D200_PEN8E.D67 from GSE129104_CellLines_DEanalysis.xlsx	0.568176402081552	limma
GSE129104	sheet-PEN8E.D90_PEN8E.D75 from GSE129104_CellLines_DEanalysis.xlsx	0.867191800307159	limma
GSE129104	sheet-PEN8E.D105_PEN8E.D75 from GSE129104_CellLines_DEanalysis.xlsx	0.661742988859708	limma
GSE129104	sheet-PEN8E.D120_PEN8E.D75 from GSE129104_CellLines_DEanalysis.xlsx	0.528993469361252	limma
GSE129104	sheet-PEN8E.D150_PEN8E.D75 from GSE129104_CellLines_DEanalysis.xlsx	0.470000825486456	limma
GSE129104	sheet-PEN8E.D200_PEN8E.D75 from GSE129104_CellLines_DEanalysis.xlsx	0.436194414427812	limma
GSE129104	sheet-PEN8E.D105_PEN8E.D90 from GSE129104_CellLines_DEanalysis.xlsx	0.669819526569352	limma
GSE129104	sheet-PEN8E.D120_PEN8E.D90 from GSE129104_CellLines_DEanalysis.xlsx	0.563060791805109	limma
GSE129104	sheet-PEN8E.D150_PEN8E.D90 from GSE129104_CellLines_DEanalysis.xlsx	0.519163709899964	limma
GSE129104	sheet-PEN8E.D200_PEN8E.D90 from GSE129104_CellLines_DEanalysis.xlsx	0.457206998336072	limma
GSE129104	sheet-PEN8E.D120_PEN8E.D105 from GSE129104_CellLines_DEanalysis.xlsx	0.826778612551895	limma
GSE129104	sheet-PEN8E.D150_PEN8E.D105 from GSE129104_CellLines_DEanalysis.xlsx	0.714414339821038	limma
GSE129104	sheet-PEN8E.D200_PEN8E.D105 from GSE129104_CellLines_DEanalysis.xlsx	0.622460255563538	limma
GSE129104	sheet-PEN8E.D200_PEN8E.D120 from GSE129104_CellLines_DEanalysis.xlsx	0.841122531799315	limma
GSE129104	sheet-PEN8E.D200_PEN8E.D150 from GSE129104_CellLines_DEanalysis.xlsx	0.900598393033362	limma
GSE113288	GSE113288_genes.edgeR_results_MBC02.txt.gz	0.672589311412111	edger
GSE113283	GSE113283_genes.edgeR_results.txt.gz	0.281554294531953	edger
GSE140605	GSE140605_deseq2_results_TM2_2_05_Vs_TM2_2_07.csv.gz	0.767026967606614	deseq2
GSE141707	GSE141707_P3_v_P2_3animals.txt.gz	0.8449883458085	limma
GSE132343	GSE132343_DEG_9hrMCF7.csv.gz	0.318925337355203	edger
GSE132343	GSE132343_DEG_9hrMCF7.csv.gz	0.323339478655844	edger
GSE132343	GSE132343_DEG_9hrMCF7.csv.gz	0.256422052335375	edger
GSE132343	GSE132343_DEG_list231.csv.gz	0.181002544078437	edger
GSE132343	GSE132343_DEG_list231.csv.gz	0.454544903326959	edger
GSE132343	GSE132343_DEG_list_24hr_MCF7.csv.gz	0.477120463632013	edger
GSE132343	GSE132343_DEG_list_24hr_MCF7.csv.gz	0.160163719296278	edger
GSE129651	sheet-Hoja1 from GSE129651_processed_data_oligo.xlsx	0.609046802632831	deseq2
GSE135282	sheet-sheet1 from GSE135282_caseVScontrol.All.xls.gz	0.854257688563611	cuffdiff
GSE141440	sheet-ATACseq.edgeR_output from GSE141440_GEO_retina_ATACseq_S1PR.gTKO_edgeR.xlsx	0.780827752803166	edger
GSE141440	sheet-edgeR_output from GSE141440_GEO_Retina_S1PR.gTKO.edgeR_FPKMs_RNAseq.xlsx	0.753126388527549	edger
GSE126736	GSE126736_dds_HMEC_MDA-MB-231_transcription.csv.gz	0.465553283648045	deseq2
GSE126736	GSE126736_dds_HMEC_MDA-MB-231_translation.csv.gz	0.520490174249987	deseq2
GSE126736	GSE126736_dds_HMEC_SUM159PT_transcription.csv.gz	0.66964209244224	deseq2
GSE126736	GSE126736_dds_HMEC_SUM159PT_translation.csv.gz	0.661780021588988	deseq2
GSE126736	GSE126736_dds_HMEC_T47D_transcription.csv.gz	0.572674424712248	deseq2
GSE126736	GSE126736_dds_HMEC_T47D_translation.csv.gz	0.528948499476015	deseq2
GSE126736	GSE126736_dds_HMEC_ZR75-1_transcription.csv.gz	0.45575712209001	deseq2
GSE126736	GSE126736_dds_HMEC_ZR75-1_translation.csv.gz	0.530628566941396	deseq2
GSE123533	GSE123533_pos_over_neg.txt.gz	0.66833676462806	unknown
GSE102826	GSE102826_model_fc.txt.gz	0.709985930169017	unknown
GSE102826	GSE102826_model_fc.txt.gz	0.685898067626261	unknown
GSE102826	GSE102826_model_fc.txt.gz	0.816439288894277	unknown
GSE102826	GSE102826_model_fc.txt.gz	0.999581544987897	unknown
GSE102826	GSE102826_model_fc.txt.gz	0.708836974641909	unknown
GSE139880	sheet-riborex_res_deseq2_N2vsmeg3meg4 from GSE139880_Differential_translation_analysis.xlsx	0.977662633829409	deseq2
GSE135273	GSE135273_WT_V_MKT1_FC.txt.gz	0.731315747671663	edger
GSE135095	GSE135095_DESeq_Trub_COT_vs_CO.csv.gz	0.85082818372748	deseq
GSE141069	GSE141069_A-VS-B_DE.xls.gz	0.421462701048936	deseq2
GSE141069	GSE141069_A-VS-C_DE.xls.gz	0.211866694351683	deseq2
GSE141069	GSE141069_B-VS-C_DE.xls.gz	0.187556074085007	deseq2
GSE128977	sheet-RNA-seq_P1 from GSE128977_RNA-seq_expr_analysis_P1_P2_P3.xls.gz	0.833799917722141	edger
GSE128977	sheet-RNA-seq_P2 from GSE128977_RNA-seq_expr_analysis_P1_P2_P3.xls.gz	0.917095190446232	edger
GSE128977	sheet-RNA-seq_P3 from GSE128977_RNA-seq_expr_analysis_P1_P2_P3.xls.gz	0.977009922505587	edger
GSE140847	sheet-Condition 3 vs Condition 11 from GSE140847_Supplementary_file_S1.xlsx	0.201952254003695	deseq2
GSE140847	sheet-Evolved vs Condition 11 from GSE140847_Supplementary_file_S1.xlsx	0.22444974120293	deseq2
GSE140786	GSE140786_rMATS_RI.txt.gz	0.488870262554511	rmats
GSE140681	sheet-Sheet1 from GSE140681_Stearman_GEO_supplemental_RNAseq_results_table_11142019.xlsx	0.993267622134692	unknown
GSE140681	sheet-Sheet1 from GSE140681_Stearman_GEO_supplemental_RNAseq_results_table_11142019.xlsx	0.706384883055655	unknown
GSE140544	GSE140544_ssonnei_processed_data.tsv.gz	0.414096545253297	deseq2
GSE113671	sheet-Sorted-NELFA-EGFP_TE from GSE113671_RNA-seq.xlsx.gz	0.510974278577335	deseq2
GSE140417	GSE140417_OFF.VS.ON-all_genes.txt.gz	0.898099769924536	edger
GSE136111	sheet-Sheet from GSE136111_DESeq2_comparison_P_vs_B_table.xlsx	0.571276430772029	deseq2
GSE135275	GSE135275_MLLAF9_CXCR4KD_Day10_FPKM.txt.gz	0.573110462682407	unknown
GSE95525	GSE95525_gene.description.txt.gz	0.491624701519952	deseq
GSE140156	GSE140156_DifferentialExpression.csv.gz	0.369371888496613	deseq2
GSE133764	GSE133764_Counts_DESeq2_results_CHCHD2.txt.gz	0.625878823841032	deseq2
GSE133763	GSE133763_Counts_DESeq2_results_CHCHD10.txt.gz	0.558399029920828	deseq2
GSE136842	sheet-Sheet1 from GSE136842_Processed_data.xlsx	0.339514518622963	unknown
GSE136842	sheet-Sheet1 from GSE136842_Processed_data.xlsx	0.165258063754005	unknown
GSE135800	GSE135800_P493-6_Con_vs_975.htseq.edgeR.txt.gz	0.553068713642751	edger
GSE135800	GSE135800_P493-6_Con_vs_Tetra.htseq.edgeR.txt.gz	0.168136232418306	edger
GSE135800	GSE135800_PC3_Con_vs_975.htseq.edgeR.txt.gz	0.326634361036022	edger
GSE139830	sheet-20190918_Ad_Ctrl_vs_378_CSun_DE from GSE139830_RNA-SEQ_Ad_Ctrl_vs_378.xlsx	0.70011196396166	deseq2
GSE132868	GSE132868_RelA_reconstitued_FPKM.csv.gz	0.585838632205249	deseq2
GSE130690	GSE130690_RNASeq_DESeq2.txt.gz	0.439474189620734	deseq2
GSE116374	GSE116374_B6CTL_vs_B6D26.txt.gz	0.656426924248001	limma
GSE116374	GSE116374_Irf1CTL_vs_Irf1D26.txt.gz	0.844882129208106	limma
GSE109957	sheet-DESeq2_res_all.txt from GSE109957_DESeq2_final.xls.gz	0.790607469475148	deseq2
GSE130971	sheet-Sheet1 from GSE130971_deseq2_output.xlsx	0.324781261873988	deseq2
GSE130971	sheet-Sheet1 from GSE130971_deseq2_output.xlsx	0.321486783713882	deseq2
GSE130971	sheet-Sheet1 from GSE130971_deseq2_output.xlsx	0.746855644044264	deseq2
GSE130971	sheet-Sheet1 from GSE130971_deseq2_output.xlsx	0.315822647091094	deseq2
GSE130971	sheet-Sheet1 from GSE130971_deseq2_output.xlsx	0.955825870130402	deseq2
GSE114938	sheet-Sheet1 from GSE114938_SuppFile2.xls.gz	0.6556363863862	deseq2
GSE114936	sheet-Sheet1 from GSE114936_SuppFile1.xls.gz	0.203078230929609	deseq2
GSE139458	GSE139458_Processed_RNAseq_data.xls.gz	0.375702108240593	edger
GSE137126	GSE137126_YanLiu_RNA-seq_processedData_June2018.txt.gz	0.666127416083963	unknown
GSE137126	GSE137126_YanLiu_RNA-seq_processedData_June2018.txt.gz	0.70660089853369	unknown
GSE133331	GSE133331_Processed_file.txt.gz	0.386736461679372	unknown
GSE133331	GSE133331_Processed_file.txt.gz	0.289331283049899	unknown
GSE133331	GSE133331_Processed_file.txt.gz	0.251687151727526	unknown
GSE127478	sheet-DESeq2 Output from GSE127478_MELAS_Project_DE_genes.xlsx	0.551392030678273	deseq2
GSE139439	sheet-CD36KO-control_WT-control from GSE139439_DEAnalyses_pairwise.xlsx	0.466109344834827	edger
GSE139439	sheet-CD36KO-oxLDL_CD36KO-control from GSE139439_DEAnalyses_pairwise.xlsx	0.401617207983987	edger
GSE139439	sheet-WT-oxLDL_WT-control from GSE139439_DEAnalyses_pairwise.xlsx	0.546995603296592	edger
GSE139346	GSE139346_KP_T6B_counts_DEseq.csv.gz	0.484645826958427	deseq2
GSE132214	sheet-A2ko_vs_Het from GSE132214_supplemental_differential_expression.xlsx	0.988207448521443	limma
GSE132214	sheet-A2ko_vs_Quad from GSE132214_supplemental_differential_expression.xlsx	0.915361265311032	limma
GSE132214	sheet-E861A_MDA5_vs_MDA5 from GSE132214_supplemental_differential_expression.xlsx	0.905117888602298	limma
GSE132214	sheet-Het_vs_A2ko from GSE132214_supplemental_differential_expression.xlsx	0.988207448521443	limma
GSE132214	sheet-Het_vs_Quad from GSE132214_supplemental_differential_expression.xlsx	0.910982490393865	limma
GSE132214	sheet-Quad_vs_Het from GSE132214_supplemental_differential_expression.xlsx	0.910982490393865	limma
GSE135718	GSE135718_T1.DESeq_results.txt.gz	0.705495336148646	deseq2
GSE135718	GSE135718_T2.DESeq_results.txt.gz	0.540462869672086	deseq2
GSE135718	GSE135718_T3.DESeq_results.txt.gz	0.44093049983399	deseq2
GSE135718	GSE135718_T4.DESeq_results.txt.gz	0.279273360211757	deseq2
GSE139293	sheet-tpm_U2OS_vs_a1-2A_t-test from GSE139293_tpm_U2OS_vs_a1-2A_t-test.xlsx	0.48379608718986	unknown
GSE139293	sheet-tpm_U2OS_vs_a1-a2KO_t-test from GSE139293_tpm_U2OS_vs_a1-a2KO_t-test.xlsx	0.561622658338005	unknown
GSE139040	GSE139040_SggA_RNAseq_limma-voom_result_master.txt.gz	0.70186542249002	limma
GSE139040	GSE139040_SggB_RNAseq_limma-voom_result_master.txt.gz	0.575379866963109	limma
GSE139147	GSE139147_WTvsMS-275.TXT.gz	0.331343003480264	deseq2
GSE121685	GSE121685_edgeR_sorted_unsorted_controls.txt.gz	0.437046457740431	edger
GSE88918	GSE88918_control-vs-BDE-47.compare.txt.gz	0.464848431022841	unknown
GSE139065	sheet-GFP.edgeR.all.peaks from GSE139065_ATACseq.aorta.GEO.edgeR.xls.gz	0.809926186692605	edger
GSE139065	sheet-ECKO.WT.edgeR.all.peaks from GSE139065_ATACseq.aorta.GEO.edgeR.xls.gz	0.860162729288678	edger
GSE124427	GSE124427_chipseq_DiffBind_H3K27me3_FvsM.txt.gz	0.433467317082173	unknown
GSE124427	GSE124427_methylation_MethylKit_FvsM.txt.gz	0.707651652781741	unknown
GSE137390	sheet-IGR37siSCD#1_vs_siCTR from GSE137390_siSCD1_DGE.xlsx	0.446891926142644	edger
GSE137390	sheet-IGR37siSCD#2_vs_siCTR from GSE137390_siSCD1_DGE.xlsx	0.382050359397867	edger
GSE137390	sheet-IGR37SCDi_vs_DMSO from GSE137390_siSCD1_DGE.xlsx	0.394635592735702	edger
GSE137390	sheet-501melsiSCD#1_vs_siCTR from GSE137390_siSCD1_DGE.xlsx	0.423383942893091	edger
GSE137390	sheet-501melsiSCD#2_vs_siCTR from GSE137390_siSCD1_DGE.xlsx	0.469526913418209	edger
GSE136803	sheet-edgeR_IGR37_NLSiCTNNB_relative_ from GSE136803_IGR37_NLSiCTNNB.xlsx	0.357244243794154	edger
GSE122544	GSE122544_N2OP50_vs_N2PA14.deseq.results.significant.csv.gz	0.0980762921348912	deseq2
GSE122544	GSE122544_N2OP50_vs_npr8OP50.deseq.results.significant.csv.gz	0.303219624359277	deseq2
GSE122544	GSE122544_N2PA14_vs_npr8PA14.deseq.results.significant.csv.gz	0.500948114118607	deseq2
GSE119862	sheet-Sheet1 from GSE119862_bam_vs_WT_DGE.xls.gz	0.114372965274428	edger
GSE119862	sheet-Sheet1 from GSE119862_bgcn_vs_WT_DGE.xls.gz	0.119163782879959	edger
GSE119862	sheet-Sheet1 from GSE119862_tkvM1_vs_WT_DGE.xls.gz	0.127550826122048	edger
GSE119862	sheet-Sheet1 from GSE119862_GSC_vs_SC_DGE.xls.gz	0.133263506689351	edger
GSE138681	GSE138681_MonoVSMono_CA_Gene_differential_expression.txt.gz	0.508836648721419	ballgown
GSE138555	GSE138555_GFeN_vs_GFe.txt.gz	0.495149026778578	edger
GSE138555	GSE138555_LBeN_vs_GFeN.txt.gz	0.685330194256821	edger
GSE138555	GSE138555_LBeN_vs_LBe.txt.gz	0.415428057859768	edger
GSE138555	GSE138555_LBeN_vs_LPeN.txt.gz	0.583848056874729	edger
GSE138555	GSE138555_LBe_vs_LPe.txt.gz	0.732119833595759	edger
GSE138555	GSE138555_LPeN_vs_LPe.txt.gz	0.499028916929277	edger
GSE133178	sheet-filtered_labled_used_in_volcano from GSE133178_H_mephisto_FPKM_data.xlsx	0.647809024032493	ballgown
GSE121040	GSE121040_PER_Control_swiss_albino-DE_EdgeR.txt.gz	0.587066649087286	edger
GSE94690	GSE94690_merged_IP_data_all_IPs.txt.gz	0.239341215345627	edger
GSE138340	GSE138340_edgeR_analysis.txt.gz	0.646764025959818	edger
GSE136023	sheet-Deseq_all_results from GSE136023_Deseq_all_results_24.xlsx	0.850197538628088	deseq2
GSE136023	sheet-Deseq_all_results from GSE136023_Deseq_all_results_24.xlsx	0.850705069099483	deseq2
GSE136023	sheet-Deseq_all_results from GSE136023_Deseq_all_results_24.xlsx	0.821215761813997	deseq2
GSE136023	sheet-Deseq_all_results from GSE136023_Deseq_all_results_24.xlsx	0.848932409378445	deseq2
GSE119729	sheet-Neutrally_Regulated from GSE119729_GT_SO_7843_1205_1206_VS_1207_1208_DGE_Report.xlsx	0.996804104678915	cuffdiff
GSE119729	sheet-Neutrally_Regulated from GSE119729_GT_SO_7843_1207_1208_VS_1211_1212_DGE_Report.xlsx	0.971964323979707	cuffdiff
GSE119729	sheet-Neutrally_Regulated from GSE119729_GT_SO_7843_1209_1210_VS_1211_1212_DGE_Report.xlsx	0.990718230028251	cuffdiff
GSE112051	GSE112051_ColMSvsColNaCl.txt.gz	0.612433471246856	edger
GSE112051	GSE112051_ColMSvsGSE112051_ago42MS.txt.gz	0.835171709454953	edger
GSE112051	GSE112051_ColMSvsGSE112051_ago43MS.txt.gz	0.799331244316339	edger
GSE112051	GSE112051_ColNaClvsGSE112051_ago42NaCl.txt.gz	0.495716545720116	edger
GSE112051	GSE112051_ago42MSvsago42NaCl.txt.gz	0.596131458824809	edger
GSE112051	GSE112051_ago42NaClvsago43NaCl.txt.gz	0.550838385170976	edger
GSE112051	GSE112051_ago43MSvsago43NaCl.txt.gz	0.617720844881681	edger
GSE134303	GSE134303_H3K9ac_peaks.txt.gz	0.254578506402265	unknown
GSE134303	GSE134303_H3K9ac_peaks.txt.gz	0.135776449878057	unknown
GSE130447	GSE130447_RNAseq_edgeR.txt.gz	0.247873237834845	edger
GSE130447	GSE130447_RNAseq_edgeR.txt.gz	0.70824362158464	edger
GSE130447	GSE130447_RNAseq_edgeR.txt.gz	0.651095761545666	edger
GSE130447	GSE130447_RNAseq_edgeR.txt.gz	0.300898952793824	edger
GSE128942	GSE128942_gene_list-BWA-GSA_all_gene.txt.gz	0.61448331035705706	edger
GSE134406	GSE134406_DESeq2-24h.csv.gz	0.590440661563047	deseq2
GSE134406	GSE134406_DESeq2-96h.csv.gz	0.584612371621815	deseq2
GSE137555	GSE137555_GFP_vs_Cre.txt.gz	0.808483207810558	edger
GSE124211	GSE124211_limma_DEG_Ectopic-Control_all_genes.txt.gz	0.339103451370413	limma
GSE124211	GSE124211_limma_DEG_Ectopic-Vein_all_genes.txt.gz	0.618051822063946	limma
GSE124211	GSE124211_limma_DEG_Vein-Control_all_genes.txt.gz	0.406247863359945	limma
GSE137509	sheet-Complete table from deseq2 from GSE137509_Supplementary_file_S1.xlsx	0.318790883564565	deseq2
GSE135505	GSE135505_DE_HELZ_vs_WT.txt.gz	0.420194730041413	edger
GSE120032	sheet-DT900vsBW25113.Differential_ana from GSE120032_DT900vsBW25113.All_genes_Name.xlsx	0.632441955504506	deseq
GSE119931	GSE119931_CFPAC1.FOXA1FOXA2KD.genes.edgeR_results.txt.gz	0.538924581930948	edger
GSE119931	GSE119931_CFPAC1.FOXA1KD.genes.edgeR_results.txt.gz	0.82254980990786	edger
GSE119931	GSE119931_CFPAC1.FOXA2KD.genes.edgeR_results.txt.gz	0.742531468359276	edger
GSE119931	GSE119931_PANC1.FOXA2KO.genes.edgeR_results.txt.gz	0.976780257779644	edger
GSE137447	sheet-1. WT vs ∆rr11 at 12 h from GSE137447_Overal_transcripts_of_rr11_mutants_in_ST556.xlsx	0.707993085140994	unknown
GSE137447	sheet-2. WT vs rr11rr11D53A at 12 h from GSE137447_Overal_transcripts_of_rr11_mutants_in_ST556.xlsx	0.669632247887095	unknown
GSE137447	sheet-3. WT vs ∆rr11 at 17 h from GSE137447_Overal_transcripts_of_rr11_mutants_in_ST556.xlsx	0.600799753853298	unknown
GSE137447	sheet-4. WT vs rr11rr11D53A at 17 h from GSE137447_Overal_transcripts_of_rr11_mutants_in_ST556.xlsx	0.633976821198734	unknown
GSE137447	sheet-5. 12 h vs 17 h of WT from GSE137447_Overal_transcripts_of_rr11_mutants_in_ST556.xlsx	0.427947720173397	unknown
GSE137447	sheet-6. 12 h vs 17 h of ∆rr11 from GSE137447_Overal_transcripts_of_rr11_mutants_in_ST556.xlsx	0.45320188425374	unknown
GSE137447	sheet-7. 12 h vs 17 h of rr11D53A from GSE137447_Overal_transcripts_of_rr11_mutants_in_ST556.xlsx	0.430613355923361	unknown
GSE137447	sheet-8. ∆rr11 vs rr11rr11D53A at 12 from GSE137447_Overal_transcripts_of_rr11_mutants_in_ST556.xlsx	0.706311647119511	unknown
GSE137447	sheet-9. ∆rr11 vs rr11rr11D53A at 17 from GSE137447_Overal_transcripts_of_rr11_mutants_in_ST556.xlsx	0.562250200586649	unknown
GSE123267	GSE123267_c_4.5-c_6.6.txt.gz	0.230229288746268	deseq2
GSE123267	GSE123267_ko_4.5-ko_6.6.txt.gz	0.236967187417121	deseq2
GSE123267	GSE123267_ko_4.5-wt_4.5.txt.gz	0.264229220853095	deseq2
GSE123267	GSE123267_wt_4.5-wt_6.6.txt.gz	0.534485381104286	deseq2
GSE123267	GSE123267_basal_vs_control.txt.gz	0.650130770621119	deseq2
GSE123267	GSE123267_reduced_vs_basal.txt.gz	0.895090017447894	deseq2
GSE123267	GSE123267_reduced_vs_control.txt.gz	0.665574454272592	deseq2
GSE131476	GSE131476_kallisto_table_w_Wald_test_annotated.txt.gz	0.29345720765336	sleuth
GSE132373	GSE132373_DESeq_pac3_highPi_vs_mus52_highPi.csv.gz	0.855709292759078	deseq
GSE132373	GSE132373_DESeq_pac3_lowPi_vs_mus52_lowPi.csv.gz	0.857768560187548	deseq
GSE131336	GSE131336_DESeq2_hnrnpu_ATAC_seq.csv.gz	0.916148327390406	deseq2
GSE131336	GSE131336_DESeq2_hnrnpu_RNA_seq.csv.gz	0.94168969826304	deseq2
GSE122264	GSE122264_diffexpr-results.PHF2.csv.gz	0.826900200174295	deseq2
GSE119718	GSE119718_DeSeq2OutForGEO.csv.gz	0.750071466776319	deseq2
GSE98509	GSE98509_MEF_vs_PreiPSC.csv.gz	0.349453459881364	deseq2
GSE136893	sheet-AllData from GSE136893_AllData_160223_GUNN_RNASeq_Results.xlsx	0.720380055154548	deseq2
GSE136893	sheet-AllData from GSE136893_AllData_160223_GUNN_RNASeq_Results.xlsx	0.798647807690593	deseq2
GSE136893	sheet-AllData from GSE136893_AllData_160223_GUNN_RNASeq_Results.xlsx	0.747820836824403	deseq2
GSE131243	GSE131243_NIPvsC403.DiffExpGene.anno.txt.gz	0.821132744024984	cuffdiff
GSE131243	GSE131243_NIPvsD183.DiffExpGene.anno.txt.gz	0.397484847969339	cuffdiff
GSE131243	GSE131243_NIPvsD216.DiffExpGene.anno.txt.gz	0.195298547753783	cuffdiff
GSE131243	GSE131243_NIPvsD265.DiffExpGene.anno.txt.gz	0.44005292076734	cuffdiff
GSE119582	GSE119582_DESeq2_resLFC_delta-mycP1-eccE1_complemented-with-eccE1_vs_Rv-wt.csv.gz	0.569162444333927	deseq2
GSE119582	GSE119582_DESeq2_resLFC_delta-mycP1-eccE1_complemented-with-mycP1-eccE1_vs_Rv-wt.csv.gz	0.738176435817752	deseq2
GSE119582	GSE119582_DESeq2_resLFC_delta-mycP1-eccE1_complemented-with-mycP1_vs_Rv-wt.csv.gz	0.540725006906513	deseq2
GSE119582	GSE119582_DESeq2_resLFC_delta-mycP1-eccE1_vs_Rv-wt.csv.gz	0.956951890864632	deseq2
GSE119582	GSE119582_DESeq2_resLFC_delta-mycP1-eccE1_with-EmptyVector_vs_Rv-wt.csv.gz	0.858519747150187	deseq2
GSE118896	sheet-Feuil1 from GSM3350390_Defuse_Y15_599_trim_results_filtered.xlsx.gz from GSE118896_RAW.tar	0.794132735217045	unknown
GSE136647	GSE136647_ZMZ_GEO.txt.gz	0.142046953425037	unknown
GSE136116	GSE136116_edgeR.output.csv.gz	0.500257229809437	clc genomics
GSE136102	sheet-DE_PxNP from GSE136102_DE_PxNP.xlsx	0.870388593779009	edger
GSE131633	sheet-DEoutput from GSE131633_DEoutput.xlsx	0.878703519730673	deseq2
GSE128815	GSE128815_082917.count.gene.voom.limma.cov_N2_15vscov_mdt15_15.txt.gz	0.646510321366543	limma
GSE136069	GSE136069_IPC_RNAseq_edgeR_C6706_vs_Mock.txt.gz	0.876160042704595	edger
GSE136069	GSE136069_IPC_RNAseq_edgeR_vasK_vs_C6706.txt.gz	0.895237708199404	edger
GSE136069	GSE136069_WG_RNAseq_edgeR_C6706_vs_Mock.txt.gz	0.305815960690157	edger
GSE136069	GSE136069_WG_RNAseq_edgeR_vasK_vs_Mock.txt.gz	0.364107873821921	edger
GSE118431	GSE118431_e_cig_exposure_Pentanedione_100_ppm_vs_control_full_DESeq2_results.txt.gz	0.730138836394005	deseq2
GSE129652	sheet-Table from GSE129652_Cufflinks-assembled_transcriptome_FPKMs_DiffSplicing.xlsx	0.570363778221515	cuffdiff
GSE129652	sheet-Table from GSE129652_Cufflinks-assembled_transcriptome_FPKMs_DiffSplicing.xlsx	0.719352863318439	cuffdiff
GSE129652	GSE129652_RIP-seq_processed_data.txt.gz	0.514385219598542	unknown
GSE114766	sheet-0099-3514Rutgers_GR-RNASeq_inte from GSE114766_0099-3514Rutgers_GR-RNASeq_integrated_topdiffRNA.xlsx	0.826952913292057	cuffdiff
GSE114766	sheet-notest removed from GSE114766_3514Rutgers_DEXvsCONT_gene_exp_diff_copy.xlsx	0.936654045279676	cuffdiff
GSE114766	sheet-Sheet3 from GSE114766_3514Rutgers_DEXvsCONT_gene_exp_diff_copy.xlsx	0.983755181900455	cuffdiff
GSE114766	sheet-Sig from GSE114766_3514Rutgers_DEXvsCONT_gene_exp_diff_copy.xlsx	0.815779470237745	cuffdiff
GSE114766	sheet-Sheet1 from GSE114766_3514Rutgers_DEXvsCONT_gene_exp_diff_significant_copy.xlsx	0.815709789191514	cuffdiff
GSE135907	GSE135907_DESeq2_H3YJ3DMXX_Raspberry_59to64_RNAseq_Results.txt.gz	0.505565451047677	deseq2
GSE135881	sheet-status = ok from GSE135881_IUB288_KO_vs_Veh_KO_gene_differential_expression.xlsx	0.874575376344098	cuffdiff
GSE135881	sheet-status = ok from GSE135881_IUB288_WT_vs_Veh_WT_gene_differential_expression.xlsx	0.82004717944688	cuffdiff
GSE135833	GSE135833_10027793.1BK3_control3.toptags_edgeR.csv.gz	0.906527206751579	edger
GSE135833	GSE135833_10027793.1BK6_JC6.toptags_edgeR.csv.gz	0.718733326506588	edger
GSE135833	GSE135833_10027793.1BK6_control6.toptags_edgeR.csv.gz	0.522822113388343	edger
GSE135833	GSE135833_10027793.1BK9_JC9.toptags_edgeR.csv.gz	0.395079866926083	edger
GSE135833	GSE135833_10027793.1BK9_control9.toptags_edgeR.csv.gz	0.326556184213512	edger
GSE135833	GSE135833_10027793.1control3_JC3.toptags_edgeR.csv.gz	0.872881162076103	edger
GSE135833	GSE135833_10027793.1control6_JC6.toptags_edgeR.csv.gz	0.528954753160848	edger
GSE135833	GSE135833_10027793.1control9_JC9.toptags_edgeR.csv.gz	0.523935231039165	edger
GSE131104	GSE131104_basal_gene_exp_diff.txt.gz	0.966803933980338	cuffdiff
GSE131104	GSE131104_suprabasal_gene_exp_diff.txt.gz	0.993892844788132	cuffdiff
GSE130683	sheet-DE_results from GSE130683_LPS_IL4_supplemental_data.xlsx	0.724704354903561	limma
GSE130683	sheet-DE_results from GSE130683_LPS_IL4_supplemental_data.xlsx	0.799871578332589	limma
GSE132306	GSE132306_M14KD_Ctl_peak.txt.gz	0.814170385454817	unknown
GSE132306	GSE132306_M3KD_Ctl_peak.txt.gz	0.807782292099476	unknown
GSE135430	GSE135430_RNA_Isolation_Comparison_EdgeR.txt.gz	0.232441661668165	edger
GSE135430	GSE135430_RNA_Isolation_Comparison_EdgeR.txt.gz	0.393617999609471	edger
GSE135430	GSE135430_RNA_Isolation_Comparison_EdgeR.txt.gz	0.419064076273097	edger
GSE135430	GSE135430_RNA_Isolation_Comparison_EdgeR.txt.gz	0.234251786138703	edger
GSE135430	GSE135430_RNA_Isolation_Comparison_EdgeR.txt.gz	0.234258108369836	edger
GSE113366	sheet-Foglio1 from GSE113366_All_cpm.xlsx	0.30536875667166	edger
GSE113366	sheet-Foglio1 from GSE113366_All_cpm.xlsx	0.297128227389477	edger
GSE113366	sheet-Foglio1 from GSE113366_Day12_cpm.xlsx	0.686298566306542	edger
GSE135177	sheet-Bulk_RNAseq_gene_exp from GSE135177_Table_ofBulk_RNAseq_Gene_Expression.xlsx	0.584873417270741	edger
GSE135154	GSE135154_M_vs_MD_edgeR.txt.gz	0.67412050101709	edger
GSE135154	GSE135154_e_vs_eD_edgeR.txt.gz	0.751913909816428	edger
GSE119158	GSE119158_DESeq2_res_quinazoline_10x_vs_WT.csv.gz	0.7678320547351	deseq2
GSE119158	GSE119158_DESeq2_res_quinazoline_30x_vs_10x.csv.gz	0.999946475969237	deseq2
GSE119158	GSE119158_DESeq2_res_quinazoline_30x_vs_WT.csv.gz	0.65647333113292	deseq2
GSE135101	GSE135101_OR_result.Ser_0.01pACT.STAR.csv.gz	0.923836490492684	edger
GSE135101	GSE135101_OR_result.Ser_100pACT.STAR.csv.gz	0.78967821634576	edger
GSE135101	GSE135101_OR_result.Ser_1pACT.STAR.csv.gz	0.806087618495063	edger
GSE128155	GSE128155_all_genes_all_days_all_treatments.txt.gz	0.974642567718532	sleuth
GSE128155	GSE128155_all_genes_all_days_all_treatments.txt.gz	0.904152303643427	sleuth
GSE128155	GSE128155_all_genes_all_days_all_treatments.txt.gz	0.585020893961377	sleuth
GSE128155	GSE128155_all_genes_all_days_all_treatments.txt.gz	0.706259251592409	sleuth
GSE128155	GSE128155_all_genes_all_days_all_treatments.txt.gz	0.603024986789835	sleuth
GSE128155	GSE128155_all_genes_all_days_all_treatments.txt.gz	0.653760420717907	sleuth
GSE125977	sheet-Sheet1 from GSE125977_mRNA_all_jo1_vs_controls_DESeq2.xls.gz	0.762445495705231	deseq2
GSE125977	sheet-sheet1 from GSE125977_mRNA_star_DM_vis_CONTROL_Wald_DESeq2.xls.gz	0.999675488026826	deseq2
GSE125977	sheet-sheet1 from GSE125977_mRNA_star_IBM_vis_CONTROL_Wald_DESeq2.xls.gz	0.974647600095784	deseq2
GSE125977	sheet-sheet1 from GSE125977_mRNA_star_PM_vis_CONTROL_Wald_DESeq2.xls.gz	0.837453469818255	deseq2
GSE125977	sheet-Sheet1 from GSE125977_microRNA_all_jo1_vs_controls_DESeq2.xls.gz	0.999971582246666	deseq2
GSE125977	sheet-sheet1 from GSE125977_microRNA_star_DM_vis_CONTROL_Wald_DESeq2.xls.gz	0.999970399947207	deseq2
GSE125977	sheet-sheet1 from GSE125977_microRNA_star_IBM_vis_CONTROL_Wald_DESeq2.xls.gz	0.996469221411327	deseq2
GSE125977	sheet-sheet1 from GSE125977_microRNA_star_PM_vis_CONTROL_Wald_DESeq2.xls.gz	0.998626430684659	deseq2
GSE135047	GSE135047_EdgeR_Results.txt.gz	0.438958024817274	edger
GSE135019	sheet-magoh21hpf from GSE135019_Gangrasetal2019_processedData.xlsx	0.570412150078361	deseq2
GSE132321	GSE132321_DGE_DEseq.txt.gz	0.555783105343989	deseq
GSE132321	GSE132321_DGE_DEseq.txt.gz	0.403840211485941	deseq
GSE132321	GSE132321_DGE_DEseq.txt.gz	0.489306589890652	deseq
GSE127516	sheet-Sheet1 from GSE127516_DESeq2_1.12.4.GrhPosINPvsDPosINP.xlsx	0.794751989631996	deseq2
GSE132725	GSE132725_Final_DE_combined_RNAseq_vs_Riboseq_wt_vs_XRN1.txt.gz	0.587394545830848	edger
GSE132725	GSE132725_Final_DE_combined_RNAseq_vs_Riboseq_wt_vs_XRN1.txt.gz	0.243016381387773	edger
GSE134401	GSE134401_CB-103_10uM_vs_DMSO.txt.gz	0.83049690438618	deseq2
GSE134401	GSE134401_RIN1_2uM_vs_DMSO.txt.gz	0.719412355982398	deseq2
GSE132835	GSE132835_DEseq2_18h.vs.0h.csv.gz	0.357700655058358	deseq2
GSE132835	GSE132835_DEseq2_18h.vs.1h.csv.gz	0.408675814550683	deseq2
GSE134312	GSE134312_macrophage-vinfo.txt.gz	0.999910225334411	unknown
GSE134261	GSE134261_NK_WT_B16F10_RNA_Seq.txt.gz	0.645948802472316	limma
GSE128430	sheet-Sheet1 from GSE128430_VqsM_RNA-seq_analyzed.xlsx	0.819462722894532	deseq2
GSE125725	GSE125725_mES_RiboSeq_WTvMettl14KO_1hRecovery.csv.gz	0.563344748016802	deseq2
GSE125725	GSE125725_mES_RiboSeq_WTvMettl14KO_NoStress.csv.gz	0.702679633782646	deseq2
GSE125725	GSE125725_mES_RiboSeq_WTvMettl14KO_NoStress.csv.gz	0.975086105570201	deseq2
GSE125725	GSE125725_mES_WT_RNAseq_1hRecoveryvNoStress.csv.gz	0.691131089223475	deseq2
GSE125725	GSE125725_mES_WT_RNAseq_HeatShockvNoStress.csv.gz	0.999410580250838	deseq2
GSE112640	GSE112640_UAS_Dm0_DEGs_raw_data.txt.gz	0.777390038107531	deseq2
GSE103153	GSE103153_EG19732_EG19733_DESeq2.txt.gz	0.777143344806387	deseq2
GSE134183	GSE134183_shWdr5_symbol.txt.gz	0.7890442430600492	deseq2
GSE133917	sheet-All FPKM>1 from GSE133917_Grin3a_KD_RNAseq.xlsx	0.983102502118437	cuffdiff
GSE133917	sheet-All FPKM>1 from GSE133917_Grin3a_KD_RNAseq.xlsx	0.55723450750162	cuffdiff
GSE133917	sheet-All FPKM>1 from GSE133917_Grin3a_KD_RNAseq.xlsx	0.615381451444591	cuffdiff
GSE133917	sheet-All FPKM>1 from GSE133917_Grin3a_KD_RNAseq.xlsx	0.793027276115918	cuffdiff
GSE133917	sheet-CtrlTTX v KDTTX significant from GSE133917_Grin3a_KD_RNAseq.xlsx	0.538590557939914	cuffdiff
GSE133917	sheet-CtrlTTX v KDTTX significant from GSE133917_Grin3a_KD_RNAseq.xlsx	0.655102560307829	cuffdiff
GSE133917	sheet-CtrlTTX v CtrlTTXwd significant from GSE133917_Grin3a_KD_RNAseq.xlsx	0.717723993493289	cuffdiff
GSE133917	sheet-CtrlTTX v CtrlTTXwd significant from GSE133917_Grin3a_KD_RNAseq.xlsx	0.360932045546981	cuffdiff
GSE133917	sheet-CtrlTTXwd v KDTTXwd significant from GSE133917_Grin3a_KD_RNAseq.xlsx	0.842314355828221	cuffdiff
GSE133917	sheet-CtrlTTXwd v KDTTXwd significant from GSE133917_Grin3a_KD_RNAseq.xlsx	0.374252883435582	cuffdiff
GSE133917	sheet-CtrlTTXwd v KDTTXwd significant from GSE133917_Grin3a_KD_RNAseq.xlsx	0.329193496932514	cuffdiff
GSE130927	sheet-. from GSE130927_Table_S3_-_FACS-RNA-seq_RIS-vs-all.xlsx	0.4602715641229	edger
GSE133809	GSE133809_SI.ANOVA_GFvSPF.csv.gz	0.753371155631198	deseq2
GSE133809	GSE133809_SI.ANOVA_GFvTURI.csv.gz	0.753371155631198	deseq2
GSE133809	GSE133809_SI.WALD_GFvSPF.csv.gz	0.805042127091989	deseq2
GSE133809	GSE133809_SI.WALD_GFvTURI.csv.gz	0.909196959859133	deseq2
GSE133809	GSE133809_colon.ANOVA_GFvSPF.csv.gz	0.794276147263621	deseq2
GSE133809	GSE133809_colon.ANOVA_GFvTURI.csv.gz	0.794276147263621	deseq2
GSE133809	GSE133809_colon.WALD_GFvSPF.csv.gz	0.836515651740003	deseq2
GSE128211	sheet-Venn Diagram-1 from GSE128211_RNAseq_Processed_TPB.xlsx.gz	0.129733872565388	unknown
GSE128211	sheet-Venn Diagram-1 from GSE128211_RNAseq_Processed_TPB.xlsx.gz	0.134850404062815	unknown
GSE128211	sheet-Venn Diagram-1 from GSE128211_RNAseq_Processed_TPB.xlsx.gz	0.154913949320205	unknown
GSE128211	sheet-Venn Diagram-1 from GSE128211_RNAseq_Processed_TPB.xlsx.gz	0.175881869443389	unknown
GSE128211	sheet-Venn Diagram-1 from GSE128211_RNAseq_Processed_TPB.xlsx.gz	0.134986365710651	unknown
GSE133731	sheet-5_treated_vs_5_control from GSE133731_Raw_data-Differential_Expression.xlsx	0.570683286616394	edger
GSE133731	sheet-6_treated_vs_6_control from GSE133731_Raw_data-Differential_Expression.xlsx	0.548526122392474	edger
GSE133731	sheet-Stage5_Stage6_control from GSE133731_Raw_data-Differential_Expression.xlsx	0.300639948848054	edger
GSE133731	sheet-Stage5_Stage6_treated from GSE133731_Raw_data-Differential_Expression.xlsx	0.314551708779352	edger
GSE126861	GSE126861_KDM2AB.CXXCfl.mm10totalreads.normalised_DESeq2_nucRNA.txt.gz	0.54823914421471	deseq2
GSE126861	GSE126861_KDM2AB.CXXCfl.spikenormalised_DESeq2_nucRNA.txt.gz	0.482125662267088	deseq2
GSE126861	GSE126861_KDM2B.CXXCfl.spikenormalised_DESeq2_nucRNA.txt.gz	0.477273510579651	deseq2
GSE129784	GSE129784_Mouse_RNA_DESeq2_HetKO-vs-WT_results.csv.gz	0.781321721441384	deseq2
GSE129784	GSE129784_Mouse_RNA_DESeq2_HomoKO-vs-WT_results.csv.gz	0.755603885962867	deseq2
GSE129784	GSE129784_Mouse_RNA_DESeq2_floxG-vs-WT_results.csv.gz	0.725994301139788	deseq2
GSE129782	GSE129782_12Z_RNA_KD_vs_Control_DESeq2_results.csv.gz	0.744355244668259	deseq2
GSE129779	GSE129779_12Z_RNA_AE_vs_NE_DESeq2_results.csv.gz	0.644014703705354	deseq2
GSE129779	GSE129779_12Z_RNA_AP_vs_NE_DESeq2_results.csv.gz	0.637725341709282	deseq2
GSE129779	GSE129779_12Z_RNA_NP_vs_NE_DESeq2_results.csv.gz	0.844193143503453	deseq2
GSE127522	GSE127522_YB6vOB6_results.csv.gz	0.853756131582051	deseq2
GSE125282	sheet-FoldChanges_allgenes_shTM3_vs_C from GSE125282_CC14_FoldChanges_allgenes_shTMED3_vs_CTH_Vector_alone.xlsx	0.703133567123812	edger
GSE125282	sheet-FoldChanges_allgenes_shTM3_vs_s from GSE125282_CC14_FoldChanges_allgenes_shTMED3_vs_shTMED9.xlsx	0.54961402110475	edger
GSE125282	sheet-FoldChanges_allgenes_shTM9_vs_C from GSE125282_CC14_FoldChanges_allgenes_shTMED9_vs_CTH_Vector_alone.xlsx	0.787431263992446	edger
GSE130805	GSE130805_DESeq_results_sh1vsCtrl.txt.gz	0.603537174107335	deseq2
GSE130805	GSE130805_DESeq_results_sh2vsCtrl.txt.gz	0.582489981441946	deseq2
GSE133533	sheet-Sheet1 from GSE133533_Differential_Expression_Analysis_GEO.xlsx	0.674747875455195	edger
GSE133533	sheet-Sheet1 from GSE133533_Differential_Expression_Analysis_GEO.xlsx	0.496339409467869	edger
GSE133533	sheet-Sheet1 from GSE133533_Differential_Expression_Analysis_GEO.xlsx	0.786599241290624	edger
GSE133533	sheet-Sheet1 from GSE133533_Differential_Expression_Analysis_GEO.xlsx	0.545535109205647	edger
GSE133533	sheet-Sheet1 from GSE133533_Differential_Expression_Analysis_GEO.xlsx	0.431454786824164	edger
GSE133533	sheet-Sheet1 from GSE133533_Differential_Expression_Analysis_GEO.xlsx	0.493196585986084	edger
GSE123669	GSE123669_HDN_vs_Naive_DEG.csv.gz	0.462899379263385	deseq2
GSE115481	GSE115481_CTBPOEvsControl_DEGs.csv.gz	0.876734635438585	edger
GSE115481	GSE115481_EROEvsControl_DEGs.csv.gz	0.758890808170484	edger
GSE133195	sheet-GO_Biological_Process_2018_tabl from GSE133195_Cerebrum_DEGs_GO_Biological_Process_2018_table.xlsx	0.413874095398475	unknown
GSE121051	GSE121051_AG_saline_LPS_ID.txt.gz	0.35434514550703	unknown
GSE121051	GSE121051_AG_saline_LPS_ID.txt.gz	0.341077311566796	unknown
GSE120346	GSE120346_Differential_expression_analysis.txt.gz	0.409830864635264	clc genomics
GSE132930	GSE132930_Early_Diet_cortex_8wkrun_CD.8weeks.Run.C_vs_CD.8weeks.Sed.C.txt.gz	0.660426721305523	edger
GSE132930	GSE132930_Early_Diet_hippo_8wkrun_wo18606_CD.8weeks.Run.H_vs_CD.8weeks.Sed.H.txt.gz	0.687079957665083	edger
GSE132930	GSE132930_OneYearRun2017_C_hilow_RunHi_vs_Sed.txt.gz	0.880365294154278	edger
GSE127344	sheet-all from GSE127344_RNASeq.pod_pre-shock.vs.D28GFP+.xlsx	0.28055350456164	unknown
GSE83498	sheet-Sheet2 from GSE83498_RNAseq_summary.xlsx	0.39583429182017	edger
GSE83478	GSE83478_DESeq2_mrna_mock_alternaria.csv.gz	0.593980692991338	deseq2
GSE83478	GSE83478_DESeq2_mrna_mock_alternaria_05.csv.gz	0.593980692991338	deseq2
GSE83478	GSE83478_DESeq2_mrna_untreated_alternaria.csv.gz	0.518858290484764	deseq2
GSE83478	GSE83478_DESeq2_mrna_untreated_alternaria_05.csv.gz	0.518858290484764	deseq2
GSE83478	GSE83478_DESeq2_mrna_untreated_mock.csv.gz	0.721125892447132	deseq2
GSE83478	GSE83478_DESeq2_mrna_untreated_mock_05.csv.gz	0.721125892447132	deseq2
GSE131237	sheet-DESeq2_D333A_vs_WTnew.txt from GSE131237_DESeq2_D333A_by_WT_analysis.xlsx	0.33799605977979	deseq2
GSE127550	sheet-DESeq2_m3_analysis.txt from GSE127550_DESeq2_C13S_H397A_aps1_by_WT_analysis.xlsx	0.420522965507531	deseq2
GSE127550	sheet-DESeq2_m1_analysis.txt from GSE127550_DESeq2_C13S_by_WT_analysis.xlsx	0.406096739162565	deseq2
GSE127550	sheet-DESeq2_m2_analysis.txt from GSE127550_DESeq2_H397A_by_WT_analysis.xlsx	0.441262918695172	deseq2
GSE100287	GSE100287_PASS4_denovo_transcripts.txt.gz	0.290931047585443	deseq
GSE104047	GSE104047_EdgeR_OMvsSE.txt.gz	0.988108804176716	edger
GSE132637	GSE132637_MS6671_edgeR_PBT2-Control.txt.gz	0.567792743997174	edger
GSE132637	GSE132637_MS8345_edgeR_PBT2-Control.tsv.gz	0.38326692609937	edger
GSE132624	GSE132624_edgeR_501mel_DMEM_1_O2_12h_relative_to_0h_QLF-test_filtered_1cpm_3rep.csv.gz	0.494557830720975	edger
GSE132624	GSE132624_edgeR_501mel_DMEM_1_O2_24h_relative_to_0h_QLF-test_filtered_1cpm_3rep.csv.gz	0.58967714514117	edger
GSE132624	GSE132624_edgeR_501mel_DMEM_1_O2_48h_relative_to_0h_QLF-test_filtered_1cpm_3rep.csv.gz	0.504840972051334	edger
GSE132624	GSE132624_edgeR_IGR37_DMEM_1_O2_12h_relative_to_0h_QLF-test_filtered_1cpm_3rep.csv.gz	0.727450581472202	edger
GSE132624	GSE132624_edgeR_IGR37_DMEM_1_O2_24h_relative_to_0h_QLF-test_filtered_1cpm_3rep.csv.gz	0.635508102121431	edger
GSE132624	GSE132624_edgeR_IGR37_DMEM_1_O2_48h_relative_to_0h_QLF-test_filtered_1cpm_3rep.csv.gz	0.637452970290748	edger
GSE132624	GSE132624_edgeR_IGR39_DMEM_1_O2_12h_relative_to_0h_QLF-test_filtered_1cpm_3rep.csv.gz	0.687886454337008	edger
GSE132624	GSE132624_edgeR_IGR39_DMEM_1_O2_24h_relative_to_0h_QLF-test_filtered_1cpm_3rep.csv.gz	0.346585559709994	edger
GSE132624	GSE132624_edgeR_IGR39_DMEM_1_O2_48h_relative_to_0h_QLF-test_filtered_1cpm_3rep.csv.gz	0.320881993008896	edger
GSE116372	GSE116372_DE_control_vs_BclxL.csv.gz	0.279023598938095	edger
GSE116372	GSE116372_DE_control_vs_mutant.csv.gz	0.321812732965538	edger
GSE120257	sheet-RGC_UninjuredvGFP from GSE120257_RGC_GFPvUninjured.xlsx	0.810172631333018	deseq2
GSE120257	sheet-RGC_HDAC5AAvUninjured from GSE120257_RGC_HDAC5AAvUninjured.xlsx	0.889647136499536	deseq2
GSE120257	sheet-RGC_HDAC5DADvUninjured from GSE120257_RGC_HDAC5DADvUninjured.xlsx	0.788725883435766	deseq2
GSE132116	GSE132116_sleuth-results-13hpf.txt.gz	0.697995512750515	sleuth
GSE132116	GSE132116_sleuth-results-14hpf.txt.gz	0.818216540669323	sleuth
GSE132116	GSE132116_sleuth-results-15hpf.txt.gz	0.84083831082828	sleuth
GSE124658	GSE124658_BT549-PTEN_vs_Vector-DEGs.txt.gz	0.723904920510451	deseq2
GSE132039	GSE132039_PRMT_diffgene.txt.gz	0.460947589205983	deseq2
GSE132039	GSE132039_PRMT_diffgene.txt.gz	0.482361392202132	deseq2
GSE128052	sheet-AcrossTime from GSE128052_SDC3_AcrossTimeAnalysis.xls.gz	0.735900448327895	deseq2
GSE126477	GSE126477_DESeq2_Ctrl_vs_PhenDC3_ALLp-value.xls.gz	0.501223701963256	deseq2
GSE90021	GSE90021_ssx_0351-VS-WT.txt.gz	0.605085346668856	deseq2
GSE83655	sheet-CM_Stretch from GSE83655_Processed_Data_CM_Stretch.xlsx	0.896983745863207	unknown
GSE131949	GSE131949_RNAseq_Abaumannii_LB_PF_results_with_function.tsv.gz	0.266452261666913	deseq
GSE129833	sheet-res_25um_func from GSE129833_25uM_Processed_Data.xlsx	0.308407160569652	deseq2
GSE129833	sheet-res_5um_func from GSE129833_5uM_Processed_Data.xlsx	0.572447770497248	deseq2
GSE129830	sheet-Sheet1 from GSE129830_Hypoxic_RNA_Seq_Processed.xlsx	0.33375091486314	deseq
GSE123636	GSE123636_C59D2_vs_C59_edgeR.txt.gz	0.761203575601064	edger
GSE131798	GSE131798_ScxCreERT2_IGF1_edgeR.txt.gz	0.304201620512929	edger
GSE131798	GSE131798_ScxCreERT2_IGF1_edgeR.txt.gz	0.730916367152585	edger
GSE131798	GSE131798_ScxCreERT2_IGF1_edgeR.txt.gz	0.254963088298929	edger
GSE131798	GSE131798_ScxCreERT2_IGF1_edgeR.txt.gz	0.522473813211124	edger
GSE131798	GSE131798_ScxCreERT2_IGF1_edgeR.txt.gz	0.269316321675934	edger
GSE131798	GSE131798_ScxCreERT2_IGF1_edgeR.txt.gz	0.208860430834077	edger
GSE131786	GSE131786_IGF1_TFB_edgeR.txt.gz	0.705568192814016	edger
GSE131786	GSE131786_IGF1_TFB_edgeR.txt.gz	0.521895427675058	edger
GSE131786	GSE131786_IGF1_TFB_edgeR.txt.gz	0.440348677590785	edger
GSE131786	GSE131786_IGF1_TFB_edgeR.txt.gz	0.412531964500526	edger
GSE131786	GSE131786_IGF1_TFB_edgeR.txt.gz	0.573345084127479	edger
GSE131786	GSE131786_IGF1_TFB_edgeR.txt.gz	0.401635577436811	edger
GSE131786	GSE131786_IGF1_TFB_edgeR.txt.gz	0.49464790881898	edger
GSE123002	sheet-KOvsWT.SRSF3 from GSE123002_DGE_KOvsWT.SRSF3.xlsx.gz	0.222690258560348	sleuth
GSE131749	GSE131749_EF_pppGpp_vs_wt_pooled.txt.gz	0.568760776749701	cuffdiff
GSE131749	GSE131749_pppGppcodY_vs_wt_pooled.txt.gz	0.486497425836993	cuffdiff
GSE121046	GSE121046_nr4Avsunc22_RNAi_head_collapsedisoforms_baseMeanAavg_lessthan100deleted_forGEO.txt.gz	0.631443003770007	deseq
GSE131662	sheet-Sheet1 from GSE131662_scRNAseq_ALL_FINAL.xlsx	0.315204205993328	edger
GSE130958	sheet-6.5.1_KEGG Pathway分类_WT-vs-CDG1 from GSE130958_GENE.xlsx	0.328394249272284	unknown
GSE130958	sheet-6.5.1_KEGG Pathway分类_WT-vs-CDG1 from GSE130958_GENE.xlsx	0.169373621724831	unknown
GSE128216	GSE128216_Scla_RNA_gene_expression.txt.gz	0.394248227813675	unknown
GSE128216	GSE128216_Scla_RNA_gene_expression.txt.gz	0.363947842309639	unknown
GSE128216	GSE128216_Scla_RNA_gene_expression.txt.gz	0.399722850806631	unknown
GSE128216	GSE128216_Scla_RNA_gene_expression.txt.gz	0.873528040297243	unknown
GSE128216	GSE128216_Scla_RNA_gene_expression.txt.gz	0.78064715462505	unknown
GSE128216	GSE128216_Scla_Ribo_gene_expression.txt.gz	0.360529935874313	unknown
GSE128216	GSE128216_Scla_Ribo_gene_expression.txt.gz	0.339133031036838	unknown
GSE128216	GSE128216_Scla_Ribo_gene_expression.txt.gz	0.391812401114464	unknown
GSE128216	GSE128216_Scla_Ribo_gene_expression.txt.gz	0.955908736046837	unknown
GSE128216	GSE128216_Scla_Ribo_gene_expression.txt.gz	0.878119546322308	unknown
GSE128216	GSE128216_Scla_Ribo_gene_expression.txt.gz	0.79440607251683	unknown
GSE124789	sheet-MI from GSE124789_Conv_v_MAP_DeSeq2.xlsx.gz	0.866325318951787	deseq2
GSE124789	sheet-P2 from GSE124789_Conv_v_MAP_DeSeq2.xlsx.gz	0.932378529431428	deseq2
GSE121675	GSE121675_Alterations_in_Gene_Expression_in_Nicotiana_tabacum_Expressing_ISPS.csv.gz	0.710923048987399	limma
GSE98801	GSE98801_Merged_Peakset.txt.gz	0.050024866495571	limma
GSE122710	sheet-Sheet1 from GSE122710_genelist.xlsx	0.478179635620515	partek
GSE130802	GSE130802_PRDM16KO2_E15WT1.anno.txt.gz	0.596399464534088	unknown
GSE130777	GSE130777_mgrA_vs_LAC.csv.gz	0.385736862888286	clc genomics
GSE112689	GSE112689_DESeq2_Stim-TRIP_On-vs-Off_gene_expression_reordered_by_adjusted_p_value.csv.gz	0.949212633957107	deseq2
GSE100146	GSE100146_RESULTS.c_d.total.txt.gz	0.869508982562445	deseq2
GSE130658	sheet-S.vs.W from GSE130658_all_gene_expression.xlsx.gz	0.674673541345207	edger
GSE130658	sheet-S.vs.W from GSE130658_gene_expression_P0.1_FC2.xlsx.gz	0.674673541345207	edger
GSE114058	sheet-2 um vs Ctrl 1h from GSE114058_DEgenes_Copper_OT_CH.xlsx.gz	0.950927197916621	deseq2
GSE114058	sheet-2 um vs Ctrl 4h from GSE114058_DEgenes_Copper_OT_CH.xlsx.gz	0.727126581202	deseq2
GSE114058	sheet-2 um vs Ctrl 12h from GSE114058_DEgenes_Copper_OT_CH.xlsx.gz	0.706194566604026	deseq2
GSE114058	sheet-2 um vs 0.4 um 4h from GSE114058_DEgenes_Copper_OT_CH.xlsx.gz	0.771541012244313	deseq2
GSE114058	sheet-2 um vs 0.4 um 12h from GSE114058_DEgenes_Copper_OT_CH.xlsx.gz	0.965214071956671	deseq2
GSE130564	sheet-Sheet1 from GSE130564_PCBP2.xls.gz	0.812313879615914	unknown
GSE128906	GSE128906_Table_2.csv.gz	0.943981377151978	deseq2
GSE130485	sheet-THZ1_DEG_COUNTS_FPKM.csv from GSE130485_SMB56-shSufu-THZ1_DEG_COUNTS_FPKM.xlsx	0.318311190296565	deseq2
GSE129088	sheet-daf-2_ev from GSE129088_hrde1Provisioning_GEOResults.xlsx	0.951933626097042	edger
GSE128891	GSE128891_ResultsCD142vDPP4.csv.gz	0.770466106874903	deseq2
GSE128891	GSE128891_ResultsICAM1vCD142.csv.gz	0.885897206308853	deseq2
GSE128891	GSE128891_ResultsICAM1vDPP4.csv.gz	0.68745800900094	deseq2
GSE128623	GSE128623_Table3-1_TranscriptomeMapping_LFC1.5.csv.gz	0.861014871150322	edger
GSE128623	GSE128623_Table3-1_TranscriptomeMapping_LFC1.5.csv.gz	0.586412312339502	edger
GSE128623	GSE128623_Table3-1_TranscriptomeMapping_LFC1.5.csv.gz	0.96863218202677	edger
GSE80382	sheet-Sheet1 from GSE80382_Day5_CPC_Baf60c_quanty_transcripts_diff_expr.xls.xlsx	0.705768730424607	deseq2
GSE79864	GSE79864_Myc_Ribodiff.txt.gz	0.603122855643943	deseq
GSE79864	GSE79864_Myc_Ribodiff.txt.gz	0.354632124434588	deseq
GSE119619	GSE119619_PCGF1352ff.spikenormalised_DESeq2_NucRNAseq.txt.gz	0.574980096213848	deseq2
GSE119619	GSE119619_PCGF1356ff.spikenormalised_DESeq2_NucRNAseq.txt.gz	0.301235223845786	deseq2
GSE119619	GSE119619_PCGF135ff.spikenormalised_DESeq2_NucRNAseq.txt.gz	0.521352250438491	deseq2
GSE119619	GSE119619_RING1AKORING1Bff.spikenormalised_DESeq2_NucRNAseq.txt.gz	0.642295938164397	deseq2
GSE117471	GSE117471_N2_vs_FAS58_25C_results.txt.gz	0.765020509747736	edger
GSE130150	sheet-trimmed from GSE130150_tmp_expression.xlsx	0.711851409049364	cuffdiff
GSE130126	sheet-GeneExpression from GSE130126_DE_lrt_FDR001.xlsx	0.818935883993244	edger
GSE117482	sheet-Experiment1 from GSE117482_limma.dge_results.xlsx	0.704138351026924	limma
GSE117482	sheet-Experiment2 from GSE117482_limma.dge_results.xlsx	0.702477601411293	limma
GSE123807	GSE123807_G007MEKi-DMSO.txt.gz	0.364063349313668	deseq2
GSE123807	GSE123807_G007MEKi-G007.txt.gz	0.393223198879999	deseq2
GSE123807	GSE123807_G007MEKi-MEKi.txt.gz	0.624251274625694	deseq2
GSE123807	GSE123807_MEKi-DMSO.txt.gz	0.483936422981851	deseq2
GSE123807	GSE123807_MEKi-G007.txt.gz	0.518212104995516	deseq2
GSE125512	GSE125512_SecondSample_vs_FirstSample.all.gene.result.xls.gz	0.940397366013225	deseq
GSE129620	sheet-Bptf-Downregulated from GSE129620_tumours_bptf_brg1_gene_expression_table.xls.gz	0.234670432250228	unknown
GSE129620	sheet-Bptf-Upregulated from GSE129620_tumours_bptf_brg1_gene_expression_table.xls.gz	0.19248139987368099	unknown
GSE129620	sheet-Smarca4-Downregulated from GSE129620_tumours_bptf_brg1_gene_expression_table.xls.gz	0.276256355746829	unknown
GSE129620	sheet-Smarca4-Upregulated from GSE129620_tumours_bptf_brg1_gene_expression_table.xls.gz	0.238111366142996	unknown
GSE123916	GSE123916_D300-over-NTG.processed.txt.gz	0.298410262055472	limma
GSE98196	GSE98196_ASO-vs-Bm_15.compare.xls.gz	0.597712282723693	unknown
GSE98196	GSE98196_Sf9-vs-ASO.compare.xls.gz	0.499778386183942	unknown
GSE98196	GSE98196_Sf9-vs-Bm_15.compare.xls.gz	0.602709462789445	unknown
GSE129786	GSE129786_modA10_ON.VS.OFF-all_genes.txt.gz	0.454483615011541	edger
GSE125467	GSE125467_DESeq2_genes_diffexp_by_fc_A_37C_vs_B_48C.csv.gz	0.666867229554309	deseq2
GSE125467	GSE125467_DESeq2_genes_diffexp_by_fc_A_37C_vs_C_37-53C.csv.gz	0.385249144369791	deseq2
GSE125467	GSE125467_DESeq2_genes_diffexp_by_fc_A_37C_vs_D_48-53C.csv.gz	0.406664463142832	deseq2
GSE125467	GSE125467_DESeq2_genes_diffexp_by_fc_A_37C_vs_E_37C_delta_relA.csv.gz	0.467751044608634	deseq2
GSE125467	GSE125467_DESeq2_genes_diffexp_by_fc_A_37C_vs_F_48C_delta_relA.csv.gz	0.414929972547605	deseq2
GSE125467	GSE125467_DESeq2_genes_diffexp_by_fc_A_37C_vs_ppGpp_Null_37C.csv.gz	0.695313570121818	deseq2
GSE125467	GSE125467_DESeq2_genes_diffexp_by_fc_A_37C_vs_ppGpp_Null_48C.csv.gz	0.516576082283442	deseq2
GSE125467	GSE125467_DESeq2_genes_diffexp_by_fc_B_48C_vs_F_48C_delta_relA.csv.gz	0.501103161252174	deseq2
GSE125467	GSE125467_DESeq2_genes_diffexp_by_fc_B_48C_vs_ppGpp_Null_48C.csv.gz	0.670119505654219	deseq2
GSE125467	GSE125467_DESeq2_genes_diffexp_by_fc_ppGpp_Null_37C_vs_E_37C_delta_relA.csv.gz	0.403665050561641	deseq2
GSE125467	GSE125467_DESeq2_genes_diffexp_by_fc_ppGpp_Null_37C_vs_ppGpp_Null_48C.csv.gz	0.540514034586285	deseq2
GSE94680	sheet-Sheet1 from GSE94680_Lmnb1_MLE12_RNA_seq_DEseq2_diffe_expression.xlsx	0.779529480830039	deseq
GSE129764	GSE129764_modA18_C_ON.VS.OFF-all_genes.txt.gz	0.567912366355903	edger
GSE129761	GSE129761_modA15_C_ON.VS.OFF-all_genes.txt.gz	0.248596584940897	edger
GSE113381	sheet-Sheet1 from GSE113381_DTK_vs_wt_complete_average_DEGs.xlsx	0.629084814951268	unknown
GSE113337	sheet-WT-VS-STP.DEseq2_Method.GeneDif from GSE113337_WT-VS-PhpP-non-filtered.xls.gz	0.264907032338754	deseq2
GSE113337	sheet-WT-VS-STK.DEseq2_Method.GeneDif from GSE113337_WT-VS-StkP-PhpP-comparison_non-filtered.xls.gz	0.307151627920763	deseq2
GSE113337	sheet-WT-VS-STK.DEseq2_Method.GeneDif from GSE113337_WT-VS-StkP-PhpP-comparison_non-filtered.xls.gz	0.264907032338754	deseq2
GSE113337	sheet-WT-VS-STK.DEseq2_Method.GeneDif from GSE113337_WT-VS-StkP-non-filtered.xls.gz	0.307151627920763	deseq2
GSE129619	sheet-sheet1 from GSE129619_DESeq2-data.xls.gz	0.482639039228029	deseq2
GSE127827	GSE127827_StrainA_AltRibo_TotalRibo.edgeR.table.txt.gz	0.657355265274779	edger
GSE97789	sheet-27Oct16_C_v_M_DE_Annotated from GSE97789_27Oct16_C_v_M_DE_Annotated.xlsx	0.866191086121724	edger
GSE129432	GSE129432_non_normalized.txt.gz	0.576515709045028	limma
GSE129432	GSE129432_non_normalized.txt.gz	0.583274266807339	limma
GSE129362	GSE129362_diffexpr.KH310uM_vs_DMSO.parsed.txt.gz	0.781925165057103	deseq2
GSE129213	GSE129213_20171221_CC_exons_raw_OTcells_DESeq.txt.gz	0.720275843998696	deseq
GSE129186	sheet-diff_exp_deseq2_AIDKOvsWt from GSE129186_diff_exp_deseq2_AIDKOvsWt.xlsx	0.584812706895574	deseq2
[truncated: 1,899 more rows]
