# Supplementary material for: A field-wide assessment of differential expression profiling by high-throughput sequencing reveals widespread bias
Source: PLoS Biol. 2023 Mar 2;21(3):e3002007. doi: 10.1371/journal.pbio.3002007 (PMC10013925; doi:10.1371/journal.pbio.3002007)
Supplement: S32 Data — (CSV) [file pbio.3002007.s049.csv]

Accession	id	pi0	pi0.rerun
GSE164070	sheet-GCN5_ΔBrD_RING from GSE164070_GCN5_BrD_deletion_Ring.xlsx	0.36865394119485	0.526220940710038
GSE164070	sheet-GCN5_ΔBrD_Schi from GSE164070_GCN5_BrD_deletion_Schizont.xlsx	0.547958407931878	0.579317812669193
GSE164070	sheet-PHD1-ΔPHD_E-trop from GSE164070_PHD1_PHD_deletion_Etroph.xlsx	0.380143036977159	0.485175202156334
GSE164070	sheet-PHD1-ΔPHD_RING from GSE164070_PHD1_PHD_deletion_Ring.xlsx	0.300332606551713	0.39591544249373
GSE161411	GSE161411_DESeq_200628_sum_overlap.txt.gz	0.317674960376199	0.226068101509798
GSE158904	sheet-All_genes from GSE158904_DEseq_output_ALL_genes.xlsx	0.829556520445469	0.821251990279058
GSE158845	GSE158845_raw_deseqtable.csv.gz	0.522752868749226	0.412729985082049
GSE153267	GSE153267_0hr_vs_1hr_gb_change.txt.gz	0.804975270513791	0.74005997871723
GSE153267	GSE153267_0hr_vs_2hr_gb_change.txt.gz	0.988506946362691	1
GSE153267	GSE153267_0hr_vs_30min_gb_change.txt.gz	0.833652154077789	0.782398452611219
GSE153267	GSE153267_0hr_vs_6hr_gb_change.txt.gz	0.840537985722685	0.816130580892943
GSE153267	GSE153267_wt_vs_0hr_gb_change.txt.gz	0.634265863933598	0.560919096350647
GSE147351	GSE147351_control-VS-Tg_serpini1_.PossionDis_Method.GeneDiffExp.txt.gz	0.551481342368012	0.544253740470464
GSE146017	GSE146017_CEBPD_healthy_siCEBPD_TNF_vs_healthy_siCEBPD_control_full_DESeq2_results.txt.gz	0.895520910648112	0.916305916305917
GSE146017	GSE146017_CEBPD_healthy_siCEBPD_TNFposBud_vs_healthy_siCEBPD_control_full_DESeq2_results.txt.gz	0.894433641050217	0.927807246246516
GSE146017	GSE146017_CEBPD_healthy_siCTRL_TNF_vs_healthy_siCTRL_control_full_DESeq2_results.txt.gz	0.858439100924893	0.876912840984697
GSE146017	GSE146017_CEBPD_healthy_siCTRL_TNFposBud_vs_healthy_siCTRL_control_full_DESeq2_results.txt.gz	0.825964963041655	0.813745643042274
GSE143957	GSE143957_2019_DESEQ2_All2Fac_CPM.csv.gz	0.811089020548367	0.767559739319334
GSE137412	GSE137412_macro_Wt_DexLPSoverLPS_expressed_lengthscaledTPMs.txt.gz	0.307398058453714	0.25215448451963
GSE156775	sheet-group_ISHI_SF3_siRNA-group_ISHI from GSE156775_ISHI_SF_VS_CNT_FDR_SIGNI_DIFF_EXP.xls.gz	0.19347558443663	0.140234437724134
GSE151025	sheet-A. RNA-seq from GSE151025_BIN67_Parental_RNAseq_DESeq2Results_BRG1vsControl.xlsx	0.506508443888281	0.426394293125811
GSE142881	sheet-Sheet 1 from GSE142881_Complete_geneList_EdgeR.xlsx	0.584566893760904	0.485110201334754
GSE142881	sheet-Sheet 1 from GSE142881_Complete_geneList_EdgeR.xlsx	0.986192336386662	1
GSE142881	sheet-Sheet 1 from GSE142881_Complete_geneList_EdgeR.xlsx	0.520316784843818	0.454825865066457
GSE142881	sheet-Sheet 1 from GSE142881_Complete_geneList_EdgeR.xlsx	0.403797325409732	0.301160899556951
GSE142881	sheet-Sheet 1 from GSE142881_Complete_geneList_EdgeR.xlsx	0.343827311483664	0.275923952666704
GSE142881	sheet-Sheet 1 from GSE142881_Complete_geneList_EdgeR.xlsx	0.529084367768844	0.454825865066457
GSE142881	sheet-Sheet 1 from GSE142881_Complete_geneList_EdgeR.xlsx	0.513951658389546	0.425102349840166
GSE142881	sheet-Sheet 1 from GSE142881_Complete_geneList_EdgeR.xlsx	0.618169625482579	0.52548931635915
GSE142881	sheet-Sheet 1 from GSE142881_Complete_geneList_EdgeR.xlsx	0.461469021555907	0.385844876899781
GSE142881	sheet-Sheet 1 from GSE142881_Complete_geneList_EdgeR.xlsx	0.520316784843818	0.454825865066457
GSE160601	GSE160601_DEG_between_WTandMT_in_Pre_QLFTest.txt.gz	0.340327386716233	0.249603472743969
GSE163741	GSE163741_20200603_deseq_KL_AS_WT_nmpp1.csv.gz	0.362928977026406	0.320366132723112
GSE163741	GSE163741_20200603_deseq_SC_AS_WT_nmpp1.csv.gz	0.418700735996897	0.394621966125371
GSE163741	GSE163741_20201003_deseq_KL_AS_M24_nmpp1.csv.gz	0.356932145585637	0.308924485125858
GSE163741	GSE163741_20201003_deseq_SC_AS_M24_nmpp1.csv.gz	0.580411941010776	0.518596123624935
GSE145100	GSE145100_DESeq2_analysis.txt.gz	0.959836900045887	0.894772369309233
GSE145100	GSE145100_DESeq2_analysis.txt.gz	0.531602838337246	0.417836390938173
GSE145100	GSE145100_DESeq2_analysis.txt.gz	0.492679637860576	0.402493960958412
GSE145100	GSE145100_DESeq2_analysis.txt.gz	0.792556062863323	0.729379433282579
GSE145100	GSE145100_DESeq2_analysis.txt.gz	0.873381113933343	0.83595470273671
GSE145100	GSE145100_DESeq2_analysis.txt.gz	0.782608701052315	0.680752603056689
GSE145100	GSE145100_DESeq2_analysis.txt.gz	0.640369771540466	0.547405949418799
GSE145100	GSE145100_DESeq2_analysis.txt.gz	0.57118144733285	0.458874753384584
GSE145100	GSE145100_DESeq2_analysis.txt.gz	0.964045838633432	1
GSE145100	GSE145100_DESeq2_analysis.txt.gz	0.79098850641474	0.70295842217484
GSE145100	GSE145100_DESeq2_analysis.txt.gz	0.620231090332738	0.503463422875486
GSE145100	GSE145100_DESeq2_analysis.txt.gz	0.67641181356631	0.575821525474827
GSE145100	GSE145100_DESeq2_analysis.txt.gz	0.951347385427211	0.906181361782241
GSE145100	GSE145100_DESeq2_analysis.txt.gz	0.651720176053585	0.593865911538308
GSE145100	GSE145100_DESeq2_analysis.txt.gz	0.597822778336055	0.478923562279068
GSE145100	GSE145100_DESeq2_analysis.txt.gz	0.554654961342904	0.444570698103828
GSE145100	GSE145100_DESeq2_analysis.txt.gz	0.851157590183586	0.834185238192599
GSE154844	sheet-all_comparisons_merged from GSE154844_DESeq2_output.xlsx	0.559278895300576	0.470101541933058
GSE150092	GSE150092_Differentialgeneexpression_allgenes_bNGFvscontrol.csv.gz	0.756363993587548	0.711096642172821
GSE142487	GSM4230319_Tor2-ts_NL50.csv.gz from GSE142487_RAW.tar	0.150589929528588	0.150885296381832
GSE142487	GSM4230320_Pir1D_F908A.csv.gz from GSE142487_RAW.tar	0.281877186755729	0.200215616818112
GSE138432	GSE138432_WT_vs_6x_pfd.min1rpkm.DESeq2.tsv.gz	0.527130461355725	0.448916408668731
GSE138432	GSE138432_Col_vs_pfd4_mock.min1rpkm.DESeq2.tsv.gz	0.789738850878045	0.722104231334749
GSE160270	GSE160270_de_3wk_or_noPS_subset.csv.gz	0.771132358659855	0.734109221128022
GSE142042	sheet-res from GSE142042_D17_vs_D30.xlsx	0.896141355932188	0.927463367843086
GSE142042	sheet-D8_vs_D17 from GSE142042_D8_vs_D17.xlsx	0.772045106513614	0.80148088853312
GSE142042	sheet-res from GSE142042_D8_vs_D30.xlsx	0.764399729177802	0.734653465346535
GSE156318	GSE156318_control_group_vs_case_group.gene_expression_table.tsv.gz	0.654887632827848	0.548873132438592
GSE163392	GSE163392_K562i_mRNA_DESEq2_output_ZSWIM8a.txt.gz	0.961891890012407	0.945744587606276
GSE163392	GSE163392_K562i_mRNA_DESEq2_output_ZSWIM8b.txt.gz	0.91277617128705	0.863353492856517
GSE161759	sheet-edgeR_EV-dEV from GSE161759_edgeR_EV-dEV.xlsx	0.495416159078151	0.440826052422558
GSE152051	GSE152051_Cebpb_OE_in_GM_all.txt.gz	0.67627315594091	0.707367504625095
GSE163308	sheet-genotype_d_fezf1_vs_frt40_all_a from GSE163308_dfezf1_vs_frt40_all_annotated.xlsx	0.872191475363463	0.890825217837007
GSE163193	sheet-brain from GSE163193_SD_Gene_Expression_Deseq.xlsx	0.974895685136746	0.961648540354894
GSE163193	sheet-adipose from GSE163193_SD_Gene_Expression_Deseq.xlsx	0.965619378699019	0.902015565755338
GSE161860	GSE161860_Pre_treatment-differential.expression.results.txt.gz	0.541704980673354	0.578960971827346
GSE159226	sheet-res_fc_out from GSE159226_DESeq2_genes_diffexp_by_fc_TAI_14_vs_TAI_4.xls.gz	0.755866625304891	0.701673575925073
GSE159226	sheet-res_fc_out from GSE159226_DESeq2_genes_diffexp_by_fc_TAI_14_vs_TAI_7.xls.gz	0.532226502930769	0.487506789788159
GSE159226	sheet-res_fc_out from GSE159226_DESeq2_genes_diffexp_by_fc_TAI_14_vs_TAP_7.xls.gz	0.602658934237888	0.501031691444897
GSE159226	sheet-res_fc_out from GSE159226_DESeq2_genes_diffexp_by_fc_TAI_14_vs_TCI_14.xls.gz	0.539486749080372	0.498523685224015
GSE159226	sheet-res_fc_out from GSE159226_DESeq2_genes_diffexp_by_fc_TAI_14_vs_TCI_4.xls.gz	0.475231579307478	0.440199335548173
GSE159226	sheet-res_fc_out from GSE159226_DESeq2_genes_diffexp_by_fc_TAI_14_vs_TCI_7.xls.gz	0.497945270891631	0.420294080893073
GSE159226	sheet-res_fc_out from GSE159226_DESeq2_genes_diffexp_by_fc_TAI_14_vs_TCP_7.xls.gz	0.594112305312031	0.511497374615245
GSE159226	sheet-res_fc_out from GSE159226_DESeq2_genes_diffexp_by_fc_TAI_4_vs_TAI_14.xls.gz	0.755866625304891	0.701673575925073
GSE159226	sheet-res_fc_out from GSE159226_DESeq2_genes_diffexp_by_fc_TAI_4_vs_TAI_7.xls.gz	0.537597208748449	0.488341399032116
GSE159226	sheet-res_fc_out from GSE159226_DESeq2_genes_diffexp_by_fc_TAI_4_vs_TAP_7.xls.gz	0.601864568657189	0.540219061307429
GSE159226	sheet-res_fc_out from GSE159226_DESeq2_genes_diffexp_by_fc_TAI_4_vs_TCI_14.xls.gz	0.526136298093683	0.464447869371433
GSE159226	sheet-res_fc_out from GSE159226_DESeq2_genes_diffexp_by_fc_TAI_4_vs_TCI_4.xls.gz	0.525336242259058	0.473524041387706
GSE159226	sheet-res_fc_out from GSE159226_DESeq2_genes_diffexp_by_fc_TAI_4_vs_TCI_7.xls.gz	0.506397322037039	0.432373890948474
GSE159226	sheet-res_fc_out from GSE159226_DESeq2_genes_diffexp_by_fc_TAI_4_vs_TCP_7.xls.gz	0.572819598087794	0.524857017157941
GSE159226	sheet-res_fc_out from GSE159226_DESeq2_genes_diffexp_by_fc_TAI_7_vs_TAI_14.xls.gz	0.532226502930769	0.487506789788159
GSE159226	sheet-res_fc_out from GSE159226_DESeq2_genes_diffexp_by_fc_TAI_7_vs_TAI_4.xls.gz	0.537597208748449	0.488341399032116
GSE159226	sheet-res_fc_out from GSE159226_DESeq2_genes_diffexp_by_fc_TAI_7_vs_TAP_7.xls.gz	0.725830309941698	0.6973058637084
GSE159226	sheet-res_fc_out from GSE159226_DESeq2_genes_diffexp_by_fc_TAI_7_vs_TCI_14.xls.gz	0.738098107206126	0.731453326113217
GSE159226	sheet-res_fc_out from GSE159226_DESeq2_genes_diffexp_by_fc_TAI_7_vs_TCI_4.xls.gz	0.608217202898101	0.547306260430485
GSE159226	sheet-res_fc_out from GSE159226_DESeq2_genes_diffexp_by_fc_TAI_7_vs_TCI_7.xls.gz	0.792039745536463	0.746287817193718
GSE159226	sheet-res_fc_out from GSE159226_DESeq2_genes_diffexp_by_fc_TAI_7_vs_TCP_7.xls.gz	0.681357520886944	0.621335957892935
GSE159226	sheet-res_fc_out from GSE159226_DESeq2_genes_diffexp_by_fc_TAP_7_vs_TAI_14.xls.gz	0.602658934237888	0.501031691444897
GSE159226	sheet-res_fc_out from GSE159226_DESeq2_genes_diffexp_by_fc_TAP_7_vs_TAI_4.xls.gz	0.601864568657189	0.540219061307429
GSE159226	sheet-res_fc_out from GSE159226_DESeq2_genes_diffexp_by_fc_TAP_7_vs_TAI_7.xls.gz	0.725830309941698	0.6973058637084
GSE159226	sheet-res_fc_out from GSE159226_DESeq2_genes_diffexp_by_fc_TAP_7_vs_TCI_14.xls.gz	0.700150960649886	0.61787072243346
GSE159226	sheet-res_fc_out from GSE159226_DESeq2_genes_diffexp_by_fc_TAP_7_vs_TCI_4.xls.gz	0.571150981022296	0.527762735868705
GSE159226	sheet-res_fc_out from GSE159226_DESeq2_genes_diffexp_by_fc_TAP_7_vs_TCI_7.xls.gz	0.622380138931193	0.572811262648482
GSE159226	sheet-res_fc_out from GSE159226_DESeq2_genes_diffexp_by_fc_TAP_7_vs_TCP_7.xls.gz	0.902363845970878	0.927485062466051
GSE159226	sheet-res_fc_out from GSE159226_DESeq2_genes_diffexp_by_fc_TCI_14_vs_TAI_14.xls.gz	0.539486749080372	0.498523685224015
GSE159226	sheet-res_fc_out from GSE159226_DESeq2_genes_diffexp_by_fc_TCI_14_vs_TAI_4.xls.gz	0.526136298093683	0.464447869371433
GSE159226	sheet-res_fc_out from GSE159226_DESeq2_genes_diffexp_by_fc_TCI_14_vs_TAI_7.xls.gz	0.738098107206126	0.731453326113217
GSE159226	sheet-res_fc_out from GSE159226_DESeq2_genes_diffexp_by_fc_TCI_14_vs_TAP_7.xls.gz	0.700150960649886	0.61787072243346
GSE159226	sheet-res_fc_out from GSE159226_DESeq2_genes_diffexp_by_fc_TCI_14_vs_TCI_4.xls.gz	0.619648110040479	0.532289240224018
GSE159226	sheet-res_fc_out from GSE159226_DESeq2_genes_diffexp_by_fc_TCI_14_vs_TCI_7.xls.gz	0.968936802100709	0.979930677393128
GSE159226	sheet-res_fc_out from GSE159226_DESeq2_genes_diffexp_by_fc_TCI_14_vs_TCP_7.xls.gz	0.992785706301631	1
GSE159226	sheet-res_fc_out from GSE159226_DESeq2_genes_diffexp_by_fc_TCI_4_vs_TAI_14.xls.gz	0.475231579307478	0.440199335548173
GSE159226	sheet-res_fc_out from GSE159226_DESeq2_genes_diffexp_by_fc_TCI_4_vs_TAI_4.xls.gz	0.525336242259058	0.473524041387706
GSE159226	sheet-res_fc_out from GSE159226_DESeq2_genes_diffexp_by_fc_TCI_4_vs_TAI_7.xls.gz	0.608217202898101	0.547306260430485
GSE159226	sheet-res_fc_out from GSE159226_DESeq2_genes_diffexp_by_fc_TCI_4_vs_TAP_7.xls.gz	0.571150981022296	0.527762735868705
GSE159226	sheet-res_fc_out from GSE159226_DESeq2_genes_diffexp_by_fc_TCI_4_vs_TCI_14.xls.gz	0.619648110040479	0.532289240224018
GSE159226	sheet-res_fc_out from GSE159226_DESeq2_genes_diffexp_by_fc_TCI_4_vs_TCI_7.xls.gz	0.698028608673221	0.608613768151856
GSE159226	sheet-res_fc_out from GSE159226_DESeq2_genes_diffexp_by_fc_TCI_4_vs_TCP_7.xls.gz	0.594546775215841	0.503868742425655
GSE159226	sheet-res_fc_out from GSE159226_DESeq2_genes_diffexp_by_fc_TCI_7_vs_TAI_14.xls.gz	0.497945270891631	0.420294080893073
GSE159226	sheet-res_fc_out from GSE159226_DESeq2_genes_diffexp_by_fc_TCI_7_vs_TAI_4.xls.gz	0.506397322037039	0.432373890948474
GSE159226	sheet-res_fc_out from GSE159226_DESeq2_genes_diffexp_by_fc_TCI_7_vs_TAI_7.xls.gz	0.792039745536463	0.746287817193718
GSE159226	sheet-res_fc_out from GSE159226_DESeq2_genes_diffexp_by_fc_TCI_7_vs_TAP_7.xls.gz	0.622380138931193	0.572811262648482
GSE159226	sheet-res_fc_out from GSE159226_DESeq2_genes_diffexp_by_fc_TCI_7_vs_TCI_14.xls.gz	0.968936802100709	0.979930677393128
GSE159226	sheet-res_fc_out from GSE159226_DESeq2_genes_diffexp_by_fc_TCI_7_vs_TCI_4.xls.gz	0.698028608673221	0.608613768151856
GSE159226	sheet-res_fc_out from GSE159226_DESeq2_genes_diffexp_by_fc_TCI_7_vs_TCP_7.xls.gz	0.768071383380772	0.682200336295941
GSE159226	sheet-res_fc_out from GSE159226_DESeq2_genes_diffexp_by_fc_TCP_7_vs_TAI_14.xls.gz	0.594112305312031	0.511497374615245
GSE159226	sheet-res_fc_out from GSE159226_DESeq2_genes_diffexp_by_fc_TCP_7_vs_TAI_4.xls.gz	0.572819598087794	0.524857017157941
GSE159226	sheet-res_fc_out from GSE159226_DESeq2_genes_diffexp_by_fc_TCP_7_vs_TAI_7.xls.gz	0.681357520886944	0.621335957892935
GSE159226	sheet-res_fc_out from GSE159226_DESeq2_genes_diffexp_by_fc_TCP_7_vs_TAP_7.xls.gz	0.902363845970878	0.927485062466051
GSE159226	sheet-res_fc_out from GSE159226_DESeq2_genes_diffexp_by_fc_TCP_7_vs_TCI_14.xls.gz	0.992785706301631	1
GSE159226	sheet-res_fc_out from GSE159226_DESeq2_genes_diffexp_by_fc_TCP_7_vs_TCI_4.xls.gz	0.594546775215841	0.503868742425655
GSE159226	sheet-res_fc_out from GSE159226_DESeq2_genes_diffexp_by_fc_TCP_7_vs_TCI_7.xls.gz	0.768071383380772	0.682200336295941
GSE153188	GSE153188_Bd-SiRGS-OE_L1_vs_BdWT_Bd-SiRGS-OE_Control.csv.gz	0.857041156623514	0.852575488454707
GSE153188	GSE153188_Bd-SiRGS-OE_L2_vs_BdWT_Bd-SiRGS-OE_Control.csv.gz	0.609790378415164	0.533052000333158
GSE153188	GSE153188_amiR-BdGalpha_L1_vs_BdWT_amiR-BdGalpha_Control.csv.gz	0.48708760943614	0.413758723828515
GSE153188	GSE153188_amiR-BdGalpha_L2_vs_BdWT_amiR-BdGalpha_Control.csv.gz	0.479787443848524	0.408973928611391
GSE163106	GSE163106_rrp4-G226D_vs_RRP4_Normalized_abundance_measurements_DESeq2.txt.gz	0.419162769247077	0.401514282436618
GSE161540	sheet-DEG from GSE161540_DESEQ2_gene_level_raw_data.xlsx	0.290168134843332	0.265735223614821
GSE154057	GSE154057_HT29_vs_HIEC.DMSO_all.txt.gz	0.447523698601343	0.360004198299689
GSE123901	GSE123901_all_comparisons.txt.gz	0.0899274358974353	0.0274756725815684
GSE123901	GSE123901_all_comparisons.txt.gz	0.244258873390556	0.168473012125765
GSE123901	GSE123901_all_comparisons.txt.gz	0.399200178759206	0.31864549374277
GSE123901	GSE123901_all_comparisons.txt.gz	0.410019657701706	0.323993886907794
GSE123901	GSE123901_all_comparisons.txt.gz	0.453918595084907	0.412447257383966
GSE154938	GSE154938_MCPyV_Negative_vs_Positive.deseq.res.csv.gz	0.822841366504885	0.696517412935324
GSE154938	GSE154938_PDL1_low_vs_high.deseq.res.csv.gz	0.793884728702351	0.50125313283208
GSE107961	sheet-statistics_4 h_cys-con from GSE107961_statistics_4_h_cys-con.xlsx	0.743492137562858	0.736872642877865
GSE107961	sheet-statistics_8 h_cys-con from GSE107961_statistics_8_h_cys-con.xlsx	0.5643640061991	0.582072176949942
GSE162987	GSE162987_LGDvsWTD_DEG.txt.gz	0.473110842979037	0.37170805116629
GSE162987	GSE162987_LGEvsLGD_DEG.txt.gz	0.953182505212846	0.96779094500152
GSE162987	GSE162987_LGLvsLGD_DEG.txt.gz	0.591606138067606	0.510451378370191
GSE162987	GSE162987_WTCvsWTD_DEG.txt.gz	0.630556297859281	0.549916679291017
GSE162987	GSE162987_WTEvsWTD_DEG.txt.gz	0.570876724272165	0.49131216297184
GSE162987	GSE162987_WTLvsWTD_DEG.txt.gz	0.665782385621376	0.596469872185028
GSE153828	GSE153828_WT_vs_MUT_diffexpr-results.csv.gz	0.380807540927993	0.323169803662929
GSE154516	sheet-Sheet1 from GSE154516_A5PR_Analyse_results-E6.5.xlsx	0.916586150267057	0.987684932639061
GSE150679	GSE150679_PND1_mappedreads.csv.gz	0.838533984763035	0.770635756937127
GSE150679	GSE150679_PND21_mappedreads.csv.gz	0.787416082506086	0.743940990516333
GSE158891	sheet-DE_analysis_all from GSE158891_Table_S1.xlsx	0.650899972261117	0.629139072847682
GSE149031	GSE149031_RNA_KMS27_cuffdiff_diff_analysis.txt.gz	0.696391360460775	0.6352
GSE150007	GSE150007_RNA-seq_DESeq2_results_NCvNP.csv.gz	0.6656214295985	0.551060572928056
GSE162730	sheet-foldchange_All_RNASeq_RA from GSE162730_foldchange_All_RNASeq_RA.xlsx	0.981313721177698	0.991827637444279
GSE162730	sheet-foldchange_All_RNASeq_RA from GSE162730_foldchange_All_RNASeq_RA.xlsx	0.972971536649776	0.961395694135115
GSE162730	sheet-foldchange_All_RPFSeq_RA from GSE162730_foldchange_All_RPFSeq_RA.xlsx	0.772850795760554	0.681942171303874
GSE162730	sheet-foldchange_All_RPFSeq_RA from GSE162730_foldchange_All_RPFSeq_RA.xlsx	0.848897736588796	0.838175166774263
GSE162730	sheet-foldchange_All_RPFSeq_RA from GSE162730_foldchange_All_RPFSeq_RA.xlsx	0.99996502970148	1
GSE162730	sheet-foldchange_All_RPFSeq_RA from GSE162730_foldchange_All_RPFSeq_RA.xlsx	0.731449304915545	0.637880274779196
GSE162730	sheet-foldchange_All_RPFSeq_RA from GSE162730_foldchange_All_RPFSeq_RA.xlsx	0.845140683796447	0.820642051057303
GSE162607	GSE162607_A_MPP2-vs-Y-MPP2_itokawa.txt.gz	0.744644539208851	0.756275408143512
GSE162607	GSE162607_A_MPP4-vs-Y-MPP4_itokawa.txt.gz	0.740351280550711	0.696802210817213
GSE133627	sheet-Res_DMSOvsControl(1) from GSE133627_Res_DMSOvsControl.xlsx	0.97629756722245	1
GSE133627	sheet-Res_NitratevsControl(1) from GSE133627_Res_NitratevsControl.xlsx	0.610215887280511	0.518905872888174
GSE157439	GSE157439_FXR-AL-Fs-RNAseq-Table.csv.gz	0.898686694887103	0.906135717188135
GSE157439	GSE157439_FXR-AL-Fs-RNAseq-Table.csv.gz	0.897674157644274	0.902885006095083
GSE140928	GSE140928_all_compare.xls.gz	0.548719270510105	0.493715033059653
GSE140928	GSE140928_all_compare.xls.gz	0.362602496758612	0.276790522347873
GSE140928	GSE140928_all_compare.xls.gz	0.385350604226515	0.287920104827
GSE141262	GSE141262_Bulk_LEC_TUMOR_Count.FPKM.TPM_FC.csv.gz	0.861220016568588	0.867570024676393
GSE150114	sheet-Sheet1 from GSE150114_log2Foldchange_from_DESeq2.xlsx	0.597614418469523	0.528981659245946
GSE150114	GSE150114_nomalized_expression_level_from_DESeq2.xls.gz	0.597614418309732	0.528981659245946
GSE150109	sheet-Sheet1 from GSE150109_log2Foldchange_from_DESeq2.xlsx	0.786486081091471	0.76421852075602
GSE150109	sheet-WLino80_FPKM_FC_pvalue_for_GEO from GSE150109_nomalized_expression_level_from_DESeq2.xls.gz	0.786486081091471	0.76421852075602
GSE149364	GSE149364_MI+TRD_6wk_vs_MI_6wk-gene_list.csv.gz	0.953207272728794	0.953647079677391
GSE149364	GSE149364_MI_TRD_12wk_vs_MI_12wk-gene_list.csv.gz	0.697131780860772	0.639014446512453
GSE141835	sheet-MRD1vsCTRLfull (2) from GSE141835_MBD5_RNA-SEQ_DATA.xls.gz	0.80908962010237	0.750946252838759
GSE140211	GSE140211_ann_t0t120.result.txt.gz	0.673577647946562	0.676512625059552
GSE140211	GSE140211_ann_t0t30.result.txt.gz	0.687534723739623	0.664602191519771
GSE140211	GSE140211_ann_t0t60.result.txt.gz	0.666353719673084	0.664602191519771
GSE162295	GSE162295_mock_PolyA_12h_PolyA_12h_CDS_et.csv.gz	0.608691045152956	0.648343904157858
GSE162295	GSE162295_mock_PolyA_4h_PolyA_4h_CDS_et.csv.gz	0.472124873907045	0.394644115574348
GSE162295	GSE162295_mock_PolyA_8h_PolyA_8h_CDS_et.csv.gz	0.525001923753538	0.493305144467935
GSE162278	sheet-MCCM v LB from GSE162278_DE_between_media_0m.xlsx	0.516372431427798	0.421708185053381
GSE162278	sheet-5m v 0m from GSE162278_DE_between_timepoints.xlsx	0.856174043700677	0.8709562744401
GSE162278	sheet-5m v 0m from GSE162278_DE_between_timepoints.xlsx	0.784938376332538	0.761159523386093
GSE162278	sheet-10m v 0m from GSE162278_DE_between_timepoints.xlsx	0.702278250966595	0.664888888888889
GSE162278	sheet-10m v 0m from GSE162278_DE_between_timepoints.xlsx	0.812657585867745	0.783615316117542
GSE162278	sheet-15m v 0m from GSE162278_DE_between_timepoints.xlsx	0.825975875412793	0.769914651493599
GSE162278	sheet-15m v 0m from GSE162278_DE_between_timepoints.xlsx	0.790465069455743	0.820576717693129
GSE162278	sheet-10m v 5m from GSE162278_DE_between_timepoints.xlsx	0.873396633291448	0.880313000177841
GSE162278	sheet-10m v 5m from GSE162278_DE_between_timepoints.xlsx	0.920220345557738	0.958489221450205
GSE162278	sheet-15m v 5m from GSE162278_DE_between_timepoints.xlsx	0.916990455483076	0.907150480256137
GSE162278	sheet-15m v 5m from GSE162278_DE_between_timepoints.xlsx	0.85112804973944	0.873129009265859
GSE142314	GSE142314_de_stats.csv.gz	0.308425958737841	0.282328930211463
GSE161954	GSE161954_Study1_DietA_vs_DietB_DiffExp_FPKM_Filt.tsv.gz	0.783444485150427	0.67274711568444
GSE149928	sheet-Sheet1 from GSE149928_SPI2_mgrB.xlsx	0.694762784663783	0.581081081081081
GSE141753	GSE141753_TR-EXP_vs_PA-EXP.all.exp.txt.gz	0.577825045651765	0.551575931232092
GSE141753	GSE141753_TR-ST_vs_PA-ST.all.exp.txt.gz	0.559549680483468	0.487106017191977
GSE155411	GSE155411_Complete_geneList_EdgeR.csv.gz	0.980491477057479	1
GSE155411	GSE155411_Complete_geneList_EdgeR.csv.gz	0.980491477057479	1
GSE135288	sheet-Coding RNA from GSE135288_Limma_voom_coding_ncRNA_list_FDR_foldchange.xlsx	0.55869299334389	0.434058086018092
GSE135288	sheet-Coding RNA from GSE135288_Limma_voom_coding_ncRNA_list_FDR_foldchange.xlsx	0.572162267263648	0.475321377559118
GSE135288	sheet-Coding RNA from GSE135288_Limma_voom_coding_ncRNA_list_FDR_foldchange.xlsx	0.738623178244247	0.687192509125536
GSE135288	sheet-ncRNA_NONCODE from GSE135288_Limma_voom_coding_ncRNA_list_FDR_foldchange.xlsx	0.776930961936498	0.726983115641924
GSE135288	sheet-ncRNA_NONCODE from GSE135288_Limma_voom_coding_ncRNA_list_FDR_foldchange.xlsx	0.648797492296107	0.547945205479452
GSE135288	sheet-ncRNA_NONCODE from GSE135288_Limma_voom_coding_ncRNA_list_FDR_foldchange.xlsx	0.814816192456684	0.75374323032813
GSE135288	sheet-nc_Ensembl from GSE135288_Limma_voom_coding_ncRNA_list_FDR_foldchange.xlsx	0.515456968641884	0.42674253200569
GSE135288	sheet-nc_Ensembl from GSE135288_Limma_voom_coding_ncRNA_list_FDR_foldchange.xlsx	0.548930869058755	0.42674253200569
GSE135288	sheet-nc_Ensembl from GSE135288_Limma_voom_coding_ncRNA_list_FDR_foldchange.xlsx	0.761085963965661	0.654338549075391
GSE161584	sheet-Deseq_all_results (6) from GSE161584_Deseq_all_results.xlsx	0.662154626398223	0.587474317023058
GSE161584	sheet-Deseq_all_results (6) from GSE161584_Deseq_all_results.xlsx	0.807041351736369	0.768586865535348
GSE161584	sheet-Deseq_all_results (6) from GSE161584_Deseq_all_results.xlsx	0.875979065824904	0.851533368845598
GSE161584	sheet-Deseq_all_results (6) from GSE161584_Deseq_all_results.xlsx	0.724021973114583	0.674986682900845
GSE161584	sheet-Deseq_all_results (6) from GSE161584_Deseq_all_results.xlsx	0.825939278448127	0.748801461076022
GSE107058	GSE107058_325_vs_CtrlA_only_RPKM_Filt.txt.gz	0.558103904656065	0.476588628762542
GSE107058	GSE107058_325_vs_CtrlB_only_RPKM_Filt.txt.gz	0.626307169083695	0.553359683794467
GSE107058	GSE107058_325_vs_Ctrl_RPKM_Filt.txt.gz	0.735695604719291	0.668136211614473
GSE107058	GSE107058_456_vs_CtrlA_only_RPKM_Filt.txt.gz	0.619124246917883	0.532076619033141
GSE107058	GSE107058_456_vs_CtrlB_only_RPKM_Filt.txt.gz	0.629313197034003	0.557920340529036
GSE161471	GSE161471_Bcel_InWAX_Xyl.csv.gz	0.10779543410901	0.0726232394366197
GSE161471	GSE161471_Bint_InWAX_Xyl.csv.gz	0.239168118736889	0.186121323529412
GSE161471	GSE161471_Bolei_InWAX_Xyl.csv.gz	0.364624805719133	0.314784727863526
GSE144348	sheet-Sheet1 from GSE144348_GEOSubmissionProcessedDataTable200127.xlsx	0.869473766568898	0.875631195062652
GSE144348	sheet-Sheet1 from GSE144348_GEOSubmissionProcessedDataTable200127.xlsx	0.957810374101051	0.975500280531139
GSE148473	GSE148473_RNA_DESeq2_A485_vs_Control_results.csv.gz	0.8155745888302	0.807787710020125
GSE148473	GSE148473_RNA_DESeq2_siARID1A_A485_vs_Control_results.csv.gz	0.622499903493473	0.578462114475593
GSE148473	GSE148473_RNA_DESeq2_siARID1A_A485_vs_siARID1A_results.csv.gz	0.854238047479334	0.829316235316142
GSE148473	GSE148473_RNA_DESeq2_siARID1A_siP300_vs_Control_results.csv.gz	0.546503616214213	0.50077221884214
GSE148473	GSE148473_RNA_DESeq2_siARID1A_siP300_vs_siARID1A_results.csv.gz	0.627686768944579	0.563017737632798
GSE148473	GSE148473_RNA_DESeq2_siARID1A_vs_Control_results.csv.gz	0.665068558069375	0.669256329854449
GSE148473	GSE148473_RNA_DESeq2_siP300_vs_Control_results.csv.gz	0.608011774075098	0.5761220573782
GSE161039	GSE161039_Deseq2_Output_3A_2b2_Ax2neg_vs_nt.csv.gz	0.576493075401615	0.505792239032728
GSE161039	GSE161039_Deseq2_Output_3A_2b2_Ax2pos_vs_Ax2neg.csv.gz	0.44028579794347	0.382838701512371
GSE161039	GSE161039_Deseq2_Output_3A_2b2_Ax2pos_vs_nt.csv.gz	0.771028880564194	0.750980640263191
GSE147147	sheet-GSC Sphere vs 3D DiffExpression from GSE147147_Bioprinting_RNAseq_Batch1_Processed_Data.xlsx	0.664468099039443	0.616806361487213
GSE146315	sheet-Sheet1 from GSE146315_In_E3_from_E3shVSIG1_C11_cocultures_vs_E3E3.xlsx	0.885604881300733	0.88686790505676
GSE146315	sheet-Sheet1 from GSE146315_in_E3_from_E3C11_co-culture_vs_E3E3_coculture_-_for_submission.xlsx	0.820455731319828	0.837848297213622
GSE157991	GSE157991_Deseq_Microglia_Age_effect.txt.gz	0.820891191196182	0.800698941309487
GSE157991	GSE157991_Deseq_Microglia_Chronic_model.txt.gz	0.98464254948894	0.998851894374283
GSE157991	GSE157991_Deseq_Microglia_Chronic_model.txt.gz	0.959305376286811	0.974846049472915
GSE157991	GSE157991_Deseq_Microglia_Chronic_model.txt.gz	0.993209211741279	1
GSE157987	GSE157987_Deseq_Whole_Brain_Acute_model.txt.gz	0.543743807372595	0.476991733118736
GSE157987	GSE157987_Deseq_Whole_Brain_Age_effect.txt.gz	0.567563224411595	0.515196181652278
GSE157987	GSE157987_Deseq_Whole_Brain_Chronic_model.txt.gz	0.96298934256837	0.93028024606972
GSE157987	GSE157987_Deseq_Whole_Brain_Chronic_model.txt.gz	0.873229996709723	0.861244019138756
GSE144093	GSE144093_LAMP2A_DM_KG_vs_LAMP2A_full_DESeq2_results.txt.gz	0.207663829717262	0.176806433789674
GSE144093	GSE144093_LAMP2A_vs_VT_full_DESeq2_results.txt.gz	0.200266022628361	0.168887797088989
GSE161030	GSE161030_lncRNA_EHP_vs_Sed_DESeq2_results_10.csv.gz	0.657664728966211	0.593931568754035
GSE156496	GSE156496_RNAseq_D51vsWT.edgeR.txt.gz	0.465896807452288	0.39977074079381
GSE150521	GSE150521_20200506_CHIRvsDMSO_CD90+.txt.gz	0.770980968232063	0.692601345209962
GSE150521	GSE150521_20200506_CHIRvsDMSO_Myo.txt.gz	0.73822856742931	0.690783493910198
GSE150521	GSE150521_20200506_MIP56.BCATvsGFP.txt.gz	0.941031958253101	0.943753380205517
GSE127223	GSE127223_RNAseq_CPSFCrispr.csv.gz	0.48454107375441	0.395025603511339
GSE127223	GSE127223_RNAseq_CPSFsi.csv.gz	0.646366986669675	0.594609056250418
GSE127223	GSE127223_RNAseq_HNRNPA3.csv.gz	0.828230701852293	0.787734602167592
GSE156793	GSE156793_S8_DE_gene_cells.csv.gz	0.218480874147696	0.154047570982413
GSE156542	GSE156542_cHet_vs_control.csv.gz	0.963367037989748	0.914014517029593
GSE156542	GSE156542_cKO_vs_cHet.csv.gz	0.890756717368062	0.913879083319326
GSE155841	sheet-raw data dex from GSE155841_FOLR2p_vs_FOLR2n_TAMs_paired_dex_processed_data_file.xls.gz	0.631728128284656	0.557155905290522
GSE153507	GSE153507_C3KO_PBSvsGly.csv.gz	0.583911194944998	0.49322970132473
GSE153507	GSE153507_Gly_WTvsC3KO.csv.gz	0.663114790655802	0.604682993596324
GSE153507	GSE153507_WT_PBSvsGly.csv.gz	0.536316764609973	0.45754509458865
GSE148096	GSE148096_BT20_24hDMSOvERL_DeSeq2output.txt.gz	0.742515235741431	0.696898554306191
GSE144942	sheet-Sheet1 from GSE144942_DEseq2.xlsx	0.908192473470984	0.89778380823157
GSE140177	GSE140177_181130TL_de_counts_all_genes.csv.gz	0.473289065236753	0.432711393410083
GSE140177	GSE140177_190408TL_de_counts_all_genes.csv.gz	0.582299947445261	0.517766497461929
GSE139292	GSE139292_deseq_results.tsv.gz	0.695254898700746	0.827510316368638
GSE160528	GSE160528_APPPS1vsWT.txt.gz	0.99054695419974	0.996789727126806
GSE158959	GSE158959_All_genes_edgeR-DESeq-cuffdiff_AvsWT.csv.gz	0.642143070858098	0.509131156613171
GSE158959	GSE158959_All_genes_edgeR-DESeq-cuffdiff_BvsWT.csv.gz	0.667560707189458	0.671049027663654
GSE158959	GSE158959_All_genes_edgeR-DESeq-cuffdiff_CvsWT.csv.gz	0.482856349888203	0.42896174863388
GSE156916	GSE156916_DEG_table_high.txt.gz	0.6245028781419	0.530541460594772
GSE146411	GSE146411_All_genes_fold_changes_RA_vs_CT_paired.csv.gz	0.999433806999111	1
GSE143659	GSE143659_ribo_dkoVwt_all.csv.gz	0.750575772932083	0.64801787635521
GSE143659	GSE143659_rna_dkoVwt_all.csv.gz	0.709072573113375	0.601894998446723
GSE143659	GSE143659_te_dkoVwt_all.csv.gz	0.764785493601122	0.666444518493836
GSE143659	GSE143659_te_fxsVwt_all.csv.gz	0.94527208098335	0.952182605798067
GSE139003	GSE139003_DMSOvs12h.txt.gz	0.713787209570692	0.725616115044734
GSE139003	GSE139003_DMSOvs6h.txt.gz	0.751022587788212	0.801910093858061
GSE139003	GSE139003_DMSOvs9h.txt.gz	0.754323534719812	0.782699379768374
GSE160340	sheet-Hoja1 from GSE160340_ExpressionTable_1DPE.xlsx	0.64692398399273	0.58299411460762
GSE160340	sheet-Hoja1 from GSE160340_ExpressionTable_3DPE.xlsx	0.651745678918228	0.586144752926943
GSE150334	GSE150334_DESeq2_AIX5PAvsAIX5MA.complete.csv.gz	0.601183591020272	0.542673303387156
GSE155163	GSE155163_Control-VS-Erythrodiol.DEGseq_Method.GeneDiffExp.txt.gz	0.366967306288612	0.413472565944347
GSE144585	GSE144585_BioJupies_ex-vivo-cells.txt.gz	0.307077820766579	0.207386924748173
GSE144585	GSE144585_BioJupies_wild-type-model.txt.gz	0.32552761157182	0.251506024096386
GSE149753	GSE149753_core_table.xls.gz	0.627768789115204	0.639017243322439
GSE149753	GSE149753_core_table.xls.gz	0.589464193146105	0.559160413022626
GSE149753	GSE149753_core_table.xls.gz	0.5597050548936	0.531117994931005
GSE149753	GSE149753_core_table.xls.gz	0.564347980649329	0.568931491401184
GSE149753	GSE149753_core_table.xls.gz	0.627025338148267	0.625530710444382
GSE149753	GSE149753_core_table.xls.gz	0.616335014624065	0.60381415879124
GSE149753	GSE149753_core_table.xls.gz	0.633638714952981	0.629930132972729
GSE149753	GSE149753_core_table.xls.gz	0.496593657845462	0.505576629111703
GSE149753	GSE149753_core_table.xls.gz	0.550100702892967	0.554361353094242
GSE149753	GSE149753_core_table.xls.gz	0.642485239241024	0.621542282940048
GSE149753	GSE149753_core_table.xls.gz	0.585315564157128	0.578171757664728
GSE149753	GSE149753_core_table.xls.gz	0.578835353072233	0.551747578315301
GSE149753	GSE149753_core_table.xls.gz	0.615128953501933	0.617137699554352
GSE149753	GSE149753_core_table.xls.gz	0.470971081778673	0.482302386068077
GSE149753	GSE149753_core_table.xls.gz	0.620737302410997	0.624648283624086
GSE149753	GSE149753_core_table.xls.gz	0.63774732671071	0.627014191213886
GSE149753	GSE149753_core_table.xls.gz	0.488429662994522	0.510135135135135
GSE149753	GSE149753_core_table.xls.gz	0.607535560204989	0.595001983339945
GSE149753	GSE149753_core_table.xls.gz	0.584283874152813	0.579496484463597
GSE149753	GSE149753_core_table.xls.gz	0.725412714766906	0.715378946771725
GSE149753	GSE149753_core_table.xls.gz	0.591875052643964	0.568624132678964
GSE149753	GSE149753_core_table.xls.gz	0.581441944199353	0.59249618018222
GSE149753	GSE149753_core_table.xls.gz	0.135096876562249	0.150303442799614
GSE149753	GSE149753_core_table.xls.gz	0.13013629948421	0.147209275889508
GSE149753	GSE149753_core_table.xls.gz	0.126289310886053	0.13060760931289
GSE149753	GSE149753_core_table.xls.gz	0.138332022463831	0.157112768258667
GSE149753	GSE149753_core_table.xls.gz	0.134306837783006	0.150076743789438
GSE149753	GSE149753_core_table.xls.gz	0.131790371772161	0.155878018365265
GSE149753	GSE149753_core_table.xls.gz	0.136565930907571	0.150298889837746
GSE149753	GSE149753_core_table.xls.gz	0.139278295994763	0.161814141644351
GSE144734	sheet-Testing_Results from GSE144734_Supporting_file_table2.xlsx	0.492219019428415	0.314358538657604
GSE139436	GSE139436_SEM_RNA_Hexanediol_hg19_contrast_cpm.txt.gz	0.345655861875805	0.290290944753187
GSE139436	GSE139436_SEM_RNA_IBET24h_hg19_contrast_cpm.txt.gz	0.259412834652789	0.204822578435402
GSE139436	GSE139436_SEM_RNA_IBET90_hg19_contrast_cpm.txt.gz	0.246146519666386	0.192
GSE106187	GSE106187_CAGRF15355-On.vs.Off-all_genes.txt.gz	0.121490629313523	0.112903225806452
GSE159984	GSE159984_de-d4g.tsv.gz	0.957603030150608	0.988596695368862
GSE159984	GSE159984_de-d4p.tsv.gz	0.826759022372133	0.804219220895189
GSE159984	GSE159984_de-d4pg.tsv.gz	0.700750134385713	0.669591445023307
GSE159984	GSE159984_de-d8g-d4g.tsv.gz	0.971649999047157	1
GSE159984	GSE159984_de-d8p-d4p.tsv.gz	0.750092229541828	0.690119508500253
GSE159984	GSE159984_de-d8p.tsv.gz	0.824392199748192	0.790210573476703
GSE159984	GSE159984_de-d8pg-d4pg.tsv.gz	0.817506348225664	0.775146953798825
GSE159984	GSE159984_de-d8pg.tsv.gz	0.857119332155749	0.855403849317322
GSE159984	GSE159984_de-t2d.tsv.gz	0.852212417796447	0.809189096519801
GSE152402	GSE152402_DESeq_cmt2_trt_Col_untrt_df_genes.txt.gz	0.355292337177919	0.258995037220844
GSE152402	GSE152402_DESeq_h1.1h1.2_trt_Col_untrt_df_genes.txt.gz	0.364771697610989	0.321396463889721
GSE144841	GSE144841_DE-RNA_4EHP_vs_wt.txt.gz	0.637527448616449	0.593716719914803
GSE144841	GSE144841_DE-RNA_GIGYF_vs_wt.txt.gz	0.667312293319763	0.592829250976216
GSE144712	GSE144712_ZNF143_HSLAM_st_DESeq2_FPKM.txt.gz	0.742572885278116	0.689340233984256
GSE139357	sheet-gene_list.txt-3.tsv from GSE139357_processed_data.xlsx	0.273744726934346	0.194832698009318
GSE139357	sheet-gene_list.txt-3.tsv from GSE139357_processed_data.xlsx	0.268601583299614	0.189655983811003
GSE139357	sheet-gene_list.txt-3.tsv from GSE139357_processed_data.xlsx	0.0973509840455335	0.072473998776413
GSE139357	sheet-gene_list.txt-3.tsv from GSE139357_processed_data.xlsx	0.128355591040885	0.145418607934491
GSE139357	sheet-gene_list.txt-3.tsv from GSE139357_processed_data.xlsx	0.522228587204878	0.441903148383453
GSE144066	GSE144066_2019.05.02.BovTick-BovBlood.txt.gz	0.306466079736288	0.22879177377892
GSE152662	GSE152662_Mouse_EPCAM_RNA_DESeq2_LtfCreBrg1flfl_vs_Control_results.csv.gz	0.736174908659813	0.668693009118541
GSE152661	GSE152661_12Z_RNA_DESeq2_siBRG1_vs_Control_results.csv.gz	0.363767097712354	0.301982978355727
GSE155268	sheet-log2Foldchange_form_DESeq2 from GSE155268_log2Foldchange_form_DESeq2.xlsx	0.775750538014818	0.768154563624251
GSE133798	GSE133798_Hodson_GEO_WTvM3_DESeq2.txt.gz	0.784588754298255	0.650139866885309
GSE159450	sheet-WT_0h-v.s-Sting_0h from GSE159450_Suppl-Table1-DEG-List.xlsx	0.398617283520229	0.469056286754411
GSE159450	sheet-WT_12h-v.s-Sting_12h from GSE159450_Suppl-Table1-DEG-List.xlsx	0.44640223754188	0.478407219078995
GSE159450	sheet-WT_0h-v.-WT_12h from GSE159450_Suppl-Table1-DEG-List.xlsx	0.207099393051971	0.279235775771573
GSE159450	sheet-Sting_0h-v.s-Sting_12h from GSE159450_Suppl-Table1-DEG-List.xlsx	0.190331311337482	0.251414655110665
GSE159450	GSE159450_GK_0h-VS-GK_12h.DEGseq_Method.GeneDiffExp.txt.gz	0.190331311337482	0.251414655110665
GSE159450	GSE159450_WT_0h-VS-GK_0h.DEGseq_Method.GeneDiffExp.txt.gz	0.398617283520229	0.469056286754411
GSE159450	GSE159450_WT_0h-VS-WT_12h.DEGseq_Method.GeneDiffExp.txt.gz	0.207099393051971	0.279235775771573
GSE159450	GSE159450_WT_12h-VS-GK_12h.DEGseq_Method.GeneDiffExp.txt.gz	0.44640223754188	0.478407219078995
GSE138917	GSE138917_C2vsLP.complete.xls.gz	0.775574690186753	0.79595123073384
GSE138917	GSE138917_m2011vsC2.complete.xls.gz	0.734867917600659	0.710835058661146
GSE106296	GSE106296_processed_data.txt.gz	0.928626615737542	0.861300164280685
GSE159189	GSE159189_condition_08FL_2FL_q0nonunique.csv.gz	0.772051726014474	0.740740740740741
GSE159189	GSE159189_condition_08FL_Lac_q0nonunique.csv.gz	0.200570894444612	0.153664302600473
GSE159189	GSE159189_condition_2FL_Lac_q0nonunique.csv.gz	0.186256781474522	0.141843971631206
GSE142827	sheet-Sheet 1 from GSE142827_RIP_Hg19_DEseq2Diff.xlsx	0.411329727465411	0.331957547169811
GSE159063	GSE159063_AAV_vs_KO-expression_matrix.csv.gz	0.513673476417554	0.392335766423358
GSE159063	GSE159063_KO_vs_WT-expression_matrix.csv.gz	0.494020236476682	0.414494264859228
GSE159062	GSE159062_Pompe_vs_healthy-expression_matrix.csv.gz	0.895755649470605	0.852942677760196
GSE150844	GSE150844_IntS8_noCopper_DEseq.txt.gz	0.560154400879886	0.611689195759992
GSE149279	GSE149279_DE-RNA_ZNF598_vs_wt.txt.gz	0.599073406017136	0.508944800535732
GSE147174	sheet-Tsukasaki_Proteinsummary from GSE147174_Osteoclast-proteome-summary.xlsx	0.894271586438331	1
GSE158951	GSE158951_CCl4-VS-JT003.DEGseq_Method.GeneDiffExp.txt.gz	0.401349142153497	0.354524696550895
GSE158932	sheet-Glu.Rh_Hu from GSE158932_Interspecies_Differential_Expression_comparisons.xlsx	0.49517816668221	0.424217176977019
GSE158932	sheet-GABA.Rh_Hu from GSE158932_Interspecies_Differential_Expression_comparisons.xlsx	0.493318461136633	0.416894104803494
GSE158932	sheet-Glu.Ch_Hu from GSE158932_Interspecies_Differential_Expression_comparisons.xlsx	0.534613299672978	0.455460667916406
GSE158932	sheet-GABA.Ch_Hu from GSE158932_Interspecies_Differential_Expression_comparisons.xlsx	0.586852852021852	0.502086132522453
GSE158932	sheet-Glu.Rh_Ch from GSE158932_Interspecies_Differential_Expression_comparisons.xlsx	0.42966456161142	0.355579868708972
GSE158932	sheet-GABA.Rh_Ch from GSE158932_Interspecies_Differential_Expression_comparisons.xlsx	0.468615258970736	0.407806191117093
GSE141721	sheet-Differential_Expression_Results from GSE141721_EAE_edgeR_DEGs_2019-06-10.xlsx	0.999902943137348	1
GSE141721	sheet-Differential_Expression_Results from GSE141721_EAE_edgeR_DEGs_2019-06-10.xlsx	0.947990949220967	0.883317910322201
GSE141721	sheet-Sheet1 from GSE141721_invitro_microglia_summary_table_2019-12-03.xls.gz	0.647761374168982	0.583995564590649
GSE141721	sheet-Sheet1 from GSE141721_invitro_microglia_summary_table_2019-12-03.xls.gz	0.487383407308601	0.386250231010904
GSE141721	sheet-Sheet1 from GSE141721_invitro_microglia_summary_table_2019-12-03.xls.gz	0.40486094025046	0.293845869525042
GSE141721	sheet-Sheet1 from GSE141721_invitro_microglia_summary_table_2019-12-03.xls.gz	0.409721865137606	0.31509887266679
GSE141721	sheet-Sheet1 from GSE141721_invitro_microglia_summary_table_2019-12-03.xls.gz	0.561299013351377	0.443540935132138
GSE141721	sheet-Sheet1 from GSE141721_invitro_microglia_summary_table_2019-12-03.xls.gz	0.762578727906848	0.626501570874145
GSE141721	sheet-Sheet1 from GSE141721_invitro_microglia_summary_table_2019-12-03.xls.gz	0.486042124431615	0.357604878950286
GSE141721	sheet-Sheet1 from GSE141721_invitro_microglia_summary_table_2019-12-03.xls.gz	0.425770649525102	0.34189613749769
GSE141721	sheet-Sheet1 from GSE141721_invitro_microglia_summary_table_2019-12-03.xls.gz	0.422089046807732	0.327111439659952
GSE141721	sheet-Sheet1 from GSE141721_invitro_microglia_summary_table_2019-12-03.xls.gz	0.591492590586567	0.448161153206431
GSE158885	sheet-DEG from GSE158885_processed_data_matrix.xlsx	0.340611044218195	0.27776190204035
GSE133505	GSE133505_WT_Myf6_KO_deseq2.csv.gz	0.774845859396432	0.70474879559532
GSE155521	sheet-PsdR from GSE155521_RNAseq_7XRE.xlsx	0.96995208473649	0.987632508833923
GSE154615	GSE154615_All_PS_KOvsAll_NG_KO.txt.gz	0.510078817483356	0.461142450298483
GSE158753	sheet-Liver voom limma AllTableF from GSE158753_Liver_voom_limma_AllTableF.xlsx	0.784081811204355	0.581598910717759
GSE144948	sheet-Sheet1 from GSE144948_Minus_vs_Plus_OVCAR3_DAB2IP.DESeq2_Results.xlsx	0.774674244886973	0.768890200708383
GSE158225	sheet-rough vs. smooth from GSE158225_Cdiff-rough-smooth-data.xlsx	0.568417878790183	0.562571756601608
GSE158560	GSE158560_Raw_Gene_FPKM.txt.gz	0.54191571748656	0.53483833535524
GSE155487	GSE155487_DEGs_tables_limma-voom_JAZD-WT.tabular.txt.gz	0.854557742556593	0.814791601378878
GSE155487	GSE155487_DEGs_tables_limma-voom_LNJox-WT.tabular.txt.gz	0.746858156469479	0.65496709495456
GSE151967	sheet-sheet1 from GSE151967_caseVScon.all.xls.gz	0.76627827678486	0.720497578159401
GSE158465	GSE158465_DifferentialExpression.csv.gz	0.340116567334945	0.31390134529148
GSE158359	GSE158359_Vehicle_vs_FGF19.txt.gz	0.674823009523923	0.656345219468006
GSE158267	GSE158267_AEC2_CountTable.txt.gz	0.569419031043596	0.450062508681761
GSE158267	GSE158267_AEC2_CountTable.txt.gz	0.739848895492699	0.588276149465204
GSE158267	GSE158267_MO_CountTable_wVirus.txt.gz	0.672226158906476	0.606966782510305
GSE158267	GSE158267_MO_CountTable_wVirus.txt.gz	0.605158447462938	0.514022468277702
GSE140019	GSE140019_H2O2vsWT.complete.txt.gz	0.334296512673932	0.275518236683285
GSE137939	sheet-results from GSE137939_results_hDS_seq_IIT.xlsx	0.774597108432713	0.689873819034938
GSE146676	GSE146676_GSKJ4_vs_Con_edger_symble.xls.gz	0.396744758842435	0.438756855575868
GSE104172	sheet-edgeCPMsAndStatistics_GeneDescr from GSE104172_edgeCPMsAndStatistics.xlsx	0.490644357690954	0.489242558208076
GSE158189	sheet-toptable from GSE158189_toptable_Female_NLS_Fed.vs.Female_NLS_Starved.xlsx	0.49928992942489703	0.402588750356905
GSE158189	sheet-toptable from GSE158189_toptable_Female_WT_Fed.vs.Female_WT_Starved.xlsx	0.753450034899229	0.690016179689731
GSE158189	sheet-toptable from GSE158189_toptable_Female_WT_Starved.vs.Female_NLS_Starved.xlsx	0.722142944070643	0.598648520034263
GSE158189	sheet-toptable from GSE158189_toptable_Male_WT_Fed.vs.Male_NLS_Fed.xlsx	0.762536205280616	0.69165870741802
GSE158189	sheet-toptable from GSE158189_toptable_Male_WT_Fed.vs.Male_WT_Starved.xlsx	0.564537264957756	0.445717924227953
GSE158189	sheet-toptable from GSE158189_toptable_Male_WT_Starved.vs.Male_NLS_Starved.xlsx	0.778605131302282	0.711556829035339
GSE147734	GSE147734_NLS_5AvsCSKO.Differential_analysis_results.txt.gz	0.348672695360386	0.449630398924797
GSE147734	GSE147734_SD_NLSvsCSKO.Differential_analysis_results.txt.gz	0.298400389798786	0.392608300514996
GSE145628	GSE145628_genes.edgeR_results.txt.gz	0.784905743147132	0.715749774534722
GSE158085	sheet-M7_WAvsM7_Ctrl_DEG from GSE158085_DEG.xlsx	0.762211453277893	0.684074527403781
GSE138289	sheet-WT_vs_KO_DEseq2_all from GSE138289_WT_vs_KO_DEseq2_all_merge_counts_norm.xlsx	0.423344184386045	0.383517132729421
GSE146438	GSM4385431_D85WTD50_vs_D85US.genes.DEA.txt.gz from GSE146438_RAW.tar	0.386874536541274	0.500205634382069
GSE146438	GSM4385432_D85R5D50_vs_D85US.genes.DEA.txt.gz from GSE146438_RAW.tar	0.393746902337113	0.476311638084576
GSE146438	GSM4385433_D85WTM50_vs_D85US.genes.DEA.txt.gz from GSE146438_RAW.tar	0.502385230882713	0.641492265696088
GSE146438	GSM4385434_D85R5M50_vs_D85US.genes.DEA.txt.gz from GSE146438_RAW.tar	0.456698317825018	0.471316590943133
GSE146438	GSM4385438_D93WTD50_vs_D93US.genes.DEA.txt.gz from GSE146438_RAW.tar	0.415714777980906	0.430483125061498
GSE146438	GSM4385439_D93R5D50_vs_D93US.genes.DEA.txt.gz from GSE146438_RAW.tar	0.438484687146397	0.524119188585849
GSE146438	GSM4385441_D93R5M50_vs_D93US.genes.DEA.txt.gz from GSE146438_RAW.tar	0.39320196640112	0.438502150958154
GSE146438	GSM4385443_D93R5D01_vs_D93US.genes.DEA.txt.gz from GSE146438_RAW.tar	0.469377986791172	0.315731901352427
GSE146438	GSM4385445_D36WTD50_vs_D36US.genes.DEA.txt.gz from GSE146438_RAW.tar	0.392575579972837	0.49078188039426
GSE146438	GSM4385446_D36R5D50_vs_D36US.genes.DEA.txt.gz from GSE146438_RAW.tar	0.451186590538906	0.284523930494868
GSE146438	GSM4385452_D52WTD50_vs_D52US.genes.DEA.txt.gz from GSE146438_RAW.tar	0.280588398861425	0.308374696377653
GSE146438	GSM4385453_D52R5D50_vs_D52US.genes.DEA.txt.gz from GSE146438_RAW.tar	0.276474581184554	0.313924846706148
GSE146438	GSM4385454_D52WTM50_vs_D52US.genes.DEA.txt.gz from GSE146438_RAW.tar	0.365226199205713	0.2633341922185
GSE146438	GSM4385455_D52R5M50_vs_D52US.genes.DEA.txt.gz from GSE146438_RAW.tar	0.296500042948327	0.298204527712724
GSE146438	GSM4385456_D52WTD01_vs_D52US.genes.DEA.txt.gz from GSE146438_RAW.tar	0.282575682283198	0.292278837136605
GSE146438	GSM4385457_D52R5D01_vs_D52US.genes.DEA.txt.gz from GSE146438_RAW.tar	0.24253712533026	0.263006535947713
GSE146438	GSM4385459_D59WTD50_vs_D59US.genes.DEA.txt.gz from GSE146438_RAW.tar	0.290240730959027	0.30247572568756
GSE146438	GSM4385460_D59R5D50_vs_D59US.genes.DEA.txt.gz from GSE146438_RAW.tar	0.270939456770874	0.184562916896534
GSE146438	GSM4385461_D59WTM50_vs_D59US.genes.DEA.txt.gz from GSE146438_RAW.tar	0.421652164023717	0.477857251559884
GSE146438	GSM4385462_D59R5M50_vs_D59US.genes.DEA.txt.gz from GSE146438_RAW.tar	0.336707599443125	0.354750304506699
GSE146438	GSM4385463_D59WTD01_vs_D59US.genes.DEA.txt.gz from GSE146438_RAW.tar	0.295576772101476	0.361232141047725
GSE146438	GSM4385464_D59R5D01_vs_D59US.genes.DEA.txt.gz from GSE146438_RAW.tar	0.25496711639741	0.280858492503594
GSE146438	GSM4385466_D78WTD50_vs_D78US.genes.DEA.txt.gz from GSE146438_RAW.tar	0.350254284570375	0.240097308160135
GSE146438	GSM4385467_D78R5D50_vs_D78US.genes.DEA.txt.gz from GSE146438_RAW.tar	0.34135593700123	0.234295778406362
GSE146438	GSM4385468_D78WTM50_vs_D78US.genes.DEA.txt.gz from GSE146438_RAW.tar	0.442287119238667	0.3173031834523
GSE146438	GSM4385469_D78R5M50_vs_D78US.genes.DEA.txt.gz from GSE146438_RAW.tar	0.362217613296599	0.242366513203154
GSE146438	GSM4385470_D78WTD01_vs_D78US.genes.DEA.txt.gz from GSE146438_RAW.tar	0.374210754562721	0.478240076518412
GSE146438	GSM4385471_D78R5D01_vs_D78US.genes.DEA.txt.gz from GSE146438_RAW.tar	0.314672045783653	0.363305111992284
GSE157887	GSE157887_DKO_vs_CON_6mo.csv.gz	0.226993842192117	0.250857886640634
GSE157887	GSE157887_DKO_vs_CON_P36.csv.gz	0.307633561439941	0.328746177370031
GSE120061	GSE120061_GFP_vs_Ehmt1.txt.gz	0.980595892175471	1
GSE120061	GSE120061_GFP_vs_Mbd5.txt.gz	0.901732282267481	0.886513473724637
GSE120061	GSE120061_GFP_vs_Mll3.txt.gz	0.842580741408754	0.841940122891881
GSE120061	GSE120061_GFP_vs_Smarcb1.txt.gz	0.819669057557951	0.818855307152692
GSE157761	GSE157761_2020-04-06_HFD_DKOvsOKO_2015data.txt.gz	0.812342499124434	0.862578864353313
GSE157761	GSE157761_2020-04-06_LFD_DKOvsOKO_2015data.txt.gz	0.84996012394487	0.839905362776025
GSE157761	GSE157761_2020-04-06_LFD_OKOvsWT_2015data.txt.gz	0.869084272552089	0.877858832807571
GSE108807	GSE108807_H7N9.txt.gz	0.456739439167628	0.376740376740377
GSE103703	GSE103703_time.7D.5D.CT.all.csv.gz	0.555144295150244	0.57264597087606
GSE103703	GSE103703_time.7D.5D.NI.all.csv.gz	0.617333140285527	0.650840473849324
GSE103703	GSE103703_time.7D.treatment.NI.all.csv.gz	0.847985339428869	0.871845296624058
GSE157723	GSE157723_Astrocyte-TRAP_KO_vs_Astrocyte_TRAP_WT_output.csv.gz	0.994898563082712	1
GSE151477	GSM4579157_8H_PNU_treated_MG_vs_DMSO.txt.gz from GSE151477_RAW.tar	0.998819261534727	0.99598686610726
GSE157690	GSE157690_H_v_C_Control.txt.gz	0.628180579615951	0.554474006777706
GSE157690	GSE157690_H_v_C_Y.txt.gz	0.703254457036143	0.645324104117096
GSE157690	GSE157690_P_v_C_Control.txt.gz	0.441431054696135	0.370610714543226
GSE157690	GSE157690_P_v_C_Y.txt.gz	0.622967829477013	0.550868844184873
GSE157690	GSE157690_P_v_H_Control.txt.gz	0.429575994533406	0.384310332395991
GSE157690	GSE157690_P_v_H_Y.txt.gz	0.633014645926779	0.54942677914774
GSE157690	GSE157690_S_v_C_Control.txt.gz	0.602071592383003	0.526353738553609
GSE157690	GSE157690_S_v_C_Y.txt.gz	0.670248470443948	0.631624486264331
GSE157690	GSE157690_S_v_H_Control.txt.gz	0.604502703052454	0.522027543442209
GSE157690	GSE157690_S_v_H_Y.txt.gz	0.807902244546804	0.755642079457784
GSE157690	GSE157690_S_v_P_Control.txt.gz	0.472152208232949	0.382147234840291
GSE157690	GSE157690_S_v_P_Y.txt.gz	0.66100257617632	0.604946283077367
GSE157690	GSE157690_Y_v_Control_C.txt.gz	0.903930151360628	0.788809575311847
GSE157690	GSE157690_Y_v_Control_P.txt.gz	0.757554592373293	0.64027687648713
GSE157690	GSE157690_Y_v_Control_S.txt.gz	0.777693582563015	0.717427355973755
GSE157690	GSE157690_Y_v_Control_no_male_control.txt.gz	0.747046915872615	0.672723339822626
GSE157690	GSE157690_Y_v_Control_with_male_control.txt.gz	0.719496110281108	0.631624486264331
GSE157658	sheet-a. striatum_2reps_deseq2 from GSE157658_Tshz3_CamK2A-CRE_DESeq2.xlsx	0.869924969648355	0.824592651230292
GSE157625	GSE157625_DSgg_RNAseq_limma-voom_result_master.txt.gz	0.543175651325299	0.454113623408702
GSE157288	GSE157288_Eve_condition_1.5C_vs_12C.csv.gz	0.910923293831391	0.869007946680339
GSE157288	GSE157288_Gla_condition_1.5C_vs_12C.csv.gz	0.307542015070338	0.243519245875884
GSE144622	GSE144622_endo.IR.M_vs_F.txt.gz	0.86091271918141	0.864125932062966
GSE144622	GSE144622_endo.IR.M_vs_F.txt.gz	0.863951589158361	0.866574965612105
GSE144622	GSE144622_endo.IR_vs_SHAM.M.txt.gz	0.849006586431297	0.858326429163215
GSE144622	GSE144622_endo.IR_vs_SHAM.M.txt.gz	0.852209193115725	0.861573089908716
GSE144622	GSE144622_tub.IR.M_vs_F.txt.gz	0.70618569106755	0.702482770073902
GSE144622	GSE144622_tub.IR.M_vs_F.txt.gz	0.706378879915948	0.699758272901559
GSE144622	GSE144622_tub.IR_vs_SHAM.M.txt.gz	0.709709322739918	0.73196047496471
GSE144622	GSE144622_tub.IR_vs_SHAM.M.txt.gz	0.709464545984628	0.730599316495791
GSE142589	GSE142589_KO_Mettl3_gene_expression_fold_change.csv.gz	0.704141990599755	0.53637526078471
GSE145704	GSE145704_Anp32e_Null_RNAseq_DESeq2_table.txt.gz	0.596469690379765	0.467432516552544
GSE143782	sheet-Calcitriol_effect_data from GSE143782_Rectum_Colon_RectalTumor_Calcitriol_regulation.xlsx	0.768947070867865	0.709248711689721
GSE143782	sheet-Calcitriol_effect_data from GSE143782_Rectum_Colon_RectalTumor_Calcitriol_regulation.xlsx	0.659112346469646	0.56980056980057
GSE143782	sheet-Calcitriol_effect_data from GSE143782_Rectum_Colon_RectalTumor_Calcitriol_regulation.xlsx	0.842660806760804	0.835875533862111
GSE143782	sheet-Calcitriol_effect_data from GSE143782_Rectum_Colon_RectalTumor_Calcitriol_regulation.xlsx	0.735031834010645	0.659072416598861
GSE143782	sheet-Calcitriol_effect_data from GSE143782_Rectum_Colon_RectalTumor_Calcitriol_regulation.xlsx	0.753700253603632	0.724116889280629
GSE150605	GSE150605_sep1sep2sep3-sep1sep2.txt.gz	0.579183911818608	0.523840825200991
GSE150605	GSE150605_sep1sep2sep3_SEP3-sep1sep2ep3.txt.gz	0.684485212957112	0.658846134398544
GSE133055	GSE133055_CB_v_PS_differential_expression_analysis.txt.gz	0.683080371616202	0.628015439047925
GSE157491	sheet-ZDF Kidney from GSE157491_S1.xlsx	0.945253120618753	0.915163660654643
GSE157491	sheet-ZDF PFC from GSE157491_S1.xlsx	0.966770963521106	0.922615476904619
GSE157491	sheet-ZDF Adipose from GSE157491_S1.xlsx	0.896929727822037	0.836673994568732
GSE157491	sheet-ZDF Liver from GSE157491_S1.xlsx	0.788565993824142	0.686880466472303
GSE157491	sheet-Lean Liver from GSE157491_S1.xlsx	0.94091271714906	0.888270898086046
GSE157491	sheet-Lean PFC from GSE157491_S1.xlsx	0.999219768923547	1
GSE157491	sheet-Lean Kidney from GSE157491_S1.xlsx	0.994971591011566	0.994467860906217
GSE157434	sheet-data2 from GSE157434_FPKM_data2.xlsx	0.715416361146215	0.67862969004894
GSE157434	sheet-data2 from GSE157434_FPKM_data2.xlsx	0.710379633169904	0.699836867862969
GSE157434	sheet-data2 from GSE157434_FPKM_data2.xlsx	0.655961737976239	0.637030995106036
GSE157434	sheet-data2 from GSE157434_FPKM_data2.xlsx	0.688459053098347	0.642740619902121
GSE132313	sheet-Differential expression from GSE132313_Fosl2_transcriptional_effect.xlsx	0.529704179312281	0.550569973320398
GSE132313	sheet-Differential expression from GSE132313_Fosl2_transcriptional_effect.xlsx	0.158752424418572	0.271646859083192
GSE157323	GSE157323_DDX3X_mRNAseq_results.txt.gz	0.737334951173474	0.663522263969942
GSE155609	sheet-DESeq2_STF9_vs_T4A.txt from GSE155609_DESeq2_STF9_vs_T4A.xlsx	0.429251103980372	0.47085201793722
GSE140729	GSE140729_C_vs_A.GO_Enrichment_result_ALL.txt.gz	0.5920448678148	0.284900284900285
GSE121629	GSE121629_topTable_sp_ma_vs_bl_mo.txt.gz	0.309801724693975	0.226882090065315
GSE121629	GSE121629_topTable_sp_ma_vs_sp_mo.txt.gz	0.639983457276841	0.558267445857683
GSE121629	GSE121629_topTable_sp_mo_vs_bl_mo.txt.gz	0.451479286813743	0.352698521828807
GSE157260	GSE157260_res_shrunken_spoe.csv.gz	0.924398172437782	0.931183370906729
GSE157234	sheet-Suppl Fig 1A Volcano left from GSE157234_Shemer_et_al_SOURCE_file_IL10Ra_29082020.xlsx	0.763350841456003	0.693404634581105
GSE157234	sheet-Suppl Fig 1A Volcano right from GSE157234_Shemer_et_al_SOURCE_file_IL10Ra_29082020.xlsx	0.788054865407202	0.74961092858378
GSE150266	GSE150266_Differentially_expressed_.txt.gz	0.747034646595976	0.701716428674456
GSE150266	GSE150266_Differentially_expressed_.txt.gz	0.73903691202679	0.677196019039377
GSE149357	sheet-Sheet1 from GSE149357_Bxylanisolvens18002P_DEseq.xlsx	0.602045853610398	0.569632685130623
GSE147236	GSE147236_Enhancer_Table_All_Info.txt.gz	0.905312993368325	0.945494994438265
GSE147236	GSE147236_RNA_Seq_Differential_Genes.txt.gz	0.748946966906781	0.673162698140397
GSE121448	GSE121448_mattarollo_rna_DE_Eumyc_vs_WT_results.fpm3.FDR0.05.csv.gz	0.300058410281504	0.240085536547434
GSE103834	sheet-Sheet1 from GSE103834_C1C2_Vs_control_Filt.xlsx	0.814057020153622	0.754459264020569
GSE103834	sheet-Sheet1 from GSE103834_C1_Vs_control_Filt.xlsx	0.816454518015796	0.75686967700466
GSE103834	sheet-Sheet1 from GSE103834_C2_Vs_control_Filt.xlsx	0.880980757262628	0.854893138357706
GSE151562	GSE151562_Partek_Runx2_7.5d_molar_GSA_Feature_gene_list.txt.gz	0.713877209775521	0.601780954001475
GSE150815	GSE150815_DifferentialExpression.csv.gz	0.542923956796429	0.440474356999846
GSE123773	sheet-LOF_results from GSE123773_LOF_results.xlsx	0.78407608226429	0.67961779408973
GSE123771	sheet-GFPvsTdT_results from GSE123771_GFPvsTdT_results.xlsx	0.480299091670579	0.404244877929089
GSE157102	GSE157102_edgeRglm_GENE_CH-MH.csv.gz	0.885312280105522	0.837773830669035
GSE157102	GSE157102_edgeRglm_GENE_CNH-CH.csv.gz	0.797433748200758	0.713277360873765
GSE157102	GSE157102_edgeRglm_GENE_CNH-HeNH.csv.gz	0.968411871472581	0.8999108999109
GSE157102	GSE157102_edgeRglm_GENE_CNH-MNH.csv.gz	0.913559884196526	0.969580341943602
GSE157102	GSE157102_edgeRglm_GENE_HeNH-HeH.csv.gz	0.847538391064408	0.787174170616114
GSE157102	GSE157102_edgeRglm_GENE_MNH-MH.csv.gz	0.803068056918012	0.724669930277407
GSE140308	sheet-HTSEq_Df_Treated_vs_Control from GSE140308_DEG_Growth_Hormone_Experimental_vs_Control_HTSeq.xlsx	0.911603441123087	0.831623347013224
GSE156871	GSE156871_rna_diff.txt.gz	0.328286905209614	0.335482229196709
GSE156871	GSE156871_rna_diff.txt.gz	0.340820997066429	0.367626185204111
GSE155450	sheet-ACE2 YPD from GSE155450_Supplementary_Table_3._RNAseq_Data_ACE2_YPD.xlsx	0.612757520393101	0.603649976602714
GSE155450	sheet-CBK1 vs. WT YPD from GSE155450_Supplementary_Table_4._RNAseq_Data_CBK1_YPD.xlsx	0.34717810528245	0.27747295814391
GSE155450	sheet-ACE2 Hyphae from GSE155450_Supplementary_Table_5._RNAseq_Data_ACE2_Spider.xlsx	0.621620008322693	0.542817033224146
GSE142485	sheet-Sheet1 from GSE142485_19-12-19_E45_DESEQ_only.xlsx	0.479937389824536	0.433084842030529
GSE142485	sheet-Sheet1 from GSE142485_19-12-19_E45_DESEQ_only.xlsx	0.843300520299471	0.801088628564667
GSE142485	sheet-Sheet1 from GSE142485_19-12-19_E45_DESEQ_only.xlsx	0.807802926365483	0.82830434268134
GSE142485	sheet-Sheet1 from GSE142485_19-12-19_E45_DESEQ_only.xlsx	0.409536257958312	0.341379718376524
GSE142485	sheet-Sheet1 from GSE142485_19-12-19_E45_DESEQ_only.xlsx	0.472146926237586	0.408235711750089
GSE137423	sheet-DEvsDA_diff_results from GSE137423_DEvsDA.xlsx	0.452211315165315	0.385877206686455
GSE137423	sheet-DEvsFA_diff_results from GSE137423_DEvsFA.xlsx	0.3923791312686	0.279381926018417
GSE137423	sheet-DEvsFE_diff_results from GSE137423_DEvsFE.xlsx	0.552545792402022	0.48711943793911
GSE156689	sheet-All Changers from GSE156689_Supplementary_File_2_All_Gene_Expression_Changes.xlsx	0.486038429916324	0.422120418848168
GSE156689	sheet-All Changers from GSE156689_Supplementary_File_2_All_Gene_Expression_Changes.xlsx	0.536491667325211	0.485086856768273
GSE156689	sheet-All Changers from GSE156689_Supplementary_File_2_All_Gene_Expression_Changes.xlsx	0.553164587170092	0.58611656843484
GSE142749	GSE142749_deseq2.shrinkage.patched.csv.gz	0.948552012955091	0.96907832920475
GSE156089	GSE156089_EGFvsControl.DEG_result_raw.csv.gz	0.67107581074513	0.606448311156602
GSE142636	GSE142636_pHCEnC_KDvsWT.txt.gz	0.154940947791772	0.124774612333213
GSE142635	GSE142635_MCEnC_KOvsWT_early.txt.gz	0.106532687243689	0.0837748818559359
GSE142635	GSE142635_MCEnC_KOvsWT_late.txt.gz	0.194356178924052	0.155377344980667
GSE98095	GSE98095_pre-contact_bacterial_to_atcc11559.edgeR.DE_results.txt.gz	0.658266403114293	0.65251326881049
GSE155998	GSE155998_DE_RNAseq.txt.gz	0.736486760905789	0.655082536924414
GSE155955	GSE155955_DESeq2_results.csv.gz	0.30755817187243	0.239619107087106
GSE110523	GSE110523_miR24--miR24_sponge.all.gene.txt.gz	0.324647240526978	0.243152295835293
GSE110523	GSE110523_mir24-cont-analyzed.txt.gz	0.323301452251985	0.30687322068991
GSE146916	GSE146916_DESeq2res_WT_BKO.csv.gz	0.398292885748383	0.318947521724356
GSE146916	GSE146916_DESeq2res_WT_CKO.csv.gz	0.557286881341205	0.51021894266712
GSE155865	sheet-Sheet 1 from GSE155865_Supplemental_Data_2.xlsx	0.591565293208423	0.60977767293743
GSE155865	sheet-Sheet 1 from GSE155865_Supplemental_Data_2.xlsx	0.68907049809559	0.763696408562836
GSE155837	GSE155837_P16WT_P16mut_pc_results.csv.gz	0.892311511040616	0.906362153344209
GSE142895	GSE142895_edgeR.CARP.m1.vs.Empty.tsv.gz	0.81877582121645	0.732367318435754
GSE142895	GSE142895_edgeR.CARP.m133a.vs.Empty.tsv.gz	0.885326986134577	0.847698596054736
GSE142895	GSE142895_edgeR.CARP.m155.vs.Empty.tsv.gz	0.874680813801588	0.845611215287079
GSE142895	GSE142895_edgeR.CARP.m302a.vs.Empty.tsv.gz	0.987108795397289	0.985499462943072
GSE142895	GSE142895_edgeR.CARP.m373.vs.Empty.tsv.gz	0.999458711521068	1
GSE142895	GSE142895_edgeR.rnaSeq.m1.vs.Empty.tsv.gz	0.554778467806538	0.457511263010719
GSE142895	GSE142895_edgeR.rnaSeq.m122.vs.Empty.tsv.gz	0.782330256821589	0.74222668004012
GSE142895	GSE142895_edgeR.rnaSeq.m133a.vs.Empty.tsv.gz	0.586881698156133	0.480572597137014
GSE142895	GSE142895_edgeR.rnaSeq.m155.vs.Empty.tsv.gz	0.673666089016438	0.602638022273122
GSE142895	GSE142895_edgeR.rnaSeq.m302a.vs.Empty.tsv.gz	0.666991083061679	0.5944194134851
GSE142895	GSE142895_edgeR.rnaSeq.m372.vs.Empty.tsv.gz	0.685680847330905	0.602505153004598
GSE142895	GSE142895_edgeR.rnaSeq.m373.vs.Empty.tsv.gz	0.726821492336875	0.640560983296565
GSE155701	sheet-C. glabrata from GSE155701_Shor_Processed_Data.xlsx	0.0869509752036735	0.0623464953712451
GSE155607	sheet-diffexpr-results_NormalizedReads_26C_stationary from GSE155607_diffexpr-results_NormalizedReads_26C_stationary.xlsx	0.580375376824679	0.506976744186047
GSE155607	sheet-diffexpr-results_NormalizedReads_37C_induction from GSE155607_diffexpr-results_NormalizedReads_37C_induction.xlsx	0.45766014992519	0.385867038586704
GSE155573	GSE155573_normalized_expression_genes_zebrafish.csv.gz	0.906794864347003	0.873012149927288
GSE155562	GSE155562_gsa_result.txt.gz	0.463254499097912	0.35835395472459
GSE155562	GSE155562_gsa_result.txt.gz	0.384974544892055	0.295344148107415
GSE155562	GSE155562_gsa_result.txt.gz	0.796308042653443	0.65484373567959
GSE151090	GSE151090_GSA_VPvDMSO.txt.gz	0.642943758935165	0.716614090431125
GSE151090	GSE151090_GSA_VPvDMSO.txt.gz	0.47082652499715	0.441640378548896
GSE151090	GSE151090_GSA_VPvDMSO.txt.gz	0.264575959493097	0.228706624605678
GSE149565	GSE149565_EM30_vs_UN_EDF1ko_interaction.tsv.gz	0.71508610279545	0.848056537102474
GSE149972	sheet-brgcfinal from GSE149972_Processed_Lindberg.xlsx	0.62765356129229	0.526153529955811
GSE149972	sheet-bodyfinal from GSE149972_Processed_Lindberg.xlsx	0.852727625662217	0.697897513790071
GSE149972	sheet-bodyfinal from GSE149972_Processed_Lindberg.xlsx	0.975093403931474	0.96410584379247
GSE148240	sheet-statistics RQ2 from GSE148240_Analysis_DESEQ_RQ2_07apr2020_v2.xlsx	0.662157764005949	0.601948868398994
GSE148240	sheet-RQ6 statistics from GSE148240_Analysis_DESEQ_RQ6_07apr2020_v2.xlsx	0.691685274229526	0.587645724534473
GSE148240	sheet-Statistics_RQ7 from GSE148240_Analysis_DESEQ_RQ7_07apr2020_v2.xlsx	0.768987325564835	0.713946744002109
GSE142826	sheet-DESeq2 Results C9 Mat vs Fetal from GSE142826_HK1_Project_DE_analysis.xlsx	0.534795615173733	0.494657696873763
GSE136860	GSE136860_JQ1-2_gb_change.txt.gz	0.524909890384325	0.457413249211357
GSE136860	GSE136860_JQ1-2_pindex_change.txt.gz	0.267456933741963	0.317313045091854
GSE136860	GSE136860_JQ1_2hr_Enhancer_change.txt.gz	0.439966384689771	0.31478358628443
GSE136860	GSE136860_LBH2_gb_change.txt.gz	0.495401826120617	0.442173950373487
GSE136860	GSE136860_LBH589_2hr_Enhancer_change.txt.gz	0.730133287959039	0.635634656757285
GSE136860	GSE136860_LBH589_6hr_Enhancer_change.txt.gz	0.597332392895571	0.549311094996374
GSE136860	GSE136860_LBH6_gb_change.txt.gz	0.481522774447608	0.427437067072141
GSE136860	GSE136860_LBH6_pindex_change.txt.gz	0.315793898962734	0.377597567156614
GSE136860	GSE136860_pindex_change.txt.gz	0.329252543043589	0.395810079848888
GSE153692	GSE153692_lncRNA.txt.gz	0.861709514136176	0.833333333333333
GSE149270	GSE149270_deseq2_results_TM5_2_05_Vs_TM5_2_24.csv.gz	0.557319375675054	0.606560381161811
GSE153174	GSE153174_PPRSV_vs_DMEM.tsv.gz	0.389626464645041	0.265872253187264
GSE154649	sheet-DE DIE_4.5h from GSE154649_Supplementary_table_S1.xlsx	0.916521960823555	0.903720592807545
GSE154649	sheet-DE DIE_8.5h from GSE154649_Supplementary_table_S1.xlsx	0.688790175544838	0.597989428956369
GSE138781	GSE138781_rna-seq.txt.gz	0.951726043807973	0.649536045681656
GSE152759	GSE152759_Nr2f2_Ens95.csv.gz	0.787651836835935	0.736498342756873
GSE152759	GSE152759_Nr2f2_RefSeq.csv.gz	0.801630672555274	0.758674499724619
GSE152759	GSE152759_pdgfrbCit_Ens95.csv.gz	0.699371635243041	0.670064983073271
GSE152759	GSE152759_pdgfrbCit_RefSeq.csv.gz	0.706911225499498	0.678310022465396
GSE153764	GSE153764_48h_wt_table_log2.txt.gz	0.591351494988976	0.539088791095004
GSE153764	GSE153764_5d_wt_table_log2.txt.gz	0.459276816318859	0.400514173601245
GSE153764	GSE153764_undiff_wt_table_log2.txt.gz	0.590449390768472	0.510253069062479
GSE151200	GSE151200_A549_DeSeq.txt.gz	0.933758672502318	0.962871895746251
GSE151200	GSE151200_A549_DeSeq.txt.gz	0.985794612502044	1
GSE151200	GSE151200_A549_DeSeq.txt.gz	0.987621070016318	1
GSE151200	GSE151200_H1299_DeSeq.txt.gz	0.656401889330984	0.579091579723891
GSE151200	GSE151200_H1299_DeSeq.txt.gz	0.702872227298905	0.618084097375909
GSE151200	GSE151200_H1299_DeSeq.txt.gz	0.776161283354917	0.736642428074613
GSE113672	sheet-Sheet 1 from GSE113672_Complete_geneList_limma.xlsx	0.797859410508163	0.707168770119054
GSE113672	sheet-Sheet 1 from GSE113672_Complete_geneList_limma.xlsx	0.962066799332221	0.933524091768433
GSE113672	sheet-Sheet 1 from GSE113672_Complete_geneList_limma.xlsx	0.799723812462769	0.692350927392571
GSE113672	sheet-Sheet 1 from GSE113672_Complete_geneList_limma.xlsx	0.797859410508163	0.707168770119054
GSE113672	sheet-Sheet 1 from GSE113672_Complete_geneList_limma.xlsx	0.962066799332221	0.933524091768433
GSE113672	sheet-Sheet 1 from GSE113672_Complete_geneList_limma.xlsx	0.799723812462769	0.692350927392571
GSE154940	GSE154940_WT_vs_mORF4-NBDYKO_RNAseq.txt.gz	0.384440282105352	0.309638440479562
GSE154940	GSE154940_WT_vs_mORF4-NBDYKO_TE.txt.gz	0.679141065138826	0.586066735986388
GSE144767	sheet-GeneExpression from GSE144767_hPSC_main_file.xlsx	0.782648092909767	0.749767565413734
GSE154468	sheet-Sheet1 from GSE154468_MADM_UPD_overview_DE_analysis.xlsx	0.929994029317641	0.963864199329739
GSE154468	sheet-Sheet1 from GSE154468_MADM_UPD_overview_DE_analysis.xlsx	0.791367635085188	0.89389366148131
GSE154468	sheet-Sheet1 from GSE154468_MADM_UPD_overview_DE_analysis.xlsx	0.834306325735049	0.744889794136903
GSE154468	sheet-Sheet1 from GSE154468_MADM_UPD_overview_DE_analysis.xlsx	0.86980123264449	0.791460935230903
GSE154468	sheet-Sheet1 from GSE154468_MADM_UPD_overview_DE_analysis.xlsx	0.855521378186919	0.867320974191203
GSE154468	sheet-Sheet1 from GSE154468_MADM_UPD_overview_DE_analysis.xlsx	0.82279811344324	0.888061879743141
GSE153362	sheet-M7_Emx_Hi_mat_pat from GSE153362_MADM7_UPD_DE_analysis.xlsx	0.973962652810079	0.975228901980269
GSE153362	sheet-M7_Emx_Hi_mat_wt from GSE153362_MADM7_UPD_DE_analysis.xlsx	0.904233118471816	0.875150826886224
GSE153362	sheet-M7_Emx_Hi_pat_wt from GSE153362_MADM7_UPD_DE_analysis.xlsx	0.87416733183	0.879409468379587
GSE153362	sheet-M7_Nkx_Cx_mat_pat from GSE153362_MADM7_UPD_DE_analysis.xlsx	0.955497906886797	0.928383845553269
GSE153362	sheet-M7_Nkx_Cx_mat_wt from GSE153362_MADM7_UPD_DE_analysis.xlsx	0.785387615858445	0.726808148200724
GSE153362	sheet-M7_Nkx_Cx_pat_wt from GSE153362_MADM7_UPD_DE_analysis.xlsx	0.791013355166474	0.731066789694088
GSE153362	sheet-M7_Nkx_Hi_mat_pat from GSE153362_MADM7_UPD_DE_analysis.xlsx	0.900030040499964	0.865275411697899
GSE153362	sheet-M7_Nkx_Hi_mat_wt from GSE153362_MADM7_UPD_DE_analysis.xlsx	0.783048911129517	0.694207836456559
GSE153362	sheet-M7_Nkx_Hi_pat_wt from GSE153362_MADM7_UPD_DE_analysis.xlsx	0.764846280766065	0.706984667802385
GSE153362	sheet-M7_Emx_OB_mat_pat from GSE153362_MADM7_UPD_DE_analysis.xlsx	0.855861709132448	0.816645362874592
GSE153362	sheet-M7_Emx_OB_pat_wt from GSE153362_MADM7_UPD_DE_analysis.xlsx	0.820552986600308	0.8003124556171
GSE153777	GSE153777_core_table.txt.gz	0.192428288210122	0.239533225708643
GSE135442	GSE135442_RUV_P6_v_P6_07May18_ManuallyFiltered_EdgeR_NoNormalization.csv.gz	0.766949701941813	0.74736077752332
GSE135442	GSE135442_RUV_P7_v_P7_07May18_ManuallyFiltered_EdgeR_NoNormalization.csv.gz	0.766671137809454	0.728439221029921
GSE150524	sheet-Sheet1 from GSE150524_RNAseq-edgeR-Paraquat.xlsx	0.279362093916587	0.234857849196539
GSE150523	sheet-Sheet1 from GSE150523_RNAseq-edgeR-Bafilomycin.xlsx	0.321202364293286	0.254489929469934
GSE154258	sheet-PGE2vsMeOAc from GSE154258_mPSCs_treatments_comparison_Bulk_RNAseq.xls.gz	0.423248784575535	0.333287425974384
GSE154258	sheet-PGD2vsMeOAc from GSE154258_mPSCs_treatments_comparison_Bulk_RNAseq.xls.gz	0.565869469266241	0.4586145159069
GSE128009	GSE128009_NEBNext.csv.gz	0.210450683081693	0.165644171779141
GSE128009	GSE128009_QuantSeq.csv.gz	0.731112819215247	0.704314720812183
GSE128009	GSE128009_QuantSeq.csv.gz	0.989738703020135	1
GSE128009	GSE128009_QuantSeq.csv.gz	0.730538292357369	0.676818950930626
GSE154217	GSE154217_C_FvsC_M_DEG.txt.gz	0.628876012924323	0.566060979365568
GSE154217	GSE154217_Kd_FvsKd_M_DEG.txt.gz	0.601968004351925	0.557235165095738
GSE154217	GSE154217_Kd_I_FvsKd_I_M_DEG.txt.gz	0.639554730079815	0.526104148515515
GSE154217	GSE154217_Kd_MvsC_M_DEG.txt.gz	0.944476076563917	0.946418356321109
GSE154163	GSE154163_si_HDAC8_PolyIC_vs_si_Control.txt.gz	0.908599481445907	0.941264707261051
GSE154163	GSE154163_si_HDAC9_PolyIC_vs_si_Control.txt.gz	0.856424168755444	0.845169455772747
GSE147423	sheet-gene_name_clean-s0-5reads_OUT_W from GSE147423_Nunez_GEO_processed_data.xlsx	0.888211043235487	0.889576216415844
GSE140423	GSE140423_Comparison_FoxA_triple_null_vs_control_no_deletion.txt.gz	0.36162669871731	0.27492130115425
GSE140423	GSE140423_Comparison_Hepatobalst_to_adult_hepatocytes_DE_summary.txt.gz	0.163882560317214	0.131373858828769
GSE140423	GSE140423_Comparison_Newborn_hepatocytes_to_adult_hepatocytesDE_summary.txt.gz	0.294576804853959	0.261169513797635
GSE140423	GSE140423_Copmparison_Hepatobalst_to_adult_FoxA_triple_null_DE_summary.txt.gz	0.149460185081615	0.124779800352319
GSE140423	GSE140423_FoxA_triple_null_compared_with_FoxA3_null.txt.gz	0.439250457776338	0.361385644404512
GSE140423	GSE140423_HNF4a_vs_control_DE_sumary.txt.gz	0.431708617468574	0.387128389415224
GSE153898	sheet-GROUP3_vs_CONTROL.all.gene.resu from GSE153898_All_gene_results_Con_vs_Aurkb_siRNA.xlsx	0.506930680590667	0.521856086079355
GSE148859	GSE148859_w12_Tak1_HEP_Ripk1D138N_D138N_vs_Tak1_HEP_DESeq2.csv.gz	0.73815231879898	0.667218293967203
GSE148859	GSE148859_w12_Tak1_HEP_Ripk1D138N_D138N_vs_Tak1f_f_DESeq2.csv.gz	0.886146472416303	0.8424853317286
GSE148859	GSE148859_w12_Tak1_HEP_vs_Tak1f_f_DESeq2.csv.gz	0.675591315256867	0.598014141718068
GSE148859	GSE148859_w12_Tak1f_f_Ripk1D138N_D138N_vs_Tak1f_f_DESeq2.csv.gz	0.914863312961062	0.87257409357605
GSE148859	GSE148859_w4_Tak1_HEP_Ripk1D138N_D138N_vs_Tak1_HEP_DESeq2.csv.gz	0.724904437358155	0.687212444314613
GSE148859	GSE148859_w4_Tak1_HEP_Ripk1D138N_D138N_vs_Tak1f_f_DESeq2.csv.gz	0.498760540963419	0.437449791864456
GSE148859	GSE148859_w4_Tak1_HEP_vs_Tak1f_f_DESeq2.csv.gz	0.433940495586468	0.346162272694077
GSE148859	GSE148859_w6_Tak1_HEP_Ripk1D138N_D138N_vs_Tak1_HEP_DESeq2.csv.gz	0.875667943640036	0.851894000975451
GSE148859	GSE148859_w6_Tak1_HEP_Ripk1D138N_D138N_vs_Tak1f_f_DESeq2.csv.gz	0.613409009624195	0.543814013981467
GSE148859	GSE148859_w6_Tak1_HEP_vs_Tak1f_f_DESeq2.csv.gz	0.534545591715699	0.45358478296212
GSE148859	GSE148859_w6_Tak1f_f_Ripk1D138N_D138N_vs_Tak1f_f_DESeq2.csv.gz	0.990603608803125	1
GSE153887	GSE153887_DE_results.csv.gz	0.384065835914437	0.270985688007537
GSE152227	sheet-OX_fis_dps_EE from GSE152227_gene_fold_changes_with_FDR.xlsx	0.520707554207815	0.516397454723446
GSE152227	sheet-OX_fis_dps_TS from GSE152227_gene_fold_changes_with_FDR.xlsx	0.463903036423162	0.401370533529124
GSE152162	GSE152162_diffexpr_resSC3.csv.gz	0.856697676506601	0.83058782729322
GSE153553	GSE153553_Kp_MS6671_efit_MHBvsCOL_v2.tsv.gz	0.683684498536707	0.627240143369176
GSE153553	GSE153553_Kp_MS6671_efit_MHBvsPBT2_v2.tsv.gz	0.400319873201166	0.292712066905615
GSE153553	GSE153553_Kp_MS6671_efit_MHBvsPC_v2.tsv.gz	0.368588006054859	0.307646356033453
GSE153553	GSE153553_Kp_MS6671_efit_PCsPBT2_v2.tsv.gz	0.787843765683527	0.752688172043011
GSE152226	GSE152226_WT_T48-VS-Q133H_T48.DEseq2_Method.GeneDiffExp.xls.gz	0.406934005651153	0.334950071326676
GSE144726	GSE144726_Processed_RNA_Seq_data.txt.gz	0.715063413899614	0.63461198515114
GSE144726	GSE144726_Processed_RNA_Seq_data.txt.gz	0.664925913707954	0.585115785752166
GSE144726	GSE144726_Processed_RNA_Seq_data.txt.gz	0.792999043020837	0.725944257851629
GSE116548	GSE116548_KnockDown_vs_Control.all.gene.result.xls.gz	0.435959004088469	0.442951080280367
GSE150698	GSE150698_caIKK2EC_vs_WT_DESeq2results.tsv.gz	0.80035364157724	0.774885514581827
GSE150698	GSE150698_caIKK2EC_vs_WT_DESeq2results_rlog_counts.tsv.gz	0.80035364157724	0.774885514581827
GSE153332	GSE153332_SF3B1_DE.csv.gz	0.539941447639474	0.452692253620132
GSE153222	GSE153222_core_table.txt.gz	0.313255697800451	0.332284015389997
GSE153222	GSE153222_core_table.txt.gz	0.300813712293444	0.260905495543356
GSE153222	GSE153222_core_table.txt.gz	0.263336147352499	0.299160251924423
GSE153222	GSE153222_core_table.txt.gz	0.279647183426958	0.297605208091142
GSE153222	GSE153222_core_table.txt.gz	0.291211319138669	0.324911868390129
GSE153222	GSE153222_core_table.txt.gz	0.463470502264966	0.479287513915744
GSE153222	GSE153222_core_table.txt.gz	0.315045299152684	0.377166156982671
GSE153222	GSE153222_core_table.txt.gz	0.340489181809722	0.336501901140684
GSE153222	GSE153222_core_table.txt.gz	0.279575484023322	0.32345866565388
GSE153222	GSE153222_core_table.txt.gz	0.312925376552342	0.331918667257871
GSE153222	GSE153222_core_table.txt.gz	0.274213736715925	0.190421964952236
GSE153222	GSE153222_core_table.txt.gz	0.375681266232019	0.417998210405215
GSE153222	GSE153222_core_table.txt.gz	0.245853239448086	0.26067729547306
GSE153222	GSE153222_core_table.txt.gz	0.369935424612245	0.371545606646282
GSE153222	GSE153222_core_table.txt.gz	0.40031194658494	0.469611689123884
GSE153222	GSE153222_core_table.txt.gz	0.389684752654426	0.415168734779079
GSE153222	GSE153222_core_table.txt.gz	0.356752608105564	0.370862457397031
GSE153222	GSE153222_core_table.txt.gz	0.36825800112958	0.34487106739802
GSE153222	GSE153222_core_table.txt.gz	0.409102960231845	0.434755293082867
GSE153222	GSE153222_core_table.txt.gz	0.401882892050298	0.373990918264379
GSE153222	GSE153222_core_table.txt.gz	0.390957049935414	0.302057768548235
GSE153222	GSE153222_core_table.txt.gz	0.430700792396074	0.479899497487437
GSE153222	GSE153222_core_table.txt.gz	0.229501156010208	0.214871194379391
GSE153222	GSE153222_core_table.txt.gz	0.229766774049438	0.255161215495245
GSE153222	GSE153222_core_table.txt.gz	0.248454401220894	0.255446591109284
GSE153222	GSE153222_core_table.txt.gz	0.362242905583843	0.406890406890407
GSE153222	GSE153222_core_table.txt.gz	0.38521791527008997	0.431812484331913
GSE153222	GSE153222_core_table.txt.gz	0.358463351517002	0.378385139783601
GSE153222	GSE153222_core_table.txt.gz	0.326512118614148	0.365433952818973
GSE153222	GSE153222_core_table.txt.gz	0.316674939107164	0.343207866224087
GSE153222	GSE153222_core_table.txt.gz	0.305379817460893	0.339948231233822
GSE153222	GSE153222_core_table.txt.gz	0.356849177408597	0.353235567970205
GSE153222	GSE153222_core_table.txt.gz	0.36802514145686	0.366259711431743
GSE153222	GSE153222_core_table.txt.gz	0.33520444285186	0.37632056010502
GSE153222	GSE153222_core_table.txt.gz	0.364924162970779	0.365884115884116
GSE153222	GSE153222_core_table.txt.gz	0.364798510599728	0.402772573997752
GSE153222	GSE153222_core_table.txt.gz	0.374333396176652	0.414119275579652
GSE153222	GSE153222_core_table.txt.gz	0.338451518954143	0.345833090336502
GSE153222	GSE153222_core_table.txt.gz	0.43754330418069	0.473865414710485
GSE153222	GSE153222_core_table.txt.gz	0.369392077095079	0.405599650021874
GSE153222	GSE153222_core_table.txt.gz	0.346530945286909	0.339748855768102
GSE153222	GSE153222_core_table.txt.gz	0.393907155152318	0.396904643035447
GSE153222	GSE153222_core_table.txt.gz	0.293041219134736	0.341925302472383
GSE153222	GSE153222_core_table.txt.gz	0.273301389631995	0.170789163722026
GSE153222	GSE153222_core_table.txt.gz	0.227172218167907	0.266877822746202
GSE153222	GSE153222_core_table.txt.gz	0.241402135064808	0.26896875734085
GSE153222	GSE153222_core_table.txt.gz	0.237876744543773	0.241367159971811
GSE153222	GSE153222_core_table.txt.gz	0.330140657278048	0.396825396825397
GSE153222	GSE153222_core_table.txt.gz	0.324725571556723	0.297411883819528
GSE153222	GSE153222_core_table.txt.gz	0.271209799953423	0.299653761410135
GSE153222	GSE153222_core_table.txt.gz	0.301434307108948	0.307208057916273
GSE153222	GSE153222_core_table.txt.gz	0.315128657941533	0.224026178339941
GSE153222	GSE153222_core_table.txt.gz	0.247382291848198	0.189069423929099
GSE153222	GSE153222_core_table.txt.gz	0.32904621350786	0.353627630105499
GSE153222	GSE153222_core_table.txt.gz	0.282355415216128	0.288063409440435
GSE153222	GSE153222_core_table.txt.gz	0.295377782294408	0.286892488954345
GSE153222	GSE153222_core_table.txt.gz	0.430189214570556	0.451278204887806
GSE153222	GSE153222_core_table.txt.gz	0.43152168315309	0.449592129024223
GSE153222	GSE153222_core_table.txt.gz	0.332804072863327	0.358478802992519
GSE153222	GSE153222_core_table.txt.gz	0.338999876797606	0.336595399862869
GSE153222	GSE153222_core_table.txt.gz	0.244138757872597	0.263204800665439
GSE153222	GSE153222_core_table.txt.gz	0.244040179534596	0.263438946244215
GSE153222	GSE153222_core_table.txt.gz	0.225827521323003	0.194624102533674
GSE153222	GSE153222_core_table.txt.gz	0.40210438386386	0.440955716787591
GSE153222	GSE153222_core_table.txt.gz	0.357644384145556	0.398899587345255
GSE153222	GSE153222_core_table.txt.gz	0.355764460748917	0.406417779997503
GSE153222	GSE153222_core_table.txt.gz	0.316370289667532	0.360989466209019
GSE153222	GSE153222_core_table.txt.gz	0.391249874105818	0.412237184030239
GSE153222	GSE153222_core_table.txt.gz	0.340321060438738	0.412698412698413
GSE153222	GSE153222_core_table.txt.gz	0.35535113595691	0.39601494396015
GSE153222	GSE153222_core_table.txt.gz	0.388608186224477	0.38420554108453697
GSE153222	GSE153222_core_table.txt.gz	0.398635147105153	0.461452235645784
GSE134966	GSE134966_results_10wkTopRMv5.csv.gz	0.264864665142089	0.205222653423666
GSE134963	GSE134963_results_4wkTopRM_PXvsShamv5.csv.gz	0.490226860403091	0.423896499238965
GSE130158	GSE130158_bbTest.linear.Brain_30.tsv.gz	0.951489072356841	0.892255892255892
GSE130158	GSE130158_bbTest.linear.Brain_50.tsv.gz	0.901810264430283	0.714285714285714
GSE130158	GSE130158_bbTest.linear.Fat_body_10.tsv.gz	0.894392213968128	0.980392156862745
GSE115407	sheet-Sheet 1 from GSE115407_RNAseq_Complete_geneList_EdgeR.xlsx	0.107794029326014	0.15840652446675
GSE115407	sheet-Sheet 1 from GSE115407_RNAseq_Complete_geneList_EdgeR.xlsx	0.113514899714292	0.175658720200753
GSE115407	sheet-Sheet 1 from GSE115407_RNAseq_Complete_geneList_EdgeR.xlsx	0.111051625985898	0.115537432036805
GSE115407	sheet-Sheet 1 from GSE115407_RNAseq_Complete_geneList_EdgeR.xlsx	0.158892105850053	0.182977833542451
GSE115407	sheet-Sheet 1 from GSE115407_RNAseq_Complete_geneList_EdgeR.xlsx	0.107292689271956	0.140631534922627
GSE115407	sheet-Sheet 1 from GSE115407_RNAseq_Complete_geneList_EdgeR.xlsx	0.157211750618369	0.178795483061481
GSE115407	sheet-Sheet 1 from GSE115407_RNAseq_Complete_geneList_EdgeR.xlsx	0.158892105850053	0.182977833542451
GSE153088	sheet-N2 OG1RF_vs_OP50 from GSE153088_complete_stats.xlsx	0.576178285478193	0.794157477268331
GSE152988	GSE152988_WT_vs_PSAPKO.csv.gz	0.973586417264252	1
GSE152727	GSE152727_Differential_expression_analysis_table.csv.gz	0.802556217190539	0.776168855074242
GSE152677	sheet-fullfracture_DEG_DESeq2_full_4h from GSE152677_DEG_DESeq2.xlsx	0.272617896286866	0.197215046310882
GSE152677	sheet-fullfracture_DEG_DESeq2_full_1d from GSE152677_DEG_DESeq2.xlsx	0.279241897939005	0.211976349226318
GSE152677	sheet-fullfracture_DEG_DESeq2_full_3d from GSE152677_DEG_DESeq2.xlsx	0.244521415179309	0.207653701380176
GSE152677	sheet-fullfracture_DEG_DESeq2_full_7d from GSE152677_DEG_DESeq2.xlsx	0.180877534224585	0.1431829700963
GSE152677	sheet-fullfracture_DEG_DESeq2_full_14 from GSE152677_DEG_DESeq2.xlsx	0.2435736849504	0.18994131381334
GSE152677	sheet-stressfracture_DESeq2_full_4hr from GSE152677_DEG_DESeq2.xlsx	0.661545855029172	0.59963436928702
GSE152677	sheet-stressfracture_DESeq2_full_1day from GSE152677_DEG_DESeq2.xlsx	0.600892272863641	0.506669930241097
GSE152677	sheet-stressfracture_DESeq2_full_3day from GSE152677_DEG_DESeq2.xlsx	0.386387683703873	0.305049517055875
GSE152677	sheet-stressfracture_DESeq2_full_5day from GSE152677_DEG_DESeq2.xlsx	0.344479706052843	0.293129770992366
GSE152677	sheet-stressfracture_DESeq2_full_7day from GSE152677_DEG_DESeq2.xlsx	0.404423624696893	0.342172797262618
GSE150411	GSE150411_CRFT_differentialAnalysisFullData.txt.gz	0.272145751530545	0.226244343891403
GSE147077	GSE147077_genes.csv.gz	0.314211689154135	0.316236930805728
GSE147077	GSE147077_genes.csv.gz	0.538882280339356	0.506666094162606
GSE147077	GSE147077_transcripts.csv.gz	0.742497048526542	0.773099415204679
GSE146246	GSE146246_WH7803_LD-Ref21deg_norm_counts_FC.tsv.gz	0.616869446077815	0.541571319603356
GSE146246	GSE146246_WH7803_LD-Ref21deg_norm_counts_FC.tsv.gz	0.549517607733946	0.446224256292906
GSE146246	GSE146246_WH7803_LD-Ref21deg_norm_counts_FC.tsv.gz	0.396455317271363	0.312738367658276
GSE146246	GSE146246_WH7803_LD-Ref21deg_norm_counts_FC.tsv.gz	0.488918298270523	0.40045766590389
GSE146246	GSE146246_WH7803_LD-Ref21deg_norm_counts_FC.tsv.gz	0.335806639385292	0.263157894736842
GSE146246	GSE146246_WH7803_LD-Ref21deg_norm_counts_FC.tsv.gz	0.284057145073213	0.244088482074752
GSE146246	GSE146246_WH7803_LD-Ref21deg_norm_counts_FC.tsv.gz	0.337466962859746	0.274599542334096
GSE146246	GSE146246_WH7803_LD-Ref21deg_norm_counts_FC.tsv.gz	0.529953180355101	0.389016018306636
GSE146246	GSE146246_WH7803_LD-Ref6h_norm_counts_FC.tsv.gz	0.268350745643301	0.186880244088482
GSE146246	GSE146246_WH7803_LD-Ref6h_norm_counts_FC.tsv.gz	0.210398435932052	0.186880244088482
GSE146246	GSE146246_WH7803_LD-Ref6h_norm_counts_FC.tsv.gz	0.151624900495968	0.122044241037376
GSE146246	GSE146246_WH7803_LD-Ref6h_norm_counts_FC.tsv.gz	0.229518868424918	0.15255530129672
GSE146246	GSE146246_WH7803_LD-Ref6h_norm_counts_FC.tsv.gz	0.352565908983955	0.289855072463768
GSE146246	GSE146246_WH7803_LD-Ref6h_norm_counts_FC.tsv.gz	0.546180674737464	0.450038138825324
GSE146246	GSE146246_WH7803_LD-Ref6h_norm_counts_FC.tsv.gz	0.308582178213196	0.251716247139588
GSE146246	GSE146246_WH7803_LD-Ref6h_norm_counts_FC.tsv.gz	0.205063850635054	0.1906941266209
GSE146246	GSE146246_WH7803_LD-Ref6h_norm_counts_FC.tsv.gz	0.184543835022068	0.160183066361556
GSE146246	GSE146246_WH7803_LD-Ref6h_norm_counts_FC.tsv.gz	0.205009455550777	0.186880244088482
GSE146246	GSE146246_WH7803_LD-Ref6h_norm_counts_FC.tsv.gz	0.347338276509184	0.28604118993135
GSE146246	GSE146246_WH7803_LD-Ref6h_norm_counts_FC.tsv.gz	0.44955935762208	0.3813882532418
GSE146246	GSE146246_WH7803_LD-Ref6h_norm_counts_FC.tsv.gz	0.810885870241883	0.774218154080854
GSE146246	GSE146246_WH7803_LD-Ref6h_norm_counts_FC.tsv.gz	0.220006932092634	0.20976353928299
GSE146246	GSE146246_WH7803_LL_HL_norm_counts_FC.tsv.gz	0.71551245656796	0.606176134197484
GSE146246	GSE146246_WH7803_LL_HL_norm_counts_FC.tsv.gz	0.702252456298903	0.629050705299276
GSE146246	GSE146246_WH7803_LL_HL_norm_counts_FC.tsv.gz	0.762031241104408	0.7472359893252
GSE146246	GSE146246_WH7803_LL_HL_norm_counts_FC.tsv.gz	0.526892952652409	0.457491422035837
GSE146246	GSE146246_WH7803_LL_HL_norm_counts_FC.tsv.gz	0.38566919457692	0.320243995425086
GSE146246	GSE146246_WH7803_LL_HL_norm_counts_FC.tsv.gz	0.336472327088876	0.259245139153641
GSE146246	GSE146246_WH7803_LL_HL_norm_counts_FC.tsv.gz	0.297353408710536	0.232558139534884
GSE146246	GSE146246_WH7803_LL_HL_norm_counts_FC.tsv.gz	0.2834736467965	0.221120853983988
GSE146246	GSE146246_WH7803_LL_HL_norm_counts_FC.tsv.gz	0.982220590332234	0.941669843690431
GSE146246	GSE146246_WH7803_LL_HL_norm_counts_FC.tsv.gz	0.710873535733466	0.590926420129623
GSE146246	GSE146246_WH7803_LL_HL_norm_counts_FC.tsv.gz	0.585632329877835	0.571864277544796
GSE146246	GSE146246_WH7803_LL_HL_norm_counts_FC.tsv.gz	0.479267940662386	0.392680137247427
GSE146246	GSE146246_WH7803_LL_HL_norm_counts_FC.tsv.gz	0.393937654114014	0.301181852840259
GSE146246	GSE146246_WH7803_LL_HL_norm_counts_FC.tsv.gz	0.342317671124011	0.304994281357225
GSE146246	GSE146246_WH7803_LL_HL_norm_counts_FC.tsv.gz	0.31225656744968	0.282119710255433
GSE146246	GSE146246_WH7803_LL_HL_norm_counts_FC.tsv.gz	0.583459072385006	0.545177277926039
GSE146246	GSE146246_WH7803_LL_HL_norm_counts_FC.tsv.gz	0.539022981802456	0.510865421273351
GSE146246	GSE146246_WH7803_LL_HL_norm_counts_FC.tsv.gz	0.536720855151553	0.461303850552802
GSE146246	GSE146246_WH7803_LL_HL_norm_counts_FC.tsv.gz	0.293783406984749	0.232558139534884
GSE146246	GSE146246_WH7803_LL_HL_norm_counts_FC.tsv.gz	0.288592501554521	0.224933282500953
GSE146246	GSE146246_WH7803_LL_HL_norm_counts_FC.tsv.gz	0.303606117372817	0.236370568051849
GSE146246	GSE146246_WH7803_LL_HL_norm_counts_FC.tsv.gz	0.307561575438127	0.232558139534884
GSE146246	GSE146246_WH7803_LL_HL_norm_counts_FC.tsv.gz	0.614616254085636	0.484178421654594
GSE146246	GSE146246_WH7803_LL_HL_norm_counts_FC.tsv.gz	0.329545889349728	0.232558139534884
GSE146246	GSE146246_WH7803_LL_HL_norm_counts_FC.tsv.gz	0.247269272432305	0.171559283263439
GSE146246	GSE146246_WH7803_LL_HL_norm_counts_FC.tsv.gz	0.302076958385503	0.232558139534884
GSE141737	sheet-KOCholesterol_vs_ROSACholestero from GSE141737_DESeq_results.xls.gz	0.775050591222109	0.786587937579081
GSE141737	sheet-KOComplete_vs_ROSAComplete from GSE141737_DESeq_results.xls.gz	0.870879214934439	0.883222989153402
GSE152357	GSE152357_pUTE1054.vs.Ames.txt.gz	0.607844916099596	0.494290097153571
GSE152357	GSE152357_pUTE1054.vs.pUTE657.txt.gz	0.656980350850263	0.623828191580024
GSE152357	GSE152357_pUTE1056.vs.Ames.txt.gz	0.540659391883594	0.484063405488325
GSE152357	GSE152357_pUTE1056.vs.pUTE657.txt.gz	0.727048941095484	0.741435145730356
GSE152357	GSE152357_pUTE657.vs.Ames.txt.gz	0.412022492839921	0.325549684677007
GSE152357	GSE152357_pUTE992.vs.Ames.txt.gz	0.593877595157964	0.514743480484063
GSE152357	GSE152357_pUTE992.vs.pUTE657.txt.gz	0.699413350979545	0.640872677688768
GSE152170	GSE152170_Results_man2_M0_W0_Eco.csv.gz	0.987884349586182	1
GSE132506	GSE132506_PAX3_GOF_all_salmon.txt.gz	0.910627303796995	0.943269803454437
GSE132506	GSE132506_PAX6_GOF_all_salmon.txt.gz	0.85305281251175	0.821917808219178
GSE152165	sheet-DESeq2_res_all from GSE152165_DESeq2_Results.xlsx	0.881726277436691	0.885817944641474
GSE152165	sheet-DESeq2_res_all from GSE152165_DESeq2_Results.xlsx	0.96082312326421	1
GSE152118	GSE152118_extended_summary_gene.csv.gz	0.64729219789098	0.550754815200417
GSE152116	sheet-Alpha WT IR vs Control from GSE152116_Salmon_and_DE_Seq_output.xlsx	0.420034568393201	0.351975815158713
GSE152116	sheet-Alpha PKS IR vs Control from GSE152116_Salmon_and_DE_Seq_output.xlsx	0.437771505993349	0.355329949238579
GSE152116	sheet-Deuteron WT IR vs Control from GSE152116_Salmon_and_DE_Seq_output.xlsx	0.367235699774164	0.331283047372397
GSE152116	sheet-Deuteron PKS IR vs Control from GSE152116_Salmon_and_DE_Seq_output.xlsx	0.37963083974612	0.318402590393956
GSE152116	sheet-Proton WT IR vs Control from GSE152116_Salmon_and_DE_Seq_output.xlsx	0.378335804416	0.303390196501836
GSE152116	sheet-Proton PKS IR vs Control from GSE152116_Salmon_and_DE_Seq_output.xlsx	0.341053641846433	0.307841866493843
GSE152116	sheet-WT vs PKS Control Deuteron from GSE152116_Salmon_and_DE_Seq_output.xlsx	0.855015248678233	0.844766122933996
GSE151935	GSE151935_apYkiNelfAi_vs_apGFP_1_3.csv.gz	0.487541914971194	0.460105643591882
GSE151935	GSE151935_apYkiNelfAi_vs_apYki.csv.gz	0.583699763344746	0.544940796555436
GSE151935	GSE151935_apYkiNelfai_vs_apNelfAi_1_2.csv.gz	0.820958843033236	0.830532212885154
GSE151935	GSE151935_apYki_vs_apGFP1_3.csv.gz	0.806653331660256	0.805422647527911
GSE151759	sheet-Jurkat FPKM from GSE151759_Processed_Data.xlsx	0.882890985826798	0.834071076261541
GSE147849	GSE147849_DESeq_Mettl3_oocytes.txt.gz	0.517665528774944	0.425352452102663
GSE147849	GSE147849_DESeq_Ythdf2_oocytes.txt.gz	0.831542928067576	0.834764474975466
GSE147849	GSE147849_DESeq_Ythdf2_sperm.txt.gz	0.91749790460236	0.95568727067457
GSE147849	GSE147849_DESeq_mESCs.txt.gz	0.767614260648812	0.705411966300157
GSE147849	GSE147849_DESeq_mESCs.txt.gz	0.807620404585155	0.76538626303013
GSE130190	sheet-HostDGE from GSE130190_host-dge.xlsx	0.479383731561148	0.393338058114812
GSE148451	sheet-forprism from GSE148451_gene_exp_diff.xlsx	0.43853013618773	0.359830418653948
GSE134380	GSE134380_RNA_siDF12_HeLa.txt.gz	0.277879907466031	0.203082945926107
GSE134380	GSE134380_RNA_siDF13_HeLa.txt.gz	0.383549906466232	0.307754770604953
GSE134380	GSE134380_RNA_siDF23_HeLa.txt.gz	0.264916089412204	0.21608832807571
GSE134380	GSE134380_Ribo_GSE134380_RNA_TE_siDF123_HeLa.txt.gz	0.828823832993994	0.773826872631886
GSE134380	GSE134380_Ribo_GSE134380_RNA_TE_siDF123_HeLa.txt.gz	0.782068437943637	0.684931506849315
GSE134380	GSE134380_Ribo_GSE134380_RNA_TE_siDF1_HeLa.txt.gz	0.950946404100131	0.94511300264162
GSE134380	GSE134380_Ribo_GSE134380_RNA_TE_siDF2_HeLa.txt.gz	0.989876056439849	0.999119718309859
GSE144480	sheet-Results from GSE144480_DeSeq2_22_uM_DO_vs_3.8_uM_DO_paired.xls.gz	0.646798123167527	0.452046426389737
GSE144480	sheet-Results from GSE144480_DeSeq2_anoxic_vs_22_uM_DO_paired.xls.gz	0.590110994607753	0.49480757483201
GSE140642	GSE140642_LimmaDiff_Deg.txt.gz	0.406180156086039	0.284697508896797
GSE140642	GSE140642_LimmaDiff_Pro.txt.gz	0.784123710073293	0.644182124789208
GSE140565	GSE140565_RNADEseq_WT2KxFKCK.txt.gz	0.827826701221928	0.872994829643378
GSE140565	GSE140565_ROXtail_2KxCK.txt.gz	0.971874198427364	1
GSE140565	GSE140565_ROXtail_2KxCK.txt.gz	0.896676522748131	0.93689721686415
GSE140565	GSE140565_ROXtail_2KxFK.txt.gz	0.952531970268185	0.99374183343649
GSE140565	GSE140565_ROXtail_CXxWT.txt.gz	0.949307879853929	1
GSE140565	GSE140565_ROXtail_CXxWT.txt.gz	0.908212446903704	0.94871442320913
GSE140565	GSE140565_ROXtail_FXxWT.txt.gz	0.964275041819478	1
GSE140565	GSE140565_ROXtail_FXxWT.txt.gz	0.94925728444912	1
GSE139620	GSE139620_CUTLL1_DMSO_vs_P5091.htseq.edgeR.txt.gz	0.314062119099943	0.286252109567701
GSE139619	GSE139619_Jurkat_DMSO_vs_P5091_24hr.htseq.edgeR.txt.gz	0.219157997530375	0.164118389675971
GSE139618	GSE139618_Jurkat_DMSO_v_H3B8800_24hr.htseq.edgeR_Tophat.txt.gz	0.252059003154824	0.206265810468963
GSE139613	GSE139613_CD3_vs_TALL.htseq.edgeR.txt.gz	0.539409891204141	0.46729555819329
GSE139613	GSE139613_CD4_vs_TALL.htseq.edgeR.txt.gz	0.624577121421113	0.555768005098789
GSE122875	GSE122875_brca1_dge_results.csv.gz	0.5157319846422	0.39515449893114
GSE122875	GSE122875_snail_dge_results.csv.gz	0.942001156589725	0.94
GSE122875	GSE122875_sphere_dge_results.csv.gz	0.0546937994339375	0.0207025050031054
GSE136091	GSE136091_Liver_RiboSeq_kd_vs_control.csv.gz	0.857690512480058	0.818094321462945
GSE136091	GSE136091_Liver_TranslationEfficiency_kd_vs_control.csv.gz	0.842634959106649	0.767930904994367
GSE137678	GSE137678_res1_45_control_basal_vs_Stat5Adipoq_basal.id.csv.gz	0.876583025264156	0.874758866300638
GSE131877	sheet-ESP1_D60 - ESP1_D25 from GSE131877_controlde.xlsx	0.604369749013897	0.544192296207823
GSE131877	sheet-ESP1_D88 - ESP1_D25 from GSE131877_controlde.xlsx	0.462818480197454	0.365780830098537
GSE131877	sheet-ESP1_D123 - ESP1_D25 from GSE131877_controlde.xlsx	0.43823761400513	0.35756942370857
GSE131877	sheet-ESP1_D88 - ESP1_D60 from GSE131877_controlde.xlsx	0.935683114184389	0.927142430576292
GSE131877	sheet-ESP1_D123 - ESP1_D60 from GSE131877_controlde.xlsx	0.804104026464565	0.773365183636907
GSE131877	sheet-ESP1_D123 - ESP1_D88 from GSE131877_controlde.xlsx	0.779345696463992	0.656166019707375
GSE131877	sheet-ESP2_D60 - ESP2_D25 from GSE131877_patientde.xlsx	0.627199781438818	0.516572111077934
GSE131877	sheet-ESP2_D88 - ESP2_D25 from GSE131877_patientde.xlsx	0.475531604135995	0.373245744998507
GSE131877	sheet-ESP2_D123 - ESP2_D25 from GSE131877_patientde.xlsx	0.393359345434554	0.30755449387877
GSE131877	sheet-ESP2_D88 - ESP2_D60 from GSE131877_patientde.xlsx	0.653956586219596	0.555389668557779
GSE131877	sheet-ESP2_D123 - ESP2_D60 from GSE131877_patientde.xlsx	0.525626014587529	0.438936996118244
GSE131877	sheet-ESP2_D123 - ESP2_D88 from GSE131877_patientde.xlsx	0.86643842185782	0.842788892206629
GSE151209	sheet-edgeR GLM gene from GSE151209_EdgeRglm_GENE_pink1-WT.xlsx	0.997666445913648	1
GSE124745	GSE124745_Tug1_Tissues_Testes.csv.gz	0.971569480323755	1
GSE124745	GSE124745_Tug1_Tissues_Testes.csv.gz	0.992586799066598	0.997848845547111
GSE124745	GSE124745_Tug1_Tissues_without_Testes.csv.gz	0.975767374049379	0.981562113637585
GSE148275	sheet-data2 from GSE148275_Lee_GEO_processed.xlsx	0.568759578592866	0.627636240931331
GSE148275	sheet-data2 from GSE148275_Lee_GEO_processed.xlsx	0.494389973230346	0.41517808812385
GSE145956	GSE145956_Ovilo14_DEGenes_DESeq2.csv.gz	0.818715736880623	0.719626168224299
GSE133927	GSE133927_result.exp.csv.gz	0.215409016980899	0.214589020321504
GSE133927	GSE133927_result.exp.csv.gz	0.382920272384256	0.345768880800728
GSE145587	sheet-Mobley_RS3_geneExprs_differenti from GSE145587_Mobley_RS3_GeneExpression.xlsx	0.889526791797969	0.817987152034262
GSE145162	GSE145162_ByAz_vs_deltasbp1Az.Differential_Expression.anno.txt.gz	0.580315126408661	0.527392947103275
GSE145162	GSE145162_ByAz_vs_deltascd6Az.Differential_Expression.anno.txt.gz	0.828995280514667	0.780856423173804
GSE145162	GSE145162_ByUnt_vs_ByAz.Differential_Expression.anno.txt.gz	0.436510584012596	0.380982367758187
GSE145162	GSE145162_ByUnt_vs_deltascd6Unt.Differential_Expression.anno.txt.gz	0.731649114612848	0.63287153652393
GSE145162	GSE145162_deltasbp1Unt_vs_deltasbp1Az.Differential_Expression.anno.txt.gz	0.336700598537105	0.259760705289673
GSE145162	GSE145162_deltascd6Unt_vs_deltascd6Az.Differential_Expression.anno.txt.gz	0.429934430713422	0.355793450881612
GSE110923	sheet-results_sample2_vs_sample1_all from GSE110923_results_WT_vs_acinus_pnn_analyzed.xlsx	0.556534613523959	0.528980517639435
GSE151022	GSE151022_mut.13.p.csv.gz	0.99589502963965	1
GSE151022	GSE151022_mut.13.p.full.csv.gz	0.907218040984993	0.911552346570397
GSE151022	GSE151022_mutdiff.14.csv.gz	0.766791784826624	0.758122743682311
GSE151022	GSE151022_wt.13.p.full.csv.gz	0.987975751975121	0.979241877256318
GSE151004	sheet-teste from GSE151004_Bin.TO.DEseq_results.xlsx	0.240302839744129	0.207688467299051
GSE150941	GSE150941_d3_24h_vs_WT_24h.genes.DEA.txt.gz	0.442309130586425	0.373230373230373
GSE150939	sheet-edgeR GLM gene from GSE150939_FEMALEedgeRglm_GENE_Pink1-WT.xlsx	0.948156816456507	0.934697309417041
GSE144814	GSE144814_DR_T1vsW_T1_DEG.txt.gz	0.659419808449613	0.570011758090077
GSE123815	sheet-IWR_vs_DMSO.DESeq2_comparison from GSE123815_IWR1_vs_DMSO_DESeq2_Foldchange_FPKM.xlsx	0.470902685873054	0.362709983352671
GSE147540	GSE147540_de_stats.csv.gz	0.994327722822193	0.97119341563786
GSE150804	GSE150804_Differential_expression_analysis_table.csv.gz	0.999998567814615	1
GSE150746	sheet-out_data from GSE150746_DEG_table.xlsx	0.229644811115654	0.174321880650995
GSE150746	sheet-out_data from GSE150746_DEG_table.xlsx	0.483668600261463	0.492585895117541
GSE150746	sheet-out_data from GSE150746_DEG_table.xlsx	0.371891741941293	0.29005424954792
GSE150746	sheet-out_data from GSE150746_DEG_table.xlsx	0.43398022045712	0.39493670886076
GSE145514	GSE145514_gene_diff.txt.gz	0.458417894720398	0.38010848412074
GSE132062	GSE132062_DESeq2.txt.gz	0.874949537556001	0.878393969694639
GSE144944	sheet-cluster 15 from GSE144944_Findmarkers_by_cluster.xlsx	0.270291190673341	0.305152576288144
GSE150166	GSE150166_Tbet_RNAseq_count__Global_KO_.csv.gz	0.833238855707147	0.794417042711722
GSE143597	sheet-Sheet1 from GSE143597_ALL_samples_RPKM.xlsx	0.847961898100634	0.557103064066853
GSE143519	GSE143519_normalized_annotated_counts_all.results.tsv.gz	0.822122714790024	0.821092768317518
GSE143519	GSE143519_normalized_annotated_counts_all.results.tsv.gz	0.900022294449145	0.918583994107197
GSE148787	GSE148787_KRABINER_KOvsWT_TREs_DESeq2.csv.gz	0.809140082183805	0.782062666497527
GSE148787	GSE148787_WTresc_vs_KRABINERKO_TREs_DESeq2.csv.gz	0.777415445154743	0.81583301514573
GSE148787	GSE148787_mutDBDresc_vs_KRABINERKO_TREs_DESeq2.csv.gz	0.72585017558858	0.777014127529592
GSE150003	sheet-gene expression filtered from GSE150003_ATRi+IR_MCF10A_RNA_seq.xlsx	0.190919356906573	0.0910064239828694
GSE149828	sheet-Study 1 gene - DAN from GSE149828_differential_expression.xlsx	0.913463892115857	0.876822716807368
GSE149828	sheet-Study 1 gene - DAN from GSE149828_differential_expression.xlsx	0.780401806107998	0.663852647735994
GSE149828	sheet-Study 1 gene - DAN from GSE149828_differential_expression.xlsx	0.870831298060131	0.805832693783577
GSE134785	GSE134785_Normalized_FPKM.txt.gz	0.516667501866673	0.550316273720529
GSE134785	GSE134785_Normalized_FPKM.txt.gz	0.443756417247917	0.391625754754246
GSE136562	sheet-WT_120_DE from GSE136562_WT_RNASeq.xlsx	0.698308230249182	0.573617952928298
GSE136562	sheet-WT_90_DE from GSE136562_WT_RNASeq.xlsx	0.837045728992236	0.794745484400657
GSE136562	sheet-WT_75_DE from GSE136562_WT_RNASeq.xlsx	0.880048881076283	0.868755477651183
GSE118751	GSE118751_Processed_RNA-seq_DATA.txt.gz	0.870473867109688	0.880426131145534
GSE149611	GSE149611_differentiallyexpressedgenesofDMSOvsAmisulprideH.csv.gz	0.455640882164312	0.371771217712177
GSE149611	GSE149611_differentiallyexpressedgenesofDMSOvsRisperidoneL.csv.gz	0.547332155656327	0.392066420664207
GSE149611	GSE149611_differentiallyexpressedgenesofDMSOvsVolinanserinH.csv.gz	0.341324449632055	0.240774907749078
GSE149593	sheet-All from GSE149593_CRB_Exp_vs_CRB_Sta.xls.gz	0.579222971581995	0.520107238605898
GSE149593	sheet-All from GSE149593_CRB_Exp_vs_Chitin_Exp.xls.gz	0.185544501460919	0.131926121372032
GSE149593	sheet-All from GSE149593_CRB_Exp_vs_Glc_Exp.xls.gz	0.162953997608587	0.10989010989011
GSE149593	sheet-All from GSE149593_CRB_Sta_vs_Chitin_Sta.xls.gz	0.211463336618846	0.198202959830867
GSE149593	sheet-All from GSE149593_CRB_Sta_vs_GlcNAc_Sta.xls.gz	0.176958638612843	0.145733969263381
GSE149593	sheet-All from GSE149593_CRB_Sta_vs_Glc_Sta.xls.gz	0.418944088896105	0.302547770700637
GSE149593	sheet-All from GSE149593_Chitin_Exp_vs_GlcNAc_Exp.xls.gz	0.0989390660551477	0.0775608451457609
GSE149593	sheet-All from GSE149593_Chitin_Sta_vs_GlcNAc_Sta.xls.gz	0.303402427569827	0.232
GSE149593	sheet-All from GSE149593_GlcNAc_Exp_vrs_GlcNAc_Sta.xls.gz	0.267653648275126	0.198531411476747
GSE149593	sheet-All from GSE149593_GlcNAc_Exp_vs_Glc_Exp.xls.gz	0.486127043412913	0.380595014741356
GSE149593	sheet-ALL from GSE149593_GlcNAc_Sta_vs_Glu_Sta.xls.gz	0.541541940715994	0.391525878251542
GSE129757	sheet-default from GSE129757_Table_S2_-_Differential_gene_expression.xlsx	0.836077442332056	0.761562457615625
GSE129757	sheet-default from GSE129757_Table_S2_-_Differential_gene_expression.xlsx	0.678831113719359	0.576977401129944
GSE129757	sheet-default from GSE129757_Table_S2_-_Differential_gene_expression.xlsx	0.723084438244308	0.641242937853107
GSE129757	sheet-UpRegulatedGenesIndicated from GSE129757_Table_S2_-_Differential_gene_expression.xlsx	0.836077442332056	0.761562457615625
GSE129757	sheet-UpRegulatedGenesIndicated from GSE129757_Table_S2_-_Differential_gene_expression.xlsx	0.678831113719359	0.576977401129944
GSE129757	sheet-UpRegulatedGenesIndicated from GSE129757_Table_S2_-_Differential_gene_expression.xlsx	0.723084438244308	0.641242937853107
GSE129757	sheet-default from GSE129757_Table_S3_-_Ribosome_Profiling.xlsx	0.85885459660823	0.801244324869682
GSE129757	sheet-default from GSE129757_Table_S3_-_Ribosome_Profiling.xlsx	0.832942194279031	0.786110644022196
GSE129757	sheet-UpRegulatedOnesIndicated from GSE129757_Table_S3_-_Ribosome_Profiling.xlsx	0.85885459660823	0.801244324869682
GSE129757	sheet-UpRegulatedOnesIndicated from GSE129757_Table_S3_-_Ribosome_Profiling.xlsx	0.832942194279031	0.786110644022196
GSE141301	GSE141301_DESeq2_resb_ForGEO.txt.gz	0.788886198644488	0.856213299476274
GSE141301	GSE141301_DESeq2_resb_ForGEO.txt.gz	0.830876368747482	0.945484843675607
GSE141301	GSE141301_DESeq2_resb_ForGEO.txt.gz	0.794373199886256	0.858197111569592
GSE141301	GSE141301_DESeq2_resb_ForGEO.txt.gz	0.566325085937231	0.547934343033859
GSE130887	GSE130887_arlRS_vs_LAC.csv.gz	0.291037255906267	0.241564417177914
GSE146368	GSE146368_Stat_Transcriptome_dVSwt_5UTRv.txt.gz	0.275307882229044	0.217481073640743
GSE146368	GSE146368_Stat_Transcriptome_dnVSn_5UTRv.txt.gz	0.659694610258716	0.558158765159868
GSE146368	GSE146368_Stat_Transcriptome_drVSd_5UTRv.txt.gz	0.778411795935534	0.706889410465277
GSE146368	GSE146368_Stat_Transcriptome_drVSr_5UTRv.txt.gz	0.919484707012819	0.886354266868215
GSE146368	GSE146368_Stat_Transcriptome_drnVSdn_5UTRv.txt.gz	0.673019135421358	0.630506607929516
GSE146368	GSE146368_Stat_Transcriptome_nVSwt_5UTRv.txt.gz	0.320439265795211	0.271536871123363
GSE146368	GSE146368_Stat_Transcriptome_rVSwt_5UTRv.txt.gz	0.253472342727802	0.192754613807245
GSE146368	GSE146368_Stat_Transcriptome_rnVSn_5UTRv.txt.gz	0.58576320374841	0.531666437697486
GSE146368	GSE146368_Stat_drn_UF_5UTRv.txt.gz	0.314127794265227	0.207974756167527
GSE146368	GSE146368_Stat_n_UF_5UTRv.txt.gz	0.410339823827038	0.276896452264205
GSE149195	GSE149195_res2.csv.gz	0.985153904687261	0.94343891402715
GSE149099	sheet-retina from GSE149099_infant_adult_bulk_processed_TPMs.xlsx	0.631386446642277	0.51027343545773
GSE122409	GSE122409_Degust_Voom_Limma_-_IL23_expansion.csv.gz	0.51713651412135	0.33620186697783
GSE147844	GSE147844_ATAC-seq_Contrast_cKO-WT.txt.gz	0.510676429892801	0.55
GSE138338	GSE138338_DESeq2_results_RBP_RNASeq-hfq_vs_M-WT-1_LRT_3-3_All.txt.gz	0.747182277800696	0.732290184921764
GSE138338	GSE138338_DESeq2_results_RBP_RNASeq-rsmAF_vs_M-WT-1_LRT_3-3_All.txt.gz	0.719168080715971	0.720423376771183
GSE137448	GSE137448_Control_Linc704_Async_RPKMs.txt.gz	0.77063547907323	0.745286857452869
GSE137448	GSE137448_Control_Lucat_Async_RPKMs.txt.gz	0.419269597566445	0.366309494144032
GSE137448	GSE137448_Control_Miat_Async_RPKMs.txt.gz	0.33238036054825	0.297753555762329
GSE123547	sheet-sheet1 from GSE123547_RNAseq_logFC_cafNCMmcnfNCM.xlsx.gz	0.706304482956934	0.673972962331015
GSE148887	sheet-5.1.1_基因表达量_基因表达量_095303 from GSE148887_PROCESSED_DATA_FILES.xls.gz	0.253136167878952	0.25277120727239
GSE148887	sheet-5.1.1_基因表达量_基因表达量_095303 from GSE148887_PROCESSED_DATA_FILES.xls.gz	0.284025226641014	0.298043941781774
GSE148887	sheet-5.1.1_基因表达量_基因表达量_095303 from GSE148887_PROCESSED_DATA_FILES.xls.gz	0.298100424806576	0.332392018888015
GSE148887	sheet-5.1.1_基因表达量_基因表达量_095303 from GSE148887_PROCESSED_DATA_FILES.xls.gz	0.258308220490866	0.269308943089431
GSE148887	sheet-5.1.1_基因表达量_基因表达量_095303 from GSE148887_PROCESSED_DATA_FILES.xls.gz	0.245550359071921	0.261547022815804
GSE148887	sheet-5.1.1_基因表达量_基因表达量_095303 from GSE148887_PROCESSED_DATA_FILES.xls.gz	0.476562169767135	0.465094732941122
GSE148887	sheet-5.1.1_基因表达量_基因表达量_095303 from GSE148887_PROCESSED_DATA_FILES.xls.gz	0.3622019167612	0.380846221726813
GSE148887	sheet-5.1.1_基因表达量_基因表达量_095303 from GSE148887_PROCESSED_DATA_FILES.xls.gz	0.355249481851104	0.38117844177604
GSE148887	sheet-5.1.1_基因表达量_基因表达量_095303 from GSE148887_PROCESSED_DATA_FILES.xls.gz	0.277300305876705	0.279153742882274
GSE148887	sheet-5.1.1_基因表达量_基因表达量_095303 from GSE148887_PROCESSED_DATA_FILES.xls.gz	0.325186799694936	0.348658825717075
GSE148887	sheet-5.1.1_基因表达量_基因表达量_095303 from GSE148887_PROCESSED_DATA_FILES.xls.gz	0.408871402708964	0.410430417402622
GSE148802	sheet-IXA1 from GSE148802_DESeq_IXA.xlsx	0.874485589778851	0.847432024169185
GSE148802	sheet-IXA4 from GSE148802_DESeq_IXA.xlsx	0.955434031474484	0.941914041846061
GSE148802	sheet-IXA6 from GSE148802_DESeq_IXA.xlsx	0.857954855816102	0.814445451798126
GSE148802	sheet-Tg from GSE148802_DESeq_IXA.xlsx	0.576889020040411	0.518205166943647
GSE139326	GSE139326_Gene_expression_profile.txt.gz	0.726243594692375	0.723736333386151
GSE133140	GSE133140_edgeR.output.csv.gz	0.340183814887249	0.254160636758321
GSE140810	GSE140810_extended_summary_gene.csv.gz	0.842758001916674	0.785645849664663
GSE136654	GSE136654_2014.12.09.BLKSHVvsBLMOCK.txt.gz	0.680654526225017	0.672714078374456
GSE136654	GSE136654_2015.02.03.LYKSHVvsLYMOCK.txt.gz	0.827633908500887	0.857540926506444
GSE136654	GSE136654_2019.02.28.LECKSHVvsMOCK.txt.gz	0.571356060970549	0.52184680700513
GSE136654	GSE136654_2019.04.23.DVCYCvsMOCK.txt.gz	0.467201221013448	0.398018751105608
GSE128317	GSE128317_RNAseq_Genotype_WT_vs_epr1.tabular.txt.gz	0.477551157730971	0.418672807201172
GSE128317	GSE128317_RNAseq_Genotype_WT_vs_set7.tabular.txt.gz	0.707127201356602	0.690810131881934
GSE128317	GSE128317_RNAseq_Genotype_set7_vs_epr1.tabular.txt.gz	0.527537344844218	0.604982206405694
GSE114695	GSE114695_Gene_FC_P-val_FPKM.txt.gz	0.276243359598235	0.211392019494365
GSE114695	GSE114695_Gene_FC_P-val_FPKM.txt.gz	0.23996977111344	0.178495278708498
GSE114695	GSE114695_Gene_FC_P-val_FPKM.txt.gz	0.250338042818464	0.157782515991471
GSE114695	GSE114695_Gene_FC_P-val_FPKM.txt.gz	0.219617036626112	0.139506548888212
GSE114695	GSE114695_Gene_FC_P-val_FPKM.txt.gz	0.388226026879893	0.236369174535486
GSE114695	GSE114695_miR_FC_P-val_RPM.txt.gz	0.427020635471917	0.336538461538462
GSE114695	GSE114695_miR_FC_P-val_RPM.txt.gz	0.376683216473929	0.30448717948718
GSE114695	GSE114695_miR_FC_P-val_RPM.txt.gz	0.3095255691136	0.256410256410256
GSE114517	GSE114517_Diff_PDvsCont.csv.gz	0.711783270296162	0.645968008304629
GSE109765	GSE109765_F1_HPC_Processed_data.txt.gz	0.787962155757783	0.696935885331731
GSE109765	GSE109765_F3_HPC_Processed_data.txt.gz	0.778807598324245	0.693646574637743
GSE138822	GSE138822_chd4DhsDiffBindDeSeq2ReportAll.txt.gz	0.282673810292447	0.283397208881127
GSE138822	GSE138822_nucRNA_eRNAs_condition_treated_results.csv.gz	0.856640024459598	0.787375955750773
GSE148353	GSE148353_PROCESSED_DATA.csv.gz	0.33484416152402	0.283663258646944
GSE148353	GSE148353_PROCESSED_DATA.csv.gz	0.348269451153722	0.286074518499196
GSE148353	GSE148353_PROCESSED_DATA.csv.gz	0.378133849750221	0.320571057754705
GSE148353	GSE148353_PROCESSED_DATA.csv.gz	0.369267720245909	0.317286652078775
GSE148353	GSE148353_PROCESSED_DATA.csv.gz	0.353754967738068	0.30612688611558
GSE148353	GSE148353_PROCESSED_DATA.csv.gz	0.407872496093228	0.35219248539796
GSE147019	GSE147019_5.0BAA894-VS-5.0BAA894pmrA.GeneDiffExp.txt.gz	0.222789659221198	0.186421173762946
GSE147019	GSE147019_BAA894_PH7_37-VS-5.0BAA894.GeneDiffExp.txt.gz	0.0862325943328785	0.0823233478161445
GSE147019	GSE147019_BAA894_PH7_37-VS-BAA894lpxM.GeneDiffExp.txt.gz	0.062923014625906007	0.0709382151029748
GSE136396	sheet-RNASeq_POA_Neurons from GSE136396_RNASeq_Feketa_2019.xlsx	0.91208295594721	0.847333820306793
GSE120600	GSE120600_c2c12_mrnaseq_diffexpr-results_-_proliferation.csv.gz	0.312180774570209	0.282792230077562
GSE120600	GSE120600_c2c12_mrnaseq_diffexpr-results_Fbxl2_siRNA_vs_control.csv.gz	0.358819134880131	0.313306567249785
GSE120600	GSE120600_c2c12_mrnaseq_diffexpr-results_TNF_vs_control.csv.gz	0.427068570787646	0.368643763895862
GSE148267	GSM4459009_1HD_0hr_Tconvs_vs_Tregs_DEGseq_merged_score.tsv.gz from GSE148267_RAW.tar	0.337013422979965	0.402988215488216
GSE148267	GSM4459011_2HD_0hr_Tconvs_vs_Tregs_DEGseq_merged_score.tsv.gz from GSE148267_RAW.tar	0.41092289057984	0.408163265306123
GSE148267	GSM4459015_3HD_6hr_Tconvs_vs_Tregs_DEGseq_merged_score.tsv.gz from GSE148267_RAW.tar	0.465423689034913	0.363516528087609
GSE148267	GSM4459017_3HD_24hr_Tconvs_vs_Tregs_DEGseq_merged_score.tsv.gz from GSE148267_RAW.tar	0.489393450787918	0.555555555555556
GSE148267	GSM4459019_3HD_24hr_Tconvs_vs_7d_Tregs_DEGseq_merged_score.tsv.gz from GSE148267_RAW.tar	0.34061952889035	0.403399311531842
GSE135098	GSE135098_Counts_and_DESeq2_results.txt.gz	0.994330441138405	1
GSE121728	sheet-results from GSE121728_6_months_induction_with_GFP-.xlsx	0.967524047879352	0.95177570093458
GSE121728	sheet-results from GSE121728_6_months_induction_with_GFP-.xlsx	0.865680578108765	0.801495327102804
GSE148023	sheet-Sheet1 from GSE148023_processed_data.xlsx	0.752682612326169	0.758282357216401
GSE148023	sheet-Sheet1 from GSE148023_processed_data.xlsx	0.574106948364868	0.572951365756163
GSE148023	sheet-Sheet1 from GSE148023_processed_data.xlsx	0.80007227035247	0.806129247168554
GSE138783	GSE138783_OSMI2_6h_D_vs_T_results_04_03_19.txt.gz	0.881158025075501	0.871844000123613
GSE79829	GSE79829_C_C_1-VS-C_T_1.GeneDiffExp.xls.gz	0.405428147463156	0.422186267570027
GSE79829	sheet-MC_T_1 vs C_C_1.GeneDiffExp from GSE79829_C_C_1-VS-M_C_T_1.GeneDiffExp.xls.gz	0.533099574938823	0.459808137611644
GSE79829	sheet-MC_T_2 vs C_C_2.GeneDiffExp from GSE79829_C_C_2-VS-M_C_T_2.GeneDiffExp.xls.gz	0.385707775520226	0.278364473327918
GSE79829	GSE79829_C_T_1-CC_T_1.GeneDiffExp.xls.gz	0.427411638921566	0.4109450726979
GSE79829	GSE79829_C_T_2-CC_T_2.GeneDiffExp.xls.gz	0.398315693635439	0.379579823404039
GSE79829	GSE79829_C_T_2-VS-MC_T_2.GeneDiffExp.xls.gz	0.358285614738782	0.342729669438248
GSE79829	GSE79829_L_C_C_1-VS-MC_C_1.GeneDiffExp.xls.gz	0.456452555460603	0.403771264603402
GSE79829	sheet-MC_T_1 vs LC_C_1.GeneDiffExp from GSE79829_L_C_C_1-VS-M_C_T_1.GeneDiffExp.xls.gz	0.399656294714177	0.314606741573034
GSE79829	sheet-MC_T_2 vs LC_C_2.GeneDiffExp from GSE79829_L_C_C_2-VS-M_C_T_2.GeneDiffExp.xls.gz	0.368539655203065	0.285272003538257
GSE79829	GSE79829_L_C_T_2-VS-MC_T_2.GeneDiffExp.xls.gz	0.418364817696428	0.411579161579162
GSE136556	sheet-ST2_vsST2-_counts from GSE136556_ST2_counts.xlsx	0.960462362855587	1
GSE133164	GSE133164_tc-797_MZ1vsDMSO_tt-seq_DESeq2.csv.gz	0.288749815516934	0.221419118395602
GSE133164	GSE133164_tc-797_WASHvsMZ1_tt-seq_DESeq2.csv.gz	0.275322485988603	0.198004682887102
GSE130278	sheet-FG over ABS from GSE130278_Deseq2_FG_over_ABS.xlsx	0.205214281989451	0.185409109230149
GSE130278	sheet-FG over MG from GSE130278_Deseq2_FG_over_MG.xlsx	0.207524549507125	0.165122835279903
GSE130278	sheet-FG over OOK from GSE130278_Deseq2_FG_over_OOK.xlsx	0.191827290976062	0.14340537265199
GSE147727	GSE147727_GO.BP.report.txt.gz	0.444109437482407	0.217197262719429
GSE147727	GSE147727_GO.CC.report.txt.gz	0.711089065229434	1
GSE128406	GSE128406_EV-OE-expression.txt.gz	0.880763344273658	0.892243717230157
GSE128406	GSE128406_shPHF19-expression.txt.gz	0.351563453228497	0.401853645040808
GSE126492	GSE126492_Non_inj_VS_Inj_KD_TE_DESeq_RUVseq_shrink_result_table.txt.gz	0.927610858306482	0.874890638670166
GSE126492	GSE126492_Inj_control_VS_Inj_KD_TE_DESeq_RUVseq_shrink_result_table.txt.gz	0.991586921577296	1
GSE140787	GSE140787_WT_vs_NCU04278.txt.gz	0.925001521428044	0.845319991661455
GSE140787	GSE140787_WT_vs_set7.txt.gz	0.811584750580256	0.796331040233479
GSE139972	GSE139972_Processed_data.txt.gz	0.13567816601177	0.17218306717816
GSE122941	GSE122941_genes.edgeR_results.txt.gz	0.560951183509658	0.484878369493754
GSE147519	GSE147519_CPM_normalized.txt.gz	0.999985039151199	1
GSE144337	sheet-Sheet1 from GSE144337_Report-Deseq2.xlsx	0.138042780406782	0.0841622035195103
GSE144337	sheet-Sheet1 from GSE144337_Report-Deseq2.xlsx	0.125511794938537	0.107115531752104
GSE144337	sheet-Sheet1 from GSE144337_Report-Deseq2.xlsx	0.205448516744233	0.155572558020913
GSE144337	sheet-Sheet1 from GSE144337_Report-Deseq2.xlsx	0.134430786015112	0.096914052537618
GSE144337	sheet-Sheet1 from GSE144337_Report-Deseq2.xlsx	0.146717959491722	0.0841622035195103
GSE144337	sheet-Sheet1 from GSE144337_Report-Deseq2.xlsx	0.912759682000004	0.821219076766131
GSE144337	sheet-Sheet1 from GSE144337_Report-Deseq2.xlsx	0.449080136707065	0.316245855649069
GSE144337	sheet-Sheet1 from GSE144337_Report-Deseq2.xlsx	0.471458102226698	0.425911757204795
GSE144337	sheet-Sheet1 from GSE144337_Report-Deseq2.xlsx	0.135497625800946	0.107115531752104
GSE144337	sheet-Sheet1 from GSE144337_Report-Deseq2.xlsx	0.227884191451015	0.142820709002805
GSE144337	sheet-Sheet1 from GSE144337_Report-Deseq2.xlsx	0.162337040882519	0.119867380770212
GSE144337	sheet-Sheet1 from GSE144337_Report-Deseq2.xlsx	0.479086590569191	0.33409844427442
GSE144337	sheet-Sheet1 from GSE144337_Report-Deseq2.xlsx	0.511645163727898	0.453965825044632
GSE144337	sheet-Sheet1 from GSE144337_Report-Deseq2.xlsx	0.817851052312651	0.71920428462127
GSE144208	GSE144208_patient_vs_healthy_old_all.csv.gz	0.513774078600041	0.500051445621978
GSE139659	GSE139659_IPvsctrl.complete.xls.gz	0.349543852851607	0.321637426900585
GSE135023	GSE135023_SEM_RNA_PROM1KD_hg19_contrast_cpm.txt.gz	0.666103874426588	0.578365733645237
GSE146012	GSE146012_DEG_TVImet_vs_Tumor.txt.gz	0.524502379752031	0.529347360403675
GSE97016	GSE97016_CarbMonoxide_vs_Control.txt.gz	0.88246047905391	0.854947843247815
GSE147316	sheet-Cepa 9 from GSE147316_Resumen_ST846-OXA48_ST258-KPC3_DESEQ2.xlsx	0.87303543592924	0.879377431906615
GSE147316	sheet-Cepa 16 from GSE147316_Resumen_ST846-OXA48_ST258-KPC3_DESEQ2.xlsx	0.598805659175278	0.55640535372849
GSE147316	GSE147316_G-DESeq2-test-sum_padj_005-ST846-OXA48-3-MT-vs-C.csv.gz	0.87303543592924	0.879377431906615
GSE147316	GSE147316_ST258-KPC3-DESEQ2.csv.gz	0.598805659175278	0.55640535372849
GSE147316	GSE147316_ST846-OXA48-DESEQ2.csv.gz	0.87303543592924	0.879377431906615
GSE147316	GSE147316_G-DESeq2-test-sum_padj_005-ST258-KPC3-3-MT-vs-C.csv.gz	0.598805659175278	0.55640535372849
GSE133898	sheet-All_Genes from GSE133898_ControlvsYTHDF2KD_DESeqResults.xlsx	0.369378806893338	0.303030303030303
GSE147222	GSE147222_RNASeq_edgeR_glucose_vs_unmodified.txt.gz	0.871757617177352	0.964434702679771
GSE144092	GSE144092_pin1_DESeq2.txt.gz	0.533917046970518	0.488744989207524
GSE141694	sheet-data from GSE141694_21c_em9_vs_21c_wt_counts_normalized_relative_to_library_size.xls.gz	0.951531430435975	0.991071428571429
GSE141694	sheet-data from GSE141694_21c_em9_vs_37c_em9_counts_normalized_relative_to_library_size.xls.gz	0.356651962510947	0.301339285714286
GSE141694	sheet-data from GSE141694_21c_em9_vs_37c_wt_counts_normalized_relative_to_library_size.xls.gz	0.344202352525418	0.308035714285714
GSE141694	sheet-data from GSE141694_21c_wt_vs_37c_em9_counts_normalized_relative_to_library_size.xls.gz	0.368407936769087	0.359375
GSE141694	sheet-data from GSE141694_21c_wt_vs_37c_wt_counts_normalized_relative_to_library_size.xls.gz	0.356715503438921	0.292410714285714
GSE141694	sheet-data from GSE141694_37c_em9_vs_37c_wt_counts_normalized_relative_to_library_size.xls.gz	0.932907383845406	0.959821428571429
GSE135351	GSE135351_LCM_data_processed.txt.gz	0.561414716334322	0.510809987819732
GSE135351	GSE135351_LCM_data_processed.txt.gz	0.498949553757373	0.42326431181486
GSE142364	GSE142364_Nfe2l1vsGFP_edgeR.txt.gz	0.34032525469108	0.268669054836043
GSE142364	GSE142364_NfyavsGFP_edgeR.txt.gz	0.40042755276217	0.347693586369303
GSE147026	GSE147026_lncRNA-ADVSCK.All.anno.txt.gz	0.884112974962002	0.961635537607269
GSE147026	GSE147026_mRNA-ADVSCK.All.anno.txt.gz	0.639534065398497	0.591246800274708
GSE133408	GSE133408_toptags_JA_0_25hr.csv.gz	0.881581124528423	0.838900889134475
GSE133408	GSE133408_toptags_JA_12_hr.csv.gz	0.787295056792882	0.716833274727483
GSE133408	GSE133408_toptags_JA_1_hr.csv.gz	0.951748285630791	0.987592304214598
GSE133408	GSE133408_toptags_JA_24_hr.csv.gz	0.550138335923669	0.462651328678354
GSE133408	GSE133408_toptags_JA_2_hr.csv.gz	0.714863665892426	0.64098055960215
GSE133408	GSE133408_toptags_JA_8_hr.csv.gz	0.879769491645031	0.831365851208118
GSE146720	sheet-STK25vsCON_5-28-19 (2) from GSE146720_StkTaoRNAseqAnalysis05292019_md5.xlsx	0.709035331826668	0.675560298826041
GSE146720	sheet-STK25vsCON_5-28-19 (2) from GSE146720_StkTaoRNAseqAnalysis05292019_md5.xlsx	0.661591685543293	0.635158254918734
GSE146622	GSE146622_PBT2.VS.DMSO-all_genes.txt.gz	0.207789954370878	0.141617176793056
GSE134871	GSE134871_DE_All-MSTR_5CPM.tsv.gz	0.395802354005049	0.201251479790293
GSE128870	GSE128870_ResultsTable_LA_PV.txt.gz	0.497540727439891	0.433826762421222
GSE128870	GSE128870_ResultsTable_LA_PV.txt.gz	0.85512540695517	0.830279935512238
GSE128870	GSE128870_ResultsTable_LA_PV.txt.gz	0.736595053354815	0.659533929356588
GSE121591	GSE121591_CRS_Brain_Human_Genome_IgG_versus_Untreated_adjpval.csv.gz	0.925697422944744	0.943862616275288
GSE146412	GSE146412_FW_vs_wt.csv.gz	0.61071787077666	0.82403601487571
GSE146412	GSE146412_eat2_vs_wt.csv.gz	0.51676672913614	0.471331167345445
GSE117911	GSE117911_DE-TI006-Mock-Vs-UV-Treated-Virus.txt.gz	0.698828922497593	0.638147768086198
GSE117911	GSE117911_DE-TI006-Mock-Vs-Virus.txt.gz	0.907549501128337	0.936234156539919
GSE146321	GSE146321_totalRNA_S19282_Med14Med17_AID.txt.gz	0.207190286483117	0.170297637312059
GSE146318	GSE146318_Sua7_newly_synthesized_RNA.txt.gz	0.148371759451272	0.154279780448005
GSE146318	GSE146318_Sua7_total_RNA.txt.gz	0.222565406859011	0.151400454201363
GSE146300	GSE146300_nsRNA_S18134_Med14_Med17_AID.txt.gz	0.180418746451081	0.18807406327453
GSE146300	GSE146300_nsRNA_S18134_Med14_Med17_AID.txt.gz	0.136385294449752	0.135588278174661
GSE146300	GSE146300_totalRNA_S18134_Med14_Med17_AID.txt.gz	0.373050304213368	0.434974283614989
GSE146300	GSE146300_totalRNA_S18134_Med14_Med17_AID.txt.gz	0.272703169398064	0.337986774430566
GSE131455	GSE131455_Complete_geneList_EdgeR.csv.gz	0.620967698345712	0.539016164670311
GSE131455	GSE131455_Complete_geneList_EdgeR.csv.gz	0.625454037634942	0.513431794394697
GSE131455	GSE131455_Complete_geneList_EdgeR.csv.gz	0.750015548187719	0.68438190487266
GSE131455	GSE131455_Complete_geneList_EdgeR.csv.gz	0.752885247545722	0.633213164321433
GSE131455	GSE131455_Complete_geneList_EdgeR.csv.gz	0.40808373967188	0.32736364693569
GSE144601	GSE144601_DEG_gene_list.txt.gz	0.553856290578881	0.451813331532383
GSE144601	GSE144601_DEG_gene_list.txt.gz	0.509443362347627	0.388329843992706
GSE144601	GSE144601_DEG_gene_list.txt.gz	0.768667933818297	0.665225906665766
GSE138278	GSE138278_Sven_Ribo_gene_expression.txt.gz	0.641557897705816	0.552486187845304
GSE138278	GSE138278_Sven_Ribo_gene_expression.txt.gz	0.773345456441284	0.732044198895028
GSE138278	GSE138278_Sven_Ribo_gene_expression.txt.gz	0.715731807198979	0.735811150175791
GSE114166	sheet-invitro_all_June2015.csv from GSE114166_Mendez-Barbero_processed.xlsx	0.678038615543442	0.600924499229584
GSE125276	sheet-DESeq2_res_all_new.txt from GSE125276_DESeq2_final_new.xls.gz	0.996531233187721	1
GSE125276	sheet-DESeq2_res_all_new.txt from GSE125276_DESeq2_final_new.xls.gz	0.432010761396585	0.375663536137199
GSE125276	sheet-DESeq2_res_all_new.txt from GSE125276_DESeq2_final_new.xls.gz	0.569689088273659	0.505850165900227
GSE125276	sheet-DESeq2_res_all_new.txt from GSE125276_DESeq2_final_new.xls.gz	0.55939234175204	0.486058559869608
GSE125276	sheet-DESeq2_res_all_new.txt from GSE125276_DESeq2_final_new.xls.gz	0.547653546240983	0.468013272018162
GSE125276	sheet-DESeq2_res_all_new.txt from GSE125276_DESeq2_final_new.xls.gz	0.545380606785585	0.461610105361197
GSE109041	sheet-DESeq2_res_all.txt from GSE109041_DESeq2_final.xls.gz	0.99998048179989	1
GSE109041	sheet-DESeq2_res_all.txt from GSE109041_DESeq2_final.xls.gz	0.495582855537285	0.434152562021795
GSE109041	sheet-DESeq2_res_all.txt from GSE109041_DESeq2_final.xls.gz	0.646007729779523	0.586369926199262
GSE109041	sheet-DESeq2_res_all.txt from GSE109041_DESeq2_final.xls.gz	0.56009640122602	0.461831180811808
GSE109041	sheet-DESeq2_res_all.txt from GSE109041_DESeq2_final.xls.gz	0.666552603761714	0.612315498154982
GSE109041	sheet-DESeq2_res_all.txt from GSE109041_DESeq2_final.xls.gz	0.55074507775032	0.460678044280443
GSE109041	sheet-DESeq2_res_all.txt from GSE109041_DESeq2_final.xls.gz	0.853353784496954	0.791628228782288
GSE109041	sheet-DESeq2_res_all.txt from GSE109041_DESeq2_final.xls.gz	0.89988677278535	0.840059963099631
GSE144762	sheet-13499R_Heat_vs_Control_CRISPR.t from GSE144762_13499R_RNAseq_d6.xlsx	0.775494322468445	0.70622553158824
GSE144078	GSE144078_DE.tab.gz	0.348850561549099	0.363225745741978
GSE139917	sheet-Sheet1 from GSE139917_Log2_FoldChange_pSTKamiRNACWIN24_4-3_Vs_WT_.xlsx	0.504068525051928	0.447449768160742
GSE143456	GSE143456_myb_svsCSKO.Differential_analysis_results.xls.gz	0.293669847706921	0.440704643138205
GSE129265	sheet-DE table from GSE129265_tac_jq1_veh_DE.xls.gz	0.63663187891208906	0.543595263724435
GSE129265	sheet-DE table from GSE129265_veh_tac_sham_DE.xls.gz	0.814869844619681	0.748116254036599
GSE123462	GSE123462_hepatocyte_polarization_system_counts_and_DE.csv.gz	0.395139112557029	0.408305570620594
GSE145863	GSE145863_deseq.txt.gz	0.572057673539234	0.496864447660396
GSE137531	sheet-Sheet1 from GSE137531_siYT_GSA.xlsx	0.301439919052948	0.222981478151412
GSE137410	sheet-Sheet1 from GSE137410_siKLF4_GSA.xlsx	0.301359978103882	0.25804084627614
GSE136876	sheet-Sheet3 from GSE136876_TEADi_GSA-TMM-TPM.xlsx	0.781166354158898	0.727776378745908
GSE136876	sheet-Sheet3 from GSE136876_TEADi_GSA-TMM-TPM.xlsx	0.684557624575968	0.629564341475699
GSE136876	sheet-Sheet3 from GSE136876_TEADi_GSA-TMM-TPM.xlsx	0.443012852407702	0.419289851422815
GSE145495	GSE145495_G2_vs_G1_CPM_log2FC_FDR_complete_table.txt.gz	0.54120545293233	0.474656498586549
GSE145495	GSE145495_G4_vs_G1_CPM_log2FC_FDR_complete_table.txt.gz	0.529565079545604	0.4633535460058
GSE124209	GSE124209_DESeq2_ATG12KO_vs_ATG12FF_annotated.csv.gz	0.933507535021677	0.897655465658773
GSE144725	GSE144725_Differential_expression_Pat-Gal_vs_Pat-OE-Gal.csv.gz	0.247307018805778	0.209006270188106
GSE144725	GSE144725_Differential_expression_Pat-Glc_vs_Pat-Gal.csv.gz	0.24201628600011	0.198691842527459
GSE144725	GSE144725_Differential_expression_Pat-Glc_vs_Pat-OE-Glc.csv.gz	0.511682829493652	0.425669556216846
GSE144725	GSE144725_Differential_expression_Pat-OE-Gal_vs_Pat-OE-Glc.csv.gz	0.604133707565844	0.548018445498897
GSE128382	GSE128382_HUVECvsHUAEC_DEseq2out.csv.gz	0.728215357949002	0.645692335833181
GSE128382	GSE128382_NR2F2kd_DEseq2out.csv.gz	0.143206029028946	0.105538803364545
GSE95555	GSE95555_NGvsWTG_cleaned_deseq2.csv.gz	0.347395256840548	0.299722111949186
GSE95555	GSE95555_NMvsWTM_cleaned_deseq2.csv.gz	0.594269813977618	0.568249552950527
GSE145215	sheet-edgeR GLM gene from GSE145215_edgeRglm_GENE_KOA-WTA.xlsx	0.93514965699689	0.927702702702703
GSE145103	sheet-Genes from GSE145103_edgeRglm_GENE_sCyp-sWt.xlsx	0.478978734618808	0.397053406998158
GSE126353	sheet-H29 from GSE126353_RNAseqresults.xlsx	0.165849826161254	0.137261284722222
GSE126353	sheet-H82 from GSE126353_RNAseqresults.xlsx	0.64081910822134	0.592565329407435
GSE144911	sheet-Mock vs. 14dpi 3527genes_2X... from GSE144911_All_genes_Mockvs14dpi_and_Mockvs21dpi_prelog2.xlsx	0.0704747922057151	0.0510348738304508
GSE129983	GSE129983_RNA-seq_LVSD.All.txt.gz	0.866804079694326	0.83146671445211
GSE129983	GSE129983_RNA-seq_PVSD.All.txt.gz	0.778155733159441	0.741869008153391
GSE144675	GSE144675_WT_vs_osm3_Treatment_deseq2.txt.gz	0.706459320218658	0.594940662086196
GSE144675	GSE144675_WT_vs_osm3_noTreatment_deseq2.txt.gz	0.691289853318008	0.5827327097071
GSE144675	GSE144675_noTreatment_vs_Treatment_in_osm3_deseq2.txt.gz	0.539100833880555	0.472618154538635
GSE143320	GSE143320_DGE16_RNAseq_data.txt.gz	0.664321636344657	0.555285343709468
GSE140514	sheet-Tabelle1 from GSE140514_Hfq_RIP-seq_read_counts.xlsx	0.55768966921582	0.476810838978635
GSE140514	sheet-Tabelle1 from GSE140514_Hfq_RIP-seq_read_counts.xlsx	0.689224254079717	0.565445026178011
GSE131845	GSE131845_DEseq2_cells_Luminal_WT_vs_Basal_WT.csv.gz	0.422039551942668	0.32
GSE121272	GSE121272_AC220_12hr-vs-DMSO_Voom_noFilter.txt.gz	0.10244816515267299	0.0737594993294591
GSE121272	GSE121272_AC220_6hr-vs-DMSO_Voom_noFilter.txt.gz	0.0937232915926578	0.0685288640595903
GSE140646	GSE140646_shBATF3_KD_DEG.txt.gz	0.780620919254008	0.942507068803016
GSE144633	sheet-treated_vs_PBS.all.gene.result from GSE144633_Control_vs_Shiga_toxin_24_hour.all.gene.result_1_.xls.xlsx	0.87614009260756	0.84851841595126
GSE144633	sheet-Group4_vs_Group1.all.gene.resul from GSE144633_Control_vs_Shiga_toxin_4_hour.all.gene.result_1_.xls.xlsx	0.731045346769857	0.71956996114748
GSE144589	GSE144589_FETAL_Differential_expression_analysis_table.csv.gz	0.916442710483021	0.910743501181604
GSE138844	GSE138844_DEGList_w_IHW_ccrM_vs_WT.txt.gz	0.424799642264807	0.299511002444988
GSE138844	GSE138844_DEGList_w_IHW_ccrM_vs_WT.txt.gz	0.425544386532103	0.427872860635697
GSE138844	GSE138844_DEGList_w_IHW_gcrA_vs_WT.txt.gz	0.549316090319085	0.498166259168704
GSE138844	GSE138844_DEGList_w_IHW_gcrA_vs_WT.txt.gz	0.55699862236209	0.537897310513448
GSE138844	GSE138844_DEGList_w_IHW_gcrA_vs_ccrM.txt.gz	0.416079269081979	0.336185819070905
GSE138844	GSE138844_DEGList_w_IHW_gcrA_vs_ccrM.txt.gz	0.41059055424917	0.293398533007335
GSE136767	GSE136767_CR-1-vs-0-CHH-RmyDiff.txt.gz	0.427406266045368	0.36642764755405
GSE136767	GSE136767_ER-2-vs-1-CHH-RmyDiff.txt.gz	0.468564693615981	0.394754281885105
GSE136767	GSE136767_LR-1-vs-0-CHH-RmyDiff.txt.gz	0.176869164818214	0.15126154545829
GSE136767	GSE136767_LR-2-vs-1-CHH-RmyDiff.txt.gz	0.227729691871997	0.1896746855076
GSE144580	GSE144580_ATAC_differential_accessibility_edgeR.txt.gz	0.763069178787241	0.689682178397138
GSE144580	GSE144580_ATAC_differential_accessibility_edgeR.txt.gz	0.837778936051242	0.778768165954468
GSE144580	GSE144580_MCF7_mRNAseq_edgeR.txt.gz	0.425763512517079	0.400117036061737
GSE133993	GSE133993_DN3.edgeR.txt.gz	0.909810821272838	0.875235372062208
GSE133993	GSE133993_pro-B.edgeR.txt.gz	0.551772561029792	0.471237084613237
GSE83657	sheet-gsa_result_for_export.txt from GSE83657_gsa_result_for_export_final_used_for_papaer.xls.gz	0.472981545340087	0.402263998382858
GSE144193	GSE144193_consolidated.tsv.gz	0.810024506491992	0.755187202967428
GSE144193	GSE144193_consolidated.tsv.gz	0.673580645098886	0.622967951695309
GSE144193	GSE144193_consolidated.tsv.gz	0.738868086807915	0.686092407708382
GSE144193	GSE144193_consolidated.tsv.gz	0.625131053386981	0.55011655011655
GSE144193	GSE144193_consolidated.tsv.gz	0.625401467172229	0.545211994663883
GSE144193	GSE144193_consolidated.tsv.gz	0.776582059666932	0.741495806150979
GSE144193	GSE144193_consolidated.tsv.gz	0.916855859900001	0.92135225083202
GSE144193	GSE144193_consolidated.tsv.gz	0.76617133523929	0.707959445286097
GSE144193	GSE144193_consolidated.tsv.gz	0.894818725058126	0.898098145104485
GSE144193	GSE144193_consolidated.tsv.gz	0.840854324568689	0.815573770491803
GSE144193	GSE144193_consolidated.tsv.gz	0.916678613727504	0.913383072977384
GSE144193	GSE144193_consolidated.tsv.gz	0.976417048629823	0.981272971238551
GSE144193	GSE144193_consolidated.tsv.gz	0.915247505557142	0.912551982662684
GSE144193	GSE144193_consolidated.tsv.gz	0.588537362218386	0.520318586128714
GSE144193	GSE144193_consolidated.tsv.gz	0.864365303075056	0.835724743777453
GSE144193	GSE144193_consolidated.tsv.gz	0.763153625360285	0.712450362064938
GSE144193	GSE144193_consolidated.tsv.gz	0.995663855032382	1
GSE144193	GSE144193_consolidated.tsv.gz	0.813162525538164	0.789612212668889
GSE144147	sheet-RJ_Desmin_RNAseq_RJBP_different from GSE144147_RJ_Desmin_RNAseq_RJBP_differentialexpression.xls.gz	0.300153332503212	0.236317315294738
GSE144117	GSE144117_diff_exp_deseq2.csv.gz	0.780358511617173	0.665107720616423
GSE141891	GSE141891_3D_VS_2D_CTRL_ALL_Differentially_regulated_genes.tsv.gz	0.97379001211844	0.975429326287979
GSE141891	GSE141891_deseq2_differential_expression_analysis_results.tsv.gz	0.973791599464201	0.972787318361955
GSE134200	sheet-res_fc_out from GSE134200_DESeq2_genes_diffexp_by_fc_T0_vs_T10.xlsx	0.488764576888777	0.40395233943621
GSE144025	sheet-Genes from GSE144025_edgeRglm_GENE_EXT1_UNDIFF-H9_UNDIFF.xlsx	0.730689505451828	0.701246380460783
GSE138614	GSE138614_WM_vs_AL.txt.gz	0.638320567741814	0.587627682772868
GSE138614	GSE138614_WM_vs_CA.txt.gz	0.485324377937701	0.411308075541652
GSE138614	GSE138614_WM_vs_IL.txt.gz	0.546319538720917	0.457292735773749
GSE138614	GSE138614_WM_vs_NAWM.txt.gz	0.814416125921131	0.743732423861665
GSE138614	GSE138614_WM_vs_RL.txt.gz	0.651659412671683	0.591618734593262
GSE134736	GSE134736_WT_vs_miR-26_TKO_Processed.txt.gz	0.544367771732467	0.456338905617278
GSE128773	GSE128773_Gene_All.miR204vsNC.txt.gz	0.601678429291862	0.554849923123203
GSE126957	sheet-Sheet 1 from GSE126957_Complete_geneList_EdgeR.xlsx	0.76491598021652	0.770712909441233
GSE126957	sheet-Sheet 1 from GSE126957_Complete_geneList_EdgeR.xlsx	0.683129848097437	0.676782273603083
GSE126957	sheet-Sheet 1 from GSE126957_Complete_geneList_EdgeR.xlsx	0.658849133857	0.661729287090559
GSE137691	GSE137691_GEOsubmission_Cut_and_Run_totalPeaks_raw.txt.gz	0.681081623583115	0.53648719098944
GSE143764	GSE143764_RNA-seq_DE_no_filter.txt.gz	0.258465666143285	0.235322658903445
GSE143749	GSE143749_Differential_Expression_T_vs_NT.tsv.gz	0.671319325760068	0.602796052631579
GSE140222	GSE140222_M.VS.C-all_genes.txt.gz	0.471652438598044	0.373004072661452
GSE139808	GSE139808_periderm_sleuth_transcript_TPM.csv.gz	0.514449194665493	0.435527350331349
GSE124963	sheet-DHE vs Veh adj pva<0.05 from GSE124963_MOLM14_RNA-Seq.xlsx	0.57556603060176	0.512384193609378
GSE124963	sheet-NR4A1 vs GFP adj pval<0.05 from GSE124963_MOLM14_RNA-Seq.xlsx	0.334368491498174	0.1919795221843
GSE143396	sheet-Sheet1 from GSE143396_Gene_list.xlsx	0.741621986852508	0.580132074131932
GSE138333	GSE138333_DESeq2_output.tsv.gz	0.480905572308975	0.473279776458261
GSE142815	GSE142815_gene_list.txt.gz	0.825229012826967	0.844602704649116
GSE142464	GSE142464_deseq2_B133_OD1_vs_C3719_OD1.tsv.gz	0.871161865324872	0.904985549132948
GSE142464	GSE142464_deseq2_B133_OD1_vs_CF5_OD1.tsv.gz	0.726624711978912	0.69511740588893
GSE142464	GSE142464_deseq2_B133_OD1_vs_PACS2_OD1.tsv.gz	0.750758671458472	0.753436886270309
GSE142464	GSE142464_deseq2_B133_OD3_vs_C3719_OD3.tsv.gz	0.837825816559691	0.894763599389934
GSE142464	GSE142464_deseq2_B133_OD3_vs_CF5_OD3.tsv.gz	0.706243592648395	0.682040257963651
GSE142464	GSE142464_deseq2_B133_OD3_vs_PACS2_OD3.tsv.gz	0.798237219263682	0.732564954092596
GSE142464	GSE142464_deseq2_MTB_OD1_vs_C3719_OD1.tsv.gz	0.763943048192777	0.710332103321033
GSE142464	GSE142464_deseq2_MTB_OD1_vs_CF5_OD1.tsv.gz	0.667497630246053	0.569726307950103
GSE142464	GSE142464_deseq2_MTB_OD1_vs_PACS2_OD1.tsv.gz	0.665020453055733	0.608378870673953
GSE142464	GSE142464_deseq2_MTB_OD3_vs_C3719_OD3.tsv.gz	0.692914052918223	0.578056664765165
GSE142464	GSE142464_deseq2_MTB_OD3_vs_CF5_OD3.tsv.gz	0.513365530443275	0.459610027855153
GSE142464	GSE142464_deseq2_MTB_OD3_vs_PACS2_OD3.tsv.gz	0.571663161706003	0.494222222222222
GSE142464	GSE142464_deseq2_PA14_OD1_vs_C3719_OD1.tsv.gz	0.85221467441153	0.86940836940837
GSE142464	GSE142464_deseq2_PA14_OD1_vs_CF5_OD1.tsv.gz	0.706791463338855	0.687913618948102
GSE142464	GSE142464_deseq2_PA14_OD1_vs_PACS2_OD1.tsv.gz	0.777061862723374	0.76145669977348
GSE142464	GSE142464_deseq2_PA14_OD3_vs_C3719_OD3.tsv.gz	0.660155320185102	0.640411566436048
GSE142464	GSE142464_deseq2_PA14_OD3_vs_CF5_OD3.tsv.gz	0.447110129008323	0.381921280853903
GSE142464	GSE142464_deseq2_PA14_OD3_vs_PACS2_OD3.tsv.gz	0.532350308982233	0.465590484282073
GSE139907	GSE139907_iOB_GFP+_vs_fibroblast.txt.gz	0.488717057352692	0.506336405529954
GSE129442	GSE129442_htseq_deseq2_api.txt.gz	0.990922832972494	0.988855974044294
GSE129430	GSE129430_htseq_deseq2.txt.gz	0.64845386407624	0.558293838862559
GSE128229	GSE128229_EISA.txt.gz	0.892218540787435	0.95146193187301
GSE126807	GSE126807_edgeR_exactTest_DEG_BOR_NEG_VS_BOR_POS_cpm0.5.csv.gz	0.709753672600682	0.729048519218652
GSE125110	GSE125110_diff_exp_genes_padj.tsv.gz	0.896555238838103	0.836584308625921
GSE136604	GSE136604_edgeR.txt.gz	0.861947798319613	0.829766999524489
GSE128968	GSE128968_degust.tsv.gz	0.698593217835378	0.58108788718207
GSE126469	GSE126469_MPA_SPRETvsDOM_DESeq2_DE.txt.gz	0.472586000944929	0.393955391315824
GSE126469	GSE126469_MPA_SPRETvsDOMhl_DESeq2_DE.txt.gz	0.563227026249206	0.449887205929746
GSE126469	GSE126469_Placenta_DOMvsSPRET_DESeq2_DE.txt.gz	0.355000582520316	0.287766013208932
GSE126469	GSE126469_Placenta_HYBRIDvsDOM_DESeq2_DE.txt.gz	0.527674112948863	0.460159580281998
GSE126469	GSE126469_Placenta_HYBRIDvsSPRET_DESeq2_DE.txt.gz	0.439292174140103	0.409853700516351
GSE125228	GSE125228_GSA_results_root.txt.gz	0.865152285730547	1
GSE125228	GSE125228_GSA_results_root.txt.gz	0.82390515376277	0.943455875711318
GSE124919	GSE124919_Wt_DexEffect_MEFs_unfiltered_DESeq.txt.gz	0.762848429126554	0.746007785810757
GSE124919	GSE124919_wt_DexLPSEffect_MEFs_unfiltered_DESeq.txt.gz	0.575191263803766	0.466354174942401
GSE124526	GSE124526_siRNA-NC_3_reps_vs._siRNA-PiHL_3_reps.xls.gz	0.382367028243078	0.269152040416358
GSE124526	GSE124526_siRNA-NC_rep1_vs._siRNA-PiHL_rep1.xls.gz	0.338470934186379	0.318128039963192
GSE124526	GSE124526_siRNA-NC_rep2_vs._siRNA-PiHL_rep2.xls.gz	0.300722427272962	0.248561767159984
GSE124526	GSE124526_siRNA-NC_rep3_vs._siRNA-PiHL_rep3.xls.gz	0.331880337376596	0.314387287445925
GSE112226	GSE112226_DESeq2.WT_vs_APC.full_results.csv.gz	0.710056577896001	0.694490403706155
GSE111932	GSE111932_gene_expression_datamatrix.txt.gz	0.832296228788077	0.969589891851376
GSE132038	GSE132038_DESeq_NS_S_TEs.txt.gz	0.683906249308159	0.64464141821112
GSE132038	GSE132038_DESeq_NS_S_genes.txt.gz	0.380469548461068	0.332533013205282
GSE142640	GSE142640_Deseq_all_results.txt.gz	0.820218506842466	0.767590618336887
GSE137636	GSE137636_YKL_vs_DMSO_DEG.txt.gz	0.560426953596624	0.491340361445783
GSE142504	GSE142504_Control-PMA-t12_rep1_Control-PMA-t12_rep2_vs_C9KO-PMA-t12_rep1_C9KO-PMA-t12_rep2.gene_summary.txt.gz	0.980116615434186	1
GSE142094	sheet-pCPL versus Teqing mRNA-Seq from GSE142094_pCPL_versus_Teqing_mRNA-Seq.xls.gz	0.401329007193285	0.36322360953462
GSE142094	sheet-pOE versus Teqing mRNA-Seq from GSE142094_pOE_versus_Teqing_mRNA-Seq.xls.gz	0.37458136829451	0.314368240746961
GSE138207	sheet-DESeq_all_genes_T11F80L_8_37_vs_WT_37_with_desc_and_fpkm from GSE138207_RNAseq_counts_and_RPKM_and_DESeq2_analysis_T11F80L_8_37_vs_WT_37.xlsx	0.745138685753292	0.656240417049985
GSE138207	sheet-Only protein coding genes from GSE138207_RNAseq_counts_and_RPKM_and_DESeq2_analysis_T11F80L_8_37_vs_WT_37.xlsx	0.718534312806645	0.629193899782135
GSE134374	GSE134374_T66_RNA-Seq.txt.gz	0.360974717854332	0.397527260238688
GSE134374	GSE134374_T66_RNA-Seq.txt.gz	0.316296204823198	0.34000171718039
GSE134374	GSE134374_T66_RNA-Seq.txt.gz	0.305410895871078	0.32884004464669
GSE134374	GSE134374_T66_RNA-Seq.txt.gz	0.491120226943206	0.558083626684983
GSE134374	GSE134374_T66_RNA-Seq.txt.gz	0.323707198485248	0.32454709367219
GSE134374	GSE134374_T66_RNA-Seq.txt.gz	0.436999559409563	0.443032540568387
GSE134115	sheet-10 min No C vs. glu in GT23 from GSE134115_GT23_NoCvsGlu.xlsx	0.169353533763955	0.148225469728601
GSE134115	sheet-10 min No C vs. glu for NS364 from GSE134115_NS364_NoCvsGlu.xlsx	0.395979765135622	0.288582183186951
GSE134115	sheet-NS364 vs. GT23 @ -5 glu from GSE134115_NS364vsGT23_Glu.xlsx	0.282617031423327	0.20655122052994
GSE134115	sheet-NS364 vs. GT23 @ 10 min No C from GSE134115_NS364vsGT23_NoC.xlsx	0.428548717913901	0.365420755898935
GSE127322	sheet-Gene description from GSE127322_processed_data.xlsx	0.541705410003534	0.588578874062093
GSE127322	sheet-Gene description from GSE127322_processed_data.xlsx	0.582396477340486	0.610478155557549
GSE142171	sheet-data2 from GSE142171_data2.xlsx	0.598801605932373	0.514796093634981
GSE138540	GSE138540_Rat_tendons_edgeR.txt.gz	0.349344547457826	0.28836987607245
GSE138540	GSE138540_Rat_tendons_edgeR.txt.gz	0.704132087725588	0.664918970448046
GSE138540	GSE138540_Rat_tendons_edgeR.txt.gz	0.316435688355827	0.241499841118526
GSE138540	GSE138540_Rat_tendons_edgeR.txt.gz	0.303012543011948	0.216078805211312
GSE138540	GSE138540_Rat_tendons_edgeR.txt.gz	0.292054334987099	0.252621544327931
GSE138540	GSE138540_Rat_tendons_edgeR.txt.gz	0.260432921719445	0.207340324118208
GSE138537	GSE138537_Mouse_tendons_edgeR.txt.gz	0.552726857263305	0.462384775498067
GSE138537	GSE138537_Mouse_tendons_edgeR.txt.gz	0.354334120825611	0.26390127862028
GSE138537	GSE138537_Mouse_tendons_edgeR.txt.gz	0.410992546452303	0.319655069878085
GSE138537	GSE138537_Mouse_tendons_edgeR.txt.gz	0.282415510125042	0.231192387749034
GSE138537	GSE138537_Mouse_tendons_edgeR.txt.gz	0.416630458310138	0.341956586381207
GSE138537	GSE138537_Mouse_tendons_edgeR.txt.gz	0.269070733955202	0.2007136485281
GSE68033	GSE68033_DEGseq_score.txt.gz	0.311036387958282	0.286585365853659
GSE129104	sheet-ATRA.D120_ATRA.D90 from GSE129104_ATRA-9CRAL_DEanalysis.xlsx	0.466813293538994	0.342039800995025
GSE129104	sheet-9CRAL.D120_9CRAL.D90 from GSE129104_ATRA-9CRAL_DEanalysis.xlsx	0.632199582826515	0.530161691542289
GSE129104	sheet-H9.D67_H9.D37 from GSE129104_CellLines_DEanalysis.xlsx	0.475728764933819	0.377218934911243
GSE129104	sheet-H9.D90_H9.D37 from GSE129104_CellLines_DEanalysis.xlsx	0.531843544000136	0.43491124260355
GSE129104	sheet-H9.D120_H9.D37 from GSE129104_CellLines_DEanalysis.xlsx	0.452940541214981	0.371301775147929
GSE129104	sheet-H9.D150_H9.D37 from GSE129104_CellLines_DEanalysis.xlsx	0.390245687469895	0.357248520710059
GSE129104	sheet-H9.D200_H9.D37 from GSE129104_CellLines_DEanalysis.xlsx	0.347560035829893	0.265532544378698
GSE129104	sheet-H9.D90_H9.D67 from GSE129104_CellLines_DEanalysis.xlsx	0.754617005402952	0.65310650887574
GSE129104	sheet-H9.D120_H9.D67 from GSE129104_CellLines_DEanalysis.xlsx	0.523278083613982	0.451923076923077
GSE129104	sheet-H9.D150_H9.D67 from GSE129104_CellLines_DEanalysis.xlsx	0.416732060012626	0.332840236686391
GSE129104	sheet-H9.D200_H9.D67 from GSE129104_CellLines_DEanalysis.xlsx	0.400616781676121	0.308431952662722
GSE129104	sheet-H9.D120_H9.D90 from GSE129104_CellLines_DEanalysis.xlsx	0.812560129531313	0.715976331360947
GSE129104	sheet-H9.D150_H9.D90 from GSE129104_CellLines_DEanalysis.xlsx	0.560219187847873	0.471153846153846
GSE129104	sheet-H9.D200_H9.D90 from GSE129104_CellLines_DEanalysis.xlsx	0.51168736011022	0.423076923076923
GSE129104	sheet-H9.D150_H9.D120 from GSE129104_CellLines_DEanalysis.xlsx	0.789354973233792	0.692307692307693
GSE129104	sheet-H9.D200_H9.D120 from GSE129104_CellLines_DEanalysis.xlsx	0.63756364511822	0.556952662721894
GSE129104	sheet-H9.D200_H9.D150 from GSE129104_CellLines_DEanalysis.xlsx	0.934429254696948	0.914940828402367
GSE129104	sheet-PEN8E.D67_PEN8E.D37 from GSE129104_CellLines_DEanalysis.xlsx	0.55648146811233	0.418639053254438
GSE129104	sheet-PEN8E.D75_PEN8E.D37 from GSE129104_CellLines_DEanalysis.xlsx	0.547852392566874	0.462278106508876
GSE129104	sheet-PEN8E.D90_PEN8E.D37 from GSE129104_CellLines_DEanalysis.xlsx	0.444596825180776	0.365384615384615
GSE129104	sheet-PEN8E.D105_PEN8E.D37 from GSE129104_CellLines_DEanalysis.xlsx	0.460710725771897	0.375739644970414
GSE129104	sheet-PEN8E.D120_PEN8E.D37 from GSE129104_CellLines_DEanalysis.xlsx	0.400034168399286	0.332840236686391
GSE129104	sheet-PEN8E.D150_PEN8E.D37 from GSE129104_CellLines_DEanalysis.xlsx	0.366237787391103	0.279585798816568
GSE129104	sheet-PEN8E.D200_PEN8E.D37 from GSE129104_CellLines_DEanalysis.xlsx	0.349494550596929	0.282544378698225
GSE129104	sheet-PEN8E.D75_PEN8E.D60 from GSE129104_CellLines_DEanalysis.xlsx	0.756129329957863	0.655325443786982
GSE129104	sheet-PEN8E.D90_PEN8E.D60 from GSE129104_CellLines_DEanalysis.xlsx	0.542340487126887	0.440828402366864
GSE129104	sheet-PEN8E.D105_PEN8E.D60 from GSE129104_CellLines_DEanalysis.xlsx	0.563871940089968	0.474112426035503
GSE129104	sheet-PEN8E.D120_PEN8E.D60 from GSE129104_CellLines_DEanalysis.xlsx	0.469367131271545	0.401627218934911
GSE129104	sheet-PEN8E.D150_PEN8E.D60 from GSE129104_CellLines_DEanalysis.xlsx	0.440587862201152	0.339497041420118
GSE129104	sheet-PEN8E.D200_PEN8E.D60 from GSE129104_CellLines_DEanalysis.xlsx	0.419072415324504	0.35207100591716
GSE129104	sheet-PEN8E.D75_PEN8E.D67 from GSE129104_CellLines_DEanalysis.xlsx	0.658884025259214	0.547337278106509
GSE129104	sheet-PEN8E.D90_PEN8E.D67 from GSE129104_CellLines_DEanalysis.xlsx	0.553381500378751	0.433431952662722
GSE129104	sheet-PEN8E.D105_PEN8E.D67 from GSE129104_CellLines_DEanalysis.xlsx	0.685436251759281	0.584319526627219
GSE129104	sheet-PEN8E.D120_PEN8E.D67 from GSE129104_CellLines_DEanalysis.xlsx	0.592160415082673	0.519970414201184
GSE129104	sheet-PEN8E.D150_PEN8E.D67 from GSE129104_CellLines_DEanalysis.xlsx	0.665765657797314	0.599852071005917
GSE129104	sheet-PEN8E.D200_PEN8E.D67 from GSE129104_CellLines_DEanalysis.xlsx	0.568176402081552	0.471153846153846
GSE129104	sheet-PEN8E.D90_PEN8E.D75 from GSE129104_CellLines_DEanalysis.xlsx	0.867191800307159	0.768491124260355
GSE129104	sheet-PEN8E.D105_PEN8E.D75 from GSE129104_CellLines_DEanalysis.xlsx	0.661742988859708	0.574704142011835
GSE129104	sheet-PEN8E.D120_PEN8E.D75 from GSE129104_CellLines_DEanalysis.xlsx	0.528993469361252	0.402366863905326
GSE129104	sheet-PEN8E.D150_PEN8E.D75 from GSE129104_CellLines_DEanalysis.xlsx	0.470000825486456	0.386094674556213
GSE129104	sheet-PEN8E.D200_PEN8E.D75 from GSE129104_CellLines_DEanalysis.xlsx	0.436194414427812	0.360207100591716
GSE129104	sheet-PEN8E.D105_PEN8E.D90 from GSE129104_CellLines_DEanalysis.xlsx	0.669819526569352	0.568786982248521
GSE129104	sheet-PEN8E.D120_PEN8E.D90 from GSE129104_CellLines_DEanalysis.xlsx	0.563060791805109	0.472633136094675
GSE129104	sheet-PEN8E.D150_PEN8E.D90 from GSE129104_CellLines_DEanalysis.xlsx	0.519163709899964	0.418639053254438
GSE129104	sheet-PEN8E.D200_PEN8E.D90 from GSE129104_CellLines_DEanalysis.xlsx	0.457206998336072	0.38905325443787
GSE129104	sheet-PEN8E.D120_PEN8E.D105 from GSE129104_CellLines_DEanalysis.xlsx	0.826778612551895	0.760355029585799
GSE129104	sheet-PEN8E.D150_PEN8E.D105 from GSE129104_CellLines_DEanalysis.xlsx	0.714414339821038	0.61612426035503
GSE129104	sheet-PEN8E.D200_PEN8E.D105 from GSE129104_CellLines_DEanalysis.xlsx	0.622460255563538	0.533284023668639
GSE129104	sheet-PEN8E.D200_PEN8E.D120 from GSE129104_CellLines_DEanalysis.xlsx	0.841122531799315	0.782544378698225
GSE129104	sheet-PEN8E.D200_PEN8E.D150 from GSE129104_CellLines_DEanalysis.xlsx	0.900598393033362	0.813609467455621
GSE113288	GSE113288_genes.edgeR_results_MBC02.txt.gz	0.672589311412111	0.782808902532617
GSE113283	GSE113283_genes.edgeR_results.txt.gz	0.281554294531953	0.208731554400184
GSE140605	GSE140605_deseq2_results_TM2_2_05_Vs_TM2_2_07.csv.gz	0.767026967606614	0.708661417322835
GSE141707	GSE141707_P3_v_P2_3animals.txt.gz	0.8449883458085	0.860668071020163
GSE132343	GSE132343_DEG_9hrMCF7.csv.gz	0.318925337355203	0.256296950950066
GSE132343	GSE132343_DEG_9hrMCF7.csv.gz	0.323339478655844	0.251141552511416
GSE132343	GSE132343_DEG_9hrMCF7.csv.gz	0.256422052335375	0.212107821475917
GSE132343	GSE132343_DEG_list231.csv.gz	0.181002544078437	0.141217338770578
GSE132343	GSE132343_DEG_list231.csv.gz	0.454544903326959	0.385138196647032
GSE132343	GSE132343_DEG_list_24hr_MCF7.csv.gz	0.477120463632013	0.404611703284751
GSE132343	GSE132343_DEG_list_24hr_MCF7.csv.gz	0.160163719296278	0.1167428032775
GSE129651	sheet-Hoja1 from GSE129651_processed_data_oligo.xlsx	0.609046802632831	0.512375847390825
GSE135282	sheet-sheet1 from GSE135282_caseVScontrol.All.xls.gz	0.854257688563611	0.819748971407739
GSE141440	sheet-ATACseq.edgeR_output from GSE141440_GEO_retina_ATACseq_S1PR.gTKO_edgeR.xlsx	0.780827752803166	0.684851752021563
GSE141440	sheet-edgeR_output from GSE141440_GEO_Retina_S1PR.gTKO.edgeR_FPKMs_RNAseq.xlsx	0.753126388527549	0.750228728270814
GSE126736	GSE126736_dds_HMEC_MDA-MB-231_transcription.csv.gz	0.465553283648045	0.401262916188289
GSE126736	GSE126736_dds_HMEC_MDA-MB-231_translation.csv.gz	0.520490174249987	0.507427145934913
GSE126736	GSE126736_dds_HMEC_SUM159PT_transcription.csv.gz	0.66964209244224	0.625350218536367
GSE126736	GSE126736_dds_HMEC_SUM159PT_translation.csv.gz	0.661780021588988	0.619226821758467
GSE126736	GSE126736_dds_HMEC_T47D_transcription.csv.gz	0.572674424712248	0.51508755918088
GSE126736	GSE126736_dds_HMEC_T47D_translation.csv.gz	0.528948499476015	0.500228414801279
GSE126736	GSE126736_dds_HMEC_ZR75-1_transcription.csv.gz	0.45575712209001	0.340408257944792
GSE126736	GSE126736_dds_HMEC_ZR75-1_translation.csv.gz	0.530628566941396	0.473702146995343
GSE123533	GSE123533_pos_over_neg.txt.gz	0.66833676462806	0.653204053364438
GSE102826	GSE102826_model_fc.txt.gz	0.709985930169017	0.581412493242247
GSE102826	GSE102826_model_fc.txt.gz	0.685898067626261	0.580921020297833
GSE102826	GSE102826_model_fc.txt.gz	0.816439288894277	0.732294687177471
GSE102826	GSE102826_model_fc.txt.gz	0.999581544987897	1
GSE102826	GSE102826_model_fc.txt.gz	0.708836974641909	0.596156681574679
GSE139880	sheet-riborex_res_deseq2_N2vsmeg3meg4 from GSE139880_Differential_translation_analysis.xlsx	0.977662633829409	0.971978251777499
GSE135273	GSE135273_WT_V_MKT1_FC.txt.gz	0.731315747671663	0.668242710795902
GSE135095	GSE135095_DESeq_Trub_COT_vs_CO.csv.gz	0.85082818372748	0.851557964002323
GSE141069	GSE141069_A-VS-B_DE.xls.gz	0.421462701048936	0.347841286488376
GSE141069	GSE141069_A-VS-C_DE.xls.gz	0.211866694351683	0.164623467600701
GSE141069	GSE141069_B-VS-C_DE.xls.gz	0.187556074085007	0.13319126265317
GSE128977	sheet-RNA-seq_P1 from GSE128977_RNA-seq_expr_analysis_P1_P2_P3.xls.gz	0.833799917722141	0.723843938795099
GSE128977	sheet-RNA-seq_P2 from GSE128977_RNA-seq_expr_analysis_P1_P2_P3.xls.gz	0.917095190446232	0.899262345852807
GSE128977	sheet-RNA-seq_P3 from GSE128977_RNA-seq_expr_analysis_P1_P2_P3.xls.gz	0.977009922505587	0.983430170002152
GSE140847	sheet-Condition 3 vs Condition 11 from GSE140847_Supplementary_file_S1.xlsx	0.201952254003695	0.142612664004564
GSE140847	sheet-Evolved vs Condition 11 from GSE140847_Supplementary_file_S1.xlsx	0.22444974120293	0.186493359706132
GSE140786	GSE140786_rMATS_RI.txt.gz	0.488870262554511	0.6794682422452
GSE140681	sheet-Sheet1 from GSE140681_Stearman_GEO_supplemental_RNAseq_results_table_11142019.xlsx	0.993267622134692	1
GSE140681	sheet-Sheet1 from GSE140681_Stearman_GEO_supplemental_RNAseq_results_table_11142019.xlsx	0.706384883055655	0.642002176278564
GSE140544	GSE140544_ssonnei_processed_data.tsv.gz	0.414096545253297	0.348939154830791
GSE113671	sheet-Sorted-NELFA-EGFP_TE from GSE113671_RNA-seq.xlsx.gz	0.510974278577335	0.394736842105263
GSE140417	GSE140417_OFF.VS.ON-all_genes.txt.gz	0.898099769924536	0.900846432889964
GSE136111	sheet-Sheet from GSE136111_DESeq2_comparison_P_vs_B_table.xlsx	0.571276430772029	0.539922442080143
GSE135275	GSE135275_MLLAF9_CXCR4KD_Day10_FPKM.txt.gz	0.573110462682407	0.455840455840456
GSE95525	GSE95525_gene.description.txt.gz	0.491624701519952	0.583835445667983
GSE140156	GSE140156_DifferentialExpression.csv.gz	0.369371888496613	0.292024539877301
GSE133764	GSE133764_Counts_DESeq2_results_CHCHD2.txt.gz	0.625878823841032	0.577424778248015
GSE133763	GSE133763_Counts_DESeq2_results_CHCHD10.txt.gz	0.558399029920828	0.462635515102325
GSE136842	sheet-Sheet1 from GSE136842_Processed_data.xlsx	0.339514518622963	0.366832250668705
GSE136842	sheet-Sheet1 from GSE136842_Processed_data.xlsx	0.165258063754005	0.146831530139104
GSE135800	GSE135800_P493-6_Con_vs_975.htseq.edgeR.txt.gz	0.553068713642751	0.490075396214802
GSE135800	GSE135800_P493-6_Con_vs_Tetra.htseq.edgeR.txt.gz	0.168136232418306	0.147412975260892
GSE135800	GSE135800_PC3_Con_vs_975.htseq.edgeR.txt.gz	0.326634361036022	0.277797978328849
GSE139830	sheet-20190918_Ad_Ctrl_vs_378_CSun_DE from GSE139830_RNA-SEQ_Ad_Ctrl_vs_378.xlsx	0.70011196396166	0.653291479004595
GSE132868	GSE132868_RelA_reconstitued_FPKM.csv.gz	0.585838632205249	0.37719168999558
GSE130690	GSE130690_RNASeq_DESeq2.txt.gz	0.439474189620734	0.391590013140605
GSE116374	GSE116374_B6CTL_vs_B6D26.txt.gz	0.656426924248001	0.556038914814522
GSE116374	GSE116374_Irf1CTL_vs_Irf1D26.txt.gz	0.844882129208106	0.857232902615821
GSE130971	sheet-Sheet1 from GSE130971_deseq2_output.xlsx	0.324781261873988	0.271051680520419
GSE130971	sheet-Sheet1 from GSE130971_deseq2_output.xlsx	0.321486783713882	0.274665702927358
GSE130971	sheet-Sheet1 from GSE130971_deseq2_output.xlsx	0.746855644044264	0.686664257318396
GSE130971	sheet-Sheet1 from GSE130971_deseq2_output.xlsx	0.315822647091094	0.245753523671847
GSE130971	sheet-Sheet1 from GSE130971_deseq2_output.xlsx	0.955825870130402	0.925189736176365
GSE114938	sheet-Sheet1 from GSE114938_SuppFile2.xls.gz	0.6556363863862	0.718367346938776
GSE114936	sheet-Sheet1 from GSE114936_SuppFile1.xls.gz	0.203078230929609	0.231180465250686
GSE139458	GSE139458_Processed_RNAseq_data.xls.gz	0.375702108240593	0.404889556079777
GSE137126	GSE137126_YanLiu_RNA-seq_processedData_June2018.txt.gz	0.666127416083963	0.561397959990512
GSE137126	GSE137126_YanLiu_RNA-seq_processedData_June2018.txt.gz	0.70660089853369	0.593816715426584
GSE133331	GSE133331_Processed_file.txt.gz	0.386736461679372	0.439808591859777
GSE133331	GSE133331_Processed_file.txt.gz	0.289331283049899	0.329134280353793
GSE133331	GSE133331_Processed_file.txt.gz	0.251687151727526	0.257804090419806
GSE127478	sheet-DESeq2 Output from GSE127478_MELAS_Project_DE_genes.xlsx	0.551392030678273	0.503884106655469
GSE139439	sheet-CD36KO-control_WT-control from GSE139439_DEAnalyses_pairwise.xlsx	0.466109344834827	0.433103657151511
GSE139439	sheet-CD36KO-oxLDL_CD36KO-control from GSE139439_DEAnalyses_pairwise.xlsx	0.401617207983987	0.341146610928635
GSE139439	sheet-WT-oxLDL_WT-control from GSE139439_DEAnalyses_pairwise.xlsx	0.546995603296592	0.467721717329991
GSE139346	GSE139346_KP_T6B_counts_DEseq.csv.gz	0.484645826958427	0.408083948698018
GSE132214	sheet-A2ko_vs_Het from GSE132214_supplemental_differential_expression.xlsx	0.988207448521443	0.989249482662898
GSE132214	sheet-A2ko_vs_Quad from GSE132214_supplemental_differential_expression.xlsx	0.915361265311032	0.897390602129915
GSE132214	sheet-E861A_MDA5_vs_MDA5 from GSE132214_supplemental_differential_expression.xlsx	0.905117888602298	0.861555544339575
GSE132214	sheet-Het_vs_A2ko from GSE132214_supplemental_differential_expression.xlsx	0.988207448521443	0.989249482662898
GSE132214	sheet-Het_vs_Quad from GSE132214_supplemental_differential_expression.xlsx	0.910982490393865	0.882753747539494
GSE132214	sheet-Quad_vs_Het from GSE132214_supplemental_differential_expression.xlsx	0.910982490393865	0.882753747539494
GSE135718	GSE135718_T1.DESeq_results.txt.gz	0.705495336148646	0.512065921130077
GSE135718	GSE135718_T2.DESeq_results.txt.gz	0.540462869672086	0.441436138905239
GSE135718	GSE135718_T3.DESeq_results.txt.gz	0.44093049983399	0.329605650382578
GSE135718	GSE135718_T4.DESeq_results.txt.gz	0.279273360211757	0.206003531489111
GSE139293	sheet-tpm_U2OS_vs_a1-2A_t-test from GSE139293_tpm_U2OS_vs_a1-2A_t-test.xlsx	0.48379608718986	0.378766411636913
GSE139293	sheet-tpm_U2OS_vs_a1-a2KO_t-test from GSE139293_tpm_U2OS_vs_a1-a2KO_t-test.xlsx	0.561622658338005	0.4608467590858
GSE139040	GSE139040_SggA_RNAseq_limma-voom_result_master.txt.gz	0.70186542249002	0.564585938251419
GSE139040	GSE139040_SggB_RNAseq_limma-voom_result_master.txt.gz	0.575379866963109	0.446086224632938
GSE139147	GSE139147_WTvsMS-275.TXT.gz	0.331343003480264	0.260652765185857
GSE121685	GSE121685_edgeR_sorted_unsorted_controls.txt.gz	0.437046457740431	0.408617257932327
GSE88918	GSE88918_control-vs-BDE-47.compare.txt.gz	0.464848431022841	0.419392073874567
GSE139065	sheet-GFP.edgeR.all.peaks from GSE139065_ATACseq.aorta.GEO.edgeR.xls.gz	0.809926186692605	0.792398310735719
GSE139065	sheet-ECKO.WT.edgeR.all.peaks from GSE139065_ATACseq.aorta.GEO.edgeR.xls.gz	0.860162729288678	0.813073227544039
GSE124427	GSE124427_chipseq_DiffBind_H3K27me3_FvsM.txt.gz	0.433467317082173	0.386074003211589
GSE124427	GSE124427_methylation_MethylKit_FvsM.txt.gz	0.707651652781741	0.676481452166113
GSE137390	sheet-IGR37siSCD#1_vs_siCTR from GSE137390_siSCD1_DGE.xlsx	0.446891926142644	0.418253847325918
GSE137390	sheet-IGR37siSCD#2_vs_siCTR from GSE137390_siSCD1_DGE.xlsx	0.382050359397867	0.342491251582161
GSE137390	sheet-IGR37SCDi_vs_DMSO from GSE137390_siSCD1_DGE.xlsx	0.394635592735702	0.373017645744919
GSE137390	sheet-501melsiSCD#1_vs_siCTR from GSE137390_siSCD1_DGE.xlsx	0.423383942893091	0.382447051653207
GSE137390	sheet-501melsiSCD#2_vs_siCTR from GSE137390_siSCD1_DGE.xlsx	0.469526913418209	0.483210483210483
GSE136803	sheet-edgeR_IGR37_NLSiCTNNB_relative_ from GSE136803_IGR37_NLSiCTNNB.xlsx	0.357244243794154	0.282158991836411
GSE122544	GSE122544_N2OP50_vs_N2PA14.deseq.results.significant.csv.gz	0.0980762921348912	0.076530612244898
GSE122544	GSE122544_N2OP50_vs_npr8OP50.deseq.results.significant.csv.gz	0.303219624359277	0.216825061598029
GSE122544	GSE122544_N2PA14_vs_npr8PA14.deseq.results.significant.csv.gz	0.500948114118607	0.390625
GSE119862	sheet-Sheet1 from GSE119862_bam_vs_WT_DGE.xls.gz	0.114372965274428	0.0714694110920526
GSE119862	sheet-Sheet1 from GSE119862_bgcn_vs_WT_DGE.xls.gz	0.119163782879959	0.101486563750715
GSE119862	sheet-Sheet1 from GSE119862_tkvM1_vs_WT_DGE.xls.gz	0.127550826122048	0.0929102344196684
GSE119862	sheet-Sheet1 from GSE119862_GSC_vs_SC_DGE.xls.gz	0.133263506689351	0.117209834190966
GSE138681	GSE138681_MonoVSMono_CA_Gene_differential_expression.txt.gz	0.508836648721419	0.351794150165846
GSE138555	GSE138555_GFeN_vs_GFe.txt.gz	0.495149026778578	0.441133222233115
GSE138555	GSE138555_LBeN_vs_GFeN.txt.gz	0.685330194256821	0.636212136065092
GSE138555	GSE138555_LBeN_vs_LBe.txt.gz	0.415428057859768	0.367611018527595
GSE138555	GSE138555_LBeN_vs_LPeN.txt.gz	0.583848056874729	0.514655425938634
GSE138555	GSE138555_LBe_vs_LPe.txt.gz	0.732119833595759	0.713655523968239
GSE138555	GSE138555_LPeN_vs_LPe.txt.gz	0.499028916929277	0.456817959023625
GSE133178	sheet-filtered_labled_used_in_volcano from GSE133178_H_mephisto_FPKM_data.xlsx	0.647809024032493	0.536197805329913
GSE121040	GSE121040_PER_Control_swiss_albino-DE_EdgeR.txt.gz	0.587066649087286	0.586829923846499
GSE94690	GSE94690_merged_IP_data_all_IPs.txt.gz	0.239341215345627	0.181493833863337
GSE138340	GSE138340_edgeR_analysis.txt.gz	0.646764025959818	0.584062426105462
GSE136023	sheet-Deseq_all_results from GSE136023_Deseq_all_results_24.xlsx	0.850197538628088	0.809600270430153
GSE136023	sheet-Deseq_all_results from GSE136023_Deseq_all_results_24.xlsx	0.850705069099483	0.840023662638384
GSE136023	sheet-Deseq_all_results from GSE136023_Deseq_all_results_24.xlsx	0.821215761813997	0.741992732189639
GSE136023	sheet-Deseq_all_results from GSE136023_Deseq_all_results_24.xlsx	0.848932409378445	0.817206118482211
GSE119729	sheet-Neutrally_Regulated from GSE119729_GT_SO_7843_1205_1206_VS_1207_1208_DGE_Report.xlsx	0.996804104678915	0.961918194640339
GSE119729	sheet-Neutrally_Regulated from GSE119729_GT_SO_7843_1207_1208_VS_1211_1212_DGE_Report.xlsx	0.971964323979707	0.905322963721884
GSE119729	sheet-Neutrally_Regulated from GSE119729_GT_SO_7843_1209_1210_VS_1211_1212_DGE_Report.xlsx	0.990718230028251	0.98586394620065
GSE112051	GSE112051_ColMSvsColNaCl.txt.gz	0.612433471246856	0.592800528401585
GSE112051	GSE112051_ColMSvsGSE112051_ago42MS.txt.gz	0.835171709454953	0.839863149762719
GSE112051	GSE112051_ColMSvsGSE112051_ago43MS.txt.gz	0.799331244316339	0.827142149579
GSE112051	GSE112051_ColNaClvsGSE112051_ago42NaCl.txt.gz	0.495716545720116	0.439309576837417
GSE112051	GSE112051_ago42MSvsago42NaCl.txt.gz	0.596131458824809	0.538885142728703
GSE112051	GSE112051_ago42NaClvsago43NaCl.txt.gz	0.550838385170976	0.508522247848344
GSE112051	GSE112051_ago43MSvsago43NaCl.txt.gz	0.617720844881681	0.591633798122327
GSE134303	GSE134303_H3K9ac_peaks.txt.gz	0.254578506402265	0.352531716627372
GSE134303	GSE134303_H3K9ac_peaks.txt.gz	0.135776449878057	0.128550578196924
GSE130447	GSE130447_RNAseq_edgeR.txt.gz	0.247873237834845	0.169086251067464
GSE130447	GSE130447_RNAseq_edgeR.txt.gz	0.70824362158464	0.632792485055508
GSE130447	GSE130447_RNAseq_edgeR.txt.gz	0.651095761545666	0.56532877882152
GSE130447	GSE130447_RNAseq_edgeR.txt.gz	0.300898952793824	0.245943637916311
GSE128942	GSE128942_gene_list-BWA-GSA_all_gene.txt.gz	0.61448331035705706	0.426252556237219
GSE134406	GSE134406_DESeq2-24h.csv.gz	0.590440661563047	0.511470037453184
GSE134406	GSE134406_DESeq2-96h.csv.gz	0.584612371621815	0.497710998943538
GSE137555	GSE137555_GFP_vs_Cre.txt.gz	0.808483207810558	0.859136852238088
GSE124211	GSE124211_limma_DEG_Ectopic-Control_all_genes.txt.gz	0.339103451370413	0.289708037425319
GSE124211	GSE124211_limma_DEG_Ectopic-Vein_all_genes.txt.gz	0.618051822063946	0.601961447412919
GSE124211	GSE124211_limma_DEG_Vein-Control_all_genes.txt.gz	0.406247863359945	0.321271559012513
GSE137509	sheet-Complete table from deseq2 from GSE137509_Supplementary_file_S1.xlsx	0.318790883564565	0.230076692230744
GSE135505	GSE135505_DE_HELZ_vs_WT.txt.gz	0.420194730041413	0.378939697576972
GSE120032	sheet-DT900vsBW25113.Differential_ana from GSE120032_DT900vsBW25113.All_genes_Name.xlsx	0.632441955504506	0.672613307618129
GSE119931	GSE119931_CFPAC1.FOXA1FOXA2KD.genes.edgeR_results.txt.gz	0.538924581930948	0.496290292412245
GSE119931	GSE119931_CFPAC1.FOXA1KD.genes.edgeR_results.txt.gz	0.82254980990786	0.729471912213979
GSE119931	GSE119931_CFPAC1.FOXA2KD.genes.edgeR_results.txt.gz	0.742531468359276	0.67211172766382
GSE119931	GSE119931_PANC1.FOXA2KO.genes.edgeR_results.txt.gz	0.976780257779644	1
GSE137447	sheet-1. WT vs ∆rr11 at 12 h from GSE137447_Overal_transcripts_of_rr11_mutants_in_ST556.xlsx	0.707993085140994	0.647414997671169
GSE137447	sheet-2. WT vs rr11rr11D53A at 12 h from GSE137447_Overal_transcripts_of_rr11_mutants_in_ST556.xlsx	0.669632247887095	0.573961735884275
GSE137447	sheet-3. WT vs ∆rr11 at 17 h from GSE137447_Overal_transcripts_of_rr11_mutants_in_ST556.xlsx	0.600799753853298	0.638992537313433
GSE137447	sheet-4. WT vs rr11rr11D53A at 17 h from GSE137447_Overal_transcripts_of_rr11_mutants_in_ST556.xlsx	0.633976821198734	0.600558659217877
GSE137447	sheet-5. 12 h vs 17 h of WT from GSE137447_Overal_transcripts_of_rr11_mutants_in_ST556.xlsx	0.427947720173397	0.395165039516504
GSE137447	sheet-6. 12 h vs 17 h of ∆rr11 from GSE137447_Overal_transcripts_of_rr11_mutants_in_ST556.xlsx	0.45320188425374	0.377270610153703
GSE137447	sheet-7. 12 h vs 17 h of rr11D53A from GSE137447_Overal_transcripts_of_rr11_mutants_in_ST556.xlsx	0.430613355923361	0.447970135324312
GSE137447	sheet-8. ∆rr11 vs rr11rr11D53A at 12 from GSE137447_Overal_transcripts_of_rr11_mutants_in_ST556.xlsx	0.706311647119511	0.626460963066854
GSE137447	sheet-9. ∆rr11 vs rr11rr11D53A at 17 from GSE137447_Overal_transcripts_of_rr11_mutants_in_ST556.xlsx	0.562250200586649	0.508870214752568
GSE123267	GSE123267_c_4.5-c_6.6.txt.gz	0.230229288746268	0.183794977996376
GSE123267	GSE123267_ko_4.5-ko_6.6.txt.gz	0.236967187417121	0.194149624644059
GSE123267	GSE123267_ko_4.5-wt_4.5.txt.gz	0.264229220853095	0.220036241263267
GSE123267	GSE123267_wt_4.5-wt_6.6.txt.gz	0.534485381104286	0.440072482526534
GSE123267	GSE123267_basal_vs_control.txt.gz	0.650130770621119	0.490829243089641
GSE123267	GSE123267_reduced_vs_basal.txt.gz	0.895090017447894	0.878835153406136
GSE123267	GSE123267_reduced_vs_control.txt.gz	0.665574454272592	0.573199070487994
GSE131476	GSE131476_kallisto_table_w_Wald_test_annotated.txt.gz	0.29345720765336	0.238583410997204
GSE132373	GSE132373_DESeq_pac3_highPi_vs_mus52_highPi.csv.gz	0.855709292759078	0.811921891058582
GSE132373	GSE132373_DESeq_pac3_lowPi_vs_mus52_lowPi.csv.gz	0.857768560187548	0.894141829393628
GSE131336	GSE131336_DESeq2_hnrnpu_ATAC_seq.csv.gz	0.916148327390406	0.90588928298387
GSE131336	GSE131336_DESeq2_hnrnpu_RNA_seq.csv.gz	0.94168969826304	0.972579531906884
GSE122264	GSE122264_diffexpr-results.PHF2.csv.gz	0.826900200174295	0.832695365408398
GSE98509	GSE98509_MEF_vs_PreiPSC.csv.gz	0.349453459881364	0.326396099498894
GSE136893	sheet-AllData from GSE136893_AllData_160223_GUNN_RNASeq_Results.xlsx	0.720380055154548	0.653054543966611
GSE136893	sheet-AllData from GSE136893_AllData_160223_GUNN_RNASeq_Results.xlsx	0.798647807690593	0.772535701133434
GSE136893	sheet-AllData from GSE136893_AllData_160223_GUNN_RNASeq_Results.xlsx	0.747820836824403	0.670649371905561
GSE131243	GSE131243_NIPvsC403.DiffExpGene.anno.txt.gz	0.821132744024984	0.792838874680307
GSE131243	GSE131243_NIPvsD183.DiffExpGene.anno.txt.gz	0.397484847969339	0.315932318391926
GSE131243	GSE131243_NIPvsD216.DiffExpGene.anno.txt.gz	0.195298547753783	0.140445818837779
GSE131243	GSE131243_NIPvsD265.DiffExpGene.anno.txt.gz	0.44005292076734	0.365563026640565
GSE119582	GSE119582_DESeq2_resLFC_delta-mycP1-eccE1_complemented-with-eccE1_vs_Rv-wt.csv.gz	0.569162444333927	0.486854917234664
GSE119582	GSE119582_DESeq2_resLFC_delta-mycP1-eccE1_complemented-with-mycP1-eccE1_vs_Rv-wt.csv.gz	0.738176435817752	0.70350535540409
GSE119582	GSE119582_DESeq2_resLFC_delta-mycP1-eccE1_complemented-with-mycP1_vs_Rv-wt.csv.gz	0.540725006906513	0.503894839337877
GSE119582	GSE119582_DESeq2_resLFC_delta-mycP1-eccE1_vs_Rv-wt.csv.gz	0.956951890864632	0.888510223953262
GSE119582	GSE119582_DESeq2_resLFC_delta-mycP1-eccE1_with-EmptyVector_vs_Rv-wt.csv.gz	0.858519747150187	0.803310613437196
GSE118896	sheet-Feuil1 from GSM3350390_Defuse_Y15_599_trim_results_filtered.xlsx.gz from GSE118896_RAW.tar	0.794132735217045	0.808080808080808
GSE136647	GSE136647_ZMZ_GEO.txt.gz	0.142046953425037	0.0573907542139274
GSE136116	GSE136116_edgeR.output.csv.gz	0.500257229809437	0.474472307414757
GSE136102	sheet-DE_PxNP from GSE136102_DE_PxNP.xlsx	0.870388593779009	0.824089927789772
GSE131633	sheet-DEoutput from GSE131633_DEoutput.xlsx	0.878703519730673	0.899355319942459
GSE128815	GSE128815_082917.count.gene.voom.limma.cov_N2_15vscov_mdt15_15.txt.gz	0.646510321366543	0.568190950735353
GSE136069	GSE136069_IPC_RNAseq_edgeR_C6706_vs_Mock.txt.gz	0.876160042704595	0.88584208479191
GSE136069	GSE136069_IPC_RNAseq_edgeR_vasK_vs_C6706.txt.gz	0.895237708199404	0.925709840528977
GSE136069	GSE136069_WG_RNAseq_edgeR_C6706_vs_Mock.txt.gz	0.305815960690157	0.277223962783632
GSE136069	GSE136069_WG_RNAseq_edgeR_vasK_vs_Mock.txt.gz	0.364107873821921	0.325643216557486
GSE118431	GSE118431_e_cig_exposure_Pentanedione_100_ppm_vs_control_full_DESeq2_results.txt.gz	0.730138836394005	0.737642585551331
GSE129652	sheet-Table from GSE129652_Cufflinks-assembled_transcriptome_FPKMs_DiffSplicing.xlsx	0.570363778221515	0.524312431243124
GSE129652	sheet-Table from GSE129652_Cufflinks-assembled_transcriptome_FPKMs_DiffSplicing.xlsx	0.719352863318439	0.661108673394764
GSE129652	GSE129652_RIP-seq_processed_data.txt.gz	0.514385219598542	0.404973098734914
GSE114766	sheet-0099-3514Rutgers_GR-RNASeq_inte from GSE114766_0099-3514Rutgers_GR-RNASeq_integrated_topdiffRNA.xlsx	0.826952913292057	0.885684860968074
GSE114766	sheet-notest removed from GSE114766_3514Rutgers_DEXvsCONT_gene_exp_diff_copy.xlsx	0.936654045279676	1
GSE114766	sheet-Sheet3 from GSE114766_3514Rutgers_DEXvsCONT_gene_exp_diff_copy.xlsx	0.983755181900455	1
GSE114766	sheet-Sig from GSE114766_3514Rutgers_DEXvsCONT_gene_exp_diff_copy.xlsx	0.815779470237745	0.733695652173913
GSE114766	sheet-Sheet1 from GSE114766_3514Rutgers_DEXvsCONT_gene_exp_diff_significant_copy.xlsx	0.815709789191514	0.73270013568521
GSE135907	GSE135907_DESeq2_H3YJ3DMXX_Raspberry_59to64_RNAseq_Results.txt.gz	0.505565451047677	0.430554859405544
GSE135881	sheet-status = ok from GSE135881_IUB288_KO_vs_Veh_KO_gene_differential_expression.xlsx	0.874575376344098	0.856150219207544
GSE135881	sheet-status = ok from GSE135881_IUB288_WT_vs_Veh_WT_gene_differential_expression.xlsx	0.82004717944688	0.787302585055394
GSE135833	GSE135833_10027793.1BK3_control3.toptags_edgeR.csv.gz	0.906527206751579	0.914691242422749
GSE135833	GSE135833_10027793.1BK6_JC6.toptags_edgeR.csv.gz	0.718733326506588	0.671726381154206
GSE135833	GSE135833_10027793.1BK6_control6.toptags_edgeR.csv.gz	0.522822113388343	0.466709378542211
GSE135833	GSE135833_10027793.1BK9_JC9.toptags_edgeR.csv.gz	0.395079866926083	0.34547336257454
GSE135833	GSE135833_10027793.1BK9_control9.toptags_edgeR.csv.gz	0.326556184213512	0.266127839929033
GSE135833	GSE135833_10027793.1control3_JC3.toptags_edgeR.csv.gz	0.872881162076103	0.943768173081662
GSE135833	GSE135833_10027793.1control6_JC6.toptags_edgeR.csv.gz	0.528954753160848	0.467202207875413
GSE135833	GSE135833_10027793.1control9_JC9.toptags_edgeR.csv.gz	0.523935231039165	0.499728943866739
GSE131104	GSE131104_basal_gene_exp_diff.txt.gz	0.966803933980338	0.935843054082715
GSE131104	GSE131104_suprabasal_gene_exp_diff.txt.gz	0.993892844788132	1
GSE130683	sheet-DE_results from GSE130683_LPS_IL4_supplemental_data.xlsx	0.724704354903561	0.614190778883065
GSE130683	sheet-DE_results from GSE130683_LPS_IL4_supplemental_data.xlsx	0.799871578332589	0.6777562223965
GSE132306	GSE132306_M14KD_Ctl_peak.txt.gz	0.814170385454817	0.828494670248722
GSE132306	GSE132306_M3KD_Ctl_peak.txt.gz	0.807782292099476	0.795315008973269
GSE135430	GSE135430_RNA_Isolation_Comparison_EdgeR.txt.gz	0.232441661668165	0.212947189097104
GSE135430	GSE135430_RNA_Isolation_Comparison_EdgeR.txt.gz	0.393617999609471	0.356047700170358
GSE135430	GSE135430_RNA_Isolation_Comparison_EdgeR.txt.gz	0.419064076273097	0.425894378194208
GSE135430	GSE135430_RNA_Isolation_Comparison_EdgeR.txt.gz	0.234251786138703	0.194207836456559
GSE135430	GSE135430_RNA_Isolation_Comparison_EdgeR.txt.gz	0.234258108369836	0.212947189097104
GSE113366	sheet-Foglio1 from GSE113366_All_cpm.xlsx	0.30536875667166	0.274746241318782
GSE113366	sheet-Foglio1 from GSE113366_All_cpm.xlsx	0.297128227389477	0.256429825230863
GSE113366	sheet-Foglio1 from GSE113366_Day12_cpm.xlsx	0.686298566306542	0.578559738134206
GSE135177	sheet-Bulk_RNAseq_gene_exp from GSE135177_Table_ofBulk_RNAseq_Gene_Expression.xlsx	0.584873417270741	0.487152034261242
GSE135154	GSE135154_M_vs_MD_edgeR.txt.gz	0.67412050101709	0.644855880496529
GSE135154	GSE135154_e_vs_eD_edgeR.txt.gz	0.751913909816428	0.742688828108563
GSE119158	GSE119158_DESeq2_res_quinazoline_10x_vs_WT.csv.gz	0.7678320547351	0.728025322619917
GSE119158	GSE119158_DESeq2_res_quinazoline_30x_vs_WT.csv.gz	0.65647333113292	0.577063550036523
GSE135101	GSE135101_OR_result.Ser_0.01pACT.STAR.csv.gz	0.923836490492684	1
GSE135101	GSE135101_OR_result.Ser_100pACT.STAR.csv.gz	0.78967821634576	1
GSE135101	GSE135101_OR_result.Ser_1pACT.STAR.csv.gz	0.806087618495063	0.78125
GSE128155	GSE128155_all_genes_all_days_all_treatments.txt.gz	0.974642567718532	0.985817941952507
GSE128155	GSE128155_all_genes_all_days_all_treatments.txt.gz	0.904152303643427	0.872564404341572
GSE128155	GSE128155_all_genes_all_days_all_treatments.txt.gz	0.585020893961377	0.505586500115356
GSE128155	GSE128155_all_genes_all_days_all_treatments.txt.gz	0.706259251592409	0.658267924279401
GSE128155	GSE128155_all_genes_all_days_all_treatments.txt.gz	0.603024986789835	0.53696981588672
GSE128155	GSE128155_all_genes_all_days_all_treatments.txt.gz	0.653760420717907	0.57564023298949
GSE125977	sheet-Sheet1 from GSE125977_mRNA_all_jo1_vs_controls_DESeq2.xls.gz	0.762445495705231	0.709665410209875
GSE125977	sheet-sheet1 from GSE125977_mRNA_star_DM_vis_CONTROL_Wald_DESeq2.xls.gz	0.999675488026826	1
GSE125977	sheet-sheet1 from GSE125977_mRNA_star_IBM_vis_CONTROL_Wald_DESeq2.xls.gz	0.974647600095784	0.974201163476941
GSE125977	sheet-sheet1 from GSE125977_mRNA_star_PM_vis_CONTROL_Wald_DESeq2.xls.gz	0.837453469818255	0.785205779518935
GSE135047	GSE135047_EdgeR_Results.txt.gz	0.438958024817274	0.364496738713391
GSE135019	sheet-magoh21hpf from GSE135019_Gangrasetal2019_processedData.xlsx	0.570412150078361	0.511659497396423
GSE132321	GSE132321_DGE_DEseq.txt.gz	0.555783105343989	0.549348230912477
GSE132321	GSE132321_DGE_DEseq.txt.gz	0.403840211485941	0.402911799559844
GSE132321	GSE132321_DGE_DEseq.txt.gz	0.489306589890652	0.496021669206027
GSE127516	sheet-Sheet1 from GSE127516_DESeq2_1.12.4.GrhPosINPvsDPosINP.xlsx	0.794751989631996	0.741386829481029
GSE132725	GSE132725_Final_DE_combined_RNAseq_vs_Riboseq_wt_vs_XRN1.txt.gz	0.587394545830848	0.626422563087581
GSE132725	GSE132725_Final_DE_combined_RNAseq_vs_Riboseq_wt_vs_XRN1.txt.gz	0.243016381387773	0.203859475507175
GSE134401	GSE134401_CB-103_10uM_vs_DMSO.txt.gz	0.83049690438618	0.804818167868651
GSE134401	GSE134401_RIN1_2uM_vs_DMSO.txt.gz	0.719412355982398	0.659812797299371
GSE132835	GSE132835_DEseq2_18h.vs.0h.csv.gz	0.357700655058358	0.376474773225826
GSE132835	GSE132835_DEseq2_18h.vs.1h.csv.gz	0.408675814550683	0.44298605414274
GSE134261	GSE134261_NK_WT_B16F10_RNA_Seq.txt.gz	0.645948802472316	0.515190415062046
GSE128430	sheet-Sheet1 from GSE128430_VqsM_RNA-seq_analyzed.xlsx	0.819462722894532	0.850641141412317
GSE125725	GSE125725_mES_RiboSeq_WTvMettl14KO_1hRecovery.csv.gz	0.563344748016802	0.493619408217641
GSE125725	GSE125725_mES_RiboSeq_WTvMettl14KO_NoStress.csv.gz	0.702679633782646	0.5311004784689
GSE125725	GSE125725_mES_RiboSeq_WTvMettl14KO_NoStress.csv.gz	0.975086105570201	0.89792663476874
GSE125725	GSE125725_mES_WT_RNAseq_1hRecoveryvNoStress.csv.gz	0.691131089223475	0.607784020830478
GSE125725	GSE125725_mES_WT_RNAseq_HeatShockvNoStress.csv.gz	0.999410580250838	1
GSE112640	GSE112640_UAS_Dm0_DEGs_raw_data.txt.gz	0.777390038107531	0.714285714285714
GSE103153	GSE103153_EG19732_EG19733_DESeq2.txt.gz	0.777143344806387	0.808510638297873
GSE134183	GSE134183_shWdr5_symbol.txt.gz	0.7890442430600492	0.762854201657908
GSE133917	sheet-All FPKM>1 from GSE133917_Grin3a_KD_RNAseq.xlsx	0.983102502118437	1
GSE133917	sheet-All FPKM>1 from GSE133917_Grin3a_KD_RNAseq.xlsx	0.55723450750162	0.455731593662628
GSE133917	sheet-All FPKM>1 from GSE133917_Grin3a_KD_RNAseq.xlsx	0.615381451444591	0.599254426840634
GSE133917	sheet-All FPKM>1 from GSE133917_Grin3a_KD_RNAseq.xlsx	0.793027276115918	0.735321528424977
GSE133917	sheet-CtrlTTX v KDTTX significant from GSE133917_Grin3a_KD_RNAseq.xlsx	0.538590557939914	0.603448275862069
GSE133917	sheet-CtrlTTX v KDTTX significant from GSE133917_Grin3a_KD_RNAseq.xlsx	0.655102560307829	0.431034482758621
GSE133917	sheet-CtrlTTX v CtrlTTXwd significant from GSE133917_Grin3a_KD_RNAseq.xlsx	0.717723993493289	0.610252237591538
GSE133917	sheet-CtrlTTX v CtrlTTXwd significant from GSE133917_Grin3a_KD_RNAseq.xlsx	0.360932045546981	0.3173311635476
GSE133917	sheet-CtrlTTXwd v KDTTXwd significant from GSE133917_Grin3a_KD_RNAseq.xlsx	0.842314355828221	0.74938574938575
GSE133917	sheet-CtrlTTXwd v KDTTXwd significant from GSE133917_Grin3a_KD_RNAseq.xlsx	0.374252883435582	0.233415233415233
GSE133917	sheet-CtrlTTXwd v KDTTXwd significant from GSE133917_Grin3a_KD_RNAseq.xlsx	0.329193496932514	0.233415233415233
GSE130927	sheet-. from GSE130927_Table_S3_-_FACS-RNA-seq_RIS-vs-all.xlsx	0.4602715641229	0.389330682571239
GSE133809	GSE133809_SI.ANOVA_GFvSPF.csv.gz	0.753371155631198	0.642226933862253
GSE133809	GSE133809_SI.ANOVA_GFvTURI.csv.gz	0.753371155631198	0.642226933862253
GSE133809	GSE133809_SI.WALD_GFvSPF.csv.gz	0.805042127091989	0.772860953423159
GSE133809	GSE133809_SI.WALD_GFvTURI.csv.gz	0.909196959859133	0.889497092028738
GSE133809	GSE133809_colon.ANOVA_GFvSPF.csv.gz	0.794276147263621	0.705197617758527
GSE133809	GSE133809_colon.ANOVA_GFvTURI.csv.gz	0.794276147263621	0.705197617758527
GSE133809	GSE133809_colon.WALD_GFvSPF.csv.gz	0.836515651740003	0.785056848944234
GSE128211	sheet-Venn Diagram-1 from GSE128211_RNAseq_Processed_TPB.xlsx.gz	0.129733872565388	0.0854545454545455
GSE128211	sheet-Venn Diagram-1 from GSE128211_RNAseq_Processed_TPB.xlsx.gz	0.134850404062815	0.127272727272727
GSE128211	sheet-Venn Diagram-1 from GSE128211_RNAseq_Processed_TPB.xlsx.gz	0.154913949320205	0.12
GSE128211	sheet-Venn Diagram-1 from GSE128211_RNAseq_Processed_TPB.xlsx.gz	0.175881869443389	0.156363636363636
GSE128211	sheet-Venn Diagram-1 from GSE128211_RNAseq_Processed_TPB.xlsx.gz	0.134986365710651	0.123636363636364
GSE133731	sheet-5_treated_vs_5_control from GSE133731_Raw_data-Differential_Expression.xlsx	0.570683286616394	0.515409451130027
GSE133731	sheet-6_treated_vs_6_control from GSE133731_Raw_data-Differential_Expression.xlsx	0.548526122392474	0.4913413560317
GSE133731	sheet-Stage5_Stage6_control from GSE133731_Raw_data-Differential_Expression.xlsx	0.300639948848054	0.253008511887291
GSE133731	sheet-Stage5_Stage6_treated from GSE133731_Raw_data-Differential_Expression.xlsx	0.314551708779352	0.229527443498679
GSE126861	GSE126861_KDM2AB.CXXCfl.mm10totalreads.normalised_DESeq2_nucRNA.txt.gz	0.54823914421471	0.514126910606763
GSE126861	GSE126861_KDM2AB.CXXCfl.spikenormalised_DESeq2_nucRNA.txt.gz	0.482125662267088	0.44876743348258
GSE126861	GSE126861_KDM2B.CXXCfl.spikenormalised_DESeq2_nucRNA.txt.gz	0.477273510579651	0.407792207792208
GSE129784	GSE129784_Mouse_RNA_DESeq2_HetKO-vs-WT_results.csv.gz	0.781321721441384	0.714508025432395
GSE129784	GSE129784_Mouse_RNA_DESeq2_HomoKO-vs-WT_results.csv.gz	0.755603885962867	0.68197953643767
GSE129784	GSE129784_Mouse_RNA_DESeq2_floxG-vs-WT_results.csv.gz	0.725994301139788	0.687538876218122
GSE129782	GSE129782_12Z_RNA_KD_vs_Control_DESeq2_results.csv.gz	0.744355244668259	0.75587044534413
GSE129779	GSE129779_12Z_RNA_AE_vs_NE_DESeq2_results.csv.gz	0.644014703705354	0.63961161387632
GSE129779	GSE129779_12Z_RNA_AP_vs_NE_DESeq2_results.csv.gz	0.637725341709282	0.635840874811463
GSE129779	GSE129779_12Z_RNA_NP_vs_NE_DESeq2_results.csv.gz	0.844193143503453	0.83710407239819
GSE127522	GSE127522_YB6vOB6_results.csv.gz	0.853756131582051	0.854317651394178
GSE125282	sheet-FoldChanges_allgenes_shTM3_vs_C from GSE125282_CC14_FoldChanges_allgenes_shTMED3_vs_CTH_Vector_alone.xlsx	0.703133567123812	0.644050026211338
GSE125282	sheet-FoldChanges_allgenes_shTM3_vs_s from GSE125282_CC14_FoldChanges_allgenes_shTMED3_vs_shTMED9.xlsx	0.54961402110475	0.447839436830675
GSE125282	sheet-FoldChanges_allgenes_shTM9_vs_C from GSE125282_CC14_FoldChanges_allgenes_shTMED9_vs_CTH_Vector_alone.xlsx	0.787431263992446	0.771362240694975
GSE130805	GSE130805_DESeq_results_sh1vsCtrl.txt.gz	0.603537174107335	0.537882738583029
GSE130805	GSE130805_DESeq_results_sh2vsCtrl.txt.gz	0.582489981441946	0.534985530904504
GSE133533	sheet-Sheet1 from GSE133533_Differential_Expression_Analysis_GEO.xlsx	0.674747875455195	0.597507633902781
GSE133533	sheet-Sheet1 from GSE133533_Differential_Expression_Analysis_GEO.xlsx	0.496339409467869	0.413468680366427
GSE133533	sheet-Sheet1 from GSE133533_Differential_Expression_Analysis_GEO.xlsx	0.786599241290624	0.718824791615086
GSE133533	sheet-Sheet1 from GSE133533_Differential_Expression_Analysis_GEO.xlsx	0.545535109205647	0.430799702896757
GSE133533	sheet-Sheet1 from GSE133533_Differential_Expression_Analysis_GEO.xlsx	0.431454786824164	0.330114714863415
GSE133533	sheet-Sheet1 from GSE133533_Differential_Expression_Analysis_GEO.xlsx	0.493196585986084	0.372204341008501
GSE123669	GSE123669_HDN_vs_Naive_DEG.csv.gz	0.462899379263385	0.46229863273318
GSE115481	GSE115481_CTBPOEvsControl_DEGs.csv.gz	0.876734635438585	0.816670832291927
GSE115481	GSE115481_EROEvsControl_DEGs.csv.gz	0.758890808170484	0.697950512371907
GSE133195	sheet-GO_Biological_Process_2018_tabl from GSE133195_Cerebrum_DEGs_GO_Biological_Process_2018_table.xlsx	0.413874095398475	0.0582750582750583
GSE121051	GSE121051_AG_saline_LPS_ID.txt.gz	0.35434514550703	0.282039563883267
GSE121051	GSE121051_AG_saline_LPS_ID.txt.gz	0.341077311566796	0.283345302604949
GSE120346	GSE120346_Differential_expression_analysis.txt.gz	0.409830864635264	0.355315520181922
GSE132930	GSE132930_Early_Diet_cortex_8wkrun_CD.8weeks.Run.C_vs_CD.8weeks.Sed.C.txt.gz	0.660426721305523	0.59445267268076
GSE132930	GSE132930_Early_Diet_hippo_8wkrun_wo18606_CD.8weeks.Run.H_vs_CD.8weeks.Sed.H.txt.gz	0.687079957665083	0.585768488317913
GSE132930	GSE132930_OneYearRun2017_C_hilow_RunHi_vs_Sed.txt.gz	0.880365294154278	0.843567545802295
GSE127344	sheet-all from GSE127344_RNASeq.pod_pre-shock.vs.D28GFP+.xlsx	0.28055350456164	0.267700492387798
GSE83498	sheet-Sheet2 from GSE83498_RNAseq_summary.xlsx	0.39583429182017	0.315193618937347
GSE83478	GSE83478_DESeq2_mrna_mock_alternaria.csv.gz	0.593980692991338	0.614385774138869
GSE83478	GSE83478_DESeq2_mrna_mock_alternaria_05.csv.gz	0.593980692991338	0.614385774138869
GSE83478	GSE83478_DESeq2_mrna_untreated_alternaria.csv.gz	0.518858290484764	0.501003280568207
GSE83478	GSE83478_DESeq2_mrna_untreated_alternaria_05.csv.gz	0.518858290484764	0.501003280568207
GSE83478	GSE83478_DESeq2_mrna_untreated_mock.csv.gz	0.721125892447132	0.649920508744038
GSE83478	GSE83478_DESeq2_mrna_untreated_mock_05.csv.gz	0.721125892447132	0.649920508744038
GSE131237	sheet-DESeq2_D333A_vs_WTnew.txt from GSE131237_DESeq2_D333A_by_WT_analysis.xlsx	0.33799605977979	0.33939029884367
GSE127550	sheet-DESeq2_m3_analysis.txt from GSE127550_DESeq2_C13S_H397A_aps1_by_WT_analysis.xlsx	0.420522965507531	0.415541554155416
GSE127550	sheet-DESeq2_m1_analysis.txt from GSE127550_DESeq2_C13S_by_WT_analysis.xlsx	0.406096739162565	0.369036903690369
GSE127550	sheet-DESeq2_m2_analysis.txt from GSE127550_DESeq2_H397A_by_WT_analysis.xlsx	0.441262918695172	0.441044104410441
GSE100287	GSE100287_PASS4_denovo_transcripts.txt.gz	0.290931047585443	0.256825543729755
GSE132637	GSE132637_MS6671_edgeR_PBT2-Control.txt.gz	0.567792743997174	0.45707656612529
GSE132637	GSE132637_MS8345_edgeR_PBT2-Control.tsv.gz	0.38326692609937	0.317717996289425
GSE132624	GSE132624_edgeR_501mel_DMEM_1_O2_12h_relative_to_0h_QLF-test_filtered_1cpm_3rep.csv.gz	0.494557830720975	0.484297035515116
GSE132624	GSE132624_edgeR_501mel_DMEM_1_O2_24h_relative_to_0h_QLF-test_filtered_1cpm_3rep.csv.gz	0.58967714514117	0.580422659230995
GSE132624	GSE132624_edgeR_501mel_DMEM_1_O2_48h_relative_to_0h_QLF-test_filtered_1cpm_3rep.csv.gz	0.504840972051334	0.409451130026416
GSE132624	GSE132624_edgeR_IGR37_DMEM_1_O2_12h_relative_to_0h_QLF-test_filtered_1cpm_3rep.csv.gz	0.727450581472202	0.644477588507732
GSE132624	GSE132624_edgeR_IGR37_DMEM_1_O2_24h_relative_to_0h_QLF-test_filtered_1cpm_3rep.csv.gz	0.635508102121431	0.571473428055577
GSE132624	GSE132624_edgeR_IGR37_DMEM_1_O2_48h_relative_to_0h_QLF-test_filtered_1cpm_3rep.csv.gz	0.637452970290748	0.560483554439124
GSE132624	GSE132624_edgeR_IGR39_DMEM_1_O2_12h_relative_to_0h_QLF-test_filtered_1cpm_3rep.csv.gz	0.687886454337008	0.650263620386643
GSE132624	GSE132624_edgeR_IGR39_DMEM_1_O2_24h_relative_to_0h_QLF-test_filtered_1cpm_3rep.csv.gz	0.346585559709994	0.303354473905402
GSE132624	GSE132624_edgeR_IGR39_DMEM_1_O2_48h_relative_to_0h_QLF-test_filtered_1cpm_3rep.csv.gz	0.320881993008896	0.259799801329564
GSE116372	GSE116372_DE_control_vs_BclxL.csv.gz	0.279023598938095	0.210671256454389
GSE116372	GSE116372_DE_control_vs_mutant.csv.gz	0.321812732965538	0.265112792203367
GSE120257	sheet-RGC_UninjuredvGFP from GSE120257_RGC_GFPvUninjured.xlsx	0.810172631333018	0.778692639823276
GSE120257	sheet-RGC_HDAC5AAvUninjured from GSE120257_RGC_HDAC5AAvUninjured.xlsx	0.889647136499536	0.923592765698029
GSE120257	sheet-RGC_HDAC5DADvUninjured from GSE120257_RGC_HDAC5DADvUninjured.xlsx	0.788725883435766	0.751216087458001
GSE132116	GSE132116_sleuth-results-13hpf.txt.gz	0.697995512750515	0.590604026845638
GSE132116	GSE132116_sleuth-results-14hpf.txt.gz	0.818216540669323	0.711201422402845
GSE132116	GSE132116_sleuth-results-15hpf.txt.gz	0.84083831082828	0.686274509803922
GSE124658	GSE124658_BT549-PTEN_vs_Vector-DEGs.txt.gz	0.723904920510451	0.687772061733281
GSE132039	GSE132039_PRMT_diffgene.txt.gz	0.460947589205983	0.400622325943213
GSE132039	GSE132039_PRMT_diffgene.txt.gz	0.482361392202132	0.44729677168417
GSE128052	sheet-AcrossTime from GSE128052_SDC3_AcrossTimeAnalysis.xls.gz	0.735900448327895	0.728321530741453
GSE126477	GSE126477_DESeq2_Ctrl_vs_PhenDC3_ALLp-value.xls.gz	0.501223701963256	0.430005081300813
GSE90021	GSE90021_ssx_0351-VS-WT.txt.gz	0.605085346668856	0.491803278688525
GSE83655	sheet-CM_Stretch from GSE83655_Processed_Data_CM_Stretch.xlsx	0.896983745863207	1
GSE131949	GSE131949_RNAseq_Abaumannii_LB_PF_results_with_function.tsv.gz	0.266452261666913	0.197409006785935
GSE129833	sheet-res_25um_func from GSE129833_25uM_Processed_Data.xlsx	0.308407160569652	0.299145299145299
GSE129833	sheet-res_5um_func from GSE129833_5uM_Processed_Data.xlsx	0.572447770497248	0.434891905480141
GSE129830	sheet-Sheet1 from GSE129830_Hypoxic_RNA_Seq_Processed.xlsx	0.33375091486314	0.299011333494092
GSE123636	GSE123636_C59D2_vs_C59_edgeR.txt.gz	0.761203575601064	0.701788365937117
GSE131798	GSE131798_ScxCreERT2_IGF1_edgeR.txt.gz	0.304201620512929	0.232172470978441
GSE131798	GSE131798_ScxCreERT2_IGF1_edgeR.txt.gz	0.730916367152585	0.623398160711594
GSE131798	GSE131798_ScxCreERT2_IGF1_edgeR.txt.gz	0.254963088298929	0.192220714608774
GSE131798	GSE131798_ScxCreERT2_IGF1_edgeR.txt.gz	0.522473813211124	0.402532790592492
GSE131798	GSE131798_ScxCreERT2_IGF1_edgeR.txt.gz	0.269316321675934	0.186944067541083
GSE131798	GSE131798_ScxCreERT2_IGF1_edgeR.txt.gz	0.208860430834077	0.175636966681743
GSE131786	GSE131786_IGF1_TFB_edgeR.txt.gz	0.705568192814016	0.618497583353814
GSE131786	GSE131786_IGF1_TFB_edgeR.txt.gz	0.521895427675058	0.441549930367822
GSE131786	GSE131786_IGF1_TFB_edgeR.txt.gz	0.440348677590785	0.372736954206603
GSE131786	GSE131786_IGF1_TFB_edgeR.txt.gz	0.412531964500526	0.336692061931679
GSE131786	GSE131786_IGF1_TFB_edgeR.txt.gz	0.573345084127479	0.475956418448431
GSE131786	GSE131786_IGF1_TFB_edgeR.txt.gz	0.401635577436811	0.321946424182846
GSE131786	GSE131786_IGF1_TFB_edgeR.txt.gz	0.49464790881898	0.428442696813304
GSE123002	sheet-KOvsWT.SRSF3 from GSE123002_DGE_KOvsWT.SRSF3.xlsx.gz	0.222690258560348	0.188708671241422
GSE121046	GSE121046_nr4Avsunc22_RNAi_head_collapsedisoforms_baseMeanAavg_lessthan100deleted_forGEO.txt.gz	0.631443003770007	0.539250775471248
GSE131662	sheet-Sheet1 from GSE131662_scRNAseq_ALL_FINAL.xlsx	0.315204205993328	0.29135165037802
GSE130958	sheet-6.5.1_KEGG Pathway分类_WT-vs-CDG1 from GSE130958_GENE.xlsx	0.328394249272284	0.261927034611787
GSE130958	sheet-6.5.1_KEGG Pathway分类_WT-vs-CDG1 from GSE130958_GENE.xlsx	0.169373621724831	0.130718954248366
GSE128216	GSE128216_Scla_RNA_gene_expression.txt.gz	0.394248227813675	0.381929599543965
GSE128216	GSE128216_Scla_RNA_gene_expression.txt.gz	0.363947842309639	0.313524298133105
GSE128216	GSE128216_Scla_RNA_gene_expression.txt.gz	0.399722850806631	0.406156477126977
GSE128216	GSE128216_Scla_RNA_gene_expression.txt.gz	0.873528040297243	0.852216046743623
GSE128216	GSE128216_Scla_RNA_gene_expression.txt.gz	0.78064715462505	0.748182984181274
GSE128216	GSE128216_Scla_Ribo_gene_expression.txt.gz	0.360529935874313	0.343213728549142
GSE128216	GSE128216_Scla_Ribo_gene_expression.txt.gz	0.339133031036838	0.343213728549142
GSE128216	GSE128216_Scla_Ribo_gene_expression.txt.gz	0.391812401114464	0.425471564317118
GSE128216	GSE128216_Scla_Ribo_gene_expression.txt.gz	0.955908736046837	0.995603460502057
GSE128216	GSE128216_Scla_Ribo_gene_expression.txt.gz	0.878119546322308	0.858034321372855
GSE128216	GSE128216_Scla_Ribo_gene_expression.txt.gz	0.79440607251683	0.829669550418381
GSE124789	sheet-MI from GSE124789_Conv_v_MAP_DeSeq2.xlsx.gz	0.866325318951787	0.851795708955224
GSE124789	sheet-P2 from GSE124789_Conv_v_MAP_DeSeq2.xlsx.gz	0.932378529431428	0.924695785080242
GSE121675	GSE121675_Alterations_in_Gene_Expression_in_Nicotiana_tabacum_Expressing_ISPS.csv.gz	0.710923048987399	0.600595891485024
GSE98801	GSE98801_Merged_Peakset.txt.gz	0.050024866495571	0.0396324986488921
GSE122710	sheet-Sheet1 from GSE122710_genelist.xlsx	0.478179635620515	0.400134498991258
GSE130802	GSE130802_PRDM16KO2_E15WT1.anno.txt.gz	0.596399464534088	0.745892502302137
GSE130777	GSE130777_mgrA_vs_LAC.csv.gz	0.385736862888286	0.390505359877489
GSE112689	GSE112689_DESeq2_Stim-TRIP_On-vs-Off_gene_expression_reordered_by_adjusted_p_value.csv.gz	0.949212633957107	1
GSE130658	sheet-S.vs.W from GSE130658_all_gene_expression.xlsx.gz	0.674673541345207	0.594286685937766
GSE130658	sheet-S.vs.W from GSE130658_gene_expression_P0.1_FC2.xlsx.gz	0.674673541345207	0.594286685937766
GSE114058	sheet-2 um vs Ctrl 1h from GSE114058_DEgenes_Copper_OT_CH.xlsx.gz	0.950927197916621	0.923402566477047
GSE114058	sheet-2 um vs Ctrl 4h from GSE114058_DEgenes_Copper_OT_CH.xlsx.gz	0.727126581202	0.667810479081431
GSE114058	sheet-2 um vs Ctrl 12h from GSE114058_DEgenes_Copper_OT_CH.xlsx.gz	0.706194566604026	0.616239090187781
GSE114058	sheet-2 um vs 0.4 um 4h from GSE114058_DEgenes_Copper_OT_CH.xlsx.gz	0.771541012244313	0.666578494908081
GSE114058	sheet-2 um vs 0.4 um 12h from GSE114058_DEgenes_Copper_OT_CH.xlsx.gz	0.965214071956671	0.887597411174218
GSE130564	sheet-Sheet1 from GSE130564_PCBP2.xls.gz	0.812313879615914	0.580670303975059
GSE128906	GSE128906_Table_2.csv.gz	0.943981377151978	0.909860136379474
GSE130485	sheet-THZ1_DEG_COUNTS_FPKM.csv from GSE130485_SMB56-shSufu-THZ1_DEG_COUNTS_FPKM.xlsx	0.318311190296565	0.285738156905339
GSE129088	sheet-daf-2_ev from GSE129088_hrde1Provisioning_GEOResults.xlsx	0.951933626097042	0.947156111335216
GSE128891	GSE128891_ResultsCD142vDPP4.csv.gz	0.770466106874903	0.735756813011278
GSE128891	GSE128891_ResultsICAM1vCD142.csv.gz	0.885897206308853	0.872743114381141
GSE128891	GSE128891_ResultsICAM1vDPP4.csv.gz	0.68745800900094	0.683479355244688
GSE128623	GSE128623_Table3-1_TranscriptomeMapping_LFC1.5.csv.gz	0.861014871150322	0.764930862018241
GSE128623	GSE128623_Table3-1_TranscriptomeMapping_LFC1.5.csv.gz	0.586412312339502	0.50014710208885
GSE128623	GSE128623_Table3-1_TranscriptomeMapping_LFC1.5.csv.gz	0.96863218202677	0.945572227125625
GSE80382	sheet-Sheet1 from GSE80382_Day5_CPC_Baf60c_quanty_transcripts_diff_expr.xls.xlsx	0.705768730424607	0.63953488372093
GSE79864	GSE79864_Myc_Ribodiff.txt.gz	0.603122855643943	0.494676945668135
GSE79864	GSE79864_Myc_Ribodiff.txt.gz	0.354632124434588	0.277541631244687
GSE119619	GSE119619_PCGF1352ff.spikenormalised_DESeq2_NucRNAseq.txt.gz	0.574980096213848	0.561537272680439
GSE119619	GSE119619_PCGF1356ff.spikenormalised_DESeq2_NucRNAseq.txt.gz	0.301235223845786	0.298771601082657
GSE119619	GSE119619_PCGF135ff.spikenormalised_DESeq2_NucRNAseq.txt.gz	0.521352250438491	0.483081728266528
GSE119619	GSE119619_RING1AKORING1Bff.spikenormalised_DESeq2_NucRNAseq.txt.gz	0.642295938164397	0.538535792308083
GSE117471	GSE117471_N2_vs_FAS58_25C_results.txt.gz	0.765020509747736	0.688211435300275
GSE130150	sheet-trimmed from GSE130150_tmp_expression.xlsx	0.711851409049364	0.515211453329566
GSE130126	sheet-GeneExpression from GSE130126_DE_lrt_FDR001.xlsx	0.818935883993244	0.767875260319325
GSE117482	sheet-Experiment1 from GSE117482_limma.dge_results.xlsx	0.704138351026924	0.629950610381139
GSE117482	sheet-Experiment2 from GSE117482_limma.dge_results.xlsx	0.702477601411293	0.577314919628707
GSE123807	GSE123807_G007MEKi-DMSO.txt.gz	0.364063349313668	0.306642905426166
GSE123807	GSE123807_G007MEKi-G007.txt.gz	0.393223198879999	0.302341301542432
GSE123807	GSE123807_G007MEKi-MEKi.txt.gz	0.624251274625694	0.553677871320593
GSE123807	GSE123807_MEKi-DMSO.txt.gz	0.483936422981851	0.467031278805383
GSE123807	GSE123807_MEKi-G007.txt.gz	0.518212104995516	0.536471455785657
GSE125512	GSE125512_SecondSample_vs_FirstSample.all.gene.result.xls.gz	0.940397366013225	0.9765625
GSE129620	sheet-Bptf-Downregulated from GSE129620_tumours_bptf_brg1_gene_expression_table.xls.gz	0.234670432250228	0.168674698795181
GSE129620	sheet-Bptf-Upregulated from GSE129620_tumours_bptf_brg1_gene_expression_table.xls.gz	0.19248139987368099	0.123106060606061
GSE129620	sheet-Smarca4-Downregulated from GSE129620_tumours_bptf_brg1_gene_expression_table.xls.gz	0.276256355746829	0.200610553859573
GSE129620	sheet-Smarca4-Upregulated from GSE129620_tumours_bptf_brg1_gene_expression_table.xls.gz	0.238111366142996	0.275913497390008
GSE123916	GSE123916_D300-over-NTG.processed.txt.gz	0.298410262055472	0.217517642175176
GSE98196	GSE98196_ASO-vs-Bm_15.compare.xls.gz	0.597712282723693	0.531641350411885
GSE98196	GSE98196_Sf9-vs-ASO.compare.xls.gz	0.499778386183942	0.388324087521726
GSE98196	GSE98196_Sf9-vs-Bm_15.compare.xls.gz	0.602709462789445	0.518103858980467
GSE129786	GSE129786_modA10_ON.VS.OFF-all_genes.txt.gz	0.454483615011541	0.327604726100967
GSE125467	GSE125467_DESeq2_genes_diffexp_by_fc_A_37C_vs_B_48C.csv.gz	0.666867229554309	0.666330136294801
GSE125467	GSE125467_DESeq2_genes_diffexp_by_fc_A_37C_vs_C_37-53C.csv.gz	0.385249144369791	0.435377250968771
GSE125467	GSE125467_DESeq2_genes_diffexp_by_fc_A_37C_vs_D_48-53C.csv.gz	0.406664463142832	0.385867038586704
GSE125467	GSE125467_DESeq2_genes_diffexp_by_fc_A_37C_vs_E_37C_delta_relA.csv.gz	0.467751044608634	0.450953045095305
GSE125467	GSE125467_DESeq2_genes_diffexp_by_fc_A_37C_vs_F_48C_delta_relA.csv.gz	0.414929972547605	0.360445814560114
GSE125467	GSE125467_DESeq2_genes_diffexp_by_fc_A_37C_vs_ppGpp_Null_37C.csv.gz	0.695313570121818	0.623145400593472
GSE125467	GSE125467_DESeq2_genes_diffexp_by_fc_A_37C_vs_ppGpp_Null_48C.csv.gz	0.516576082283442	0.498547918683446
GSE125467	GSE125467_DESeq2_genes_diffexp_by_fc_B_48C_vs_F_48C_delta_relA.csv.gz	0.501103161252174	0.412615603509604
GSE125467	GSE125467_DESeq2_genes_diffexp_by_fc_B_48C_vs_ppGpp_Null_48C.csv.gz	0.670119505654219	0.609177215189874
GSE125467	GSE125467_DESeq2_genes_diffexp_by_fc_ppGpp_Null_37C_vs_E_37C_delta_relA.csv.gz	0.403665050561641	0.386530709034859
GSE125467	GSE125467_DESeq2_genes_diffexp_by_fc_ppGpp_Null_37C_vs_ppGpp_Null_48C.csv.gz	0.540514034586285	0.440464666021297
GSE94680	sheet-Sheet1 from GSE94680_Lmnb1_MLE12_RNA_seq_DEseq2_diffe_expression.xlsx	0.779529480830039	0.794705685245169
GSE129764	GSE129764_modA18_C_ON.VS.OFF-all_genes.txt.gz	0.567912366355903	0.435315757204169
GSE129761	GSE129761_modA15_C_ON.VS.OFF-all_genes.txt.gz	0.248596584940897	0.154639175257732
GSE113381	sheet-Sheet1 from GSE113381_DTK_vs_wt_complete_average_DEGs.xlsx	0.629084814951268	0.583771161704612
GSE113337	sheet-WT-VS-STP.DEseq2_Method.GeneDif from GSE113337_WT-VS-PhpP-non-filtered.xls.gz	0.264907032338754	0.236144578313253
GSE113337	sheet-WT-VS-STK.DEseq2_Method.GeneDif from GSE113337_WT-VS-StkP-PhpP-comparison_non-filtered.xls.gz	0.307151627920763	0.269619643716899
GSE113337	sheet-WT-VS-STK.DEseq2_Method.GeneDif from GSE113337_WT-VS-StkP-PhpP-comparison_non-filtered.xls.gz	0.264907032338754	0.236144578313253
GSE113337	sheet-WT-VS-STK.DEseq2_Method.GeneDif from GSE113337_WT-VS-StkP-non-filtered.xls.gz	0.307151627920763	0.269619643716899
GSE129619	sheet-sheet1 from GSE129619_DESeq2-data.xls.gz	0.482639039228029	0.447574595765961
GSE127827	GSE127827_StrainA_AltRibo_TotalRibo.edgeR.table.txt.gz	0.657355265274779	0.724661604489931
GSE97789	sheet-27Oct16_C_v_M_DE_Annotated from GSE97789_27Oct16_C_v_M_DE_Annotated.xlsx	0.866191086121724	0.834986945169713
GSE129432	GSE129432_non_normalized.txt.gz	0.576515709045028	0.502504067789447
GSE129432	GSE129432_non_normalized.txt.gz	0.583274266807339	0.453056653213025
GSE129362	GSE129362_diffexpr.KH310uM_vs_DMSO.parsed.txt.gz	0.781925165057103	0.78447563996697
GSE129213	GSE129213_20171221_CC_exons_raw_OTcells_DESeq.txt.gz	0.720275843998696	0.636015325670498
GSE129186	sheet-diff_exp_deseq2_AIDKOvsWt from GSE129186_diff_exp_deseq2_AIDKOvsWt.xlsx	0.584812706895574	0.477006857603873
GSE117392	sheet-Sheet1 from GSE117392_6_genes_expression.xlsx	0.912663947209029	0.988297677820443
GSE112826	GSE112826_heart_edgeR.txt.gz	0.644321222167246	0.604197299826226
GSE129160	GSE129160_GeneOntology_U1plusLL3724hvsControl24h_UpregulatedGO.txt.gz	0.496863283024081	0.337470907680372
GSE127275	sheet-degust-23 from GSE127275_Legrand_etal_2019_ProcessedData.xlsx	0.342535744950242	0.274875898347781
GSE108332	sheet-WT--KO rep1.gene from GSE108332_RNA_seq-rep1.xls.gz	0.436612485104981	0.392148585901224
GSE108332	sheet-WT--KO rep2 from GSE108332_RNA_seq-rep2.xls.gz	0.228276580217731	0.180819602872835
GSE125964	sheet-Healthy vs disease from GSE125964_Processed_data_file-Brewer.xlsx	0.720542652093628	0.588790931989924
GSE125964	sheet-Healthy vs clinical from GSE125964_Processed_data_file-Brewer.xlsx	0.577005069483582	0.504963726613211
GSE125964	sheet-Healthy vs subclinical from GSE125964_Processed_data_file-Brewer.xlsx	0.994470881784565	0.99274532264223
GSE125964	sheet-HLHealthy vs HHCYTO+PVD from GSE125964_Processed_data_file-Brewer.xlsx	0.874908230865437	0.907789232531501
GSE125964	sheet-LLHealthy vs HLHealthy from GSE125964_Processed_data_file-Brewer.xlsx	0.571543390181396	0.479190530736923
GSE125152	GSE125152_HOPX_KD.txt.gz	0.301880814674476	0.22732562650322
GSE114077	GSE114077_Las1AID_Unt_Aux_DESeq.csv.gz	0.514745447835543	0.485818181818182
GSE114077	GSE114077_Rat1AID_Unt_Aux_DESeq.csv.gz	0.642004683787303	0.620839363241679
GSE114077	GSE114077_Rrp17AID_Unt_Aux_DESeq.csv.gz	0.576669731455517	0.474106491611962
GSE114077	GSE114077_Rrp44AID_Unt_Aux_DESeq.csv.gz	0.548021975123662	0.523415977961433
GSE114077	GSE114077_WT_DMSO_Diazaborine_15min_DESeq.csv.gz	0.675293786205263	0.587296983758701
GSE114077	GSE114077_WT_DMSO_Diazaborine_45min_DESeq.csv.gz	0.389290833935227	0.355902777777778
GSE128025	sheet-Raw Counts 381 from GSE128025_RNA_seq-381-W83_Motility-Biofilm_processed_file_122021.xlsx	0.158925418567653	0.193995381062356
GSE128025	sheet-Raw Counts W83 from GSE128025_RNA_seq-381-W83_Motility-Biofilm_processed_file_122021.xlsx	0.238174963073673	0.201207243460765
GSE121659	sheet-BLM_vs_Control from GSE121659_Deseq_results.xlsx	0.600253154794796	0.532159264931087
GSE121659	sheet-EHP_vs_BLM from GSE121659_Deseq_results.xlsx	0.671267473136533	0.57159693576900406
GSE121659	sheet-AJA_vs_BLM from GSE121659_Deseq_results.xlsx	0.803229003441649	0.73188819167142
GSE79927	GSE79927_AML_norm_edgeR.txt.gz	0.829399467677833	0.735675208753239
GSE129081	GSE129081_diff_exp_deseq2_gene.txt.gz	0.846305529148686	0.809024444280334
GSE129044	sheet-AllData from GSE129044_AllData_NvsE_170515_RNASeq_TruSeqStranded_CHAKRAVARTI_Results.xlsx	0.382909636592636	0.272633212622866
GSE129044	sheet-AllData from GSE129044_AllData_NvsE_170515_RNASeq_TruSeqStranded_CHAKRAVARTI_Results.xlsx	0.345079701602739	0.261251939989653
GSE128951	sheet-u2os_Aza_v_Untreated from GSE128951_Supplementary_Table_2.xlsx	0.673465991929722	0.669887278582931
GSE128951	sheet-Initiation from GSE128951_Supplementary_Table_4.xlsx	0.999930948192687	1
GSE128951	sheet-Initiation from GSE128951_Supplementary_Table_4.xlsx	0.810560109470173	0.752651385562778
GSE128951	sheet-Initiation from GSE128951_Supplementary_Table_4.xlsx	0.819596246323876	0.786862812179268
GSE128951	sheet-Elongation from GSE128951_Supplementary_Table_4.xlsx	0.690257724885851	0.617283950617284
GSE128951	sheet-Elongation from GSE128951_Supplementary_Table_4.xlsx	0.821967020436629	0.73559670781893
GSE128951	sheet-Div. Initiation from GSE128951_Supplementary_Table_4.xlsx	0.999851629025384	1
GSE128951	sheet-Div. Initiation from GSE128951_Supplementary_Table_4.xlsx	0.871326198898399	0.850215875124544
GSE128951	sheet-Div. Elongation from GSE128951_Supplementary_Table_4.xlsx	0.999998601264631	1
GSE128951	sheet-Pr. TSS from GSE128951_Supplementary_Table_5.xlsx	0.682866922410193	0.576490438695163
GSE128951	sheet-Pr. TSS from GSE128951_Supplementary_Table_5.xlsx	0.683248041088953	0.62570303712036
GSE128951	sheet-Se. TSS from GSE128951_Supplementary_Table_5.xlsx	0.889333685101396	0.849474507078954
GSE128951	sheet-intragenic from GSE128951_Supplementary_Table_5.xlsx	0.791346913536279	0.762823323103902
GSE128951	sheet-intragenic from GSE128951_Supplementary_Table_5.xlsx	0.820125168837957	0.784743533537922
GSE128951	sheet-dispersed from GSE128951_Supplementary_Table_5.xlsx	0.993804825282139	1
GSE128951	sheet-Div. TSS from GSE128951_Supplementary_Table_5.xlsx	0.998631538476483	1
GSE128951	sheet-Div. TSS from GSE128951_Supplementary_Table_5.xlsx	0.714598689415053	0.693689240402043
GSE128951	sheet-AS intragenic from GSE128951_Supplementary_Table_5.xlsx	0.999864909458901	1
GSE128951	sheet-AS intragenic from GSE128951_Supplementary_Table_5.xlsx	0.849649834865121	0.845262440354465
GSE128951	sheet-AS dispersed from GSE128951_Supplementary_Table_5.xlsx	0.982428621772759	0.960360360360361
GSE128951	sheet-AS dispersed from GSE128951_Supplementary_Table_5.xlsx	0.99778971315969	1
GSE107045	GSE107045_TAZ_shRNA2_vs_Control_shRNA_RPKM_Filt.txt.gz	0.455536389506018	0.39526299600123
GSE107045	GSE107045_TAZ_shRNA1_vs_Control_shRNA_RPKM_Filt.txt.gz	0.475374237048728	0.401414949246386
GSE116126	GSE116126_siZNF_IL1_vs_siMM_IL1.txt.gz	0.40258300952965	0.373677877002977
GSE116126	GSE116126_siZNF_IL1_vs_siZNF.txt.gz	0.857045298803797	0.86769269744759
GSE116126	GSE116126_siZNF_vs_siMM.txt.gz	0.420110234447143	0.393311799353981
GSE118101	sheet-DRAIC_results from GSE118101_DRAIC_RNA-seq_genes.xls.gz	0.736946782435819	0.671705758591132
GSE109524	sheet-Supplmentary Data Set 2.csv from GSE109524_Sup_Data_Set_2_RNA-seq_DE_vs_ESC_.xlsx	0.337409755819298	0.27021683253147
GSE124369	GSE124369_iBALT_subsets_degust_Voom_Limma.csv.gz	0.275050944211658	0.199373867193936
GSE120836	sheet-DCM_over_Control_Coding from GSE120836_RNASeq-DCM_vs_Control.xlsx.gz	0.438445312443089	0.342878673700075
GSE120836	sheet-DCM_over_Control_noncoding from GSE120836_RNASeq-DCM_vs_Control.xlsx.gz	0.744519608603082	0.656291784281682
GSE113157	GSE113157_Subread_counts_and_DE_genes_in_GPS2_WT_LKO_liver_RNAseq.txt.gz	0.439809372806079	0.34766508948776
[truncated: 1,785 more rows]
